# Supplementary material for: Well-TEMP-seq as a microwell-based strategy for massively parallel profiling of single-cell temporal RNA dynamics
Source: Nat Commun. 2023 Mar 7;14:1272. doi: 10.1038/s41467-023-36902-5 (PMC9992361; doi:10.1038/s41467-023-36902-5)
Supplement: Supplementary file 3 — Supplementary Data 1 [file 41467_2023_36902_MOESM3_ESM.xlsx]

## Sheet: Sheet1
	K562	K562_4sU	K562_IAA	K562_4sU_IAA
mean genes (5000-15000 reads)	1493±358	1581±357	1337±330	1101±261
mean UMIs (5000-15000 reads)	2741±862	2940±892	2243±693	1941±596
Gene recovery rate	/*	1.06	0.9	0.74
UMI recovery rate	/*	1.07	0.82	0.71
UMI loss rate	/*	/#	0.18	0.29
mean genes (15000-25000 reads)	2600±314	2791±226	2375±286	1955±259
mean UMIs (15000-25000 reads)	5810±865	6403±972	4774±716	4074±740
Gene recovery rate	/*	1.07	0.91	0.75
UMI recovery rate	/*	1.1	0.82	0.7
UMI loss rate	/*	/#	0.18	0.3
mean genes (25000-35000 reads)	3455±327	3690±326	3194±290	2649±272
mean UMIs (25000-35000 reads)	8916±1037	9745±995	7054±824	6227±817
Gene recovery rate	/*	1.07	0.92	0.77
UMI recovery rate	/*	1.09	0.79	0.7
UMI loss rate	/*	/#	0.21	0.3
mean genes (35000-45000 reads)	4201±310	4385±445	3835±247	3195±273
mean UMIs (35000-45000 reads)	11810±1131	12693±1090	9420±820	8062±849
Gene recovery rate	/*	1.04	0.91	0.76
UMI recovery rate	/*	1.07	0.8	0.68
UMI loss rate	/*	/#	0.2	0.32
mean genes (45000-55000 reads)	4717±377	5082±257	4383±241	3722±320
mean UMIs (45000-55000 reads)	14739±1194	16403±1189	11641±762	9903±622
Gene recovery rate	/*	1.08	0.93	0.79
UMI recovery rate	/*	1.11	0.79	0.67
UMI loss rate	/*	/#	0.21	0.33
* The control group (K562) was used as a benchmark for calculating the gene recovery rate and UMI loss rate.
# These results indicated no UMI loss in the K562_4sU group.
