# Supplementary material for: Well-TEMP-seq as a microwell-based strategy for massively parallel profiling of single-cell temporal RNA dynamics
Source: Nat Commun. 2023 Mar 7;14:1272. doi: 10.1038/s41467-023-36902-5 (PMC9992361; doi:10.1038/s41467-023-36902-5)
Supplement: Supplementary file 4 — Supplementary Data 2 [file 41467_2023_36902_MOESM4_ESM.xlsx]

## Sheet: Sheet1
Group	UMI-mean	UMI-sd	Gene-mean	Gene-sd
HCT116 cells 0 d	1109.5	1600	632.19	548
HCT116 cells 1 d	1609.53	2182	829.34	652.71
HCT116 cells 2 d	1532.03	2124.95	761.37	708.93
HCT116 cells 3 d	1757.69	2765.69	790.78	791.86
