# Supplementary material for: Well-TEMP-seq as a microwell-based strategy for massively parallel profiling of single-cell temporal RNA dynamics
Source: Nat Commun. 2023 Mar 7;14:1272. doi: 10.1038/s41467-023-36902-5 (PMC9992361; doi:10.1038/s41467-023-36902-5)
Supplement: Supplementary file 5 — Supplementary Data 3 [file 41467_2023_36902_MOESM5_ESM.xlsx]

## Sheet: Sheet1
Methods	Sample name	Cell line	Labeling condition	#Gene/cell	#UMI/cell	#Read/cell	Throughput	Cost (library preparation)	Reference
Well-TEMP-seq	K562-4sU/IAA	K562	200μM 4sU, 2 h	~3,500	~10,000	50000	>4,000	<US$0.10/cell	This work
	HCT116-4sU/IAA	HCT116	200μM 4sU, 2 h	~4,500	~18,000	50000
scNT-seq	mESC-4sU/TFEA	WT mESC (J1)	100 μM 4sU, 4 h	3062	6069	50000	1,000 - 20,000	<US$0.50/cell	Nat. Methods 17, 991-1001 (2020).
	K562-4sU/TFEA	K562	100 μM 4sU, 4 h	2789	5239	50000
	K562-4sU/TFEA/2nd SS	K562	100 μM 4sU, 4 h	6187	20933	50000
sci-fate	DEX-treated A549 (0-10h)	A549	200 μM 4sU, 2 h	~6,500	~26,000	~200,000	>6,000	<US$0.20/cell	Nat. Biotechnol. 38, 980-988 (2020)
scSLAM-seq	MCMV (infected)	NIH-3T3	500 μM 4sU, 2 h	4,000~5,000	Not applicable	~2,000,000	<200	~US$11/cell	Nature 571, 419-423 (2019)
	Mock (uninfected)	NIH-3T3	500 μM 4sU, 2 h	4,000~5,000	Not applicable	~2,000,000
NASC-seq	K562-100μM_replicate1	K562	100 μM 4sU, 3 h	5811	Not applicable	>300,000	<200	~US$11/cell	Nat. Commun. 10, 3138 (2019)
	K562-100μM_replicate2	K562	100 μM 4sU, 3 h	6178	Not applicable	>300,000
scEU-seq	RPE1	RPE1-FUCCI	400μM EU, 15 min to 3 h	3990	11578	Not available	~1,000	Not available	Science 367, 1151-1156 (2020)
