# Supplementary material for: Well-TEMP-seq as a microwell-based strategy for massively parallel profiling of single-cell temporal RNA dynamics
Source: Nat Commun. 2023 Mar 7;14:1272. doi: 10.1038/s41467-023-36902-5 (PMC9992361; doi:10.1038/s41467-023-36902-5)
Supplement: Supplementary file 7 — Source data [file 41467_2023_36902_MOESM7_ESM.zip]

Archive with 96 entries (82 files):
- Source Data/
- __MACOSX/._Source Data
- Source Data/.DS_Store
- __MACOSX/Source Data/._.DS_Store
- Source Data/supplementary figure 2/
- Source Data/supplementary figure 3/
- Source Data/supplementary figure 4/
- Source Data/figure 4/
- Source Data/figure 3/
- Source Data/supplementary figure 1/
- Source Data/supplementary figure 6/
- Source Data/figure 2/
- Source Data/supplementary figure 2/Supplementary fig2a.txt
- __MACOSX/Source Data/supplementary figure 2/._Supplementary fig2a.txt
- Source Data/supplementary figure 2/Supplementary fig2b.txt
- __MACOSX/Source Data/supplementary figure 2/._Supplementary fig2b.txt
- Source Data/supplementary figure 2/Supplementary fig2cd.txt
- __MACOSX/Source Data/supplementary figure 2/._Supplementary fig2cd.txt
- Source Data/supplementary figure 3/Supplementary fig3ab.txt
- __MACOSX/Source Data/supplementary figure 3/._Supplementary fig3ab.txt
- Source Data/supplementary figure 4/Supplementary fig4b.txt
- __MACOSX/Source Data/supplementary figure 4/._Supplementary fig4b.txt
- Source Data/supplementary figure 4/Supplementary fig4a.txt
- __MACOSX/Source Data/supplementary figure 4/._Supplementary fig4a.txt
- Source Data/figure 4/fig4c.txt
- __MACOSX/Source Data/figure 4/._fig4c.txt
- Source Data/figure 4/fig4b.txt
- __MACOSX/Source Data/figure 4/._fig4b.txt
- Source Data/figure 3/.DS_Store
- __MACOSX/Source Data/figure 3/._.DS_Store
- Source Data/figure 3/fig3c/
- __MACOSX/Source Data/figure 3/._fig3c
- Source Data/figure 3/fig3e.txt
- __MACOSX/Source Data/figure 3/._fig3e.txt
- Source Data/figure 3/fig3b/
- __MACOSX/Source Data/figure 3/._fig3b
- Source Data/supplementary figure 1/Supplementary fig1cd.txt
- __MACOSX/Source Data/supplementary figure 1/._Supplementary fig1cd.txt
- Source Data/supplementary figure 1/Supplementary fig1e.txt
- __MACOSX/Source Data/supplementary figure 1/._Supplementary fig1e.txt
- Source Data/supplementary figure 1/Supplementary fig1f.txt
- __MACOSX/Source Data/supplementary figure 1/._Supplementary fig1f.txt
- Source Data/supplementary figure 1/Supplementary fig1b.txt
- __MACOSX/Source Data/supplementary figure 1/._Supplementary fig1b.txt
- Source Data/supplementary figure 1/Supplementary fig1a.txt
- __MACOSX/Source Data/supplementary figure 1/._Supplementary fig1a.txt
- Source Data/supplementary figure 6/.DS_Store
- __MACOSX/Source Data/supplementary figure 6/._.DS_Store
- Source Data/supplementary figure 6/Supplementary fig6b/
- __MACOSX/Source Data/supplementary figure 6/._Supplementary fig6b
- Source Data/supplementary figure 6/Supplementary fig6a.xlsx
- __MACOSX/Source Data/supplementary figure 6/._Supplementary fig6a.xlsx
- Source Data/figure 2/.DS_Store
- __MACOSX/Source Data/figure 2/._.DS_Store
- Source Data/figure 2/fig2b/
- __MACOSX/Source Data/figure 2/._fig2b
- Source Data/figure 2/fig2e.txt
- __MACOSX/Source Data/figure 2/._fig2e.txt
- Source Data/figure 2/fig2d.txt
- __MACOSX/Source Data/figure 2/._fig2d.txt
- Source Data/figure 2/fig2c.txt
- __MACOSX/Source Data/figure 2/._fig2c.txt
- Source Data/figure 2/fig2a/
- __MACOSX/Source Data/figure 2/._fig2a
- Source Data/figure 3/fig3c/H3_alpha.txt
- __MACOSX/Source Data/figure 3/fig3c/._H3_alpha.txt
- Source Data/figure 3/fig3c/H2_alpha.txt
- __MACOSX/Source Data/figure 3/fig3c/._H2_alpha.txt
- Source Data/figure 3/fig3c/H1_alpha.txt
- __MACOSX/Source Data/figure 3/fig3c/._H1_alpha.txt
- Source Data/figure 3/fig3c/H0_alpha.txt
- __MACOSX/Source Data/figure 3/fig3c/._H0_alpha.txt
- Source Data/figure 3/fig3b/H1.csv
- __MACOSX/Source Data/figure 3/fig3b/._H1.csv
- Source Data/figure 3/fig3b/H0.csv
- __MACOSX/Source Data/figure 3/fig3b/._H0.csv
- Source Data/figure 3/fig3b/H2.csv
- __MACOSX/Source Data/figure 3/fig3b/._H2.csv
- Source Data/figure 3/fig3b/H3.csv
- __MACOSX/Source Data/figure 3/fig3b/._H3.csv
- Source Data/supplementary figure 6/Supplementary fig6b/targetac.txt
- __MACOSX/Source Data/supplementary figure 6/Supplementary fig6b/._targetac.txt
- Source Data/supplementary figure 6/Supplementary fig6b/STAT2target.txt
- __MACOSX/Source Data/supplementary figure 6/Supplementary fig6b/._STAT2target.txt
- Source Data/figure 2/fig2b/K562_4sU_IAA_mutation_count.txt
- __MACOSX/Source Data/figure 2/fig2b/._K562_4sU_IAA_mutation_count.txt
- Source Data/figure 2/fig2b/K562_4sU_mutation_count.txt
- __MACOSX/Source Data/figure 2/fig2b/._K562_4sU_mutation_count.txt
- Source Data/figure 2/fig2a/K562_both_strand_all.tsv_q27_gene_anno_stat.txt
- __MACOSX/Source Data/figure 2/fig2a/._K562_both_strand_all.tsv_q27_gene_anno_stat.txt
- Source Data/figure 2/fig2a/K562_4sU_both_strand_all.tsv_q27_gene_anno_stat.txt
- __MACOSX/Source Data/figure 2/fig2a/._K562_4sU_both_strand_all.tsv_q27_gene_anno_stat.txt
- Source Data/figure 2/fig2a/K562_IAA_both_strand_all.tsv_q27_gene_anno_stat.txt
- __MACOSX/Source Data/figure 2/fig2a/._K562_IAA_both_strand_all.tsv_q27_gene_anno_stat.txt
- Source Data/figure 2/fig2a/K562_4sU_IAA_both_strand_all.tsv_q27_gene_anno_stat.txt
- __MACOSX/Source Data/figure 2/fig2a/._K562_4sU_IAA_both_strand_all.tsv_q27_gene_anno_stat.txt
