# Supplementary material for: Well-TEMP-seq as a microwell-based strategy for massively parallel profiling of single-cell temporal RNA dynamics
Source: Nat Commun. 2023 Mar 7;14:1272. doi: 10.1038/s41467-023-36902-5 (PMC9992361; doi:10.1038/s41467-023-36902-5)
Supplement: Supplementary file 7 — Source data [file 41467_2023_36902_MOESM7_ESM.zip › Source Data/supplementary figure 2/Supplementary fig2a.txt]

"2" "T_to_A" 0.0549064970029007 "IAA 0.5h"
"3" "T_to_G" 0.128215923545199 "IAA 0.5h"
"4" "T_to_C" 2.09558719845894 "IAA 0.5h"
"8" "A_to_G" 0.156100528979648 "IAA 0.5h"
"9" "A_to_C" 0.0210715798722167 "IAA 0.5h"
"10" "A_to_T" 0.0143361914714967 "IAA 0.5h"
"12" "G_to_A" 0.130056112059621 "IAA 0.5h"
"14" "G_to_C" 0.023322328058072 "IAA 0.5h"
"15" "G_to_T" 0.0263307995019328 "IAA 0.5h"
"17" "C_to_A" 0.0680497912627671 "IAA 0.5h"
"18" "C_to_G" 0.0402293927728126 "IAA 0.5h"
"20" "C_to_T" 0.0900251117386075 "IAA 0.5h"
"21" "T_to_A" 0.0587586439447245 "IAA 1h"
"31" "T_to_G" 0.13112670483577 "IAA 1h"
"41" "T_to_C" 2.23703144533401 "IAA 1h"
"81" "A_to_G" 0.160711014337385 "IAA 1h"
"91" "A_to_C" 0.021705206911813 "IAA 1h"
"101" "A_to_T" 0.0148483273107893 "IAA 1h"
"121" "G_to_A" 0.132873536500848 "IAA 1h"
"141" "G_to_C" 0.0233847709291968 "IAA 1h"
"151" "G_to_T" 0.0264134920720796 "IAA 1h"
"171" "C_to_A" 0.0701172794022092 "IAA 1h"
"181" "C_to_G" 0.0413440052616737 "IAA 1h"
"201" "C_to_T" 0.0925943387363394 "IAA 1h"
"22" "T_to_A" 0.0590177629258993 "IAA 2h"
"32" "T_to_G" 0.127240873346563 "IAA 2h"
"42" "T_to_C" 2.42017090623303 "IAA 2h"
"82" "A_to_G" 0.162945635770238 "IAA 2h"
"92" "A_to_C" 0.0216911588778511 "IAA 2h"
"102" "A_to_T" 0.0154137225303618 "IAA 2h"
"122" "G_to_A" 0.133208796844307 "IAA 2h"
"142" "G_to_C" 0.023467630621671 "IAA 2h"
"152" "G_to_T" 0.0264740055336477 "IAA 2h"
"172" "C_to_A" 0.0675187210647016 "IAA 2h"
"182" "C_to_G" 0.0403983840935718 "IAA 2h"
"202" "C_to_T" 0.095473796244852 "IAA 2h"
