# Supplementary material for: Well-TEMP-seq as a microwell-based strategy for massively parallel profiling of single-cell temporal RNA dynamics
Source: Nat Commun. 2023 Mar 7;14:1272. doi: 10.1038/s41467-023-36902-5 (PMC9992361; doi:10.1038/s41467-023-36902-5)
Supplement: Supplementary file 7 — Source data [file 41467_2023_36902_MOESM7_ESM.zip › Source Data/supplementary figure 2/Supplementary fig2b.txt]

"4" "CCGGCTCGATAA" 2315 327 2642 12.377 "0.5h"
"5" "GGTCATTTACCC" 1321 324 1645 19.696 "0.5h"
"6" "CTTCCGCTCGTA" 2315 302 2617 11.5399 "0.5h"
"7" "CATTATGAGCGC" 1334 213 1547 13.7686 "0.5h"
"8" "GGTTGAAGTTGA" 3903 434 4337 10.0069 "0.5h"
"9" "TGGACAAGCATT" 1314 158 1472 10.7337 "0.5h"
"10" "CAAATAGAGCGG" 2822 576 3398 16.9511 "0.5h"
"11" "CGTTTCGACTGC" 1479 383 1862 20.5693 "0.5h"
"12" "ATATGTTCGGCT" 2370 659 3029 21.7564 "0.5h"
"13" "GACGAGCAGGTC" 2488 231 2719 8.4958 "0.5h"
"15" "TACTTTACGCAC" 2907 469 3376 13.8922 "0.5h"
"17" "TGCACAGTCGCA" 1783 277 2060 13.4466 "0.5h"
"18" "CAATAAACTGCG" 1845 249 2094 11.8911 "0.5h"
"19" "GCTGTCACCTAG" 1626 140 1766 7.9275 "0.5h"
"21" "GCTAAGCCCCAA" 2352 619 2971 20.8347 "0.5h"
"22" "GCGATGCCAAGT" 2900 322 3222 9.9938 "0.5h"
"23" "TCCTGCCATTTG" 1749 118 1867 6.3203 "0.5h"
"24" "TAAAACCCTAAT" 2507 401 2908 13.7895 "0.5h"
"26" "TCAATGTTACAA" 1677 440 2117 20.7841 "0.5h"
"27" "ATTTGTGAACAC" 3056 727 3783 19.2176 "0.5h"
"28" "CCAATAAGCGGA" 2490 202 2692 7.5037 "0.5h"
"30" "ATCACACGACTC" 2816 667 3483 19.1502 "0.5h"
"31" "GCATCCACATGA" 3837 294 4131 7.1169 "0.5h"
"32" "TTATTCGATTCC" 1562 290 1852 15.6587 "0.5h"
"33" "CCTTCAAATGTG" 2206 222 2428 9.1433 "0.5h"
"34" "ACTAAACAAATC" 2997 694 3691 18.8025 "0.5h"
"35" "GGTTGACATACA" 4014 548 4562 12.0123 "0.5h"
"37" "CTGCTCTGCAAA" 1258 459 1717 26.7327 "0.5h"
"38" "CGTCATGCTTAA" 1397 297 1694 17.5325 "0.5h"
"39" "AAAGGACCGCCG" 3617 702 4319 16.2538 "0.5h"
"40" "CCGCGTCCAGAC" 2212 214 2426 8.8211 "0.5h"
"42" "AGTGTTGGTGGC" 2691 326 3017 10.8054 "0.5h"
"43" "TATGGTTCACCC" 1191 265 1456 18.2005 "0.5h"
"45" "TTAACAAGACAA" 3446 496 3942 12.5824 "0.5h"
"46" "CCCTAAGTATTA" 1793 450 2243 20.0624 "0.5h"
"48" "GGTCAGCCCCCA" 1931 536 2467 21.7268 "0.5h"
"49" "CGTCGATAGAAG" 2286 664 2950 22.5085 "0.5h"
"50" "GTCGATTAAATT" 1766 448 2214 20.2349 "0.5h"
"51" "TCAGTGCCATCG" 2843 363 3206 11.3225 "0.5h"
"53" "GCCAGACGCCTA" 2551 336 2887 11.6384 "0.5h"
"54" "CCTACTTTTTCG" 1487 231 1718 13.4459 "0.5h"
"55" "GACCCGGTGATC" 2088 718 2806 25.588 "0.5h"
"58" "TGGCTTTTGAGC" 3426 579 4005 14.4569 "0.5h"
"59" "TCAACTTACGCC" 2885 468 3353 13.9576 "0.5h"
"60" "GGCGGACGCGCT" 2225 369 2594 14.2251 "0.5h"
"61" "TTTCTTGGTGCC" 1323 129 1452 8.8843 "0.5h"
"62" "CTTTACGAACCT" 2125 424 2549 16.634 "0.5h"
"63" "CTGTCTTTGTAA" 2859 333 3192 10.4323 "0.5h"
"66" "TGGCATGGGTAG" 1313 158 1471 10.741 "0.5h"
"69" "ATTTGTTTGCTT" 2351 462 2813 16.4237 "0.5h"
"71" "TGTTTGGGTGTA" 3217 662 3879 17.0663 "0.5h"
"73" "TTGAGTGACCTT" 2044 315 2359 13.3531 "0.5h"
"74" "CGATGGTTTTCC" 3718 88 3806 2.3121 "0.5h"
"75" "TCGATCATGTTT" 2480 541 3021 17.908 "0.5h"
"76" "CGTGAGAGGGAA" 1417 285 1702 16.745 "0.5h"
"77" "GGTCTTACAACC" 2430 600 3030 19.802 "0.5h"
"78" "TTTAAGACGAAT" 2324 287 2611 10.992 "0.5h"
"79" "ACTGTTACCGAC" 2105 372 2477 15.0182 "0.5h"
"82" "CACTCAACGGGT" 1384 241 1625 14.8308 "0.5h"
"84" "CGTACGGGTCCT" 1658 204 1862 10.956 "0.5h"
"85" "GTAGAAGATCAC" 1690 253 1943 13.0211 "0.5h"
"86" "TATGCAAGACCG" 1179 296 1475 20.0678 "0.5h"
"87" "ACTATGCGGATA" 2130 316 2446 12.9191 "0.5h"
"89" "CAAGAACCTCAC" 1886 299 2185 13.6842 "0.5h"
"90" "TGAGATGTCCCA" 1252 183 1435 12.7526 "0.5h"
"92" "TGGTTCCCATCA" 2790 346 3136 11.0332 "0.5h"
"93" "AAGGACACTTTG" 3127 730 3857 18.9266 "0.5h"
"94" "GACCAATTCAGC" 1460 609 2069 29.4345 "0.5h"
"95" "GACTCCTTGATG" 2663 375 3038 12.3436 "0.5h"
"96" "TGTGCTTAATCC" 1936 240 2176 11.0294 "0.5h"
"97" "GTTCTTGCTCAC" 2844 432 3276 13.1868 "0.5h"
"98" "ATAAGGTTAACC" 2589 520 3109 16.7256 "0.5h"
"99" "AGATTGGCGCCG" 1918 253 2171 11.6536 "0.5h"
"100" "CATATTGCATAA" 2615 616 3231 19.0653 "0.5h"
"101" "TTCCGTCCGTCG" 1583 257 1840 13.9674 "0.5h"
"105" "GCCCCGTAATAC" 2708 558 3266 17.0851 "0.5h"
"106" "TACGCCTGTTCC" 2858 632 3490 18.1089 "0.5h"
"107" "GTCTCGTTTTTG" 1527 243 1770 13.7288 "0.5h"
"108" "ACCTGAATGTGT" 3033 457 3490 13.0946 "0.5h"
"110" "ACGCTATGTCTA" 1892 301 2193 13.7255 "0.5h"
"111" "TGAAGAGGCAAT" 1819 226 2045 11.0513 "0.5h"
"112" "CCTGTGTCTCGT" 2894 528 3422 15.4296 "0.5h"
"115" "CGGCCTTCTTTC" 3403 551 3954 13.9353 "0.5h"
"116" "TTGAGAAGACCG" 2331 397 2728 14.5528 "0.5h"
"117" "TCTAGGTTTCTT" 3329 565 3894 14.5095 "0.5h"
"118" "CACGCCAACCGT" 1918 336 2254 14.9068 "0.5h"
"119" "AAGGCAACTATT" 2894 223 3117 7.1543 "0.5h"
"120" "CTCAGAGTATCA" 3914 211 4125 5.1152 "0.5h"
"121" "CTATTTATCCTG" 3076 495 3571 13.8617 "0.5h"
"123" "AATGCTTCCGGT" 2093 337 2430 13.8683 "0.5h"
"126" "GCGTCCTCTGGC" 1195 231 1426 16.1992 "0.5h"
"127" "CCTTGACCGTTA" 4135 661 4796 13.7823 "0.5h"
"128" "CATGGCGGTCGG" 1621 266 1887 14.0964 "0.5h"
"129" "TAGACCTCCGGG" 1542 292 1834 15.9215 "0.5h"
"130" "GTATGATTATCA" 1568 251 1819 13.7988 "0.5h"
"131" "TAAATTCCCTCA" 2298 386 2684 14.3815 "0.5h"
"132" "ACATGAGTCGGT" 2326 461 2787 16.5411 "0.5h"
"133" "TCTAAATGTACT" 2174 307 2481 12.374 "0.5h"
"134" "CCCCGATCTATA" 3057 543 3600 15.0833 "0.5h"
"137" "CGGAAAATCTAC" 2298 424 2722 15.5768 "0.5h"
"139" "TTGCACTCCGTC" 2490 719 3209 22.4057 "0.5h"
"141" "AACATGTTATAG" 2116 479 2595 18.4586 "0.5h"
"142" "AACCAGCTCGGT" 2204 468 2672 17.515 "0.5h"
"143" "TTCGAGCCCTCT" 1482 162 1644 9.854 "0.5h"
"144" "TTGTTTTTCGGA" 2205 246 2451 10.0367 "0.5h"
"145" "ATCCCGTAGTTC" 3260 394 3654 10.7827 "0.5h"
"146" "CCCCAACAGATA" 2757 452 3209 14.0854 "0.5h"
"150" "CAGACGACGCAC" 1371 427 1798 23.7486 "0.5h"
"151" "TCTGGAGGGGGG" 1347 304 1651 18.4131 "0.5h"
"152" "AGTCGCTGTTAG" 1519 229 1748 13.1007 "0.5h"
"154" "GAAAGTACAAGC" 1400 93 1493 6.2291 "0.5h"
"155" "GTCGTGGTGTAT" 2006 823 2829 29.0916 "0.5h"
"157" "TAGTGCTCAGAG" 3100 738 3838 19.2288 "0.5h"
"158" "CCGCCGAAACCT" 2649 505 3154 16.0114 "0.5h"
"159" "AACCTCGCACGC" 3506 453 3959 11.4423 "0.5h"
"164" "TACAATAATAAC" 1316 263 1579 16.6561 "0.5h"
"166" "TTAATGCATTGG" 1513 257 1770 14.5198 "0.5h"
"167" "TATGTCCTACTT" 2552 461 3013 15.3004 "0.5h"
"168" "ATGTGGAGCGGG" 1625 336 1961 17.1341 "0.5h"
"169" "ACATCGTTTCCT" 1696 256 1952 13.1148 "0.5h"
"170" "TAGGCATCTTGA" 1627 517 2144 24.1138 "0.5h"
"171" "CGCCAAGTTTCA" 1515 374 1889 19.7988 "0.5h"
"173" "ACCCTGTAATCC" 2117 464 2581 17.9775 "0.5h"
"174" "TAGTTGCCCTCC" 2325 658 2983 22.0583 "0.5h"
"175" "TACTCGGGGCCC" 2562 521 3083 16.8991 "0.5h"
"176" "TAGTCTTGAGGT" 2552 583 3135 18.5965 "0.5h"
"177" "ACAACCTTTATG" 2612 378 2990 12.6421 "0.5h"
"181" "TTTCCAGTGTCG" 1187 277 1464 18.9208 "0.5h"
"182" "ACATCACGACGC" 1735 424 2159 19.6387 "0.5h"
"183" "TCACTAGTACCT" 2063 263 2326 11.307 "0.5h"
"185" "TAGACCGGACAC" 3679 482 4161 11.5838 "0.5h"
"188" "TCCTGTTGATAG" 1513 445 1958 22.7273 "0.5h"
"190" "CTATGAGCCAGT" 1935 335 2270 14.7577 "0.5h"
"192" "GCTGTATCTGTG" 1630 557 2187 25.4687 "0.5h"
"193" "CGAATGTGCTAG" 2511 359 2870 12.5087 "0.5h"
"194" "CTACTGGTCTTA" 3799 707 4506 15.6902 "0.5h"
"195" "GCTTTCAAATCG" 1907 446 2353 18.9545 "0.5h"
"196" "TGGTAACCAATC" 2567 513 3080 16.6558 "0.5h"
"198" "CCGTGCGCTGTT" 2274 503 2777 18.1131 "0.5h"
"199" "AATCTTCTACAA" 3028 476 3504 13.5845 "0.5h"
"200" "TTCCTGCCCAGC" 1626 338 1964 17.2098 "0.5h"
"201" "CTGGTTGTCATA" 2529 223 2752 8.1032 "0.5h"
"202" "GTGATACTGAAG" 3039 357 3396 10.5124 "0.5h"
"204" "ACAGCCATAAAG" 2212 239 2451 9.7511 "0.5h"
"205" "TTGTGCGGGTGA" 1949 554 2503 22.1334 "0.5h"
"206" "AGGTGATTGGTT" 1510 510 2020 25.2475 "0.5h"
"210" "CAACCCACAAAA" 1398 238 1636 14.5477 "0.5h"
"212" "GGTGTTCTTCGG" 3017 913 3930 23.2316 "0.5h"
"213" "GACTAACGGGTA" 2003 333 2336 14.2551 "0.5h"
"214" "GTCCGGGTAACC" 3713 601 4314 13.9314 "0.5h"
"215" "TTCATTCTGCGG" 1803 393 2196 17.8962 "0.5h"
"216" "TTCCGGATCACA" 2411 419 2830 14.8057 "0.5h"
"217" "ACTATGCAGACG" 1859 70 1929 3.6288 "0.5h"
"218" "TGCTAGTTTCTT" 1607 417 2024 20.6028 "0.5h"
"220" "TCCCAGCAATCG" 1358 260 1618 16.0692 "0.5h"
"221" "GCTCGAACAGGC" 3046 441 3487 12.647 "0.5h"
"223" "ATGAGTTGCCGT" 2259 327 2586 12.645 "0.5h"
"224" "CGCTAAGGACCC" 2629 843 3472 24.28 "0.5h"
"225" "GGTCTTTACGTT" 2948 368 3316 11.0977 "0.5h"
"230" "CAAGACTGTAAT" 1256 361 1617 22.3253 "0.5h"
"231" "TGTCTGTATTCT" 2472 361 2833 12.7427 "0.5h"
"235" "GGTTTAAGCTCG" 1711 349 2060 16.9417 "0.5h"
"237" "GCCACCGACTGA" 3438 667 4105 16.2485 "0.5h"
"239" "TGCCACAATAGG" 2155 611 2766 22.0897 "0.5h"
"240" "CTAAGAGTAGAT" 2469 474 2943 16.106 "0.5h"
"242" "TGGTTACTAGGG" 1395 115 1510 7.6159 "0.5h"
"246" "GTTGTAGAGGCC" 2878 612 3490 17.5358 "0.5h"
"247" "GGTTAACCGGAA" 1224 322 1546 20.8279 "0.5h"
"248" "GTCCACCTTTAG" 3341 442 3783 11.6838 "0.5h"
"249" "GATGGGGAGTCC" 3153 604 3757 16.0767 "0.5h"
"250" "TTAAGCACACCC" 1706 45 1751 2.57 "0.5h"
"251" "AAACACGTCTAC" 1296 194 1490 13.0201 "0.5h"
"252" "TTAGGGGTCGGA" 2685 458 3143 14.5721 "0.5h"
"253" "TTACGTAGGTAA" 1258 195 1453 13.4205 "0.5h"
"254" "GTTAGAGTAAAT" 2487 822 3309 24.8413 "0.5h"
"257" "ACGACACAACCT" 1449 291 1740 16.7241 "0.5h"
"258" "TGATATCTCGTG" 1488 289 1777 16.2634 "0.5h"
"260" "CCCCCTCTTTGC" 2118 294 2412 12.1891 "0.5h"
"261" "GGAATATGTTAG" 3087 636 3723 17.083 "0.5h"
"262" "TAGACAGGCTCC" 1426 170 1596 10.6516 "0.5h"
"263" "CCCATGAGTCAG" 2506 539 3045 17.7011 "0.5h"
"264" "ACAAACCGACCG" 1379 163 1542 10.5707 "0.5h"
"265" "CGCAGTAGTCTT" 1270 177 1447 12.2322 "0.5h"
"266" "AATCGGGCGAGT" 1007 384 1391 27.606 "0.5h"
"267" "TGTCTGCCCCCG" 2102 620 2722 22.7774 "0.5h"
"269" "CGACTGATTAAC" 2496 658 3154 20.8624 "0.5h"
"270" "CACCCACGAGCT" 3729 581 4310 13.4803 "0.5h"
"271" "CACGCGGTCCAG" 1398 292 1690 17.2781 "0.5h"
"273" "GTGAATCATGGT" 1894 335 2229 15.0292 "0.5h"
"274" "CTCATCATTTCT" 1226 211 1437 14.6834 "0.5h"
"275" "TCGTCATGCTGA" 1491 164 1655 9.9094 "0.5h"
"276" "TCTCGTATCCCT" 2892 596 3488 17.0872 "0.5h"
"277" "ACAGCCGGCTGC" 2147 172 2319 7.417 "0.5h"
"278" "GGATTCCCAATG" 1181 224 1405 15.9431 "0.5h"
"280" "AAATCGAGATAC" 2949 448 3397 13.1881 "0.5h"
"281" "CGCTTACTGCGT" 2059 380 2439 15.5802 "0.5h"
"282" "TGTTCGTAGTAT" 3241 612 3853 15.8837 "0.5h"
"283" "CATCAATCCGTA" 2801 685 3486 19.65 "0.5h"
"284" "TATTACTCAATC" 1761 245 2006 12.2134 "0.5h"
"285" "TCAGTTCCCCCC" 1842 255 2097 12.1602 "0.5h"
"287" "TTAGACGCCTGT" 1728 371 2099 17.6751 "0.5h"
"288" "ACTGGTGTAGGT" 3555 157 3712 4.2295 "0.5h"
"289" "GAGTGTCCCCTG" 1154 255 1409 18.0979 "0.5h"
"291" "CAAACCGTCTGC" 1228 216 1444 14.9584 "0.5h"
"293" "TGCCGTTAAAGC" 1363 218 1581 13.7887 "0.5h"
"294" "CTAATCCTGCTC" 2057 315 2372 13.2799 "0.5h"
"295" "GAAATAATCTAG" 3404 491 3895 12.6059 "0.5h"
"296" "TCCACTCGCGGG" 3114 870 3984 21.8373 "0.5h"
"298" "CCACTTCCCCTT" 1834 295 2129 13.8563 "0.5h"
"299" "TAAGCATTGGCG" 2003 300 2303 13.0265 "0.5h"
"300" "GCTTGGGAGGCA" 1269 107 1376 7.7762 "0.5h"
"302" "ATATTAGTCTTC" 1643 288 1931 14.9146 "0.5h"
"304" "TTCTCCGTGAAG" 1493 328 1821 18.0121 "0.5h"
"305" "GAGAATGTAAAT" 1280 251 1531 16.3945 "0.5h"
"306" "AAAGTATAAACG" 2656 431 3087 13.9618 "0.5h"
"307" "ATCTTCCATCCT" 1519 403 1922 20.9677 "0.5h"
"308" "TGTGTTTAGACA" 2500 453 2953 15.3403 "0.5h"
"310" "TCGGCAGGTTCG" 1585 143 1728 8.2755 "0.5h"
"311" "CCTGTTTCGACA" 3562 579 4141 13.9821 "0.5h"
"313" "CATTCAGGCGCG" 2285 517 2802 18.4511 "0.5h"
"314" "GGCATACTTGCG" 2925 671 3596 18.6596 "0.5h"
"315" "GTATTAGCTCCT" 2718 297 3015 9.8507 "0.5h"
"318" "AATGCTTATGTC" 1575 353 1928 18.3091 "0.5h"
"319" "ACAGCCGATTTT" 2074 471 2545 18.5069 "0.5h"
"321" "TACATTGGTGGT" 1352 225 1577 14.2676 "0.5h"
"322" "TCGAATTCTTCT" 1678 490 2168 22.6015 "0.5h"
"325" "TGCTCCACAGTG" 1884 363 2247 16.1549 "0.5h"
"326" "CCCTCGGTGTCA" 2276 233 2509 9.2866 "0.5h"
"327" "GACCCTCGCAGT" 1404 352 1756 20.0456 "0.5h"
"328" "GATCCAGAATAT" 2580 529 3109 17.0151 "0.5h"
"329" "AGGGCTCTCAGA" 2144 230 2374 9.6883 "0.5h"
"330" "CCCATGCGGTTG" 1933 194 2127 9.1208 "0.5h"
"331" "CGAGCACTAACT" 2373 575 2948 19.5047 "0.5h"
"332" "CCACAACAGACA" 3954 531 4485 11.8395 "0.5h"
"333" "TCCCCGTACCGA" 1315 226 1541 14.6658 "0.5h"
"334" "GCTCGTGGACCA" 1933 312 2245 13.8976 "0.5h"
"335" "CGTTCCCAATGA" 1676 225 1901 11.8359 "0.5h"
"336" "AACGAGACGAAA" 1600 183 1783 10.2636 "0.5h"
"337" "CCCTGGAGAGTT" 2950 322 3272 9.8411 "0.5h"
"338" "CCCGAGCCCTGC" 3518 417 3935 10.5972 "0.5h"
"339" "TATCACAGTCGG" 1327 104 1431 7.2676 "0.5h"
"340" "ATATCTATCGCA" 3587 764 4351 17.5592 "0.5h"
"341" "GTGGCGCCTGTG" 2884 735 3619 20.3095 "0.5h"
"342" "GAAGAGTGAGTA" 1783 257 2040 12.598 "0.5h"
"343" "TTGTGGCCCTCA" 1644 274 1918 14.2857 "0.5h"
"344" "GTAACCCGTTTC" 3157 326 3483 9.3597 "0.5h"
"345" "TCGTGCTGAATC" 1932 372 2304 16.1458 "0.5h"
"346" "CCGGAGCGAAGA" 2440 855 3295 25.9484 "0.5h"
"347" "GAAACAGTCCGA" 1365 236 1601 14.7408 "0.5h"
"348" "CTTCAGGTCCGA" 2479 347 2826 12.2788 "0.5h"
"349" "TGTACACTGTTA" 1700 395 2095 18.8544 "0.5h"
"351" "GCGTGATTATAT" 1488 254 1742 14.5809 "0.5h"
"352" "AGGCGCCCGCAT" 3886 497 4383 11.3393 "0.5h"
"353" "TCAAGATCAGTA" 1284 186 1470 12.6531 "0.5h"
"354" "GGGGCAGACGTC" 2310 221 2531 8.7317 "0.5h"
"355" "GGTTCAGTTCTA" 2246 313 2559 12.2313 "0.5h"
"356" "AATCCTACAGGC" 1990 352 2342 15.0299 "0.5h"
"357" "GTCTCTGGCTCG" 2362 310 2672 11.6018 "0.5h"
"358" "TGCCGTTACTAG" 1410 330 1740 18.9655 "0.5h"
"360" "GTTCGGATTAGG" 1779 226 2005 11.2718 "0.5h"
"361" "AGACAAACTAGA" 1955 462 2417 19.1146 "0.5h"
"362" "TATGCATAACAG" 3193 734 3927 18.6911 "0.5h"
"363" "CTCAAATAGCCG" 3158 424 3582 11.837 "0.5h"
"365" "AACCGTTCTATG" 1374 235 1609 14.6053 "0.5h"
"366" "CGTGGCGTCATA" 2196 571 2767 20.6361 "0.5h"
"367" "ACCGGAAGGGGT" 1371 33 1404 2.3504 "0.5h"
"368" "GAAAAGCCCGTG" 1958 646 2604 24.808 "0.5h"
"370" "TACGAACCAGAG" 1732 491 2223 22.0873 "0.5h"
"371" "ACACGGGCAAAT" 3138 914 4052 22.5568 "0.5h"
"372" "TATGTTAATTGC" 1271 263 1534 17.1447 "0.5h"
"375" "TGACAGCTCGCT" 1832 497 2329 21.3396 "0.5h"
"377" "GCGCGGGATCAT" 3391 652 4043 16.1266 "0.5h"
"378" "GTCATAGGAGCA" 2491 609 3100 19.6452 "0.5h"
"379" "CCTCAAACTCAT" 1525 171 1696 10.0825 "0.5h"
"381" "TCGGCTTGCACC" 1864 295 2159 13.6637 "0.5h"
"382" "GGCTCGCAAGTA" 1971 357 2328 15.3351 "0.5h"
"384" "GCGTAGCTCCCG" 1238 191 1429 13.366 "0.5h"
"385" "AACTGAAAGTGA" 2236 426 2662 16.003 "0.5h"
"388" "CCTTCGATAGAC" 1326 173 1499 11.541 "0.5h"
"389" "GCGCCGGCGGGT" 2245 152 2397 6.3413 "0.5h"
"390" "CTTATCGAATAG" 2254 737 2991 24.6406 "0.5h"
"391" "CTACGTAAATTA" 1296 180 1476 12.1951 "0.5h"
"392" "GACCTGGTGTCC" 1870 91 1961 4.6405 "0.5h"
"393" "TCGAATACTATA" 2197 380 2577 14.7458 "0.5h"
"394" "CCTACTCAACCG" 2075 449 2524 17.7892 "0.5h"
"395" "AAAGCTACTATG" 1537 421 1958 21.5015 "0.5h"
"396" "AGATGGCACGGT" 2696 470 3166 14.8452 "0.5h"
"397" "AGGCTCAAGGAC" 1469 573 2042 28.0607 "0.5h"
"398" "CATGCGGGATAT" 1452 292 1744 16.7431 "0.5h"
"399" "CCACGAATACTA" 1671 324 1995 16.2406 "0.5h"
"400" "AGGTTTGCCTCC" 1654 291 1945 14.9614 "0.5h"
"401" "CCGACTGGGTAC" 1437 245 1682 14.566 "0.5h"
"402" "GCCGATGATTAG" 3030 503 3533 14.2372 "0.5h"
"403" "ATGCCGCGAAAC" 2815 344 3159 10.8895 "0.5h"
"404" "CAGTCTAAGATG" 2696 348 3044 11.4323 "0.5h"
"406" "GCAACTTTTGCC" 2661 282 2943 9.5821 "0.5h"
"409" "CATATTAGCCGA" 3216 465 3681 12.6324 "0.5h"
"410" "TGAAATTGGTTA" 3513 763 4276 17.8438 "0.5h"
"411" "GATGCGCGCTTG" 3074 399 3473 11.4886 "0.5h"
"412" "TCATCTCCTTAT" 2105 662 2767 23.9248 "0.5h"
"413" "TAACATCGCGCC" 2789 703 3492 20.1317 "0.5h"
"414" "CATCTTACTCCC" 1696 500 2196 22.7687 "0.5h"
"415" "GTTGCCCATCGC" 2336 426 2762 15.4236 "0.5h"
"416" "ACTCCCGATTCG" 2406 593 2999 19.7733 "0.5h"
"417" "GGTTAGGAGTTA" 2978 508 3486 14.5726 "0.5h"
"418" "GCGAACCGGGCA" 1314 366 1680 21.7857 "0.5h"
"419" "ATTTTTGAAAGC" 1746 223 1969 11.3255 "0.5h"
"420" "ATCAATAGGTCG" 1407 131 1538 8.5176 "0.5h"
"421" "GTGGTTGACAAT" 2561 308 2869 10.7354 "0.5h"
"423" "CGGGGTTGTGGA" 2515 319 2834 11.2562 "0.5h"
"424" "GGAACATCTATC" 3927 743 4670 15.9101 "0.5h"
"428" "CGGTAAACTACA" 2885 308 3193 9.6461 "0.5h"
"429" "ATTGGCGCTTGG" 3534 868 4402 19.7183 "0.5h"
"430" "TACGTGAGCCAG" 1178 235 1413 16.6313 "0.5h"
"431" "ACAACGGAGAAG" 1801 448 2249 19.92 "0.5h"
"432" "ATGACTGTACAT" 3961 703 4664 15.0729 "0.5h"
"435" "TTAGGACCGGCT" 1393 223 1616 13.7995 "0.5h"
"436" "TCTCCTTAGCGG" 2639 476 3115 15.2809 "0.5h"
"437" "TCACTGCTCTTT" 2990 550 3540 15.5367 "0.5h"
"438" "ACTAAGCCGGTG" 1577 359 1936 18.5434 "0.5h"
"439" "GTACATTAATCA" 1317 448 1765 25.3824 "0.5h"
"440" "ATCTCGCGTGAT" 1310 416 1726 24.102 "0.5h"
"441" "AATTATGAAATA" 1408 241 1649 14.6149 "0.5h"
"442" "CATGTTTAACAT" 1404 412 1816 22.6872 "0.5h"
"444" "GGTGGTTTATTC" 1734 459 2193 20.9302 "0.5h"
"446" "CGCATCGTCCTA" 3742 90 3832 2.3486 "0.5h"
"447" "GCGTAGCTATAT" 1490 358 1848 19.3723 "0.5h"
"448" "AGTGCAGGCTAT" 2375 709 3084 22.9896 "0.5h"
"449" "AGGGTGTATTAA" 1292 333 1625 20.4923 "0.5h"
"450" "ATATCAACGACG" 2092 602 2694 22.346 "0.5h"
"451" "AGATCATACCTG" 2889 392 3281 11.9476 "0.5h"
"452" "CTCAAGTGTTAT" 2713 503 3216 15.6405 "0.5h"
"453" "TACTATTATCGA" 1364 303 1667 18.1764 "0.5h"
"454" "CTTGTGGTTTGT" 2790 538 3328 16.1659 "0.5h"
"455" "CAGTTATACGTT" 1737 230 1967 11.6929 "0.5h"
"456" "CTACTGTCAAGG" 2630 325 2955 10.9983 "0.5h"
"457" "CCTCCGCCTGCA" 2382 503 2885 17.435 "0.5h"
"459" "CGTTTGCTCATC" 1208 206 1414 14.5686 "0.5h"
"460" "AGGTTGTGTATT" 1323 137 1460 9.3836 "0.5h"
"461" "AAGGTGATCGGC" 3568 420 3988 10.5316 "0.5h"
"463" "GGGCTGTAATGG" 2649 357 3006 11.8762 "0.5h"
"464" "GCCTTGAAGATT" 1610 206 1816 11.3436 "0.5h"
"465" "TGGAACCAAGTC" 2522 647 3169 20.4165 "0.5h"
"466" "GTTCTATCACAG" 1872 402 2274 17.6781 "0.5h"
"468" "AGGCGTATAGCC" 2287 441 2728 16.1657 "0.5h"
"469" "CGCGACGATAAC" 1467 418 1885 22.1751 "0.5h"
"472" "TCTCGGATTCAT" 2539 520 3059 16.999 "0.5h"
"473" "CACTTAGTAGAG" 3329 922 4251 21.689 "0.5h"
"474" "CCTCCTTCTGCT" 1248 179 1427 12.5438 "0.5h"
"475" "ATACAGCTGACG" 2192 840 3032 27.7045 "0.5h"
"476" "AATCTTTCAGAC" 1526 273 1799 15.1751 "0.5h"
"477" "TCCCAAACCTTT" 2414 228 2642 8.6298 "0.5h"
"478" "TTTCATCGTACC" 3218 565 3783 14.9352 "0.5h"
"479" "TTACGTTCCAGC" 2588 376 2964 12.6856 "0.5h"
"480" "TGTACGTAACCT" 1851 642 2493 25.7521 "0.5h"
"481" "ATAGGCAAGGCT" 1648 389 2037 19.0967 "0.5h"
"484" "CAGGGGAACTTC" 1283 134 1417 9.4566 "0.5h"
"486" "TATTGTGACGTA" 2072 303 2375 12.7579 "0.5h"
"487" "GAATCTGCATTA" 1651 557 2208 25.2264 "0.5h"
"488" "GCCACCCAACGT" 1272 196 1468 13.3515 "0.5h"
"489" "ATATAGACACCT" 2239 179 2418 7.4028 "0.5h"
"490" "TGGGTTAGAATC" 1547 364 1911 19.0476 "0.5h"
"491" "TGACATTACCTA" 1353 330 1683 19.6078 "0.5h"
"492" "GCTAAGCGATCC" 1466 149 1615 9.226 "0.5h"
"493" "TAAACACTGTCG" 1864 348 2212 15.7324 "0.5h"
"494" "AGATAATGGTCA" 2682 463 3145 14.7218 "0.5h"
"495" "GATGAGAGCCGG" 2841 608 3449 17.6283 "0.5h"
"496" "TATGGCTTATAG" 2533 298 2831 10.5263 "0.5h"
"498" "CCCCTGAGTACT" 1531 318 1849 17.1985 "0.5h"
"500" "GTGTAATTTCAG" 1817 268 2085 12.8537 "0.5h"
"501" "TGAACCGAAGGA" 2197 680 2877 23.6357 "0.5h"
"503" "CGGAGGTGACTC" 4152 614 4766 12.8829 "0.5h"
"504" "GAGGTCGCTGAG" 1437 239 1676 14.2601 "0.5h"
"505" "GCTAGATTGCGA" 1355 149 1504 9.9069 "0.5h"
"506" "GTTAGATATAGC" 2039 466 2505 18.6028 "0.5h"
"507" "TATAACCGAATT" 1374 198 1572 12.5954 "0.5h"
"508" "TTCCCGGAGTTT" 1806 481 2287 21.0319 "0.5h"
"509" "AATCCGGATACC" 1260 200 1460 13.6986 "0.5h"
"511" "CAATTATAGAGG" 2164 369 2533 14.5677 "0.5h"
"512" "CGAGGAACCCGT" 2388 437 2825 15.469 "0.5h"
"513" "TAGTTGTAACTG" 2144 359 2503 14.3428 "0.5h"
"514" "CGCTCCGCAAAA" 3482 594 4076 14.5731 "0.5h"
"515" "ACCAAAACCGGC" 2711 618 3329 18.5641 "0.5h"
"516" "TAGTGCACACAG" 1911 415 2326 17.8418 "0.5h"
"517" "TTACACGCGCCG" 2094 346 2440 14.1803 "0.5h"
"518" "CCTTTCCAAAAA" 2523 268 2791 9.6023 "0.5h"
"520" "TCCATTCATTGG" 2683 672 3355 20.0298 "0.5h"
"521" "CCCCTAAGCAGG" 2171 519 2690 19.2937 "0.5h"
"522" "CACCCGGGTGCT" 1438 226 1664 13.5817 "0.5h"
"523" "CTTCAGGTCAAC" 1877 283 2160 13.1019 "0.5h"
"524" "GGTTTGCAAACA" 1683 384 2067 18.5776 "0.5h"
"526" "ACCACCATGACC" 2314 575 2889 19.9031 "0.5h"
"527" "TTCTTCATTACA" 3425 701 4126 16.9898 "0.5h"
"528" "GATAGTAAATGT" 3667 458 4125 11.103 "0.5h"
"530" "CAGACGTTCCTG" 1641 369 2010 18.3582 "0.5h"
"531" "TCAGTCAGATCA" 2363 647 3010 21.495 "0.5h"
"532" "AATGACTGCGGC" 1994 375 2369 15.8295 "0.5h"
"533" "GGCCCCTCCCTA" 1387 192 1579 12.1596 "0.5h"
"534" "TATAAACTTCCC" 2176 633 2809 22.5347 "0.5h"
"535" "TACTTGAGCGCA" 2016 315 2331 13.5135 "0.5h"
"537" "CGGTCCATACGC" 2591 409 3000 13.6333 "0.5h"
"539" "ATAATTTTCCGC" 1598 302 1900 15.8947 "0.5h"
"540" "TCTACTTTCTGC" 1242 241 1483 16.2508 "0.5h"
"541" "TCTCCACGTAAC" 3484 486 3970 12.2418 "0.5h"
"542" "GTACAAGAGGTA" 1847 508 2355 21.5711 "0.5h"
"543" "TAGTATCACCAG" 1642 243 1885 12.8912 "0.5h"
"544" "GTACTAGGTCCC" 1393 247 1640 15.061 "0.5h"
"545" "TACGTCATTACA" 2185 284 2469 11.5026 "0.5h"
"547" "TAGTTTCTAGCT" 1264 147 1411 10.4181 "0.5h"
"549" "GTAAAAAAGGTC" 1752 46 1798 2.5584 "0.5h"
"550" "TCACCGCAGGCA" 1771 382 2153 17.7427 "0.5h"
"551" "CCACAGCAAGTG" 2208 681 2889 23.5722 "0.5h"
"552" "ATGATCGTATTT" 1536 230 1766 13.0238 "0.5h"
"553" "GGTAAGGGGCCG" 2735 575 3310 17.3716 "0.5h"
"554" "GCGACACCAGCA" 2219 449 2668 16.8291 "0.5h"
"555" "CCTCTCAGGTCC" 1139 268 1407 19.0476 "0.5h"
"556" "CCGCGCGAGTTT" 1545 211 1756 12.0159 "0.5h"
"557" "ATCACGCTTCAC" 1419 263 1682 15.6361 "0.5h"
"558" "TCAAGGCACCCA" 3710 628 4338 14.4767 "0.5h"
"559" "TAGTCTTGCGGG" 2307 764 3071 24.8779 "0.5h"
"560" "CCGGAGGGCAAG" 2334 412 2746 15.0036 "0.5h"
"561" "TCAGGGTATCAC" 2775 286 3061 9.3434 "0.5h"
"562" "TCATGTGGGCCT" 1746 197 1943 10.139 "0.5h"
"563" "CCTGCTGCAGAA" 1538 233 1771 13.1564 "0.5h"
"564" "GAAAAAACAGTA" 1901 451 2352 19.1752 "0.5h"
"565" "CCCATTGTGGGC" 1667 355 2022 17.5569 "0.5h"
"566" "CGGACCATGAGC" 2474 139 2613 5.3196 "0.5h"
"567" "AGGATTGTTAGT" 3001 448 3449 12.9893 "0.5h"
"568" "GACCAACTGGCG" 3442 675 4117 16.3954 "0.5h"
"569" "CCGAACACCCCG" 3391 714 4105 17.3934 "0.5h"
"570" "CGCCAGGTCCCT" 1186 207 1393 14.86 "0.5h"
"571" "AAATCACGCGCT" 1439 342 1781 19.2027 "0.5h"
"572" "TGACTGAGGTGG" 2446 270 2716 9.9411 "0.5h"
"573" "CCTGGGTGCCCT" 1288 151 1439 10.4934 "0.5h"
"574" "ATGCGTCATTGA" 1260 158 1418 11.1425 "0.5h"
"575" "CAAAGCTATCAG" 1304 254 1558 16.303 "0.5h"
"576" "CTGAGAGTATAC" 2274 319 2593 12.3024 "0.5h"
"577" "CCCAGAGCGAAG" 1652 323 1975 16.3544 "0.5h"
"578" "TGAGCTGGATGC" 1212 432 1644 26.2774 "0.5h"
"579" "TGCTTTTGACTA" 3019 358 3377 10.6011 "0.5h"
"581" "AAAGCCATGGCG" 2581 388 2969 13.0684 "0.5h"
"582" "TTGCCTAAACGT" 2555 341 2896 11.7749 "0.5h"
"583" "CCGGAGGCCGTC" 3570 306 3876 7.8947 "0.5h"
"584" "TTCACATGGTAG" 1287 474 1761 26.9165 "0.5h"
"585" "AGATAGTTTGCC" 2800 279 3079 9.0614 "0.5h"
"586" "CGCTTCAACCGT" 2420 621 3041 20.4209 "0.5h"
"587" "TTGCCACGAGAT" 1267 359 1626 22.0787 "0.5h"
"588" "CGCGATCGAGGT" 1475 208 1683 12.3589 "0.5h"
"589" "GATGTATTAGGT" 1373 252 1625 15.5077 "0.5h"
"590" "TTTCTGCCTTAT" 1902 307 2209 13.8977 "0.5h"
"591" "GCCGTGTATTTA" 1270 200 1470 13.6054 "0.5h"
"594" "TACGGAATTGCT" 2208 565 2773 20.375 "0.5h"
"595" "GCCCCGAGGTAT" 1955 216 2171 9.9493 "0.5h"
"596" "GTGTTGGCAGGT" 1355 307 1662 18.4717 "0.5h"
"597" "TGAAAGAATCAT" 2337 756 3093 24.4423 "0.5h"
"599" "TCCATCTATGTT" 2968 722 3690 19.5664 "0.5h"
"600" "GTTACCCCGCCC" 1881 190 2071 9.1743 "0.5h"
"601" "GGTGACCAGCTC" 1396 224 1620 13.8272 "0.5h"
"602" "TTTACGAACAGC" 1148 261 1409 18.5238 "0.5h"
"603" "CATTCCCTGTAA" 1140 609 1749 34.8199 "0.5h"
"604" "GCAGGGGCCGCT" 1769 344 2113 16.2802 "0.5h"
"606" "GATTGAGACCGG" 1925 562 2487 22.5975 "0.5h"
"607" "CTACTGCCAAAG" 1191 278 1469 18.9244 "0.5h"
"608" "ATGGGTTAGTTT" 3018 500 3518 14.2126 "0.5h"
"609" "GGGGATGACATT" 1840 524 2364 22.1658 "0.5h"
"610" "CCGACGGGTACA" 3126 532 3658 14.5435 "0.5h"
"611" "CTAACACTAACA" 2338 699 3037 23.0161 "0.5h"
"612" "GAGTCGAATAAT" 2693 445 3138 14.181 "0.5h"
"613" "AAACGGTGGATG" 1833 240 2073 11.5774 "0.5h"
"614" "CTGTGTACTGCT" 1973 624 2597 24.0277 "0.5h"
"615" "GTCGTCCGTCTA" 1469 219 1688 12.9739 "0.5h"
"616" "ATCAGGGACCCC" 1329 384 1713 22.4168 "0.5h"
"617" "ACTTATCGCCTT" 1803 395 2198 17.9709 "0.5h"
"618" "AGGGGTCCTCCA" 1440 193 1633 11.8187 "0.5h"
"619" "GCCTCGCCCCCG" 2859 442 3301 13.3899 "0.5h"
"620" "CTCCCCTGCCAC" 2165 518 2683 19.3067 "0.5h"
"621" "GATCCGTCGTTG" 2815 464 3279 14.1507 "0.5h"
"622" "TACAATAGACCG" 1739 268 2007 13.3533 "0.5h"
"623" "GCCGATGAACTT" 1287 119 1406 8.4637 "0.5h"
"624" "ACGGTAATCACT" 1709 316 2025 15.6049 "0.5h"
"625" "CCAGCGACACCA" 1290 165 1455 11.3402 "0.5h"
"626" "ACCATGGAGGGC" 1380 300 1680 17.8571 "0.5h"
"627" "TATCTCATCTAA" 1954 313 2267 13.8068 "0.5h"
"628" "TTAGGGAGTATT" 1593 291 1884 15.4459 "0.5h"
"629" "AAACCGCTTTCT" 3012 453 3465 13.0736 "0.5h"
"630" "TGTCGTGTAATC" 4137 677 4814 14.0631 "0.5h"
"631" "CTACTAATTGGC" 1931 648 2579 25.126 "0.5h"
"632" "AGCTTTAAACGA" 2216 738 2954 24.9831 "0.5h"
"633" "TCCCAGCGTGGT" 1262 617 1879 32.8366 "0.5h"
"634" "CTGTCGACTTGT" 2212 526 2738 19.2111 "0.5h"
"636" "ACGGTCGGGTGC" 1709 368 2077 17.7179 "0.5h"
"637" "GACCCTGCCCAC" 1919 517 2436 21.2233 "0.5h"
"638" "AGTTTCACCCAA" 2167 517 2684 19.2623 "0.5h"
"639" "TGACTCATTATT" 1317 240 1557 15.4143 "0.5h"
"640" "GGTACAAGCCAA" 1520 175 1695 10.3245 "0.5h"
"641" "GTCGGCCTTCAC" 2765 706 3471 20.34 "0.5h"
"642" "TTCCTTGTGAGA" 2075 636 2711 23.46 "0.5h"
"643" "AAGGTAGGTCAC" 2320 142 2462 5.7677 "0.5h"
"644" "CACTGAGTGCAC" 1371 230 1601 14.366 "0.5h"
"645" "ACGTTGGTCTCG" 1342 205 1547 13.2515 "0.5h"
"646" "ACCTGATCGTAA" 1711 111 1822 6.0922 "0.5h"
"647" "ATAGACGGTGTC" 1362 210 1572 13.3588 "0.5h"
"648" "AAGGGATGGGCC" 1814 123 1937 6.35 "0.5h"
"649" "TCTCACGGGTCC" 1194 254 1448 17.5414 "0.5h"
"650" "ACCTTACACATA" 2075 369 2444 15.0982 "0.5h"
"651" "CTCCACTGGCTG" 1859 373 2232 16.7115 "0.5h"
"653" "CCGACCACAGTG" 2134 305 2439 12.5051 "0.5h"
"654" "GGTTCTATTCTC" 1905 326 2231 14.6123 "0.5h"
"655" "AATTAGCCGTAC" 1841 347 2188 15.8592 "0.5h"
"656" "GCCATCATTCCT" 1593 321 1914 16.7712 "0.5h"
"657" "CGAGGGACCTTC" 1971 400 2371 16.8705 "0.5h"
"658" "GCACCGACGTCG" 1352 256 1608 15.9204 "0.5h"
"659" "GACAAGAAAATT" 1556 291 1847 15.7553 "0.5h"
"660" "GGGTAATCACTG" 1166 278 1444 19.2521 "0.5h"
"661" "CCCACCGGATTT" 1958 198 2156 9.1837 "0.5h"
"662" "CGCCGCCTCGCT" 1566 114 1680 6.7857 "0.5h"
"663" "GTGCCGCCGAAT" 3419 569 3988 14.2678 "0.5h"
"664" "CCAATAGCTTTG" 2013 312 2325 13.4194 "0.5h"
"665" "GAGCGAATCGGG" 2091 345 2436 14.1626 "0.5h"
"666" "ATCTGGGTCTTG" 2092 340 2432 13.9803 "0.5h"
"667" "GAGAGGAGGTTC" 2541 491 3032 16.1939 "0.5h"
"668" "CTCCGGTCACAT" 1466 154 1620 9.5062 "0.5h"
"669" "GCTGATGCTGGG" 1979 471 2450 19.2245 "0.5h"
"670" "TGCAGAGCGTGG" 1588 225 1813 12.4104 "0.5h"
"671" "CTAGCTGTAGCA" 1385 61 1446 4.2185 "0.5h"
"672" "GTTTTCTCTTCT" 1330 397 1727 22.9878 "0.5h"
"673" "CAGCCAGTACGC" 1195 314 1509 20.8085 "0.5h"
"674" "GATGAGGCTGAC" 3313 748 4061 18.4191 "0.5h"
"675" "TCAGGGAGCCAG" 3535 327 3862 8.4671 "0.5h"
"676" "AGTTCAACCGAA" 1360 195 1555 12.5402 "0.5h"
"678" "AAAGTATATGCC" 1352 491 1843 26.6413 "0.5h"
"679" "CCTTAGTCCTAG" 2259 589 2848 20.6812 "0.5h"
"680" "GGATCGACTCTA" 2071 333 2404 13.8519 "0.5h"
"681" "TCAGCAAAATTA" 2569 619 3188 19.4166 "0.5h"
"682" "CGAGCCATGGAC" 2041 303 2344 12.9266 "0.5h"
"683" "GACATCGCTCTT" 1722 149 1871 7.9637 "0.5h"
"684" "ATAGGAATGTGT" 1615 252 1867 13.4976 "0.5h"
"685" "AGGCCTCGTTCG" 2154 144 2298 6.2663 "0.5h"
"686" "TGGCACACCGCT" 1900 321 2221 14.4529 "0.5h"
"687" "GCGGAGCACGCC" 1895 419 2314 18.1072 "0.5h"
"688" "AGTCTAATTATA" 1627 373 2000 18.65 "0.5h"
"689" "TGAGCCAAACGT" 1268 276 1544 17.8756 "0.5h"
"690" "TGCCTGTTGCAC" 1658 310 1968 15.752 "0.5h"
"691" "CCTACCTATACG" 3591 611 4202 14.5407 "0.5h"
"692" "AGGAGTTTGGTC" 1869 184 2053 8.9625 "0.5h"
"693" "CATGTCGCCACT" 1804 252 2056 12.2568 "0.5h"
"694" "AACCTAAAACTC" 2834 423 3257 12.9874 "0.5h"
"696" "GAATGAATGAGA" 2017 517 2534 20.4025 "0.5h"
"697" "GACTCCAGAGGC" 2058 255 2313 11.0246 "0.5h"
"698" "TGCGCTACGCTC" 3531 661 4192 15.7681 "0.5h"
"699" "CAGACCAGGCAT" 2007 180 2187 8.2305 "0.5h"
"700" "AGGTGGAGAGGC" 1475 202 1677 12.0453 "0.5h"
"701" "CTCCGATAAGTC" 1186 258 1444 17.867 "0.5h"
"702" "ATTTATTCGGTT" 1173 320 1493 21.4334 "0.5h"
"703" "GCGCTCGCGTCC" 1560 387 1947 19.8767 "0.5h"
"704" "TCCATGTGCCTT" 2234 159 2393 6.6444 "0.5h"
"705" "CCCACCTCGGGA" 1214 201 1415 14.2049 "0.5h"
"706" "AAGCCCGTGGGA" 1430 210 1640 12.8049 "0.5h"
"707" "TGGGATTGTAAA" 2574 851 3425 24.8467 "0.5h"
"708" "GTCCCTACTATT" 2427 361 2788 12.9484 "0.5h"
"709" "GGTCGAAGCTGC" 1872 559 2431 22.9947 "0.5h"
"710" "GTTCTCCAAGTT" 2133 282 2415 11.677 "0.5h"
"711" "CAGTTGTTCTAC" 1289 414 1703 24.31 "0.5h"
"712" "CCCGCAGGCGGG" 2653 551 3204 17.1973 "0.5h"
"713" "TCTCGGGAGTAT" 1950 206 2156 9.5547 "0.5h"
"714" "TCGTCGTTGCCG" 1963 409 2372 17.2428 "0.5h"
"715" "ACCCTTCGTTAA" 1556 247 1803 13.6994 "0.5h"
"716" "TATTTGATGAGA" 1400 240 1640 14.6341 "0.5h"
"717" "GTTTGGGAACTG" 1490 273 1763 15.485 "0.5h"
"718" "GTCTCCATTGTG" 1397 201 1598 12.5782 "0.5h"
"719" "TATGTCTGCAAG" 1993 252 2245 11.2249 "0.5h"
"720" "ATCAAATGGAAC" 1428 269 1697 15.8515 "0.5h"
"721" "GGTCGCCTCGGC" 2170 666 2836 23.4838 "0.5h"
"722" "CTTTTATGATTG" 1883 263 2146 12.2554 "0.5h"
"723" "TCTCTAATCATC" 1287 234 1521 15.3846 "0.5h"
"724" "GGATATGGTTTA" 1671 576 2247 25.6342 "0.5h"
"725" "GGCCCGACAGCT" 1725 300 2025 14.8148 "0.5h"
"726" "CTGTTCAATTGC" 1089 383 1472 26.019 "0.5h"
"727" "ATAGACTTGTTC" 1866 799 2665 29.9812 "0.5h"
"728" "GTTAGGGAGTTA" 2617 587 3204 18.3208 "0.5h"
"729" "AGGTTGTCCAAT" 1613 353 1966 17.9552 "0.5h"
"730" "CTATCGCTTGAC" 2186 681 2867 23.7531 "0.5h"
"731" "TAGCAAAGAAAC" 1675 188 1863 10.0913 "0.5h"
"732" "AGGGTCGGCGAG" 2132 540 2672 20.2096 "0.5h"
"733" "AAAGACAGCGAA" 2648 678 3326 20.3848 "0.5h"
"735" "CCCTCAAATACG" 1962 580 2542 22.8167 "0.5h"
"736" "TTTGAGCGTCCG" 1479 175 1654 10.5804 "0.5h"
"737" "CACGCGGTATTG" 1306 385 1691 22.7676 "0.5h"
"738" "ACCTGTCGGTTA" 1806 409 2215 18.465 "0.5h"
"739" "CAATATAATGTA" 1504 335 1839 18.2164 "0.5h"
"740" "TACTGTAGTCTC" 2333 388 2721 14.2595 "0.5h"
"741" "AAACCGGAGGAA" 2343 228 2571 8.8681 "0.5h"
"742" "ATAATAAGGGCT" 1319 229 1548 14.7933 "0.5h"
"743" "GGCGACCACAAT" 1758 369 2127 17.3484 "0.5h"
"744" "CCTGGCGCACAG" 1777 554 2331 23.7666 "0.5h"
"745" "GCGTAACGAGCG" 1297 175 1472 11.8886 "0.5h"
"746" "GACGCTTCTGGG" 2671 52 2723 1.9097 "0.5h"
"747" "TCTTGACTCATA" 1526 156 1682 9.2747 "0.5h"
"748" "AGGTACCTCTAA" 1220 299 1519 19.684 "0.5h"
"749" "AAAATAGGTCTA" 1483 159 1642 9.6833 "0.5h"
"750" "TTCGAGCATAAA" 2048 286 2334 12.2536 "0.5h"
"751" "CAATAATGATGT" 2283 311 2594 11.9892 "0.5h"
"752" "TTAATAATTGAG" 3304 525 3829 13.7112 "0.5h"
"753" "GGAAGCGAACGG" 2151 273 2424 11.2624 "0.5h"
"754" "TAAGATTTCGGT" 1253 153 1406 10.8819 "0.5h"
"755" "GATTCGGTCATT" 1627 312 1939 16.0908 "0.5h"
"756" "AGAAATCTGTTC" 1586 231 1817 12.7133 "0.5h"
"757" "AACGTGTACACG" 1773 198 1971 10.0457 "0.5h"
"758" "AATGCTTCCCCT" 1528 150 1678 8.9392 "0.5h"
"759" "TTGAGCAGTCAT" 2215 601 2816 21.3423 "0.5h"
"761" "AGCAGGCAACGT" 1976 196 2172 9.0239 "0.5h"
"762" "ATCTGGCACCAT" 1184 254 1438 17.6634 "0.5h"
"763" "AGTGGGCGTGCG" 1514 233 1747 13.3371 "0.5h"
"764" "TCTTGAACACTG" 3725 396 4121 9.6093 "0.5h"
"765" "TAAAAACGCACC" 1586 460 2046 22.4829 "0.5h"
"766" "ATAATCGCCAGA" 1442 325 1767 18.3928 "0.5h"
"767" "CCCAAACCCAAA" 1227 243 1470 16.5306 "0.5h"
"768" "GAATCGTCCTAG" 2425 325 2750 11.8182 "0.5h"
"769" "TGCGAAACGCCT" 1186 219 1405 15.5872 "0.5h"
"770" "TTCTGCTCACGT" 1846 239 2085 11.4628 "0.5h"
"771" "ATGACAGGGTTT" 2068 386 2454 15.7294 "0.5h"
"772" "TCGTCCGATAAT" 2882 363 3245 11.1864 "0.5h"
"773" "GGGGTATCTGGA" 2274 771 3045 25.3202 "0.5h"
"774" "GGTGGTGAATCG" 3680 427 4107 10.3969 "0.5h"
"775" "GTGCAAATCAGA" 1767 306 2073 14.7612 "0.5h"
"776" "ATGACCCGAGGG" 2122 283 2405 11.7672 "0.5h"
"777" "CGCGACGGTTCG" 1190 259 1449 17.8744 "0.5h"
"778" "TTAATGAGCCCC" 3085 606 3691 16.4183 "0.5h"
"779" "GACCCGGGCCTC" 1729 234 1963 11.9205 "0.5h"
"780" "TCGGCCAATTGT" 3771 804 4575 17.5738 "0.5h"
"781" "CTAGCATTAGAT" 1755 41 1796 2.2829 "0.5h"
"782" "AGGTACTTCCAG" 2073 432 2505 17.2455 "0.5h"
"783" "CGACGATTTGCA" 1689 273 1962 13.9144 "0.5h"
"784" "AATTCGCATCTA" 2188 264 2452 10.7667 "0.5h"
"785" "AACCAAGGGGAA" 1498 400 1898 21.0748 "0.5h"
"786" "AGTGTGCGCGCA" 1828 411 2239 18.3564 "0.5h"
"787" "TTGGGCGAATTG" 1202 201 1403 14.3264 "0.5h"
"788" "TAACTTGGTGCT" 1363 507 1870 27.1123 "0.5h"
"789" "CAGAAGCGTAAA" 1833 184 2017 9.1225 "0.5h"
"790" "AAGCGTACATTA" 1844 254 2098 12.1068 "0.5h"
"791" "TCTGCATTTCCC" 1303 142 1445 9.827 "0.5h"
"792" "CCAGGGAAAGCA" 2293 321 2614 12.28 "0.5h"
"793" "ATACCACGCACA" 1546 154 1700 9.0588 "0.5h"
"794" "CACGCTGTCGAA" 1181 252 1433 17.5855 "0.5h"
"795" "TGCAAAAGTTCT" 1896 253 2149 11.7729 "0.5h"
"796" "GTCCAAGACACG" 1677 289 1966 14.6999 "0.5h"
"797" "TGAGTTGTCGAT" 1245 299 1544 19.3653 "0.5h"
"798" "ACCTGGCTCAGT" 1256 364 1620 22.4691 "0.5h"
"799" "ATCTATTCGACA" 1775 253 2028 12.4753 "0.5h"
"800" "AACTTAAAGACA" 1456 294 1750 16.8 "0.5h"
"801" "GTAAATCTTTTC" 1356 174 1530 11.3725 "0.5h"
"802" "AACTCGCGTGGA" 1405 316 1721 18.3614 "0.5h"
"804" "TCCACGTCTGCC" 2321 312 2633 11.8496 "0.5h"
"805" "TGCACAGTGAAC" 1984 105 2089 5.0263 "0.5h"
"806" "CCGTCTGCATTT" 1301 210 1511 13.8981 "0.5h"
"807" "CTCTGGCCGTGG" 1820 134 1954 6.8577 "0.5h"
"808" "AGCTCGCTTCCA" 1545 134 1679 7.9809 "0.5h"
"809" "TGGGCCCTACCA" 1778 344 2122 16.2111 "0.5h"
"811" "TAAAGCCGTTAT" 2514 291 2805 10.3743 "0.5h"
"812" "CGAAGTCCGGAT" 1182 232 1414 16.4074 "0.5h"
"813" "TAACTAGAGCGA" 1469 313 1782 17.5645 "0.5h"
"814" "ACGGGGCCGGGT" 1406 293 1699 17.2454 "0.5h"
"816" "TATGACCATGCT" 1929 391 2320 16.8534 "0.5h"
"817" "CGGCAGGGGGAC" 1780 462 2242 20.6066 "0.5h"
"818" "ATAGTGTCTCTG" 1353 223 1576 14.1497 "0.5h"
"819" "TCTGCCTCTACA" 2114 135 2249 6.0027 "0.5h"
"820" "CGTCATGCCGCT" 1656 215 1871 11.4912 "0.5h"
"821" "ACTTATCAAGTC" 1496 253 1749 14.4654 "0.5h"
"822" "TAATTGTGGAGA" 1288 251 1539 16.3093 "0.5h"
"823" "TGATAGTCAAAC" 1521 919 2440 37.6639 "0.5h"
"824" "GTCAGCCAAGTC" 1932 412 2344 17.5768 "0.5h"
"825" "ATAATCTCGATT" 1800 187 1987 9.4112 "0.5h"
"826" "GAAACACTAGTC" 1205 208 1413 14.7205 "0.5h"
"827" "TGCTTGGAGTGC" 1505 198 1703 11.6265 "0.5h"
"828" "GTCGTGTCGTAT" 2610 634 3244 19.5438 "0.5h"
"829" "CGGGGCCCTACG" 1326 132 1458 9.0535 "0.5h"
"830" "CATTAACTACTG" 1448 361 1809 19.9558 "0.5h"
"831" "TCACCTGTCAAA" 1391 345 1736 19.8733 "0.5h"
"832" "ATTCAAGCTTGG" 1532 329 1861 17.6787 "0.5h"
"833" "AAAACACTCTAC" 1610 358 1968 18.1911 "0.5h"
"834" "TGTTCCATTATC" 1991 317 2308 13.7348 "0.5h"
"835" "CTTTCCATATTC" 1687 409 2096 19.5134 "0.5h"
"836" "GGCACTTCTACT" 1560 271 1831 14.8007 "0.5h"
"837" "ATTCCACGGGGC" 1313 257 1570 16.3694 "0.5h"
"838" "GAACGCCTCTTT" 1682 415 2097 19.7902 "0.5h"
"839" "GCGGATTTGCAT" 2061 464 2525 18.3762 "0.5h"
"841" "ACCGGCGTCCAC" 1283 121 1404 8.6182 "0.5h"
"842" "GCCTCGATCCCA" 1326 181 1507 12.0106 "0.5h"
"843" "TAATATTCTTGG" 2266 360 2626 13.7091 "0.5h"
"844" "AACTGCCGCACA" 2628 473 3101 15.2531 "0.5h"
"845" "TTCGTCACAAAC" 1658 60 1718 3.4924 "0.5h"
"846" "CTGCGTTATAAA" 2986 620 3606 17.1936 "0.5h"
"847" "CGTTCCAAGCTC" 1419 209 1628 12.8378 "0.5h"
"848" "CAGTCTCGGCAG" 1450 185 1635 11.315 "0.5h"
"849" "AATGCTACTGAC" 1495 241 1736 13.8825 "0.5h"
"850" "TGTGGCATTAGT" 1437 256 1693 15.1211 "0.5h"
"851" "TTCCCCCGGCGG" 2279 355 2634 13.4776 "0.5h"
"852" "ACCCACTTACTT" 2162 330 2492 13.2424 "0.5h"
"853" "CATCGTGCACCC" 1965 214 2179 9.821 "0.5h"
"854" "TATGACTCTGGA" 1558 192 1750 10.9714 "0.5h"
"855" "GGAACTCACCAA" 1638 259 1897 13.6531 "0.5h"
"856" "CACTTTACGACA" 1994 609 2603 23.3961 "0.5h"
"857" "ATTACAACACTT" 1646 279 1925 14.4935 "0.5h"
"858" "TGGCATTTCCAA" 1615 144 1759 8.1865 "0.5h"
"859" "CGCCTGCCTTCC" 2307 437 2744 15.9257 "0.5h"
"860" "AACCCCGGTTAT" 2066 420 2486 16.8946 "0.5h"
"861" "CCTAAAGGTGTC" 1266 288 1554 18.5328 "0.5h"
"862" "CGAGTAAGACCT" 2512 453 2965 15.2782 "0.5h"
"863" "GTCTCTACCGAC" 2071 315 2386 13.202 "0.5h"
"864" "ATCCGTTGTTCA" 1882 196 2078 9.4321 "0.5h"
"865" "TATGAGGAAACT" 1264 161 1425 11.2982 "0.5h"
"866" "TAATAACGGAAG" 1621 305 1926 15.8359 "0.5h"
"867" "CCACAGGGGCCA" 3197 355 3552 9.9944 "0.5h"
"868" "CTGCTACTGTGT" 1821 214 2035 10.516 "0.5h"
"869" "TCCACTCACTGT" 1317 281 1598 17.5845 "0.5h"
"870" "GCTTAAACACCT" 1478 383 1861 20.5803 "0.5h"
"871" "CGCTTAGTTAAT" 3222 380 3602 10.5497 "0.5h"
"872" "ACTATGGGCTAC" 1297 243 1540 15.7792 "0.5h"
"873" "ACCCCGATCTCG" 2382 184 2566 7.1707 "0.5h"
"874" "TGCTCACCAAAC" 1537 449 1986 22.6083 "0.5h"
"875" "CCAGAACACTGC" 1424 321 1745 18.3954 "0.5h"
"876" "TAGAGATCCACG" 2918 319 3237 9.8548 "0.5h"
"877" "TTCACCGCCTGG" 1300 180 1480 12.1622 "0.5h"
"878" "CTTGTTTGCAAG" 2493 326 2819 11.5644 "0.5h"
"879" "CATTGTCCGTTC" 2205 503 2708 18.5746 "0.5h"
"880" "TACTATTACAGA" 2299 394 2693 14.6305 "0.5h"
"881" "GCTACTTGACCG" 1503 370 1873 19.7544 "0.5h"
"882" "TCGGCCTTGTCC" 1153 323 1476 21.8835 "0.5h"
"883" "GCGCAATGACCT" 1278 245 1523 16.0867 "0.5h"
"884" "TAGTTCCTTTTA" 1298 240 1538 15.6047 "0.5h"
"885" "CGGGCGGACTTT" 1368 116 1484 7.8167 "0.5h"
"886" "GCGGATCTCTAA" 1883 301 2184 13.7821 "0.5h"
"887" "CCAGGGGTATTG" 1593 174 1767 9.8472 "0.5h"
"888" "CTTGCCTAGCTC" 2163 346 2509 13.7904 "0.5h"
"889" "CCAGGCTACAGC" 2436 541 2977 18.1727 "0.5h"
"890" "TGGTAACGCAGG" 1887 447 2334 19.1517 "0.5h"
"891" "ATAAATAGCATT" 1360 202 1562 12.9321 "0.5h"
"892" "CGTTAACAGTGT" 1565 225 1790 12.5698 "0.5h"
"893" "ATCGTAGTATCA" 1346 116 1462 7.9343 "0.5h"
"894" "TGTAGCCATCTA" 1585 392 1977 19.828 "0.5h"
"895" "TGCGGAGCGGTT" 1485 149 1634 9.1187 "0.5h"
"896" "CGTGATAACCAC" 1293 353 1646 21.4459 "0.5h"
"897" "TATCCGGGATGC" 1738 429 2167 19.797 "0.5h"
"898" "CGCGACAGTGAA" 1361 139 1500 9.2667 "0.5h"
"899" "ACGTTCGAGGTT" 1731 170 1901 8.9427 "0.5h"
"900" "ACTTGGCTCTCC" 1360 315 1675 18.806 "0.5h"
"901" "GGAAAATGATCT" 1330 213 1543 13.8043 "0.5h"
"902" "GCACGACTCCCT" 1969 203 2172 9.3462 "0.5h"
"903" "TTCCTGGCACTA" 2391 343 2734 12.5457 "0.5h"
"904" "ATGGAAGCACTC" 1258 288 1546 18.6287 "0.5h"
"905" "ACCGGGGGTTGG" 1361 340 1701 19.9882 "0.5h"
"906" "GTAAGTCATTCC" 1447 275 1722 15.9698 "0.5h"
"907" "ACCGGGATAACT" 2512 558 3070 18.1759 "0.5h"
"908" "GTATTGCGTATG" 1506 210 1716 12.2378 "0.5h"
"909" "AATAGGGCTCAT" 2194 340 2534 13.4175 "0.5h"
"910" "GCGGCCGGCTAT" 1394 187 1581 11.828 "0.5h"
"911" "TCGGTGTGCTCA" 1300 170 1470 11.5646 "0.5h"
"912" "GAAGCGTTAGCC" 1974 226 2200 10.2727 "0.5h"
"913" "ACAGTATTCATC" 1312 406 1718 23.6321 "0.5h"
"914" "CTAAGGTGGCGA" 1299 166 1465 11.3311 "0.5h"
"915" "CGCTATAGCGTT" 1265 284 1549 18.3344 "0.5h"
"916" "GCGTCTTAATGG" 2047 469 2516 18.6407 "0.5h"
"917" "AAATACGCACCC" 1289 351 1640 21.4024 "0.5h"
"918" "GAATACCGGCAC" 1532 245 1777 13.7873 "0.5h"
"919" "AGGTGACTCATT" 1597 182 1779 10.2305 "0.5h"
"920" "TAGTAATCAACC" 1581 431 2012 21.4215 "0.5h"
"921" "ATCCCCTACTCG" 1352 179 1531 11.6917 "0.5h"
"922" "AGGCGGCTGTAA" 1496 299 1795 16.6574 "0.5h"
"923" "TGGCCTTAGGAG" 1905 304 2209 13.7619 "0.5h"
"924" "TTGGCTGGACTA" 1468 306 1774 17.2492 "0.5h"
"925" "AGCCTAGCAATT" 1129 271 1400 19.3571 "0.5h"
"926" "GAATTCCTATTA" 1274 223 1497 14.8965 "0.5h"
"927" "CCATCAAATTCC" 3063 367 3430 10.6997 "0.5h"
"928" "TCTGATGTTGTG" 1574 638 2212 28.8427 "0.5h"
"929" "TTATTGATACCG" 2572 879 3451 25.4709 "0.5h"
"930" "CGGGATTTGGCC" 1965 277 2242 12.355 "0.5h"
"931" "CTCCCACGGTCG" 1718 155 1873 8.2755 "0.5h"
"932" "GTCAAAATGCTG" 1790 185 1975 9.3671 "0.5h"
"933" "AGAATTACTAAT" 2250 596 2846 20.9417 "0.5h"
"934" "TTTCTAGCCCGA" 1287 195 1482 13.1579 "0.5h"
"935" "GAATAAGAGTTT" 1442 273 1715 15.9184 "0.5h"
"936" "CGCCCCAAGTCA" 1551 200 1751 11.422 "0.5h"
"937" "CTATGGGCGTTC" 1869 332 2201 15.0841 "0.5h"
"938" "AGGGAGAATGTG" 1718 331 2049 16.1542 "0.5h"
"939" "TTGGTAACCATT" 1686 424 2110 20.0948 "0.5h"
"940" "TATCGCACGCTG" 1333 292 1625 17.9692 "0.5h"
"941" "GGCCGGGGCTCA" 1726 285 2011 14.1721 "0.5h"
"942" "ATAAGAATCGGT" 1946 346 2292 15.096 "0.5h"
"943" "AACTGGCTCGAG" 1379 218 1597 13.6506 "0.5h"
"945" "CTTAATCAGAGG" 1265 170 1435 11.8467 "0.5h"
"946" "GATCAACTGTAG" 1366 713 2079 34.2953 "0.5h"
"947" "GTGTCGGTTGAG" 2280 582 2862 20.3354 "0.5h"
"948" "TGGTATTAACCC" 1793 228 2021 11.2815 "0.5h"
"949" "TCTACCAGGCTC" 1211 205 1416 14.4774 "0.5h"
"950" "GTAGGTGAGCAT" 1611 307 1918 16.0063 "0.5h"
"951" "CTGTAAGTCTGT" 1581 156 1737 8.981 "0.5h"
"952" "ATCTCGAGTCCA" 1128 213 1341 15.8837 "0.5h"
"953" "GTCCTGTACATT" 2145 256 2401 10.6622 "0.5h"
"954" "AAGTGGGCCCGT" 1235 141 1376 10.2471 "0.5h"
"955" "CGGAGCTATGCT" 1473 204 1677 12.1646 "0.5h"
"956" "ACGTTTACGTGT" 1063 319 1382 23.0825 "0.5h"
"957" "TGTGCGCATGGG" 1292 166 1458 11.3855 "0.5h"
"958" "ATGCATGAGCAC" 1169 313 1482 21.1201 "0.5h"
"959" "CAGTTGGCTTGG" 1763 146 1909 7.648 "0.5h"
"960" "GGCTGTCGTGCC" 3162 346 3508 9.8632 "0.5h"
"961" "ACCCGACCCACC" 1536 241 1777 13.5622 "0.5h"
"962" "GGTCGCCGAGCG" 1197 251 1448 17.3343 "0.5h"
"963" "CCTGAGCGCTAA" 2110 365 2475 14.7475 "0.5h"
"964" "CTATGGGTACAT" 1150 521 1671 31.1789 "0.5h"
"965" "AAGCATATTTTG" 2095 376 2471 15.2165 "0.5h"
"966" "TAACCAACCCCG" 1591 264 1855 14.2318 "0.5h"
"967" "CCGGTAATGCTG" 1843 175 2018 8.672 "0.5h"
"968" "GGTTGGACATGG" 1566 213 1779 11.973 "0.5h"
"969" "CCGTTATAAATA" 2137 653 2790 23.405 "0.5h"
"970" "TCCAAATCCCTG" 1855 477 2332 20.4545 "0.5h"
"971" "TTGGGCCCGTTG" 1212 276 1488 18.5484 "0.5h"
"972" "ATGGTGACAATT" 1984 515 2499 20.6082 "0.5h"
"973" "TGTCGGTAGATG" 1431 699 2130 32.8169 "0.5h"
"974" "ACCACCTGGCTA" 2622 576 3198 18.0113 "0.5h"
"975" "TTCTGAAGCCTG" 1755 248 2003 12.3814 "0.5h"
"976" "GCCCACGATCTT" 1273 187 1460 12.8082 "0.5h"
"977" "GTTGCCGTAACG" 1167 262 1429 18.3345 "0.5h"
"978" "ATAACCGAAGGT" 1754 254 2008 12.6494 "0.5h"
"979" "CTCTTCTTACTT" 1604 360 1964 18.3299 "0.5h"
"980" "TTCGTTCGAAAG" 1749 374 2123 17.6166 "0.5h"
"981" "GTCCTTTGCTTG" 1265 164 1429 11.4766 "0.5h"
"982" "ACCAGGTAAGTC" 1805 285 2090 13.6364 "0.5h"
"983" "CCTGGCACATGG" 1574 459 2033 22.5775 "0.5h"
"984" "AGTTCGCTCCAT" 1306 166 1472 11.2772 "0.5h"
"985" "AAATTTAGGGAG" 1708 466 2174 21.4351 "0.5h"
"986" "ATCTCAAGTCCA" 2166 288 2454 11.7359 "0.5h"
"987" "AGACTAGAACTT" 1236 220 1456 15.1099 "0.5h"
"988" "TCATTTACATCT" 2088 181 2269 7.9771 "0.5h"
"989" "CTCTCGCAAGAA" 1450 233 1683 13.8443 "0.5h"
"990" "GTCATGTTGGAA" 1438 270 1708 15.808 "0.5h"
"991" "AAACTAGAAGCT" 1461 318 1779 17.8752 "0.5h"
"992" "GCACCCTCTGCA" 1546 292 1838 15.8868 "0.5h"
"993" "TCCGGCGGACCA" 1246 258 1504 17.1543 "0.5h"
"994" "CTTAGTGCACTT" 1443 132 1575 8.381 "0.5h"
"995" "TCACATCGCTCT" 1479 233 1712 13.6098 "0.5h"
"996" "AGTTTTCTACTC" 1641 270 1911 14.1287 "0.5h"
"997" "ACCGTTGGGGCA" 1094 488 1582 30.847 "0.5h"
"998" "CACCGCTTCCTT" 1467 256 1723 14.8578 "0.5h"
"999" "AGTTGTCGGTAG" 1307 281 1588 17.6952 "0.5h"
"1000" "GGGTAATTAACG" 1223 263 1486 17.6985 "0.5h"
"2" "GGTAAGCATCCG" 2718 561 3279 17.1089 "1h"
"3" "CTCTTTTATCCT" 2108 929 3037 30.5894 "1h"
"5100" "GAATCGCCGACG" 1638 682 2320 29.3966 "1h"
"6100" "ATCCACACGAAG" 4184 505 4689 10.7699 "1h"
"7100" "CTGCCGGCCAAG" 1682 194 1876 10.3412 "1h"
"9100" "ACATATCGCACT" 2491 457 2948 15.502 "1h"
"104" "CGTTGTTGATAT" 2252 239 2491 9.5945 "1h"
"1210" "TACTGGAACAGG" 1926 312 2238 13.941 "1h"
"1310" "GCCTCGCCTTTC" 3110 644 3754 17.155 "1h"
"14" "CTCTTAGGCAAT" 2166 357 2523 14.1498 "1h"
"153" "TCGTATCGTGTC" 2565 424 2989 14.1853 "1h"
"16" "TTGCACGCCGAC" 1596 368 1964 18.7373 "1h"
"1810" "GTTTAGTTCTGC" 4025 890 4915 18.1078 "1h"
"1910" "TAGGCTTGCGTT" 1508 347 1855 18.7062 "1h"
"20" "CCTATAGACGGG" 4378 549 4927 11.1427 "1h"
"2110" "ACTGACTCTTTA" 3481 976 4457 21.8981 "1h"
"229" "AGGCCGATAATC" 1360 208 1568 13.2653 "1h"
"233" "GACATGTTACTG" 1394 307 1701 18.0482 "1h"
"2410" "CATTGTCCCCCG" 1263 241 1504 16.0239 "1h"
"2710" "ATGCCCACTTCG" 2445 543 2988 18.1727 "1h"
"2810" "GTCTCTCCTTTG" 2894 799 3693 21.6355 "1h"
"29" "CCGGATCCAAAG" 4103 680 4783 14.217 "1h"
"3110" "CCCGGAACCGCA" 2289 388 2677 14.4938 "1h"
"3210" "TTATGCAGAGAC" 2281 674 2955 22.8088 "1h"
"3310" "TTGCACGAAGCG" 1993 466 2459 18.9508 "1h"
"3410" "TTTACGGTGGTA" 2778 628 3406 18.4381 "1h"
"3710" "GTACTCCGCCAT" 1576 298 1874 15.9018 "1h"
"3810" "CAGCATTTTGGT" 1518 178 1696 10.4953 "1h"
"3910" "AACGCTCTTCCC" 2975 489 3464 14.1166 "1h"
"405" "AGTCGGACCGTC" 1263 209 1472 14.1984 "1h"
"41" "CAATGAGAGTAG" 1842 351 2193 16.0055 "1h"
"4210" "CGGACTAATCGG" 3598 922 4520 20.3982 "1h"
"4610" "GTCATGAGTGCC" 2025 520 2545 20.4322 "1h"
"4910" "AGGTAGATGGTC" 2558 526 3084 17.0558 "1h"
"5010" "ACTGTACTACAC" 1432 159 1591 9.9937 "1h"
"5110" "GTTTCGGTAAAA" 2339 595 2934 20.2795 "1h"
"52" "CAACGCTCATTT" 1408 159 1567 10.1468 "1h"
"5410" "CATTCAAGTGGC" 3151 616 3767 16.3525 "1h"
"5510" "ACAGACAATCTC" 4360 366 4726 7.7444 "1h"
"57" "AGGACCCACACG" 3670 900 4570 19.6937 "1h"
"5910" "CGACTGTTAGGG" 2783 424 3207 13.2211 "1h"
"6010" "TCCAACTACCGT" 1283 286 1569 18.2282 "1h"
"6210" "ATTAGCAAGACG" 1817 344 2161 15.9186 "1h"
"6310" "TTCCGCCATACT" 2337 409 2746 14.8944 "1h"
"64" "ATATCCTTCTAG" 2181 294 2475 11.8788 "1h"
"67" "CCTTGGACCAGG" 1697 321 2018 15.9068 "1h"
"6910" "TATGTTCCCAAG" 2477 872 3349 26.0376 "1h"
"70" "ACTCCTGCTGCA" 1856 222 2078 10.6833 "1h"
"7110" "GTCCGAACCCAT" 1326 382 1708 22.3653 "1h"
"72" "AGGGTCTAGCCG" 2373 321 2694 11.9154 "1h"
"7310" "AAGTTTACACCG" 1211 287 1498 19.1589 "1h"
"7510" "TTGTAAAATGTC" 2711 717 3428 20.916 "1h"
"7610" "GCTTTTGCTTTA" 1986 530 2516 21.0652 "1h"
"7710" "TGGAGTGATGGC" 3649 770 4419 17.4248 "1h"
"7810" "AGCTGCGGTACA" 2771 364 3135 11.6108 "1h"
"80" "GTCGACCGACCA" 4108 499 4607 10.8313 "1h"
"81" "TACGGCTTGTGG" 2082 469 2551 18.3849 "1h"
"83" "GATGCAAGTTTT" 2197 296 2493 11.8732 "1h"
"8610" "CATTCCTACGTC" 2343 376 2719 13.8286 "1h"
"8710" "TCCAGCTCGGTG" 2835 605 3440 17.5872 "1h"
"88" "TATACGCCATCT" 1304 305 1609 18.9559 "1h"
"8910" "ATTCCGAGACGC" 2896 523 3419 15.2969 "1h"
"9010" "GGCGTTCTCAGA" 1497 332 1829 18.152 "1h"
"9210" "AGGCTGGGTTAG" 1413 222 1635 13.578 "1h"
"9310" "AGAAAACTCTCT" 1340 196 1536 12.7604 "1h"
"9410" "TCCTCCAGATCG" 1874 490 2364 20.7276 "1h"
"9510" "AAGCCTGTAAAA" 1551 435 1986 21.9033 "1h"
"9610" "GGGTTTTGGGGG" 1339 323 1662 19.4344 "1h"
"9710" "CTACCCGCCCCA" 1861 153 2014 7.5968 "1h"
"9810" "GTTGTGACCTCA" 4190 358 4548 7.8716 "1h"
"9910" "ACTGGGCCCCAA" 2035 157 2192 7.1624 "1h"
"1001" "TAATGAACTGCA" 2098 184 2282 8.0631 "1h"
"1011" "AACATTCTTGAG" 3194 562 3756 14.9627 "1h"
"102" "TGAATTCGGAAC" 1890 472 2362 19.9831 "1h"
"103" "CAGGTGGATTCA" 1644 180 1824 9.8684 "1h"
"1051" "TCCGCGTTGCGC" 1979 427 2406 17.7473 "1h"
"1061" "CGTAAGGGACCG" 1579 391 1970 19.8477 "1h"
"1071" "GATCACAACTAG" 2041 326 2367 13.7727 "1h"
"1081" "ACGGATCTCCCA" 2899 702 3601 19.4946 "1h"
"109" "TCGTCTCCTACT" 1380 163 1543 10.5638 "1h"
"1101" "ACTTACTTTCCC" 1407 176 1583 11.1181 "1h"
"1111" "CAACCAGCCGAT" 2262 532 2794 19.0408 "1h"
"1121" "CACTGGAACGAT" 2490 490 2980 16.443 "1h"
"113" "GCCCGTCGGGGA" 1938 274 2212 12.387 "1h"
"114" "TCCGGCTCGGAC" 2530 616 3146 19.5804 "1h"
"1151" "CCAGGATGGAAG" 1348 170 1518 11.1989 "1h"
"1181" "GTAGTTCCAAAG" 1420 256 1676 15.2745 "1h"
"1191" "GCCTTACCCCCG" 2820 396 3216 12.3134 "1h"
"1201" "CTCCGACACGTC" 1233 206 1439 14.3155 "1h"
"1211" "GAATCCCTACAT" 4061 442 4503 9.8157 "1h"
"122" "GGTACGTTTGGT" 1705 480 2185 21.968 "1h"
"1231" "ACTGTTGAAGGG" 1696 354 2050 17.2683 "1h"
"124" "TTGACCATCCAA" 1389 148 1537 9.6291 "1h"
"125" "ACTACCAGAATT" 1254 352 1606 21.9178 "1h"
"1261" "ATCACCGCCCTT" 2256 569 2825 20.1416 "1h"
"1271" "ATGGGTACGCCC" 1336 350 1686 20.7592 "1h"
"1301" "AGCCGGTACCTA" 3752 978 4730 20.6765 "1h"
"1321" "CCACGACACGTA" 1451 161 1612 9.9876 "1h"
"1341" "ACATACATCTAC" 1568 282 1850 15.2432 "1h"
"135" "TAGTTCGCCTTC" 1540 207 1747 11.8489 "1h"
"138" "GTTCATAAGAGA" 2557 430 2987 14.3957 "1h"
"140" "AAACTTTATCGG" 4095 358 4453 8.0395 "1h"
"1411" "GACTTCAAAGAT" 1975 549 2524 21.7512 "1h"
"1421" "CACTCCTCGATT" 2775 694 3469 20.0058 "1h"
"1451" "TCGTAGACTACC" 3125 399 3524 11.3224 "1h"
"1461" "GTGAATTTCACA" 2503 648 3151 20.5649 "1h"
"147" "TACCGCAGGCCC" 3003 664 3667 18.1074 "1h"
"148" "GGCCCTCAGCAA" 2137 262 2399 10.9212 "1h"
"1501" "TCGTCAACGCGG" 2998 520 3518 14.7811 "1h"
"1511" "GCTGTGATCAGC" 1318 136 1454 9.3535 "1h"
"1541" "AGGCTCGAAATG" 3963 549 4512 12.1676 "1h"
"156" "CATGGGAATAGC" 3701 502 4203 11.9438 "1h"
"1571" "ATGCAGGATACG" 1226 296 1522 19.4481 "1h"
"1581" "AGCCGGGAATGT" 4310 648 4958 13.0698 "1h"
"1591" "CAACTCGGTCTG" 1481 247 1728 14.294 "1h"
"161" "ATTTCCAAGAGA" 4128 718 4846 14.8163 "1h"
"162" "TTTAAAGCTAGG" 1364 152 1516 10.0264 "1h"
"163" "TGGTTAAGTGAA" 1616 196 1812 10.8168 "1h"
"1641" "GCAACATTAAAT" 2879 498 3377 14.7468 "1h"
"165" "CCAGGATACCTA" 3991 626 4617 13.5586 "1h"
"1661" "GCAAAAGCTTCT" 1671 239 1910 12.5131 "1h"
"1671" "TACCTCCTTGTC" 1365 252 1617 15.5844 "1h"
"1681" "TCTGATGGAAGA" 3900 815 4715 17.2853 "1h"
"1691" "AGCCTATGGTAG" 1459 162 1621 9.9938 "1h"
"1711" "GGCGATAACATG" 2074 502 2576 19.4876 "1h"
"1731" "TGATGAAGACCG" 3233 573 3806 15.0552 "1h"
"1751" "GATTCGCAACTG" 2926 437 3363 12.9944 "1h"
"1761" "CGCCGAACTACC" 1850 289 2139 13.511 "1h"
"1771" "GTCAACTAACTT" 2210 353 2563 13.7729 "1h"
"178" "CCGTGGGATTAG" 2262 631 2893 21.8113 "1h"
"179" "CACACCGTTCTG" 2215 371 2586 14.3465 "1h"
"180" "GCCACACTCTGT" 2244 148 2392 6.1873 "1h"
"1811" "TCGGGTGGATTG" 3599 883 4482 19.701 "1h"
"1821" "CCGGGTAGAATC" 1880 497 2377 20.9087 "1h"
"1831" "TGGCTATACCAG" 2435 645 3080 20.9416 "1h"
"184" "TGTGAAGAAAAT" 2804 926 3730 24.8257 "1h"
"1851" "CACATAACTATG" 1390 145 1535 9.4463 "1h"
"186" "GTCACGGTTGGA" 1765 306 2071 14.7755 "1h"
"187" "AACAGGAATTCT" 2096 867 2963 29.2609 "1h"
"189" "AGATGCAGTGTA" 2215 687 2902 23.6733 "1h"
"1901" "TAAAGCATACCC" 1389 203 1592 12.7513 "1h"
"191" "ACTTAACTTTAT" 4189 829 5018 16.5205 "1h"
"1921" "ACAAGCGACGGG" 2826 94 2920 3.2192 "1h"
"1941" "GGTCTTTCCGGA" 2916 310 3226 9.6094 "1h"
"1961" "AACTCACAGGTC" 1697 137 1834 7.47 "1h"
"197" "GCCGTATGGGTG" 1361 275 1636 16.8093 "1h"
"1991" "TTACGTGGAGTT" 1396 279 1675 16.6567 "1h"
"2001" "GCCCTTTCCCCC" 2855 792 3647 21.7165 "1h"
"2011" "CGGGGCCAAATT" 1670 377 2047 18.4172 "1h"
"2021" "GGACATATATCT" 1314 218 1532 14.2298 "1h"
"203" "TACCACGTGGAT" 1928 233 2161 10.782 "1h"
"2041" "TAAGCCCCTACA" 3404 589 3993 14.7508 "1h"
"2051" "TGCCGGCCGCCA" 3222 505 3727 13.5498 "1h"
"2061" "CGTGTGCGGACG" 1538 285 1823 15.6336 "1h"
"207" "GACGTTTAGAAG" 3625 361 3986 9.0567 "1h"
"208" "TTGGGTACTAGA" 1653 618 2271 27.2127 "1h"
"209" "GACAGGATGACA" 2055 745 2800 26.6071 "1h"
"2101" "AATCGTACAGTA" 2083 366 2449 14.9449 "1h"
"211" "AATAAAGTTCAT" 1633 218 1851 11.7774 "1h"
"2121" "CTAATACTGGCT" 1936 412 2348 17.5468 "1h"
"2131" "ATCCCGAATCTG" 2215 471 2686 17.5354 "1h"
"2161" "CCAAACCCACTC" 1834 368 2202 16.7121 "1h"
"2171" "CCGTATGCCAGG" 1345 243 1588 15.3023 "1h"
"2181" "GCAACATAGACA" 2211 134 2345 5.7143 "1h"
"219" "TTACTGAGGTGT" 3741 850 4591 18.5145 "1h"
"2201" "GAGGCGATCACT" 2494 672 3166 21.2255 "1h"
"2211" "TAAGATCGTACG" 1905 303 2208 13.7228 "1h"
"222" "CCCGCCCATACC" 1571 310 1881 16.4806 "1h"
"2231" "GACGCGACGAGC" 1568 141 1709 8.2504 "1h"
"2251" "CCCCGGTCCAAT" 2869 767 3636 21.0946 "1h"
"227" "GTTGAAAAGGTA" 1393 506 1899 26.6456 "1h"
"228" "AAACCTTTTCCA" 2824 793 3617 21.9242 "1h"
"2301" "TACACCTTCCGC" 2245 375 2620 14.313 "1h"
"232" "TAACACGGGACG" 2265 486 2751 17.6663 "1h"
"234" "AACGAATTTACC" 3119 101 3220 3.1366 "1h"
"236" "GGTGGTAACGGC" 2163 421 2584 16.2926 "1h"
"2371" "GCGCAATCTACT" 4067 531 4598 11.5485 "1h"
"238" "CGTAACAATGTA" 2919 560 3479 16.0966 "1h"
"2391" "AGCCGGAGTTCT" 2356 299 2655 11.2618 "1h"
"2401" "GAGCTTTACGCC" 1938 672 2610 25.7471 "1h"
"2421" "ACATTAGCAGCC" 2032 385 2417 15.9288 "1h"
"243" "GATACCGGTATG" 1881 421 2302 18.2884 "1h"
"244" "TGCAACCCAGCT" 2108 415 2523 16.4487 "1h"
"245" "ACTCTATCTTTC" 2247 338 2585 13.0754 "1h"
"2461" "ACGTATCCTCCA" 3177 640 3817 16.7671 "1h"
"2471" "CGTTTCGTAGTC" 1262 446 1708 26.1124 "1h"
"2481" "CTGCTCGCAATT" 1442 252 1694 14.876 "1h"
"2491" "CGAGTACATAAC" 3346 557 3903 14.2711 "1h"
"2501" "TATGTTCCGCAA" 2176 631 2807 22.4795 "1h"
"2521" "GCTTCCATGCTG" 1630 193 1823 10.5869 "1h"
"2531" "ACGGTGCTCAAG" 2290 359 2649 13.5523 "1h"
"255" "GTTGCCTAGCCA" 3561 696 4257 16.3495 "1h"
"256" "TTTAGAGTTCGA" 3580 548 4128 13.2752 "1h"
"2571" "AGATTGTAGCGA" 1247 273 1520 17.9605 "1h"
"259" "ATCCTTCCATCT" 2134 673 2807 23.9758 "1h"
"2611" "AGTACTAACGGA" 1745 341 2086 16.3471 "1h"
"2621" "CCTTACCAACCC" 2861 808 3669 22.0223 "1h"
"2631" "CCCGAGGATCAG" 3355 550 3905 14.0845 "1h"
"2641" "AAAGCAGAGGAG" 1640 412 2052 20.078 "1h"
"2661" "AGATGGATGTCA" 1508 460 1968 23.374 "1h"
"2671" "CCTTATCCCCTG" 1309 390 1699 22.9547 "1h"
"2691" "GGAGAAGGTCCA" 2911 901 3812 23.6359 "1h"
"2711" "AATTCTGGCGTC" 2424 726 3150 23.0476 "1h"
"272" "CACCTATTCGGA" 3749 828 4577 18.0905 "1h"
"2731" "CGCACACGGTCG" 1734 491 2225 22.0674 "1h"
"2761" "GTAAGGAGATCT" 3323 880 4203 20.9374 "1h"
"2771" "ATCGACTGATCC" 3271 680 3951 17.2108 "1h"
"2781" "TCACATAGTGCG" 2149 429 2578 16.6408 "1h"
"279" "CTCCCCATAATT" 1573 180 1753 10.2681 "1h"
"2801" "TGTGGCATCCCG" 1327 279 1606 17.3724 "1h"
"2811" "ATGCTAGCGGGC" 3568 496 4064 12.2047 "1h"
"2821" "TAAGAGCGCTAA" 1389 83 1472 5.6386 "1h"
"2831" "AATTCGTTATAA" 1613 189 1802 10.4883 "1h"
"2851" "ATATGCAGGCCC" 1285 556 1841 30.201 "1h"
"286" "GTCACTTGGTCC" 2123 666 2789 23.8795 "1h"
"2871" "CAAATGACGAGT" 1329 281 1610 17.4534 "1h"
"2881" "CTATAACCAACA" 1741 258 1999 12.9065 "1h"
"290" "CTTCCGTTTTAC" 1461 459 1920 23.9062 "1h"
"2911" "CCACGCTACGAT" 1805 546 2351 23.2242 "1h"
"292" "CATCAATGTCTT" 3423 832 4255 19.5535 "1h"
"2931" "CACAGTCCCCAT" 2007 540 2547 21.2014 "1h"
"2951" "CAGTGTAATCTG" 1477 214 1691 12.6552 "1h"
"2961" "AGGCTGAGAATA" 1930 172 2102 8.1827 "1h"
"2981" "GGTAATTGTAAC" 1477 284 1761 16.1272 "1h"
"2991" "TGGCTGCGCTAC" 2386 133 2519 5.2799 "1h"
"3001" "TGTCCACTGTCA" 2097 571 2668 21.4018 "1h"
"301" "CACGTTTAGACT" 4249 434 4683 9.2676 "1h"
"3021" "ACACGCTATAAG" 1707 996 2703 36.8479 "1h"
"303" "CTATACTCCCAA" 1536 481 2017 23.8473 "1h"
"3041" "AGTGCATCACGT" 1635 391 2026 19.2991 "1h"
"3051" "CTAGTATGCACT" 3504 854 4358 19.5961 "1h"
"3061" "ACGATTGACAAG" 3141 378 3519 10.7417 "1h"
"309" "CCTGGCCGAGTA" 1815 168 1983 8.472 "1h"
"3101" "GTAGATACAAAT" 1262 250 1512 16.5344 "1h"
"3111" "GGCTGGGTATAA" 3156 511 3667 13.9351 "1h"
"312" "GCGTTCTCCCCA" 1996 365 2361 15.4596 "1h"
"3131" "GTGGTTAGACTT" 3039 225 3264 6.8934 "1h"
"3151" "GTTTGGACTCCA" 1811 476 2287 20.8133 "1h"
"316" "TGGAACACCAGC" 1769 364 2133 17.0652 "1h"
"317" "CGATAAAGACGT" 2014 374 2388 15.6616 "1h"
"3181" "GAGTCTACGCCC" 3520 910 4430 20.5418 "1h"
"320" "AATTGGGCGGTT" 2476 606 3082 19.6626 "1h"
"3221" "CAGAATTATATA" 2226 315 2541 12.3967 "1h"
"323" "ATAAAATCCCCG" 1579 408 1987 20.5335 "1h"
"324" "GTTCTACGAAGA" 1379 183 1562 11.7157 "1h"
"3251" "TTGAGTCGGCCT" 1549 298 1847 16.1343 "1h"
"3261" "CTGTTATGCATC" 2474 452 2926 15.4477 "1h"
"3271" "TCAACCTCCTAA" 3451 842 4293 19.6133 "1h"
"3281" "GCCTTGAAATAT" 3303 310 3613 8.5801 "1h"
"3291" "AGCACCCTTGGT" 3452 449 3901 11.5099 "1h"
"3301" "CTACTCGGACCG" 3383 79 3462 2.2819 "1h"
"3311" "ACCAGCCACGAC" 1555 193 1748 11.0412 "1h"
"3321" "TAAAGTCAACCA" 1382 170 1552 10.9536 "1h"
"3331" "ACGCTGACCTTC" 1598 299 1897 15.7617 "1h"
"3341" "TTAGGCCATAGT" 3031 369 3400 10.8529 "1h"
"3351" "TCGGCCCTTTAT" 1952 507 2459 20.6181 "1h"
"3371" "GTGCCGTCCCTG" 2812 282 3094 9.1144 "1h"
"3381" "TGGTTCAAGTAG" 2746 604 3350 18.0299 "1h"
"3391" "GCACTGTCACGG" 2107 560 2667 20.9974 "1h"
"3411" "GGAAAATTAACC" 1237 354 1591 22.2502 "1h"
"3421" "ATAAATTCGGAT" 1511 202 1713 11.7922 "1h"
"3431" "GATCCCCCACCC" 2234 327 2561 12.7684 "1h"
"3441" "TAATTACCATCT" 3927 951 4878 19.4957 "1h"
"3461" "TAAGTGGGCTAA" 3843 698 4541 15.3711 "1h"
"3471" "GCCCACCATAGG" 1878 470 2348 20.017 "1h"
"3481" "TACTAGCTTAGT" 2673 394 3067 12.8464 "1h"
"3491" "ATTTTGTCTAAT" 2157 304 2461 12.3527 "1h"
"350" "GCAGAGCTACAA" 1596 236 1832 12.8821 "1h"
"3511" "CCGTTGACGCAC" 1228 256 1484 17.2507 "1h"
"3521" "GTTCCATACACA" 1336 383 1719 22.2804 "1h"
"3541" "TACTATGACTCC" 1908 435 2343 18.5659 "1h"
"3561" "ACAAGTGACAAC" 3433 752 4185 17.9689 "1h"
"3571" "AACCTCGCGCTT" 2165 316 2481 12.7368 "1h"
"3581" "ATTTGTTCATTG" 3589 981 4570 21.4661 "1h"
"359" "GGAGTGATACAA" 3157 667 3824 17.4425 "1h"
"3601" "CAGTACTGCTTG" 1393 269 1662 16.1853 "1h"
"3611" "GTCAGTTCTCCG" 1249 230 1479 15.551 "1h"
"3621" "GATCCGTGATGG" 4037 827 4864 17.0025 "1h"
"3631" "GGTCCCCCTTCG" 3275 329 3604 9.1287 "1h"
"364" "TTGGTACCACTA" 1517 331 1848 17.9113 "1h"
"3651" "TTGCTTAGTTGA" 1740 110 1850 5.9459 "1h"
"3661" "TACATGAGTGAG" 2116 330 2446 13.4914 "1h"
"3671" "AACGTAACAGAT" 1683 391 2074 18.8525 "1h"
"3681" "TAATATTATTTT" 2586 346 2932 11.8008 "1h"
"369" "CTGGGACGGCCA" 2225 279 2504 11.1422 "1h"
"3701" "CCGTTCGTTCTT" 2887 272 3159 8.6103 "1h"
"3711" "TTGGCCGACCGT" 1458 309 1767 17.4873 "1h"
"3721" "CGGCCAACGTCA" 2083 592 2675 22.1308 "1h"
"373" "CAAAGCTCTTTG" 3046 572 3618 15.8098 "1h"
"374" "GTCAGCATTATG" 1846 381 2227 17.1082 "1h"
"3751" "GTCAGTGAAGCC" 2593 649 3242 20.0185 "1h"
"3771" "TTCACTTAGGAC" 2091 227 2318 9.7929 "1h"
"3781" "TTAGGATCAGTT" 2048 575 2623 21.9215 "1h"
"3791" "TACGATGGATCA" 2326 395 2721 14.5167 "1h"
"380" "AAACTCACTTGT" 3586 591 4177 14.1489 "1h"
"3811" "GGAAGTACAGAG" 2371 229 2600 8.8077 "1h"
"3821" "TCTGCACGCATG" 3150 502 3652 13.7459 "1h"
"383" "CTCCCTTATATA" 3285 598 3883 15.4005 "1h"
"3851" "TAAAGAAGCGAG" 2854 788 3642 21.6365 "1h"
"386" "TATTTTGATATT" 3166 345 3511 9.8263 "1h"
"387" "CGCCGTTCGGTA" 2335 557 2892 19.26 "1h"
"3881" "ATCTGGTTAGCA" 1174 557 1731 32.1779 "1h"
"3891" "CCTCAGAAGGCT" 1552 260 1812 14.3488 "1h"
"3901" "GCGCGGTTACTG" 2068 266 2334 11.3967 "1h"
"3911" "GGTGTATAGGAA" 1397 109 1506 7.2377 "1h"
"3921" "CTGCGCCGTACG" 1945 501 2446 20.4824 "1h"
"3941" "GTCCAGTGAATA" 3016 202 3218 6.2772 "1h"
"3951" "ACAACCTCGGTC" 2291 331 2622 12.624 "1h"
"3971" "TTCCTTAGGTAC" 1489 388 1877 20.6713 "1h"
"3981" "GGTACAACTTGC" 1079 559 1638 34.127 "1h"
"3991" "AGAATTAATCGA" 2461 231 2692 8.581 "1h"
"4021" "AAAAACCTCCAC" 1410 241 1651 14.5972 "1h"
"4031" "AGAGGGGCACCC" 1090 394 1484 26.5499 "1h"
"4041" "GTATCCTTACGG" 3892 986 4878 20.2132 "1h"
"4061" "CGCGCAGCAGGG" 1784 291 2075 14.0241 "1h"
"407" "ACACCCGTTTTA" 1292 330 1622 20.3453 "1h"
"408" "AGTCCAGCACGA" 2086 252 2338 10.7784 "1h"
"4091" "CCGGTCACAGAA" 1974 450 2424 18.5644 "1h"
"4101" "TAGATTGTCTCG" 3214 582 3796 15.3319 "1h"
"4111" "GTAGGGCATAAT" 2448 342 2790 12.2581 "1h"
"4121" "AATAAAGACTCG" 1880 593 2473 23.979 "1h"
"4131" "AATGGCTCAACG" 1410 307 1717 17.88 "1h"
"4151" "GATCCCCTTAAA" 2913 906 3819 23.7235 "1h"
"4161" "ATATAGCCATGT" 1314 236 1550 15.2258 "1h"
"4171" "TGGGTAAGCATT" 2499 602 3101 19.4131 "1h"
"4181" "GGACCATCGCAA" 3237 312 3549 8.7912 "1h"
"4191" "AAACAAGTATAC" 2539 278 2817 9.8687 "1h"
"4201" "CGGGGCGAAGGG" 1390 258 1648 15.6553 "1h"
"4211" "GGATAACCTCCT" 1349 140 1489 9.4023 "1h"
"422" "AAGCTACTCAAT" 1436 363 1799 20.1779 "1h"
"4241" "ACGTTTTGTTCC" 2146 869 3015 28.8226 "1h"
"425" "AAGCATAGTGTC" 2028 971 2999 32.3775 "1h"
"426" "CCCGAATCCTAT" 3606 630 4236 14.8725 "1h"
"427" "ACCACGGGACCT" 1442 256 1698 15.0766 "1h"
"4281" "GCCGGGGAAGTG" 1286 286 1572 18.1934 "1h"
"4291" "AAATATAGGATC" 1237 350 1587 22.0542 "1h"
"4301" "GGCCAGACCTTT" 2533 698 3231 21.6032 "1h"
"4311" "ATAGCATAACGT" 1976 203 2179 9.3162 "1h"
"4321" "CCAACGACTCAT" 1589 427 2016 21.1806 "1h"
"433" "ATATAAGACAAA" 1544 438 1982 22.0989 "1h"
"434" "CATTGTGCTGAG" 1467 299 1766 16.9309 "1h"
"4351" "CGACGGGTGGCA" 3334 534 3868 13.8056 "1h"
"4371" "ATAGCTGCGTCA" 2053 350 2403 14.5651 "1h"
"4381" "GAACGCTCATAA" 1916 547 2463 22.2087 "1h"
"4391" "ATCGGAGGCAGT" 1287 362 1649 21.9527 "1h"
"4401" "ATTCTAAACATC" 2105 582 2687 21.6598 "1h"
"4411" "GAACGACGCAAA" 3344 328 3672 8.9325 "1h"
"4421" "CACTCTAATCGT" 1569 198 1767 11.2054 "1h"
"443" "GCCTCTAGTTTT" 1473 141 1614 8.7361 "1h"
"4441" "TAACTCTACCAG" 1949 280 2229 12.5617 "1h"
"445" "TGCACTCGAGCT" 3940 994 4934 20.1459 "1h"
"4461" "AATGCCAGTGGT" 1979 359 2338 15.355 "1h"
"4481" "TGTGCCCCTCAG" 1623 264 1887 13.9905 "1h"
"4501" "CCTGGCTGTCCC" 1798 263 2061 12.7608 "1h"
"4511" "CAATAATCGCCC" 2746 665 3411 19.4957 "1h"
"4521" "GTCGGCCAATGT" 2902 474 3376 14.0403 "1h"
"4531" "ATTGGACGTGCT" 4036 910 4946 18.3987 "1h"
"4541" "TCCCCTGGCAAA" 2829 67 2896 2.3135 "1h"
"4551" "AGAGGTTGTTTA" 2270 467 2737 17.0625 "1h"
"4561" "ATTAAGGGAATA" 1519 425 1944 21.8621 "1h"
"4571" "TGGCAAAATTTT" 2133 527 2660 19.812 "1h"
"458" "CCTGATAGGATT" 1402 298 1700 17.5294 "1h"
"4591" "TGAATTAGCAAA" 3958 596 4554 13.0874 "1h"
"4601" "TTGGGTCCTATT" 1391 309 1700 18.1765 "1h"
"4631" "GATTCTCCATCT" 2427 427 2854 14.9615 "1h"
"4641" "GCGCGAGCCGCA" 3524 626 4150 15.0843 "1h"
"4661" "CCCCAGCGATTT" 2089 470 2559 18.3665 "1h"
"467" "GTCACTGTGGCG" 2566 415 2981 13.9215 "1h"
"4681" "TTATTATCTTAC" 2872 622 3494 17.8019 "1h"
"4691" "ATAACTTGAATT" 1599 276 1875 14.72 "1h"
"470" "TGGGGTGTGAGC" 1749 312 2061 15.1383 "1h"
"471" "TTCCCTACATGT" 2652 385 3037 12.677 "1h"
"4721" "AATTGTCTATTC" 2786 439 3225 13.6124 "1h"
"4731" "AAGGGCGAGCGA" 1432 275 1707 16.1101 "1h"
"4741" "CAAAAGTGTGCT" 1549 316 1865 16.9437 "1h"
"4751" "AGAGTAAAATCT" 2033 688 2721 25.2848 "1h"
"4761" "TGAGTAATAGTT" 1398 93 1491 6.2374 "1h"
"4771" "TTGAAATAGCTA" 1624 342 1966 17.3957 "1h"
"4781" "TGAAGTATAACG" 1411 272 1683 16.1616 "1h"
"4791" "TCGCAACAAAAT" 1621 384 2005 19.1521 "1h"
"4801" "CCCTACATAGTC" 1458 230 1688 13.6256 "1h"
"4811" "CTGATAACGACA" 1444 251 1695 14.8083 "1h"
"482" "TTAGAGCCCAAT" 1399 368 1767 20.8263 "1h"
"483" "GCAATGATACGC" 1779 249 2028 12.2781 "1h"
"4841" "TCAATTACTAAT" 3117 907 4024 22.5398 "1h"
"485" "ATGAAAAACGCG" 1797 325 2122 15.3157 "1h"
"4871" "GCAGCCCATGGC" 2504 271 2775 9.7658 "1h"
"4881" "TATCGTATGTTG" 3546 724 4270 16.9555 "1h"
"4891" "TGGGCCCTGGCC" 4456 389 4845 8.0289 "1h"
"4901" "TAGCGAGTTTGT" 4173 778 4951 15.714 "1h"
"4911" "GCGAGTCCCGAC" 1528 372 1900 19.5789 "1h"
"4921" "GATGATGATATA" 1726 174 1900 9.1579 "1h"
"4931" "CTTGTATCTTCT" 1902 333 2235 14.8993 "1h"
"4941" "GACGTGTAAGAC" 2037 120 2157 5.5633 "1h"
"4951" "CCAGGCTTAGAA" 2939 372 3311 11.2353 "1h"
"4961" "TAAATTAGCATT" 2532 738 3270 22.5688 "1h"
"497" "ATAATCGAAGTC" 2121 390 2511 15.5317 "1h"
"4981" "CCCACCCCGGAA" 3046 532 3578 14.8686 "1h"
"499" "AGCCCCGACCAT" 2589 439 3028 14.498 "1h"
"5001" "CAGATTCCGCAG" 2161 650 2811 23.1234 "1h"
"5011" "ATAGGTAAGCAC" 2797 361 3158 11.4313 "1h"
"502" "CACGAGTCTCGA" 3244 538 3782 14.2253 "1h"
"5031" "CGCGGCCACGCG" 2325 301 2626 11.4623 "1h"
"5041" "TCATCTAACTAT" 1631 210 1841 11.4068 "1h"
"5051" "CCTTTTTGTTTA" 1895 338 2233 15.1366 "1h"
"5061" "GATTGCTAGCGC" 2054 570 2624 21.7226 "1h"
"5071" "CCAATAAGGTCG" 2614 394 3008 13.0984 "1h"
"5081" "TAAGCTCCCTCT" 3397 1000 4397 22.7428 "1h"
"5091" "TCCGATGCATAG" 3880 339 4219 8.0351 "1h"
"5111" "TTCAAGATTTGG" 3084 787 3871 20.3307 "1h"
"5121" "TACGGGCTAGTT" 1964 665 2629 25.2948 "1h"
"5131" "CCAATATAAGGA" 2655 519 3174 16.3516 "1h"
"5141" "CCGATCCGAACC" 1774 448 2222 20.162 "1h"
"5151" "TCAATTTCACAT" 1843 149 1992 7.4799 "1h"
"5161" "CTCAGACGTTAC" 1242 320 1562 20.4866 "1h"
"5171" "ATGGCCCACTTA" 2626 427 3053 13.9862 "1h"
"5181" "CGCTATAAGCGA" 1687 287 1974 14.539 "1h"
"519" "GATAGCAAGCAC" 2287 289 2576 11.2189 "1h"
"5201" "GTAGAACGTTGC" 2444 663 3107 21.3389 "1h"
"5211" "CGGTGTCTTTTG" 1776 491 2267 21.6586 "1h"
"5221" "TTCTGGCGGGAC" 1386 279 1665 16.7568 "1h"
"5231" "AGCGTGATCGGA" 1667 331 1998 16.5666 "1h"
"5241" "TATCCGCCCAAT" 1322 191 1513 12.6239 "1h"
"525" "GATCCAGCGTCA" 1829 136 1965 6.9211 "1h"
"5261" "CAGCTAGCCGAC" 2568 360 2928 12.2951 "1h"
"5271" "AACACGAAACTG" 1288 262 1550 16.9032 "1h"
"5281" "GTCTATAAATGC" 1933 308 2241 13.7439 "1h"
"529" "TACGTTGAATTG" 1872 323 2195 14.7153 "1h"
"5301" "GTCAGTTGACAA" 3464 685 4149 16.51 "1h"
"5321" "TGCCACCCTCCG" 1982 738 2720 27.1324 "1h"
"5331" "GTCGCATACGCC" 1198 265 1463 18.1135 "1h"
"5341" "GGGGGACCGTTA" 2955 301 3256 9.2445 "1h"
"5351" "CGAACCAATCGG" 2313 647 2960 21.8581 "1h"
"536" "TTTAAGGGCGGC" 4129 382 4511 8.4682 "1h"
"538" "AGCCCCATAATG" 1632 188 1820 10.3297 "1h"
"5411" "TTTTTAGTGGTT" 2191 632 2823 22.3875 "1h"
"5421" "TGCGAATCACCG" 1701 456 2157 21.1405 "1h"
"5431" "TCGTCCTGAGGT" 1790 366 2156 16.9759 "1h"
"5441" "ACGTCGTATTAA" 1438 259 1697 15.2622 "1h"
"5451" "CCGGGAAAGAGT" 2931 225 3156 7.1293 "1h"
"546" "TACCTAAGCTCA" 1339 212 1551 13.6686 "1h"
"5471" "CCAGTAGTTATG" 2123 844 2967 28.4462 "1h"
"5491" "ATTGTGAATTTG" 1893 380 2273 16.718 "1h"
"5501" "GCAGCATCCCTG" 2453 249 2702 9.2154 "1h"
"5511" "GAACTTGCCTTA" 1784 244 2028 12.0316 "1h"
"5521" "GCGGGCACATGA" 1690 239 1929 12.3898 "1h"
"5531" "CTCTGGCTCTGG" 2886 593 3479 17.0451 "1h"
"5541" "TGCTTTACAGTG" 1399 225 1624 13.8547 "1h"
"5551" "TCCCACCGGCAC" 3056 689 3745 18.3979 "1h"
"5561" "GGCTTTTGCGTT" 2138 308 2446 12.592 "1h"
"5571" "ACCATCAGTGCT" 1642 343 1985 17.2796 "1h"
"5581" "GCACCTCTGTTC" 1543 221 1764 12.5283 "1h"
"5591" "GGGCGCCTCTGG" 1749 431 2180 19.7706 "1h"
"5601" "AGTGGCACGCGT" 1715 288 2003 14.3784 "1h"
"5611" "ACTGGTTGGACT" 2880 887 3767 23.5466 "1h"
"5621" "TAAGAAAGAATG" 1424 221 1645 13.4347 "1h"
"5631" "TTGTACAAGGGT" 2301 353 2654 13.3007 "1h"
"5641" "CAGTTCCACCTA" 3253 518 3771 13.7364 "1h"
"5651" "TATACCCAATGA" 2319 133 2452 5.4241 "1h"
"5661" "GTGCCGCCTTAA" 2667 470 3137 14.9825 "1h"
"5671" "TGCCTGTATTTC" 2547 503 3050 16.4918 "1h"
"5681" "GTTCACTCGATC" 2324 321 2645 12.1361 "1h"
"5691" "GCACGTGTTATG" 2818 401 3219 12.4573 "1h"
"5701" "CGGCAGAGAACA" 1393 201 1594 12.6098 "1h"
"5711" "CCGTGCGATGGC" 1256 244 1500 16.2667 "1h"
"5721" "AGCGCGACACGG" 1678 349 2027 17.2176 "1h"
"5731" "GACGGTCTGCAT" 2601 442 3043 14.5251 "1h"
"5741" "GGACGAGACACC" 1185 375 1560 24.0385 "1h"
"5751" "CGTTCTGGAGCG" 3016 620 3636 17.0517 "1h"
"5761" "AATGCTAAGGAC" 3152 889 4041 21.9995 "1h"
"5771" "GTTTAACTGGGG" 3575 563 4138 13.6056 "1h"
"5781" "CGCAGTACTGTC" 1456 264 1720 15.3488 "1h"
"5791" "AGTGGACGGGAA" 1359 239 1598 14.9562 "1h"
"580" "TTTATCATATTC" 2623 343 2966 11.5644 "1h"
"5811" "GCTCTTGCTGGG" 2875 619 3494 17.7161 "1h"
"5821" "AGGTGTCCAGGG" 2076 309 2385 12.956 "1h"
"5831" "GGTTTAAAATTA" 2773 916 3689 24.8306 "1h"
"5841" "CCCTTAATATGA" 1501 185 1686 10.9727 "1h"
"5861" "GCGGACAGTACA" 2051 731 2782 26.2761 "1h"
"5871" "ACTCTCAGCTCA" 1748 281 2029 13.8492 "1h"
"5881" "TTGTCTCATAGT" 1615 364 1979 18.3931 "1h"
"5891" "CCTGGCGCAACT" 2027 335 2362 14.1829 "1h"
"5901" "CCTCCTTGCCGG" 1188 260 1448 17.9558 "1h"
"592" "ACGCATGGTGCA" 1325 281 1606 17.4969 "1h"
"593" "CATGAGATATAC" 1573 233 1806 12.9014 "1h"
"5941" "GTAGTGTGCGTT" 1273 269 1542 17.4449 "1h"
"5951" "CAGGGCGGTTTG" 3112 576 3688 15.6182 "1h"
"5971" "GTGTCTTAGAAT" 2602 447 3049 14.6605 "1h"
"598" "CCTGTTTTTAAT" 2630 847 3477 24.3601 "1h"
"5991" "TACCGCTATTGA" 1274 260 1534 16.9492 "1h"
"6001" "AAAACGCATGTC" 3368 346 3714 9.3161 "1h"
"6011" "TGTCCCTATCTG" 2384 705 3089 22.8229 "1h"
"6021" "GATTATGTGACA" 1956 576 2532 22.7488 "1h"
"6041" "CATTCCCGGTGG" 1353 328 1681 19.5122 "1h"
"605" "GCCTGAACCCAA" 1286 455 1741 26.1344 "1h"
"6061" "ATCCGTCAGGTA" 2974 450 3424 13.1425 "1h"
"6071" "ACCGCAACATAT" 1873 509 2382 21.3686 "1h"
"6081" "GAAAAACCAGAA" 2780 814 3594 22.6489 "1h"
"6091" "GGGACTTGGATG" 1643 164 1807 9.0758 "1h"
"6111" "AGGGAAGTACGC" 1768 175 1943 9.0067 "1h"
"6121" "AGAGGTTATCAC" 2564 437 3001 14.5618 "1h"
"6131" "ATAGCCACGTTC" 2237 512 2749 18.625 "1h"
"6141" "TGTCGCGCGGGC" 1441 284 1725 16.4638 "1h"
"6151" "TCACCGGACATC" 2707 568 3275 17.3435 "1h"
"6161" "CTCAGACGGAAC" 1291 156 1447 10.7809 "1h"
"6171" "CTCGTAAAACCA" 1291 224 1515 14.7855 "1h"
"6191" "CTTTCGCCGAAT" 1729 287 2016 14.2361 "1h"
"6201" "TGGGGTTCACCC" 2522 428 2950 14.5085 "1h"
"6221" "GCTTGGATGAGT" 2360 900 3260 27.6074 "1h"
"6231" "TTGTTGCCCATA" 2272 547 2819 19.404 "1h"
"6241" "CAATCGGAGAAT" 2196 433 2629 16.4701 "1h"
"6251" "AGCTATTCGAAC" 1439 282 1721 16.3858 "1h"
"6261" "TAGTTAGCGAGC" 2834 413 3247 12.7194 "1h"
"6271" "TATCCGTCCTAT" 1793 220 2013 10.929 "1h"
"6281" "GTATTTTGTCCG" 2956 936 3892 24.0493 "1h"
"6291" "CGGGCAGTCGGC" 3798 820 4618 17.7566 "1h"
"6301" "ATTAGACGTCGT" 1640 236 1876 12.58 "1h"
"6311" "CTGATAAGTAAA" 2500 682 3182 21.4331 "1h"
"6321" "TAATAAAATCGC" 1213 410 1623 25.2619 "1h"
"6331" "ATTATGACCGGC" 2787 295 3082 9.5717 "1h"
"6341" "GCATGAGTCCAT" 1641 364 2005 18.1546 "1h"
"635" "AGAGGATCTATA" 1452 302 1754 17.2178 "1h"
"6361" "CGGGGACCAAAC" 1897 174 2071 8.4017 "1h"
"6371" "TTCAAGGTTCAT" 1745 329 2074 15.8631 "1h"
"6381" "TTAAGTGACAAT" 2182 297 2479 11.9806 "1h"
"6391" "ATCGCACCTGCA" 1238 317 1555 20.3859 "1h"
"6401" "CATGTGAGTCAC" 2279 532 2811 18.9256 "1h"
"6411" "CTGCCTTCTGTT" 1579 399 1978 20.1719 "1h"
"6421" "TACGCACATTTC" 2085 570 2655 21.4689 "1h"
"6431" "GTGTTGTACGGT" 1240 387 1627 23.7861 "1h"
"6441" "GCTGCCGCTCGT" 1636 325 1961 16.5732 "1h"
"6451" "TCTTCGATACAG" 1201 365 1566 23.3078 "1h"
"6461" "ATCCAGTGTTCT" 1581 303 1884 16.0828 "1h"
"6471" "ACGGCGCCCCCA" 1899 486 2385 20.3774 "1h"
"6481" "GGATTGATAAGT" 1456 227 1683 13.4878 "1h"
"6491" "ATGCCGCTGTTC" 3340 537 3877 13.8509 "1h"
"6501" "GGCGAGTGCTAT" 1366 392 1758 22.2981 "1h"
"6511" "ATTTTGTGTCTG" 1383 522 1905 27.4016 "1h"
"652" "TAGCCCCCATGA" 1876 202 2078 9.7209 "1h"
"6531" "ATGACGTCGGCT" 1301 294 1595 18.4326 "1h"
"6541" "GGGTCACCTATT" 2350 654 3004 21.771 "1h"
"6571" "CCTTTGCTCCGG" 1722 602 2324 25.9036 "1h"
"6581" "CTAAGGTAGTAG" 1379 362 1741 20.7926 "1h"
"6591" "GGTTTTCCCCCC" 3574 414 3988 10.3811 "1h"
"6601" "ATGACTCGCTGC" 1403 278 1681 16.5378 "1h"
"6611" "CATTCTGGATCT" 2179 592 2771 21.3641 "1h"
"6621" "GGTTACCGCGGT" 2226 393 2619 15.0057 "1h"
"6631" "TCGGACTGTCTT" 1522 280 1802 15.5383 "1h"
"6641" "CGTTATTTTATA" 1735 289 2024 14.2787 "1h"
"6651" "TGCGATCACGTT" 3305 321 3626 8.8527 "1h"
"6661" "GTGTCGGCAGCT" 1666 425 2091 20.3252 "1h"
"6671" "ACGCGCTTATGA" 3332 617 3949 15.6242 "1h"
"6681" "CAACGTCTCTGC" 1665 478 2143 22.3052 "1h"
"6691" "AGACCCCCCGTG" 2578 361 2939 12.2831 "1h"
"6701" "TAAAGTAGATTC" 3218 859 4077 21.0694 "1h"
"6711" "TCGGTAGCAATG" 2832 257 3089 8.3198 "1h"
"6721" "ATTTTAACTTTG" 1880 404 2284 17.6883 "1h"
"6731" "GATTTGGTTTTT" 2770 266 3036 8.7615 "1h"
"6741" "CGGTTGTTTGAT" 1672 432 2104 20.5323 "1h"
"6751" "CTGTTAGAGCTA" 2221 259 2480 10.4435 "1h"
"6761" "ATCGAATCCAGT" 1782 144 1926 7.4766 "1h"
"677" "TAGGTCGGAACC" 2008 328 2336 14.0411 "1h"
"6781" "GCAACAGTAACC" 3113 961 4074 23.5886 "1h"
"6791" "AACTATGATGAC" 3098 792 3890 20.3599 "1h"
"6801" "TTACGTATTTAG" 1782 274 2056 13.3268 "1h"
"6811" "GTACGAAGGCCC" 1579 138 1717 8.0373 "1h"
"6821" "AAACCCAAACTG" 2638 381 3019 12.6201 "1h"
"6831" "CAGGATCCCACG" 2518 579 3097 18.6955 "1h"
"6841" "TGCTTCCGACGA" 2889 669 3558 18.8027 "1h"
"6851" "TCGACCATTGGT" 2551 241 2792 8.6318 "1h"
"6861" "ATGGTACCTTTA" 1970 447 2417 18.494 "1h"
"6871" "TATGAATGGACG" 1474 194 1668 11.6307 "1h"
"6881" "CGGGTGTCGAGG" 1708 240 1948 12.3203 "1h"
"6891" "CGCCCATCAATC" 1555 346 1901 18.2009 "1h"
"6901" "TCAGGAGGTATA" 1617 116 1733 6.6936 "1h"
"6911" "AGGCCTGAACGG" 1464 328 1792 18.3036 "1h"
"6931" "TCCCTTTTTTCT" 1475 478 1953 24.4752 "1h"
"6941" "TTCACACCGAAA" 1514 713 2227 32.0162 "1h"
"695" "TGGGGGTATCAT" 1582 502 2084 24.0883 "1h"
"6961" "ATATTGTCCGGA" 1404 348 1752 19.863 "1h"
"6971" "AGTCCATACTGA" 1768 406 2174 18.6753 "1h"
"6981" "TAAATGGATACC" 1825 347 2172 15.9761 "1h"
"6991" "GCAGAGGACGGC" 1419 182 1601 11.3679 "1h"
"7001" "ACACCGTCTACA" 1934 400 2334 17.138 "1h"
"7011" "GCCAGTCCCGTG" 1953 541 2494 21.6921 "1h"
"7021" "CGTGTCCCAGGT" 1480 235 1715 13.7026 "1h"
"7031" "GTCTACTCCTCC" 1922 385 2307 16.6883 "1h"
"7041" "TCGCGGATCCAC" 4072 813 4885 16.6428 "1h"
"7051" "ATGAAGTGAGTG" 2309 709 3018 23.4924 "1h"
"7071" "CGCGTTCCCAGC" 1254 362 1616 22.401 "1h"
"7081" "CAGGGTTTTGAT" 2219 311 2530 12.2925 "1h"
"7091" "TAAATCGTTTTG" 1354 364 1718 21.1874 "1h"
"7101" "CCAGTGGAAGAC" 1279 235 1514 15.5218 "1h"
"7111" "CGACTATGACAT" 2930 283 3213 8.808 "1h"
"7121" "CTAGCGCAGTCC" 1327 148 1475 10.0339 "1h"
"7131" "GGCATAACCGGT" 4478 524 5002 10.4758 "1h"
"7141" "TACATAGTGTAG" 3427 345 3772 9.1463 "1h"
"7151" "CGAGGCGGTCGG" 1202 298 1500 19.8667 "1h"
"7161" "CGTGCCAACTGA" 2974 593 3567 16.6246 "1h"
"7171" "CCGTTACTGCCG" 2212 549 2761 19.8841 "1h"
"7181" "CATGATTTGTTC" 1474 345 1819 18.9665 "1h"
"7191" "ATTCCGGGCAAG" 3461 782 4243 18.4304 "1h"
"7201" "GGCTGCTGCAGC" 1885 279 2164 12.8928 "1h"
"7211" "CCCGAAATTCAG" 1318 205 1523 13.4603 "1h"
"7221" "CTGTGCCGCCCT" 2607 663 3270 20.2752 "1h"
"7251" "TTCGCCGAAGCG" 1880 497 2377 20.9087 "1h"
"7261" "GAGTATTCATAT" 2406 544 2950 18.4407 "1h"
"7271" "GTATCTAGCCCT" 1346 135 1481 9.1155 "1h"
"7281" "ATAACTATCATC" 1295 382 1677 22.7788 "1h"
"7291" "GGTCCTCAAGTC" 1350 231 1581 14.611 "1h"
"7301" "AAAAGTAAGGTG" 2359 269 2628 10.2359 "1h"
"7321" "GCCATGGTCTAT" 1484 278 1762 15.7775 "1h"
"7331" "TTACCTCTTCTT" 1475 318 1793 17.7356 "1h"
"734" "GCTCCTGTACAC" 1840 409 2249 18.1859 "1h"
"7351" "AGGTCTACTACT" 1455 355 1810 19.6133 "1h"
"7361" "AGCAGACCGTCT" 1183 345 1528 22.5785 "1h"
"7371" "AAAATAGCCTGA" 3136 440 3576 12.3043 "1h"
"7381" "CGGGCACGACAC" 1204 282 1486 18.9771 "1h"
"7391" "TTGCAGCTGTAT" 1258 400 1658 24.1255 "1h"
"7401" "AAGTCCTAAAAT" 1540 197 1737 11.3414 "1h"
"7411" "GTGACCTTTGGG" 2134 496 2630 18.8593 "1h"
"7421" "CTACTTCAAGCA" 2083 518 2601 19.9154 "1h"
"7431" "TGTGCGCGACGC" 1556 249 1805 13.795 "1h"
"7441" "ATCATTCAGACG" 1222 238 1460 16.3014 "1h"
"7461" "ATATTGTCCGGG" 1924 452 2376 19.0236 "1h"
"7471" "CTTTCGGTTCCT" 1750 320 2070 15.4589 "1h"
"7481" "AGGTCCTTATGG" 1506 196 1702 11.5159 "1h"
"7491" "TTCCGACTATCA" 1821 296 2117 13.9821 "1h"
"7501" "CTTCTCTCTTCA" 2896 268 3164 8.4703 "1h"
"7511" "GGAAAACAGCTT" 1758 717 2475 28.9697 "1h"
"7521" "ATGTCATATGTG" 1431 428 1859 23.0231 "1h"
"7531" "GTACCAGCTTTA" 1270 291 1561 18.6419 "1h"
"7541" "TGTCGGTGACCA" 1336 224 1560 14.359 "1h"
"7551" "GGTATGGGACCA" 1749 308 2057 14.9733 "1h"
"7561" "ACAAGGGGTCTG" 2416 708 3124 22.6633 "1h"
"7571" "ATATTGCATTCC" 2383 286 2669 10.7156 "1h"
"7581" "TTCAGGCGACGG" 1291 264 1555 16.9775 "1h"
"7591" "GCATCAAAATTC" 2944 464 3408 13.615 "1h"
"760" "CTTTGTTGAATG" 1580 421 2001 21.0395 "1h"
"7611" "TTCCCATAGCGC" 1465 261 1726 15.1217 "1h"
"7621" "CGGCCTATGTCC" 2106 389 2495 15.5912 "1h"
"7631" "GTATTCCGTGTT" 1331 250 1581 15.8128 "1h"
"7641" "TCTCAACCGCAG" 2279 217 2496 8.6939 "1h"
"7651" "CGGGCATCCATA" 1589 187 1776 10.5293 "1h"
"7661" "TATTTGCTCCGT" 2411 494 2905 17.0052 "1h"
"7671" "TATCACTTTTGT" 1183 344 1527 22.5278 "1h"
"7681" "TCCATATCGTCC" 1859 334 2193 15.2303 "1h"
"7691" "GAATATTTCACA" 1391 287 1678 17.1037 "1h"
"7701" "CACCTGCACCTG" 1253 374 1627 22.9871 "1h"
"7711" "GGGTCCTAGACA" 1416 232 1648 14.0777 "1h"
"7721" "CTTTGTACAAAT" 2288 765 3053 25.0573 "1h"
"7731" "GGAACTACGGTT" 1965 439 2404 18.2612 "1h"
"7751" "AAACAATTTCGG" 1660 260 1920 13.5417 "1h"
"7761" "TGCGTGTAGAAG" 2227 204 2431 8.3916 "1h"
"7771" "TCCTTAAATGAG" 1981 254 2235 11.3647 "1h"
"7781" "ATGGATATCTAG" 2412 403 2815 14.3162 "1h"
"7791" "CAAATCGACGGG" 1207 278 1485 18.7205 "1h"
"7801" "GACCAACCCGAT" 1273 252 1525 16.5246 "1h"
"7811" "GCGAAGCATTCA" 1704 361 2065 17.4818 "1h"
"7821" "TGCGATCAACGC" 1682 256 1938 13.2095 "1h"
"7831" "GCATTTGTGCCT" 1285 204 1489 13.7005 "1h"
"7841" "CGATCGAGTTTG" 1396 342 1738 19.6778 "1h"
"7851" "CGATAAGGTCAG" 1615 160 1775 9.0141 "1h"
"7861" "CGTAGATATTGA" 1510 400 1910 20.9424 "1h"
"7871" "GCGAACCACAAC" 2298 325 2623 12.3904 "1h"
"7881" "TACGCGTGCCGT" 1663 137 1800 7.6111 "1h"
"7891" "ATGAACCACTAT" 1392 350 1742 20.0918 "1h"
"7901" "AGGTTTGCAAGC" 1733 355 2088 17.0019 "1h"
"7911" "TGGTGTCACTCA" 1240 202 1442 14.0083 "1h"
"7921" "GATAGAAGCCTA" 3042 88 3130 2.8115 "1h"
"7931" "CATAACCGTGGG" 1437 227 1664 13.6418 "1h"
"7941" "GCGGAAAGCTAC" 1888 167 2055 8.1265 "1h"
"7951" "CCAAAGCCCGAT" 1372 389 1761 22.0897 "1h"
"7961" "GGCTAGTTGGGA" 2938 690 3628 19.0187 "1h"
"7971" "ATTGCACTAAGG" 1444 209 1653 12.6437 "1h"
"7981" "CTGAATCATGTC" 2511 452 2963 15.2548 "1h"
"7991" "GACGGCGAGAAC" 2467 601 3068 19.5893 "1h"
"8001" "AACTTACGGGAC" 3064 620 3684 16.8295 "1h"
"8011" "GCGCAACATGGG" 2059 228 2287 9.9694 "1h"
"8021" "TGTCGTTCGCAT" 1434 309 1743 17.7281 "1h"
"803" "CGGGTGTGCTGA" 3670 919 4589 20.0261 "1h"
"8041" "GTAGCCAGATAC" 1768 49 1817 2.6968 "1h"
"8061" "CTAACTGCGGAG" 1668 356 2024 17.5889 "1h"
"8071" "GGGTATCGACAC" 2443 58 2501 2.3191 "1h"
"8081" "CCGTCCCGTATG" 3960 489 4449 10.9912 "1h"
"8091" "GTGGCGCAGGCT" 1251 226 1477 15.3013 "1h"
"810" "TCCACTCCTGAG" 1521 243 1764 13.7755 "1h"
"8111" "TGTAACGACCTC" 2331 257 2588 9.9304 "1h"
"8121" "CGCTTTACGATG" 2965 507 3472 14.6025 "1h"
"8131" "CCCGGGGACTTT" 2141 448 2589 17.304 "1h"
"8141" "TGTTGGCACGCG" 2120 356 2476 14.378 "1h"
"815" "GACGGTAAAACG" 1291 282 1573 17.9275 "1h"
"8161" "GAAAACGACGGT" 2514 393 2907 13.5191 "1h"
"8171" "CTACGAGGACCG" 1693 346 2039 16.9691 "1h"
"8181" "ACACCGCCGGGC" 2802 432 3234 13.3581 "1h"
"8191" "CTACGTGCGTCT" 1870 155 2025 7.6543 "1h"
"8201" "ATATTGTCCGGC" 1737 423 2160 19.5833 "1h"
"8211" "CAACTAAAGCAT" 1205 318 1523 20.8798 "1h"
"8221" "TCTCTTGCGGGG" 1766 448 2214 20.2349 "1h"
"8231" "GGTCAGGCGCGC" 1865 145 2010 7.2139 "1h"
"8241" "ATTGTATCCCCG" 1685 252 1937 13.0098 "1h"
"8251" "ATACAGTAACTA" 3702 415 4117 10.0802 "1h"
"8261" "CACAACGGAAAC" 1823 469 2292 20.4625 "1h"
"8271" "TCACATGCAGCT" 1171 394 1565 25.1757 "1h"
"8281" "CCCCTGAGAGAA" 1816 200 2016 9.9206 "1h"
"8291" "ACGCAGTCGTCT" 1454 275 1729 15.9051 "1h"
"8301" "GCCTAACAAAAA" 1451 422 1873 22.5307 "1h"
"8311" "AAAGCAAGGCCT" 2619 611 3230 18.9164 "1h"
"8321" "GGTCCATAATTT" 2118 396 2514 15.7518 "1h"
"8331" "ACTATTGCTGAA" 1525 130 1655 7.855 "1h"
"8341" "CTTCAGGCGATT" 1422 254 1676 15.1551 "1h"
"8351" "ACGCACGGCTGA" 2430 553 2983 18.5384 "1h"
"8361" "AGCCCTGGCTTG" 2118 563 2681 20.9996 "1h"
"8371" "ACAGGGAAAGTC" 1377 546 1923 28.3931 "1h"
"8381" "CGTTAAGTCATT" 1645 294 1939 15.1625 "1h"
"8391" "AACGATAGTGCT" 2082 343 2425 14.1443 "1h"
"840" "GATCCGACGCGA" 2704 236 2940 8.0272 "1h"
"8411" "TCCAGCTTCTGA" 1591 184 1775 10.3662 "1h"
"8421" "GAAGAAACCGCG" 1687 389 2076 18.738 "1h"
"8431" "ATATCTCTTTTA" 1230 393 1623 24.2144 "1h"
"8441" "TAAGATTGACTC" 1836 380 2216 17.148 "1h"
"8451" "TGTCCGTCTCCG" 2032 341 2373 14.37 "1h"
"8461" "GTCATTGCCCGA" 1480 205 1685 12.1662 "1h"
"8471" "TGCGTTTATCCA" 1921 206 2127 9.685 "1h"
"8491" "CAAGGATAATAA" 1696 452 2148 21.0428 "1h"
"8501" "GCATTGGTTCTG" 3017 562 3579 15.7027 "1h"
"8511" "GATCGTGCGCGA" 1535 384 1919 20.0104 "1h"
"8521" "GTACTACAGGGG" 1397 284 1681 16.8947 "1h"
"8531" "CTAATCCTCTGT" 1478 386 1864 20.7082 "1h"
"8541" "ATCCCTTGCAAT" 2059 280 2339 11.9709 "1h"
"8551" "GGTTTCATAGGT" 1424 293 1717 17.0646 "1h"
"8561" "TCCACTCCCCCT" 1298 398 1696 23.467 "1h"
"8571" "GACTAAAAGCCT" 2712 471 3183 14.7974 "1h"
"8581" "TGGTAGGGCTTG" 1341 176 1517 11.6018 "1h"
"8591" "GACACCGTTTGG" 2075 323 2398 13.4696 "1h"
"8601" "TAGTTCTGACCT" 1364 273 1637 16.6768 "1h"
"8611" "TAAATCGTTTTC" 1721 415 2136 19.4288 "1h"
"8621" "TGACTTCAGTGG" 1681 260 1941 13.3952 "1h"
"8631" "ATCGGCCCCTTC" 1335 160 1495 10.7023 "1h"
"8641" "CAGGAGAGAAAG" 1254 301 1555 19.3569 "1h"
"8651" "TCATCTTTTCGA" 2720 368 3088 11.9171 "1h"
"8661" "CCAGCGTCGTTA" 1697 272 1969 13.8141 "1h"
"8671" "CGACTAGTTATT" 1698 116 1814 6.3947 "1h"
"8681" "ACCCACCTGCCA" 1581 315 1896 16.6139 "1h"
"8691" "TCTGTGAGAGAA" 1464 167 1631 10.2391 "1h"
"8701" "TCCATTCTTCTG" 1510 490 2000 24.5 "1h"
"8711" "GTAATTGTGGCC" 1441 470 1911 24.5945 "1h"
"8721" "GACACTGAAGAA" 1574 267 1841 14.503 "1h"
"8731" "ATAATCTGTCCG" 2133 493 2626 18.7738 "1h"
"8741" "ATCTTCCTTAAC" 1476 212 1688 12.5592 "1h"
"8751" "CCAGCCCTAAAA" 1800 569 2369 24.0186 "1h"
"8761" "ACAGCTCAATAA" 1760 649 2409 26.9406 "1h"
"8771" "TATTCGCTTATG" 1543 324 1867 17.354 "1h"
"8781" "GCAATAGCAACC" 1731 457 2188 20.8867 "1h"
"8791" "GTGAGGGATCCC" 1823 239 2062 11.5907 "1h"
"8801" "TAGTCGCAGCCC" 1561 245 1806 13.5659 "1h"
"8811" "GTTACGCAACGA" 1616 241 1857 12.9779 "1h"
"8821" "GACGGGCACCCG" 1782 800 2582 30.9837 "1h"
"8831" "GTGCAGAAATCA" 1553 318 1871 16.9963 "1h"
"8841" "CGCTTCGGACGT" 2754 544 3298 16.4948 "1h"
"8851" "ATTCCTGGCCCG" 1244 271 1515 17.8878 "1h"
"8861" "CGATAAGTTGGG" 1680 207 1887 10.9698 "1h"
"8871" "TCAAGACTCATC" 1945 213 2158 9.8703 "1h"
"8881" "CCTTGCGGGCGC" 2553 222 2775 8 "1h"
"8891" "ACTCACCACTCC" 1745 464 2209 21.005 "1h"
"8901" "ATCGTCCTACCG" 1988 145 2133 6.7979 "1h"
"8911" "ACTCTCCGTGGA" 2024 211 2235 9.4407 "1h"
"8921" "ACTGGCTCCATG" 2143 181 2324 7.7883 "1h"
"8931" "GGCTACCCTATA" 1383 120 1503 7.984 "1h"
"8941" "CGTTCTGACATA" 2643 702 3345 20.9865 "1h"
"8951" "TAACGAATGCTG" 2779 115 2894 3.9737 "1h"
"8961" "TAATCCTTGAGG" 1363 259 1622 15.9679 "1h"
"8971" "ATTACTCTTCGA" 2902 789 3691 21.3763 "1h"
"8981" "ACTGCACATAAC" 1393 542 1935 28.0103 "1h"
"8991" "ATCGGCTAAAGC" 1860 584 2444 23.8953 "1h"
"9001" "AGGATCTGCGAC" 1669 188 1857 10.1239 "1h"
"9011" "ATTGGGCACCGA" 1423 296 1719 17.2193 "1h"
"9021" "TCTCTCTCTGTT" 1501 120 1621 7.4028 "1h"
"9041" "TAGTCTGCCGTC" 1349 188 1537 12.2316 "1h"
"9051" "TGGATGAAATCT" 3128 626 3754 16.6755 "1h"
"9061" "TCTTCCTATACA" 2123 240 2363 10.1566 "1h"
"9071" "CGTCCTAATACC" 2714 685 3399 20.153 "1h"
"9081" "ATGACAGTCACT" 2658 935 3593 26.0228 "1h"
"9091" "CGCCTCACAGTT" 1576 263 1839 14.3013 "1h"
"9101" "CTCGTCCCCGCA" 1304 219 1523 14.3795 "1h"
"9111" "CGTCTCTTTCAG" 2096 337 2433 13.8512 "1h"
"9121" "CAAGGCAGCGTA" 2550 622 3172 19.6091 "1h"
"9131" "TATCATAGGATG" 1355 266 1621 16.4096 "1h"
"9141" "CCCGCGGAGTTT" 2945 575 3520 16.3352 "1h"
"9151" "GCTTCGAGATTC" 2243 317 2560 12.3828 "1h"
"9161" "CAGCTGACCAAA" 1465 186 1651 11.2659 "1h"
"9171" "AGCACCATTAGC" 2486 479 2965 16.1551 "1h"
"9181" "GACACCCCATCT" 1706 252 1958 12.8703 "1h"
"9191" "GTTAACTGTTCT" 2746 699 3445 20.2903 "1h"
"9201" "TGGTTGTAATGT" 2028 550 2578 21.3344 "1h"
"9211" "ATTAACTTGCAG" 2263 214 2477 8.6395 "1h"
"9221" "CTTTTGAGATTT" 1756 344 2100 16.381 "1h"
"9231" "ACGATTTCCATG" 2993 782 3775 20.7152 "1h"
"9241" "TATTTTCCCGCA" 2840 762 3602 21.1549 "1h"
"9251" "GACTTAAAGTTA" 1496 433 1929 22.4469 "1h"
"9261" "GATGACCCCATC" 1326 175 1501 11.6589 "1h"
"9271" "TGGCTGGATGCA" 1755 271 2026 13.3761 "1h"
"9281" "GGTGTATATTCT" 2326 513 2839 18.0697 "1h"
"9291" "TAGTCGGTCCGA" 1184 315 1499 21.014 "1h"
"9301" "TTCGCTCAACAG" 1745 451 2196 20.5373 "1h"
"9311" "GCCGAGTCGCAG" 2292 224 2516 8.903 "1h"
"9321" "AGACACGTGAAT" 1385 322 1707 18.8635 "1h"
"9331" "AAACGGGATGCC" 1481 177 1658 10.6755 "1h"
"9341" "CCAGATCCGAAT" 1394 236 1630 14.4785 "1h"
"9351" "ACTCCACCACGT" 2255 325 2580 12.5969 "1h"
"9361" "CAACATTCCTGA" 1964 344 2308 14.9047 "1h"
"9371" "CGAGTGCTAACC" 1797 330 2127 15.5148 "1h"
"9381" "TCCAACTTTAAA" 1356 175 1531 11.4304 "1h"
"9391" "TAACATATCTCG" 1328 331 1659 19.9518 "1h"
"9401" "ATTTGACGAGCT" 2183 446 2629 16.9646 "1h"
"9411" "GTAGTTCTCTCT" 1722 343 2065 16.6102 "1h"
"9421" "CTCTCGACTATT" 1405 166 1571 10.5665 "1h"
"9431" "ATAAGAATCATC" 1860 247 2107 11.7228 "1h"
"944" "GCTTGATCAAAC" 1675 216 1891 11.4225 "1h"
"9451" "GTTCTATAAGTA" 2294 120 2414 4.971 "1h"
"9461" "CCCATTTCATTC" 1383 475 1858 25.5651 "1h"
"9471" "CCATAGTTAAGA" 1605 363 1968 18.4451 "1h"
"9481" "GCATTATCGTAG" 1691 348 2039 17.0672 "1h"
"9491" "AATCACTGCTGG" 1901 632 2533 24.9507 "1h"
"9501" "CATGTATAACCC" 2222 302 2524 11.9651 "1h"
"9511" "TGCGACGAGAAG" 2049 420 2469 17.0109 "1h"
"9521" "TCTTTACCTAGG" 1971 444 2415 18.3851 "1h"
"9531" "ATCTTGTAACGC" 1360 234 1594 14.6801 "1h"
"9541" "GGTAAGCCTTAT" 1394 195 1589 12.2719 "1h"
"9551" "ATCACTCCTATG" 2111 607 2718 22.3326 "1h"
"9561" "ATAGACTGAGCG" 1779 269 2048 13.1348 "1h"
"9571" "GACCGCGTCACC" 1472 268 1740 15.4023 "1h"
"9581" "AAACAGAGCTGC" 1000 861 1861 46.2654 "1h"
"9591" "TCCAGTTGCAAG" 2151 308 2459 12.5254 "1h"
"9601" "CGCCGTACTTCA" 1581 281 1862 15.0913 "1h"
"9611" "GTCCTCCTCTGA" 1431 169 1600 10.5625 "1h"
"9621" "CCATTAATGTAT" 4231 709 4940 14.3522 "1h"
"9631" "GCCCGTGTCTCG" 1307 286 1593 17.9535 "1h"
"9641" "AGACTATGAGGC" 1767 266 2033 13.0841 "1h"
"9651" "TATCGCACTTTG" 2386 203 2589 7.8409 "1h"
"9661" "GAGTCGCAGGGC" 1564 115 1679 6.8493 "1h"
"9671" "CAAAGTTATCAT" 1900 185 2085 8.8729 "1h"
"9681" "GATCGCCTGATA" 1268 370 1638 22.5885 "1h"
"9691" "TGGTTGCCACTA" 1557 360 1917 18.7793 "1h"
"9701" "CGGAAACCCAGC" 1181 289 1470 19.6599 "1h"
"9711" "CTCAAGTACTTA" 2476 542 3018 17.9589 "1h"
"9721" "TCTCCTAGACCC" 1277 568 1845 30.7859 "1h"
"9731" "TATCCTCTCTTT" 1211 175 1386 12.6263 "1h"
"9741" "GATGCTAAGAGC" 2104 274 2378 11.5223 "1h"
"9751" "GAGGCCTGCGCC" 1424 420 1844 22.7766 "1h"
"9761" "ATGTGTTGCCTT" 1527 321 1848 17.3701 "1h"
"9771" "TCTTCAATAATA" 1724 156 1880 8.2979 "1h"
"9781" "CCTAGAGAAAGC" 1782 202 1984 10.1815 "1h"
"9791" "GGCACCCATAAG" 1332 155 1487 10.4237 "1h"
"9801" "ACGGTATCGTTG" 1290 251 1541 16.2881 "1h"
"9811" "GACGCCAGAACC" 2012 498 2510 19.8406 "1h"
"9821" "ACAGGACACTCC" 1405 294 1699 17.3043 "1h"
"9831" "CTTAGAGGGGTG" 1714 431 2145 20.0932 "1h"
"9841" "ACTCTTGCTACT" 1334 217 1551 13.991 "1h"
"9851" "CCGTTTTGGTCA" 1447 242 1689 14.328 "1h"
"9861" "TATGCCCCAAAG" 1513 325 1838 17.6823 "1h"
"9871" "AAACATTAGCGT" 1618 248 1866 13.2905 "1h"
"9881" "AATGCACGCTGA" 1317 293 1610 18.1988 "1h"
"9891" "GAGCACTTAAAC" 1804 231 2035 11.3514 "1h"
"9901" "AGCTAATATGTC" 1491 188 1679 11.1971 "1h"
"9911" "CGATGTCGATCC" 1303 233 1536 15.1693 "1h"
"9921" "GATCTGATTAAC" 1509 271 1780 15.2247 "1h"
"9931" "CGTACGGACTGC" 1307 260 1567 16.5922 "1h"
"9941" "CCGCATATCGAC" 1277 177 1454 12.1733 "1h"
"9951" "GGAGTGATTCTG" 1261 329 1590 20.6918 "1h"
"9961" "ATTATCACGTTC" 1460 163 1623 10.0431 "1h"
"9971" "CCGTTGCCTCAT" 1522 339 1861 18.216 "1h"
"9981" "TGCTTTAGTATT" 1817 325 2142 15.1727 "1h"
"9991" "GGTTTATACAGA" 1444 266 1710 15.5556 "1h"
"10001" "ATTGTTCACCTC" 1250 257 1507 17.0537 "1h"
"1" "GCAGACCTGTAT" 2868 205 3073 6.671 "2h"
"25" "TTCCCGGCCCTA" 3205 492 3697 13.3081 "2h"
"3100" "AATGCAGTATTA" 1209 174 1383 12.5813 "2h"
"47" "GACTGTAGTCTT" 1066 292 1358 21.5022 "2h"
"6101" "CTGAAAACTCGA" 2043 103 2146 4.7996 "2h"
"8100" "AGGTATCCCATC" 2129 498 2627 18.957 "2h"
"1010" "CGGCCTAGACAG" 2881 190 3071 6.1869 "2h"
"1110" "AACGGTACCGAA" 1141 235 1376 17.0785 "2h"
"1212" "GGATCCAAAGTG" 2240 448 2688 16.6667 "2h"
"1410" "CGTTATATTGAA" 1692 359 2051 17.5037 "2h"
"1510" "GCCAGAAGATAT" 1888 343 2231 15.3743 "2h"
"1610" "AAGTGTGCCCCG" 2892 673 3565 18.878 "2h"
"172" "TCCGAAGTCGTG" 1273 81 1354 5.9823 "2h"
"1812" "GGACTTAGCGTT" 1337 218 1555 14.0193 "2h"
"2010" "GACCGATGCGGT" 1459 151 1610 9.3789 "2h"
"2411" "ACTCAAGGTAAT" 1134 289 1423 20.3092 "2h"
"2610" "TCATCATCGCAT" 3559 327 3886 8.4148 "2h"
"2712" "GATCAATCACGG" 1268 517 1785 28.9636 "2h"
"3010" "AGGGGCCGTGTA" 1218 278 1496 18.5829 "2h"
"3112" "TGGCAAGAATCC" 1284 358 1642 21.8027 "2h"
"3312" "GCAAATACGGTG" 1229 271 1500 18.0667 "2h"
"3510" "GAAGCCCGTCTA" 1088 131 1219 10.7465 "2h"
"36" "CGCACCGTTCCT" 2046 385 2431 15.8371 "2h"
"3712" "TCGGTCAAGTAA" 2461 634 3095 20.4847 "2h"
"3812" "TGTGCATGGTTG" 1017 116 1133 10.2383 "2h"
"3912" "GTACTTGGCTGA" 2000 236 2236 10.5546 "2h"
"4010" "CAACAATCTCAG" 1879 495 2374 20.8509 "2h"
"4110" "CCGAAGCGTCTA" 2055 489 2544 19.2217 "2h"
"4212" "TCCTGTGGACAT" 1477 472 1949 24.2175 "2h"
"4310" "GATTCGGGGACA" 1636 457 2093 21.8347 "2h"
"44" "TTAGGAATCTAT" 1624 434 2058 21.0884 "2h"
"4510" "TACGCTGTCCTT" 1171 234 1405 16.6548 "2h"
"4611" "TAGAAAAGCTCA" 1747 542 2289 23.6785 "2h"
"4912" "GCCCCACATGGT" 1579 291 1870 15.5615 "2h"
"5112" "ATGTCCGAGGTG" 1261 286 1547 18.4874 "2h"
"5210" "CTGCGTGATTTG" 1180 207 1387 14.9243 "2h"
"5412" "GCGGTCCGGAGA" 1096 213 1309 16.272 "2h"
"5512" "TCTATACTCGAA" 1558 394 1952 20.1844 "2h"
"56" "GTAGTTTATGTG" 1123 191 1314 14.5358 "2h"
"5710" "TCCGGAAAAGAG" 1810 427 2237 19.0881 "2h"
"5810" "TCGGGCGTCTGC" 1312 386 1698 22.7326 "2h"
"5911" "TTTGATACGTCT" 1430 818 2248 36.3879 "2h"
"6012" "ATCCGACGTTCG" 2203 852 3055 27.8887 "2h"
"6211" "TGATGTCATGTC" 2130 683 2813 24.2801 "2h"
"6312" "GAGAAAGCCGCG" 1250 245 1495 16.388 "2h"
"6410" "CCCTCCGTTCCA" 2984 771 3755 20.5326 "2h"
"65" "CGTCTAATAAAG" 2965 545 3510 15.5271 "2h"
"6610" "TACAGGGACGAT" 2553 595 3148 18.9009 "2h"
"6710" "ACGGAGGGGGGG" 1211 315 1526 20.6422 "2h"
"68" "TTGTGTCCGAAT" 3122 497 3619 13.7331 "2h"
"6912" "ACCTTTCCAATA" 1621 312 1933 16.1407 "2h"
"7010" "TTACCAGAGCCG" 978 141 1119 12.6005 "2h"
"7112" "GGTGCCCTTCCA" 1716 269 1985 13.5516 "2h"
"7210" "GCTATATTCTTC" 1248 284 1532 18.5379 "2h"
"7311" "GTATGGGGATTA" 1255 190 1445 13.1488 "2h"
"7410" "GAGTCAAGTTTA" 2187 298 2485 11.992 "2h"
"7512" "CCACCCACCGCG" 2642 304 2946 10.3191 "2h"
"7612" "TTAAAATGCTAA" 1824 205 2029 10.1035 "2h"
"7712" "ACATCCTTATGC" 1088 306 1394 21.9512 "2h"
"8010" "GGCGAAGCAGTA" 2394 744 3138 23.7094 "2h"
"8110" "TTTGTTACAAAT" 1213 378 1591 23.7586 "2h"
"8210" "GAAGACATGACT" 1354 326 1680 19.4048 "2h"
"8310" "GAGCCTCTGTAG" 1734 449 2183 20.568 "2h"
"8510" "CCTAATGTAACT" 2242 348 2590 13.4363 "2h"
"8612" "AGACCGCCACTT" 1655 361 2016 17.9067 "2h"
"8810" "GCCACGCCATGA" 3011 453 3464 13.0774 "2h"
"91" "GAACCTTGCCGG" 2855 656 3511 18.6841 "2h"
"9212" "TGTACACGTTTG" 1903 167 2070 8.0676 "2h"
"9512" "CAGCTGAATTAA" 2522 477 2999 15.9053 "2h"
"9612" "GACGATACGGGC" 1679 141 1820 7.7473 "2h"
"9712" "CGCGTCTGAACA" 1458 300 1758 17.0648 "2h"
"9812" "CGGTGGACTCGG" 1186 154 1340 11.4925 "2h"
"1002" "GGCCTAGAAGTG" 1186 267 1453 18.3758 "2h"
"1021" "TGGTTAATAGTA" 1315 312 1627 19.1764 "2h"
"1031" "CCCCAGGCTCAG" 1681 117 1798 6.5072 "2h"
"1052" "GCTACTCGCGAT" 1023 275 1298 21.1864 "2h"
"1062" "TCTCCAGCTGTC" 2748 705 3453 20.417 "2h"
"1102" "GAGTATGTGTGG" 2333 246 2579 9.5386 "2h"
"1112" "CCGAGAAGACCC" 2535 466 3001 15.5282 "2h"
"1141" "GCAATGCACCAA" 2001 590 2591 22.7711 "2h"
"1152" "CTGTTCCATGGA" 2573 793 3366 23.5591 "2h"
"1161" "GCAACCGGGCAC" 1354 365 1719 21.2333 "2h"
"1171" "AGCGAGTAATGT" 1587 347 1934 17.9421 "2h"
"1192" "TTAGTCGCAAGT" 1800 532 2332 22.813 "2h"
"1202" "AGCGGGCCGTGT" 1623 507 2130 23.8028 "2h"
"1213" "GCTGGGGCCCTG" 1654 759 2413 31.4546 "2h"
"1221" "TGTGCATTAGAC" 1822 257 2079 12.3617 "2h"
"1232" "CAGTTAGAACCC" 1699 401 2100 19.0952 "2h"
"1241" "GCGGTGGCCGGC" 1263 276 1539 17.9337 "2h"
"1251" "CACAGCTGGGTT" 1131 250 1381 18.1028 "2h"
"1262" "AGGAATAGAGTC" 1593 196 1789 10.9558 "2h"
"1272" "TCTATCCTGTCC" 1774 614 2388 25.7119 "2h"
"1281" "GTGGACTCCGAT" 1515 444 1959 22.6646 "2h"
"1302" "CGACGCAGTTCT" 2014 297 2311 12.8516 "2h"
"1311" "CATTCCGATGGT" 1781 143 1924 7.4324 "2h"
"1322" "CTAAGCCACGTT" 1572 212 1784 11.8834 "2h"
"1331" "AGCAATCTCGTG" 1411 324 1735 18.6744 "2h"
"1342" "GTCTATTCTGCG" 2282 661 2943 22.4601 "2h"
"136" "AAGCAAAGTCCG" 1513 312 1825 17.0959 "2h"
"1371" "ACTTTCGCGGTA" 1851 286 2137 13.3832 "2h"
"1381" "GTTTAATGGGCA" 2338 342 2680 12.7612 "2h"
"1391" "AGGGATCGCTGG" 1166 128 1294 9.8918 "2h"
"1401" "CACTGATCACCT" 1792 435 2227 19.533 "2h"
"1412" "TCCTTGTAGTGG" 2906 474 3380 14.0237 "2h"
"1431" "CCGGTCACAAGC" 2901 670 3571 18.7623 "2h"
"1441" "AGAAGTCAAAGT" 1201 342 1543 22.1646 "2h"
"1452" "AGTCGTCTATGA" 2962 273 3235 8.4389 "2h"
"1462" "CATGATCCAGTC" 1467 433 1900 22.7895 "2h"
"1471" "TCTCCTACTCTT" 2734 342 3076 11.1183 "2h"
"1481" "TCGTGCTAGAAA" 1389 270 1659 16.2749 "2h"
"149" "TCATGGTCTTGT" 1012 167 1179 14.1645 "2h"
"1502" "GAGAACCTGCGC" 1511 236 1747 13.5089 "2h"
"1512" "TCACATTTAAAG" 2018 503 2521 19.9524 "2h"
"1521" "GGTTGACAACTT" 2309 306 2615 11.7017 "2h"
"1542" "GACTGAGGACGC" 1532 287 1819 15.7779 "2h"
"1551" "CGGGCGACGGAA" 2001 356 2357 15.1039 "2h"
"1561" "TTCAGTATTCCA" 1064 200 1264 15.8228 "2h"
"1592" "ACGCGGGCCGAA" 977 183 1160 15.7759 "2h"
"1611" "TGACCGGGGGGG" 1076 192 1268 15.142 "2h"
"1621" "CGCGGCTGTTGC" 1964 326 2290 14.2358 "2h"
"1631" "GGTATAAGTTGA" 1026 188 1214 15.486 "2h"
"1662" "TAGACCCAGACC" 1913 486 2399 20.2584 "2h"
"1672" "TGGAACTTTTTG" 1943 653 2596 25.1541 "2h"
"1682" "GACTTTTGTTTA" 1742 295 2037 14.4821 "2h"
"1692" "AGTTGGACAAAT" 1445 404 1849 21.8496 "2h"
"1712" "GGAGACGTGTCG" 1245 128 1373 9.3227 "2h"
"1732" "AGTCGGTGAGCT" 1054 263 1317 19.9696 "2h"
"1741" "TGTGACTAATGC" 1324 215 1539 13.9701 "2h"
"1762" "GCCCCAACACAA" 3244 658 3902 16.8631 "2h"
"1781" "TCGGTATGTTAG" 1915 352 2267 15.5271 "2h"
"1791" "CGCTCATGCGAC" 2185 525 2710 19.3727 "2h"
"1801" "AAAACGACCAAT" 1951 136 2087 6.5165 "2h"
"1813" "ACATTTAACAAG" 1674 284 1958 14.5046 "2h"
"1822" "ACATTCCATGGT" 2286 395 2681 14.7333 "2h"
"1832" "GATCTCCCGTAC" 1097 213 1310 16.2595 "2h"
"1841" "GGTAATATCTGT" 1519 427 1946 21.9424 "2h"
"1852" "TCGAGTTGAAGT" 2643 527 3170 16.6246 "2h"
"1861" "CATTTTTCTCAG" 1496 286 1782 16.0494 "2h"
"1871" "AGCGAAGACAGT" 1512 208 1720 12.093 "2h"
"1891" "ACCACACGTTTG" 1184 97 1281 7.5722 "2h"
"1902" "TATAAACGACTG" 1688 139 1827 7.6081 "2h"
"1911" "ATTCGCGTCGAC" 1544 443 1987 22.2949 "2h"
"1931" "TCACATGCTTGG" 2004 583 2587 22.5358 "2h"
"1951" "TCCCGTATCATG" 1594 380 1974 19.2503 "2h"
"1962" "TGTCACGATTAC" 2700 568 3268 17.3807 "2h"
"1992" "TACGCATCATTG" 1994 457 2451 18.6455 "2h"
"2002" "CGTAGGAGACAT" 1062 129 1191 10.8312 "2h"
"2012" "TAAAAGTATTAC" 2225 454 2679 16.9466 "2h"
"2022" "TTGCGCGTGGTG" 1874 179 2053 8.7189 "2h"
"2031" "GCTAAACGCCGT" 2373 600 2973 20.1816 "2h"
"2042" "AGTAGATGTTAA" 1454 222 1676 13.2458 "2h"
"2052" "GGCGCGACCGAT" 2132 489 2621 18.657 "2h"
"2062" "ATCTAGCTTACC" 1208 254 1462 17.3735 "2h"
"2081" "GACTACGTCCCC" 1034 273 1307 20.8875 "2h"
"2091" "CAAATCATACCC" 2527 777 3304 23.5169 "2h"
"2111" "GCGCTGGTCGTC" 1005 236 1241 19.0169 "2h"
"2122" "TTCCCGCCATCT" 1613 194 1807 10.736 "2h"
"2132" "CCTTCGTTGCAG" 1859 579 2438 23.749 "2h"
"2141" "CCCGGAGGTTGT" 1192 86 1278 6.7293 "2h"
"2162" "ACGCTTTAATAG" 1248 313 1561 20.0512 "2h"
"2172" "AGTTACTAACGA" 937 224 1161 19.2937 "2h"
"2182" "TACGCCTGGCAT" 2745 504 3249 15.5125 "2h"
"2191" "ACCAGAACAGCC" 1726 468 2194 21.3309 "2h"
"2232" "TCTAAAGCTTTC" 1448 479 1927 24.8573 "2h"
"2241" "TGTAAACCTATT" 884 312 1196 26.087 "2h"
"2252" "GTCGGTATTAGT" 1689 462 2151 21.4784 "2h"
"226" "TGGCGGCGGGTA" 2933 684 3617 18.9107 "2h"
"2271" "CTGGCCCTGGAT" 1918 752 2670 28.1648 "2h"
"2281" "ACGCTAGTGCCC" 3091 753 3844 19.589 "2h"
"2311" "CTCATCTGGTTT" 1773 477 2250 21.2 "2h"
"2321" "TAGATGAGGCCG" 1221 225 1446 15.5602 "2h"
"2341" "TTGCCTTGCCGA" 1570 234 1804 12.9712 "2h"
"2351" "GATATGACGCGG" 1745 690 2435 28.3368 "2h"
"2361" "AGTTAATGTCTA" 1478 223 1701 13.1099 "2h"
"2372" "TTGCGTATTCAA" 2456 694 3150 22.0317 "2h"
"2381" "GCTACAAATTAA" 2320 352 2672 13.1737 "2h"
"241" "TCCCATCAATAG" 1302 344 1646 20.8991 "2h"
"2422" "CCAGTCGTCCTT" 3062 298 3360 8.869 "2h"
"2431" "GGAGCATACAAC" 2198 209 2407 8.683 "2h"
"2441" "GGCCATAAAAAT" 1385 216 1601 13.4916 "2h"
"2462" "TTTGAACCGCGG" 1571 233 1804 12.9157 "2h"
"2472" "CACTATAGACTG" 2527 684 3211 21.3018 "2h"
"2492" "TCCGCGCGCGCA" 1782 286 2068 13.8298 "2h"
"2502" "TCCTCACCCCCA" 1977 441 2418 18.2382 "2h"
"2511" "CCCTAGCGCGAT" 1862 557 2419 23.026 "2h"
"2522" "GGAGGAAAGGGA" 880 273 1153 23.6774 "2h"
"2532" "GGGGCATTTCCC" 1537 329 1866 17.6313 "2h"
"2541" "CCGGCCCATCCC" 1928 279 2207 12.6416 "2h"
"2551" "CAGGGGCCAGGG" 2867 657 3524 18.6436 "2h"
"2561" "TACCTGGCTATC" 1256 291 1547 18.8106 "2h"
"2572" "GCGACCAAGCCC" 3310 410 3720 11.0215 "2h"
"2581" "CGCTTTACGGCT" 2573 841 3414 24.6339 "2h"
"2591" "TAGTCACGCAAG" 1186 128 1314 9.7412 "2h"
"2612" "CTTTCCCTGCTC" 3078 463 3541 13.0754 "2h"
"2622" "CTTCCAGAGAAT" 3634 468 4102 11.4091 "2h"
"2632" "CTTACAAACTGT" 1214 248 1462 16.9631 "2h"
"2642" "GCTCTTAAAGAA" 1390 266 1656 16.0628 "2h"
"2651" "CCCGTTTCAGGG" 1057 386 1443 26.7498 "2h"
"2662" "GGCTAAATTGTG" 1092 123 1215 10.1235 "2h"
"268" "ATGGCAACCTTA" 3452 583 4035 14.4486 "2h"
"2701" "ATTTTACTCCAC" 2917 562 3479 16.1541 "2h"
"2721" "AGTATAGAATTA" 1465 202 1667 12.1176 "2h"
"2741" "TTTGACTAATTA" 1756 451 2207 20.435 "2h"
"2762" "AGCTATATTCTG" 2307 726 3033 23.9367 "2h"
"2782" "CCTTACAGTCAT" 1401 124 1525 8.1311 "2h"
"2791" "TGCCACAATAGG" 1666 373 2039 18.2933 "2h"
"2802" "TGCGACACTGAT" 2315 402 2717 14.7957 "2h"
"2822" "ATCGGAACCATA" 1012 163 1175 13.8723 "2h"
"2832" "CTACCGAGACAC" 1470 482 1952 24.6926 "2h"
"2852" "AGGGACACGACG" 1116 97 1213 7.9967 "2h"
"2861" "CCTGGCGGTAGC" 2850 762 3612 21.0963 "2h"
"2891" "ATGTAGATTGTT" 2185 496 2681 18.5006 "2h"
"2912" "GATTGTGTTCGG" 1768 266 2034 13.0777 "2h"
"2921" "TATCCTGGTCTA" 2176 314 2490 12.6104 "2h"
"2941" "GGGCGGCAAGAT" 1067 166 1233 13.4631 "2h"
"2952" "TGCTAAGCACGG" 2330 761 3091 24.6199 "2h"
"2962" "ATCTGTTTCATT" 1055 303 1358 22.3122 "2h"
"297" "GTGAGAAGCGCA" 1549 244 1793 13.6085 "2h"
"2982" "CATTGAGCTTGC" 2034 351 2385 14.717 "2h"
"2992" "TGTGCAGTCAAC" 2896 481 3377 14.2434 "2h"
"3002" "CAGGTGAATTGG" 2467 76 2543 2.9886 "2h"
"3011" "AATTCACGAAAC" 1193 359 1552 23.1314 "2h"
"3022" "GGGTGCCTGACG" 1265 290 1555 18.6495 "2h"
"3031" "GAAACAGCCATA" 2084 392 2476 15.832 "2h"
"3042" "GAATCAGCTCTT" 1705 711 2416 29.4288 "2h"
"3052" "GTAATTTGAGAC" 1536 294 1830 16.0656 "2h"
"3062" "GTCACCTAAACA" 2183 373 2556 14.5931 "2h"
"3071" "CAGCGCCACCCC" 1323 228 1551 14.7002 "2h"
"3081" "GGCGTACTCAGT" 2656 488 3144 15.5216 "2h"
"3091" "CGAACAGCCTCA" 1988 459 2447 18.7577 "2h"
"3102" "GCATCGTCGTGG" 3400 404 3804 10.6204 "2h"
"3121" "CACACTGGAATG" 1951 531 2482 21.394 "2h"
"3132" "TGCCTGTGAAGG" 2423 410 2833 14.4723 "2h"
"3141" "AATCTATTGATT" 1920 359 2279 15.7525 "2h"
"3152" "CATCTTACCCAC" 1174 242 1416 17.0904 "2h"
"3161" "GACGGCATATGT" 1783 479 2262 21.176 "2h"
"3182" "GATGGCTGTACT" 2348 484 2832 17.0904 "2h"
"3191" "TAACTGAACGCA" 1297 223 1520 14.6711 "2h"
"3201" "GGACTCCAGTGG" 3118 664 3782 17.5568 "2h"
"3222" "CTCCCTCTGTCC" 1194 222 1416 15.678 "2h"
"3231" "AGTTGTGCATGA" 1072 195 1267 15.3907 "2h"
"3241" "TTGTGTCTAAGA" 1281 403 1684 23.9311 "2h"
"3252" "AACGCTGTGTGC" 3008 557 3565 15.6241 "2h"
"3262" "ACACTACGTAAG" 2443 567 3010 18.8372 "2h"
"3272" "TAGAGATACCGC" 1020 360 1380 26.087 "2h"
"3282" "CACCAACGCTTG" 1403 250 1653 15.124 "2h"
"3292" "CAGTACACACGG" 1771 465 2236 20.7961 "2h"
"3302" "ACGATGTCTTTA" 1295 390 1685 23.1454 "2h"
"3322" "TCCGTCTCTCAT" 3043 552 3595 15.3547 "2h"
"3332" "ATACTATTTTAT" 2477 385 2862 13.4521 "2h"
"3342" "GAAAGCGTGATG" 968 171 1139 15.0132 "2h"
"3352" "TGCTAGACATCG" 1057 240 1297 18.5042 "2h"
"3382" "AGGGTCAAGTAT" 1251 363 1614 22.4907 "2h"
"3392" "ACTCCCTCGCCG" 2080 263 2343 11.2249 "2h"
"3401" "GAGGATCACTGA" 2006 670 2676 25.0374 "2h"
"3412" "CTTTAAGATATA" 1341 491 1832 26.8013 "2h"
"3422" "TACCTCCACACG" 1209 113 1322 8.5477 "2h"
"3432" "TTGTGGCCTTAG" 1098 272 1370 19.854 "2h"
"3442" "TGTGTGGATACC" 2264 316 2580 12.2481 "2h"
"3462" "GGACGGGGTTAT" 1697 234 1931 12.1181 "2h"
"3482" "GCCATTCACCAC" 1152 184 1336 13.7725 "2h"
"3492" "GAACGATAGTTC" 849 265 1114 23.7882 "2h"
"3501" "AGGTCTCAATCG" 1183 193 1376 14.0262 "2h"
"3512" "CTGATTGGTCCC" 1735 318 2053 15.4895 "2h"
"3522" "GCCGCATGCGAC" 1579 348 1927 18.0592 "2h"
"3542" "CGGTCATGTCGT" 1749 207 1956 10.5828 "2h"
"3551" "TTTACATAGGAT" 1738 561 2299 24.4019 "2h"
"3562" "AAGTGACGTCCG" 1614 244 1858 13.1324 "2h"
"3572" "AGTAAAAGGACG" 1499 287 1786 16.0694 "2h"
"3591" "ACTCCGTCGGCA" 1147 441 1588 27.7708 "2h"
"3602" "GCGCTACAAAAG" 1559 335 1894 17.6874 "2h"
"3612" "ACGATCCCATGC" 1132 273 1405 19.4306 "2h"
"3632" "TCCGCGGAATTA" 1662 310 1972 15.7201 "2h"
"3641" "TTTAGAATACGT" 1155 120 1275 9.4118 "2h"
"3662" "CCATGCGGTCAG" 2314 389 2703 14.3914 "2h"
"3672" "GTCTCCTCGGGC" 1798 407 2205 18.458 "2h"
"3682" "CTATTCCCTGCT" 1591 201 1792 11.2165 "2h"
"3702" "ATCTTCTCGTAT" 2029 265 2294 11.5519 "2h"
"3713" "GAGAGTCGTTCT" 1039 183 1222 14.9755 "2h"
"3722" "TCCAACAAAGTG" 1233 234 1467 15.9509 "2h"
"3741" "TACACGCTGCAT" 1124 204 1328 15.3614 "2h"
"376" "TTCGGTACTCCA" 2990 579 3569 16.223 "2h"
"3772" "CCGGCGGTAATT" 1690 214 1904 11.2395 "2h"
"3782" "AGTCTCAGCCCC" 1365 154 1519 10.1382 "2h"
"3792" "CCAGTCTATGCT" 2849 721 3570 20.1961 "2h"
"3801" "AGGCTTGTAACT" 1461 546 2007 27.2048 "2h"
"3822" "CAGCTGGGCCTT" 3593 406 3999 10.1525 "2h"
"3831" "ATTCGTAATCCT" 1625 203 1828 11.105 "2h"
"3841" "GATCGAGCGATT" 2116 165 2281 7.2337 "2h"
"3852" "TGCGGTCCGGTT" 1796 249 2045 12.176 "2h"
"3882" "GTCGGAGGTCAA" 1565 298 1863 15.9957 "2h"
"3892" "TGTCCACCCATT" 2194 466 2660 17.5188 "2h"
"3902" "CACATTCATGGA" 949 223 1172 19.0273 "2h"
"3913" "GCCGTTGCTTAT" 1248 372 1620 22.963 "2h"
"3922" "ATTATGTTTGGC" 1335 149 1484 10.0404 "2h"
"3931" "TAGACTTCTCGC" 3036 68 3104 2.1907 "2h"
"3942" "TGATATAGCAAC" 2693 779 3472 22.4366 "2h"
"3952" "TGTGAATACTGC" 2200 665 2865 23.2112 "2h"
"3972" "TCTTATACATCT" 1528 503 2031 24.7661 "2h"
"3982" "ATCACAGCCGCA" 1081 122 1203 10.1413 "2h"
"3992" "CCGTCGATGTGG" 1832 278 2110 13.1754 "2h"
"4001" "CTGTCCTGTTGT" 3219 789 4008 19.6856 "2h"
"4032" "TGTACTACGCTC" 2040 526 2566 20.4988 "2h"
"4042" "CTTCATCCTGGC" 1667 349 2016 17.3115 "2h"
"4062" "GTTCCCACCTCT" 2205 408 2613 15.6142 "2h"
"4071" "CTAAATTAAATC" 3311 576 3887 14.8186 "2h"
"4081" "TTGCAGATAGAG" 890 244 1134 21.5168 "2h"
"4092" "TTCGAGCAAGAA" 1121 97 1218 7.9639 "2h"
"4112" "TTTGGTCTGAGA" 1044 238 1282 18.5647 "2h"
"4122" "AATAGGAGCTAA" 2759 619 3378 18.3245 "2h"
"4132" "TTTGTACTTGGG" 1186 381 1567 24.314 "2h"
"4141" "CAAACTTTGAGC" 1142 280 1422 19.6906 "2h"
"4152" "GCTGCTTGTACA" 1649 255 1904 13.3929 "2h"
"4162" "TGAGCTCTTGCG" 1211 160 1371 11.6703 "2h"
"4172" "ACAACAACCGAG" 1947 451 2398 18.8073 "2h"
"4182" "CTTCAAACGTAT" 2847 598 3445 17.3585 "2h"
"4202" "ACATAACGTTCA" 2871 806 3677 21.92 "2h"
"4213" "CTGACCCATCCA" 1133 347 1480 23.4459 "2h"
"4221" "ACACGGAGTGTA" 1119 370 1489 24.8489 "2h"
"4231" "CGTGACCATACG" 1465 139 1604 8.6658 "2h"
"4242" "AAAACATATAGG" 2103 380 2483 15.3041 "2h"
"4251" "GATAGCGTACAA" 2294 517 2811 18.392 "2h"
"4261" "AGACGTCCCTTG" 1090 231 1321 17.4868 "2h"
"4271" "ACTTCACCTCGC" 2918 535 3453 15.4938 "2h"
"4282" "GGACTCCATACA" 1283 240 1523 15.7584 "2h"
"4292" "TGGAGGACGCTA" 1974 115 2089 5.505 "2h"
"4302" "TTCATACCTTAC" 1857 398 2255 17.6497 "2h"
"4312" "AACTCTTTCACT" 1866 581 2447 23.7434 "2h"
"4322" "CTCTTGCTTACA" 1369 326 1695 19.233 "2h"
"4331" "TTATCTTGACGT" 901 276 1177 23.4494 "2h"
"4341" "CCGACTCTGAAT" 1337 283 1620 17.4691 "2h"
"4352" "TTGCTAAGTCAG" 2637 516 3153 16.3654 "2h"
"4361" "GCCCATCCTCCC" 2376 555 2931 18.9355 "2h"
"4382" "GCGGGTAACGAC" 2429 532 2961 17.9669 "2h"
"4402" "GCACTCTCTCTG" 1114 174 1288 13.5093 "2h"
"4412" "TTAATGAAAAAT" 937 180 1117 16.1146 "2h"
"4442" "GGATACTCTTTT" 2522 635 3157 20.114 "2h"
"4451" "CATCCATTAAAG" 1721 541 2262 23.9169 "2h"
"4462" "TTCTTGTCTACG" 1047 283 1330 21.2782 "2h"
"4471" "ATCCAGGTACGG" 1046 124 1170 10.5983 "2h"
"4482" "CGAATCGAGTGG" 1409 214 1623 13.1855 "2h"
"4491" "CCGTAGGCGATA" 2350 390 2740 14.2336 "2h"
"4502" "CGCCTTACCAGA" 1666 218 1884 11.5711 "2h"
"4512" "TCCCGCTAATCC" 1098 168 1266 13.2701 "2h"
"4522" "GCGCGTCAGGCG" 1885 174 2059 8.4507 "2h"
"4532" "TCCACTGCTGTA" 1632 178 1810 9.8343 "2h"
"4562" "GCTCTGTAAAGA" 2991 311 3302 9.4185 "2h"
"4572" "AGTGCATGACGA" 1448 389 1837 21.1758 "2h"
"4581" "GGCGTTAAAATC" 2569 446 3015 14.7927 "2h"
"4592" "CAGGCAGGAAGG" 952 262 1214 21.5815 "2h"
"4602" "TTAATGCCTGAC" 2355 655 3010 21.7608 "2h"
"462" "ACGGGCCCAGAG" 2759 425 3184 13.348 "2h"
"4642" "CTCAGGCAGCAA" 2318 388 2706 14.3385 "2h"
"4651" "GTGTCCTTGCAG" 923 257 1180 21.7797 "2h"
"4662" "ACTTTGAGGCAT" 965 133 1098 12.1129 "2h"
"4671" "AGGGACAGCCAC" 2138 420 2558 16.4191 "2h"
"4682" "TAACACTACGGT" 3462 537 3999 13.4284 "2h"
"4692" "ACATCTTTCTAC" 2489 509 2998 16.978 "2h"
"4701" "AGGGAAGTAGTG" 1675 315 1990 15.8291 "2h"
"4722" "ATCTCCTCGGTC" 1707 387 2094 18.4814 "2h"
"4732" "TTGTGCCATCCA" 1461 147 1608 9.1418 "2h"
"4752" "ATACGTCAGTCC" 3084 661 3745 17.6502 "2h"
"4762" "TTAAACGCAGGA" 1060 169 1229 13.751 "2h"
"4772" "CTTCCCGGACGC" 1223 104 1327 7.8372 "2h"
"4782" "GCGATGCACTAG" 2472 154 2626 5.8644 "2h"
"4792" "CAACTCTTCAAC" 1045 169 1214 13.9209 "2h"
"4812" "GCTAATTGGCGC" 1326 157 1483 10.5866 "2h"
"4831" "TCGCTCCTGGGG" 2918 589 3507 16.795 "2h"
"4842" "TCTGTTAATTTA" 2081 497 2578 19.2785 "2h"
"4851" "AGGGGTGCTGCG" 1021 238 1259 18.9039 "2h"
"4861" "GCATCCCGATAA" 1042 152 1194 12.7303 "2h"
"4872" "GAGCCAAGAGTC" 1695 299 1994 14.995 "2h"
"4882" "TGATAAGGGTGC" 1094 219 1313 16.6794 "2h"
"4892" "CCTTCTTACCCA" 2220 485 2705 17.9298 "2h"
"4902" "TGTCAGGCCTCG" 1758 480 2238 21.4477 "2h"
"4922" "CGATGCTTTTTA" 1046 352 1398 25.1788 "2h"
"4932" "TCGCCTCATTCG" 1595 341 1936 17.6136 "2h"
"4942" "TCCCTCGGATAG" 1476 208 1684 12.3515 "2h"
"4952" "CCGCATGGCTTA" 961 159 1120 14.1964 "2h"
"4962" "AATCACACAAAA" 1721 383 2104 18.2034 "2h"
"4971" "AACCTAGCCCAT" 1275 474 1749 27.1012 "2h"
"4982" "ATAGGCGACACC" 1430 454 1884 24.0977 "2h"
"4991" "CGCAGAATTCGG" 1450 486 1936 25.1033 "2h"
"5021" "TGAGCACGGACC" 1946 658 2604 25.2688 "2h"
"5042" "TGTCCAGCATGC" 1335 273 1608 16.9776 "2h"
"5062" "GCCGGCGTCGGC" 2096 297 2393 12.4112 "2h"
"5072" "ACCGTTAATGAT" 1386 358 1744 20.5275 "2h"
"510" "ACTTGCTCGTGT" 1298 367 1665 22.042 "2h"
"5113" "GGCGCATACAGG" 1495 366 1861 19.6668 "2h"
"5122" "CGAACCGTGTGG" 1828 202 2030 9.9507 "2h"
"5132" "GGGGGCCGTCGA" 1134 161 1295 12.4324 "2h"
"5142" "AATGGTCCGTCC" 2187 734 2921 25.1284 "2h"
"5152" "ACAGCATAGAAG" 1322 407 1729 23.5396 "2h"
"5162" "GCCTAACTCCCC" 2687 671 3358 19.9821 "2h"
"5172" "GTCAGTTAATGC" 1052 188 1240 15.1613 "2h"
"5182" "AACCGTAGGTTT" 1388 230 1618 14.2151 "2h"
"5202" "AGCGTCTACCGC" 1111 212 1323 16.0242 "2h"
"5212" "GAACTAGTTTGT" 1108 267 1375 19.4182 "2h"
"5222" "GTGGTCCTCTTT" 1095 77 1172 6.57 "2h"
"5232" "ACATTCTCGGCT" 2849 381 3230 11.7957 "2h"
"5242" "TCATCACTCCCT" 1588 320 1908 16.7715 "2h"
"5251" "GTGGCGTCAAAC" 1795 565 2360 23.9407 "2h"
"5272" "CGTTAGTCATCT" 1438 210 1648 12.7427 "2h"
"5282" "CTAACCGATGAT" 1142 318 1460 21.7808 "2h"
"5291" "GGAGTACATACA" 1648 386 2034 18.9774 "2h"
"5302" "TGTCGACAACCA" 1221 146 1367 10.6803 "2h"
"5322" "CGCATCATCGAA" 1035 172 1207 14.2502 "2h"
"5332" "TGTAGTCGCACA" 1852 462 2314 19.9654 "2h"
"5342" "TACAACACATCT" 2066 330 2396 13.773 "2h"
"5352" "GAGTAGGCAGAC" 1279 370 1649 22.4378 "2h"
"5361" "GATTCCATTTCA" 1638 163 1801 9.0505 "2h"
"5371" "AACATGAATAAG" 881 347 1228 28.2573 "2h"
"5381" "CATCAGTCAAAA" 1048 185 1233 15.0041 "2h"
"5391" "CTCCTGTCGTCT" 1091 305 1396 21.8481 "2h"
"5401" "ACAGCCACGGTG" 1643 119 1762 6.7537 "2h"
"5413" "TCATATTCGACT" 1038 170 1208 14.0728 "2h"
"5422" "ATGCGCTAACCG" 1816 166 1982 8.3754 "2h"
"5432" "GGAAAGTGCCAG" 1374 292 1666 17.527 "2h"
"5452" "ATAACGGCCGTT" 1748 258 2006 12.8614 "2h"
"5461" "TATTGATGTAAT" 848 340 1188 28.6195 "2h"
"5472" "AGATTCCGTGTC" 1087 232 1319 17.5891 "2h"
"548" "ATGCATCTCTTT" 999 216 1215 17.7778 "2h"
"5492" "GCGCTTGATGAT" 1040 162 1202 13.4775 "2h"
"5513" "GCCATTTGACAT" 1079 273 1352 20.1923 "2h"
"5522" "TCGATCAAAGGA" 2079 558 2637 21.1604 "2h"
"5532" "AAACCGCTCGCT" 3059 692 3751 18.4484 "2h"
"5542" "TGTCAAACCCTC" 2192 188 2380 7.8992 "2h"
"5552" "GTAAATTACGTA" 1562 318 1880 16.9149 "2h"
"5562" "TGTGACCCCATA" 1208 76 1284 5.919 "2h"
"5572" "GTCAGTGCGCTA" 2413 165 2578 6.4003 "2h"
"5582" "TCGCGTCACTTA" 986 205 1191 17.2124 "2h"
"5602" "GAATATGGATGC" 3197 722 3919 18.4231 "2h"
"5612" "GGCAAGTCGACC" 2597 565 3162 17.8684 "2h"
"5632" "ATGTTGCCGGAT" 1253 326 1579 20.646 "2h"
"5642" "GAAACTTAGGTA" 3093 201 3294 6.102 "2h"
"5652" "TGCAGTCAATTA" 3605 187 3792 4.9314 "2h"
"5662" "GCGTAGTGCACG" 1786 391 2177 17.9605 "2h"
"5672" "AGCCGTCCCTCT" 2042 349 2391 14.5964 "2h"
"5692" "GACGATCGGTGC" 3182 746 3928 18.9919 "2h"
"5702" "GTCAGGTGGTGG" 1408 238 1646 14.4593 "2h"
"5712" "GCGTGGCGTGTC" 1623 202 1825 11.0685 "2h"
"5732" "AGAACCCCGCCA" 1561 195 1756 11.1048 "2h"
"5772" "CTTGCAAGAGTC" 2176 518 2694 19.2279 "2h"
"5782" "ACGTTCCGGGCA" 1404 326 1730 18.8439 "2h"
"5792" "AGCCGTTGCTGG" 1606 429 2035 21.0811 "2h"
"5801" "TCTGTAGAATCT" 2433 421 2854 14.7512 "2h"
"5812" "TACAGTATACTT" 921 270 1191 22.67 "2h"
"5822" "CCCGTTTTCGAC" 1753 291 2044 14.2368 "2h"
"5832" "GTGGGGCAAGTA" 998 151 1149 13.1419 "2h"
"5842" "GCGCAACCTTCC" 1289 202 1491 13.548 "2h"
"5851" "CCAATAATAATC" 2582 504 3086 16.3318 "2h"
"5862" "AAGGACGTTCGT" 2237 329 2566 12.8215 "2h"
"5872" "CATGCCGTAGCG" 2250 436 2686 16.2323 "2h"
"5882" "CCTTAAGAACCA" 1731 399 2130 18.7324 "2h"
"5892" "CGTTACGTTGGA" 2230 307 2537 12.1009 "2h"
"5912" "TCCTGGCGCTCG" 1135 332 1467 22.6312 "2h"
"5921" "TAGGGCGTAAAA" 1319 352 1671 21.0652 "2h"
"5931" "GTCCTAGATGCA" 1023 173 1196 14.4649 "2h"
"5942" "CGCATCCCCACA" 1240 255 1495 17.0569 "2h"
"5952" "CTTGATCCTCTG" 1895 774 2669 28.9996 "2h"
"5961" "ATTTCCCCGTTG" 1436 399 1835 21.7439 "2h"
"5981" "GAATGCAATGGA" 2663 626 3289 19.0331 "2h"
"5992" "CCTCTCTAACCT" 2519 376 2895 12.9879 "2h"
"6002" "GATTTCCCCTAC" 1016 144 1160 12.4138 "2h"
"6022" "AGACTGTGGTGA" 1251 130 1381 9.4135 "2h"
"6031" "CATGTACTTATA" 980 231 1211 19.0751 "2h"
"6042" "GGGGGATCCTCA" 1259 239 1498 15.9546 "2h"
"6051" "CTTCGCGTGGAA" 1140 209 1349 15.493 "2h"
"6062" "AGTGCCCTGTGC" 1531 387 1918 20.1773 "2h"
"6072" "GTGAACAGCCGA" 3006 463 3469 13.3468 "2h"
"6082" "CCTGGGAGCTGC" 994 137 1131 12.1132 "2h"
"6092" "CAGTTAGGTTGT" 1644 225 1869 12.0385 "2h"
"6102" "GAAGATCAGGAT" 2076 460 2536 18.1388 "2h"
"6112" "GCGAATCATGGC" 2114 309 2423 12.7528 "2h"
"6122" "TTGGTTTTCTTT" 3172 526 3698 14.2239 "2h"
"6132" "AAATGACGCTGG" 1123 208 1331 15.6273 "2h"
"6142" "AGTGGTTTTTCT" 1923 256 2179 11.7485 "2h"
"6152" "AATTCCTTTCAA" 1039 238 1277 18.6374 "2h"
"6162" "ATAACCACACGA" 1426 349 1775 19.662 "2h"
"6181" "TACGCTTGTGGA" 1557 238 1795 13.2591 "2h"
"6192" "CTCGTCTTTCGT" 1212 201 1413 14.2251 "2h"
"6202" "AAGCGTGAAAAG" 982 304 1286 23.6392 "2h"
"6212" "CACGCTTTTACT" 2654 786 3440 22.8488 "2h"
"6222" "ACTTAGGCGAGT" 1559 464 2023 22.9362 "2h"
"6232" "AATCTATTTTGC" 2179 400 2579 15.5099 "2h"
"6242" "AGTCGGTCCAAG" 1032 226 1258 17.965 "2h"
"6252" "GGCCATGTCCGG" 1393 282 1675 16.8358 "2h"
"6262" "CAGACGATCATG" 1477 763 2240 34.0625 "2h"
"6272" "CTTCCACAACGG" 1700 546 2246 24.3099 "2h"
"6282" "ATTGCCGTGGCT" 1041 505 1546 32.6649 "2h"
"6292" "CGACCAACGTTT" 1249 126 1375 9.1636 "2h"
"6302" "CGCGCGCCACAA" 1023 106 1129 9.3888 "2h"
"6313" "TGGGTTCGTCCT" 2030 381 2411 15.8026 "2h"
"6322" "TACGATTTTGAA" 1274 179 1453 12.3193 "2h"
"6332" "GCAAAACGGTTC" 2311 507 2818 17.9915 "2h"
"6342" "TAAGCCGTTTGA" 931 224 1155 19.3939 "2h"
"6351" "AAACTCGACTGG" 2829 702 3531 19.8811 "2h"
"6362" "GTCGTTACCCCC" 885 326 1211 26.9199 "2h"
"6372" "TGCGAACACCCA" 1202 314 1516 20.7124 "2h"
"6392" "CGGCGTGGCCCG" 1015 154 1169 13.1737 "2h"
"6402" "ACATAGTTTTGA" 1904 459 2363 19.4245 "2h"
"6412" "CGCTAGGGCTTA" 1176 210 1386 15.1515 "2h"
"6422" "TTAGCAGAGCAC" 3104 667 3771 17.6876 "2h"
"6432" "CATTGGCCGTCG" 1668 382 2050 18.6341 "2h"
"6452" "TACATTGTACGT" 1140 131 1271 10.3068 "2h"
"6462" "ATGGACGCTCAT" 1060 125 1185 10.5485 "2h"
"6472" "TGATTCGTCAAC" 1626 490 2116 23.1569 "2h"
"6492" "ATAAAGGTGCTA" 1975 223 2198 10.1456 "2h"
"6502" "AGTTTTATAGGG" 1541 185 1726 10.7184 "2h"
"6512" "CTGGCCGACCCA" 1293 275 1568 17.5383 "2h"
"6521" "AACGGGCATGAT" 1795 242 2037 11.8802 "2h"
"6532" "GGCTCCATCTTC" 1776 409 2185 18.7185 "2h"
"6542" "CTAGGTGTCTGC" 1432 158 1590 9.9371 "2h"
"6551" "CACTCAATACGA" 1313 182 1495 12.1739 "2h"
"6561" "CGCGGCAAGTCT" 2177 547 2724 20.0808 "2h"
"6572" "GCTTATGTGTAG" 3042 676 3718 18.1818 "2h"
"6582" "CAAAATAGTGCG" 1480 208 1688 12.3223 "2h"
"6592" "CAAACGAGGTAA" 1340 342 1682 20.3329 "2h"
"6602" "TTGGGCTAAACT" 2512 472 2984 15.8177 "2h"
"6612" "AACCACAGACAA" 981 188 1169 16.0821 "2h"
"6622" "TGAGAGGGCGTC" 1292 199 1491 13.3467 "2h"
"6632" "GTGTAAAAAGGC" 894 363 1257 28.8783 "2h"
"6642" "TATCTGACGGAG" 1593 664 2257 29.4196 "2h"
"6652" "CATGTACGCTGG" 1138 259 1397 18.5397 "2h"
"6662" "GAATGCAGGGTG" 2680 428 3108 13.7709 "2h"
"6672" "CGATCTGATCCG" 1480 200 1680 11.9048 "2h"
"6682" "TATTACAGAAAG" 1942 496 2438 20.3445 "2h"
"6692" "CGTAACCAAGAG" 1423 234 1657 14.1219 "2h"
"6702" "CGAAACTTGCTG" 1204 381 1585 24.0379 "2h"
"6712" "AATCCAAAGACC" 2506 487 2993 16.2713 "2h"
"6722" "ACAGGCTCATGG" 2933 823 3756 21.9116 "2h"
"6732" "AACGGGGCTCGA" 1289 250 1539 16.2443 "2h"
"6742" "TGATAAGGTCTG" 1749 365 2114 17.2658 "2h"
"6752" "TAATCCGGCAGT" 1175 97 1272 7.6258 "2h"
"6762" "AGCGCCCCGGAA" 2555 726 3281 22.1274 "2h"
"6782" "ATGGGTTCGCCC" 1281 433 1714 25.2625 "2h"
"6792" "ATGCTGCTAACC" 1263 150 1413 10.6157 "2h"
"6802" "GGCTCCAATAAG" 1292 177 1469 12.049 "2h"
"6812" "GCTTAGAGGACG" 1234 161 1395 11.5412 "2h"
"6822" "AACGCTTGCATT" 1033 178 1211 14.6986 "2h"
"6832" "GGCCCGGCCCGA" 1950 306 2256 13.5638 "2h"
"6842" "CCATGGCCATTT" 1083 205 1288 15.9161 "2h"
"6852" "TAATTATCCAAT" 2291 479 2770 17.2924 "2h"
"6862" "CTTTGTAGATGT" 1363 500 1863 26.8384 "2h"
"6872" "GCTGTCATCGGT" 1029 190 1219 15.5865 "2h"
"6882" "AAAACAACTCTC" 1724 364 2088 17.433 "2h"
"6892" "CATAAGCGATGA" 1029 124 1153 10.7546 "2h"
"6902" "GCTCTCCACGTC" 1594 171 1765 9.6884 "2h"
"6913" "AATCTACGGTGT" 1117 206 1323 15.5707 "2h"
"6921" "GGGACCCTCTAA" 2016 652 2668 24.4378 "2h"
"6932" "CCACGGTAGTTC" 1900 320 2220 14.4144 "2h"
"6942" "AGTGCATCCGAA" 991 233 1224 19.0359 "2h"
"6951" "GGCGAGTAGTTA" 3186 809 3995 20.2503 "2h"
"6962" "TAGTTGACCAGG" 1039 281 1320 21.2879 "2h"
"6972" "ACCCTAAGTTAT" 1033 218 1251 17.4261 "2h"
"6982" "TACTTGCAAAAG" 1218 226 1444 15.651 "2h"
"6992" "AACAACTAGCAG" 1952 552 2504 22.0447 "2h"
"7002" "AAGTTGGCTAGA" 1264 152 1416 10.7345 "2h"
"7012" "ACCAAAGCCTGC" 1088 134 1222 10.9656 "2h"
"7022" "TGCTGAGTTAGC" 1880 655 2535 25.8383 "2h"
"7032" "CAGCGAGACATT" 1040 255 1295 19.6911 "2h"
"7042" "CAGCACTTGTGT" 2316 542 2858 18.9643 "2h"
"7052" "GCATCTAAAAGC" 953 253 1206 20.9784 "2h"
"7061" "CTATCACCCCCG" 1621 366 1987 18.4197 "2h"
"7072" "CAAGCCAGGTAT" 1212 313 1525 20.5246 "2h"
"7082" "TCATGGACACGG" 1726 119 1845 6.4499 "2h"
"7092" "CTACTATTGTGG" 2697 589 3286 17.9245 "2h"
"7102" "CGTGTAACTGAA" 2953 213 3166 6.7277 "2h"
"7113" "CAAATAGTCGAT" 2046 469 2515 18.6481 "2h"
"7122" "AAGAGGCATTAG" 1231 337 1568 21.4923 "2h"
"7132" "CGCCCCACAGAC" 1758 352 2110 16.6825 "2h"
"7142" "CGCCCCTGGGCA" 1251 317 1568 20.2168 "2h"
"7152" "ACCAACCAGTCT" 1116 289 1405 20.5694 "2h"
"7162" "CTGGCCGGCTGA" 2323 369 2692 13.7073 "2h"
"7172" "GATTCGTTATCA" 2432 523 2955 17.6988 "2h"
"7182" "CAGTTCCTACTG" 1062 292 1354 21.5657 "2h"
"7192" "GCGCGCCCTGTA" 1500 326 1826 17.8532 "2h"
"7202" "AAGAGTTCCTGC" 1070 108 1178 9.1681 "2h"
"7212" "CAAACGATACTG" 2038 254 2292 11.082 "2h"
"7222" "TGTTACTTCTCT" 1697 173 1870 9.2513 "2h"
"7231" "CTCAGTCCCCCT" 793 375 1168 32.1062 "2h"
"7241" "AGGGATGGATCT" 1072 214 1286 16.6407 "2h"
"7252" "CGGCTAAGTAGA" 1608 375 1983 18.9107 "2h"
"7272" "TTCCTATTCTCG" 1510 306 1816 16.8502 "2h"
"7282" "TTAGATTCTTTA" 2093 229 2322 9.8622 "2h"
"7292" "CAAAAGCGACGG" 1144 195 1339 14.5631 "2h"
"7302" "TACGAACAGCTT" 2029 320 2349 13.6228 "2h"
"7312" "GGCTACATCAAC" 1447 400 1847 21.6567 "2h"
"7322" "GCATTAGCTATT" 2066 467 2533 18.4366 "2h"
"7332" "TGGCCCAGTCCA" 1782 323 2105 15.3444 "2h"
"7341" "ATGGCCAGTGCG" 1153 243 1396 17.4069 "2h"
"7352" "TACCCAGTTTGC" 1447 245 1692 14.4799 "2h"
"7362" "GCTGCACTATCG" 2238 476 2714 17.5387 "2h"
"7372" "AGTTCGATACAT" 1105 211 1316 16.0334 "2h"
"7382" "GTTCCGGGTTCT" 1179 437 1616 27.0421 "2h"
"7392" "TGGTGACAAGCG" 1115 115 1230 9.3496 "2h"
"7402" "TCTCATATTGAT" 1695 403 2098 19.2088 "2h"
"7412" "TTAAGTAATTGG" 1040 402 1442 27.8779 "2h"
"7422" "ACCCGTTGGTAT" 1775 289 2064 14.0019 "2h"
"7432" "CTTAATCCGTGT" 1564 260 1824 14.2544 "2h"
"7442" "TAGGCTCAAGAA" 1691 341 2032 16.7815 "2h"
"7451" "ATCTTGAGCAAC" 1141 220 1361 16.1646 "2h"
"7472" "ATGATCCGATAG" 2007 53 2060 2.5728 "2h"
"7482" "TTCGTAGGGTTT" 1211 178 1389 12.815 "2h"
"7492" "CTAAAGCGATTG" 980 222 1202 18.4692 "2h"
"7502" "TCAACATAAAAA" 1798 317 2115 14.9882 "2h"
"7513" "TATCTAAGAAAT" 1339 357 1696 21.0495 "2h"
"7522" "CCGGCACTTGCC" 987 206 1193 17.2674 "2h"
"7532" "CATATTTCCTAA" 1584 211 1795 11.7549 "2h"
"7542" "TAGACGGACGGC" 1415 300 1715 17.4927 "2h"
"7552" "CGCGTAAATCGA" 1070 496 1566 31.6731 "2h"
"7562" "GGCAGCTGCTGG" 2421 277 2698 10.2669 "2h"
"7572" "ACTGAATGGACA" 1265 412 1677 24.5677 "2h"
"7582" "CTGAAACACAGC" 1097 272 1369 19.8685 "2h"
"7592" "GTTCTCCGCACG" 1064 310 1374 22.5619 "2h"
"7601" "AGCCAAACATGT" 2030 302 2332 12.9503 "2h"
"7613" "ATGTTTTCTTAG" 1273 202 1475 13.6949 "2h"
"7622" "AATGTAACGCTA" 1437 232 1669 13.9005 "2h"
"7632" "GAACCTAGGGAT" 1198 147 1345 10.9294 "2h"
"7642" "CCCGTGCGAAGC" 1705 211 1916 11.0125 "2h"
"7652" "TGCCATTTGTCC" 2902 597 3499 17.062 "2h"
"7662" "ATCAGACGCGGC" 1051 133 1184 11.2331 "2h"
"7672" "GCGGCGTGTGCG" 1252 96 1348 7.1217 "2h"
"7682" "CTCATATGAACG" 2834 470 3304 14.2252 "2h"
"7692" "TCATCCCATTAC" 1797 324 2121 15.2758 "2h"
"7702" "AAAAAACTTGCT" 1393 308 1701 18.107 "2h"
"7713" "CCAATTCCCGCT" 1579 245 1824 13.432 "2h"
"7722" "CAGATACGGGGC" 990 220 1210 18.1818 "2h"
"7732" "TACGTTCCGTCG" 1595 304 1899 16.0084 "2h"
"7741" "GCACGTTCATGT" 889 347 1236 28.0744 "2h"
"7752" "TGTCATTGACCC" 1217 268 1485 18.0471 "2h"
"7762" "ATTAACATGTCC" 1222 206 1428 14.4258 "2h"
"7772" "TACGCGTCTAGA" 1286 305 1591 19.1703 "2h"
"7782" "CCACTCGTACCG" 2471 437 2908 15.0275 "2h"
"7792" "GATTCTATCTGT" 1871 437 2308 18.9341 "2h"
"7802" "CGGCTCTCTGGG" 1036 146 1182 12.3519 "2h"
"7812" "GGATCCTTATTA" 1265 202 1467 13.7696 "2h"
"7822" "TTAGATAACAGT" 1343 201 1544 13.0181 "2h"
"7832" "GAACCGATGGAG" 997 292 1289 22.6532 "2h"
"7842" "TGCCTATATCCG" 2249 338 2587 13.0653 "2h"
"7852" "CGTGGTCACGAT" 965 147 1112 13.2194 "2h"
"7862" "CTGCAGGCTTTT" 1029 207 1236 16.7476 "2h"
"7872" "GAGAGGCCCGTG" 1332 163 1495 10.903 "2h"
"7882" "GATCACCAGTGA" 905 279 1184 23.5642 "2h"
"7892" "AAACTACATCGA" 2101 492 2593 18.9742 "2h"
"7902" "AATTTGGTTACA" 1645 445 2090 21.2919 "2h"
"7912" "GGGTGCTATGAC" 2967 682 3649 18.6901 "2h"
"7932" "TTGAATCGTCGG" 1319 193 1512 12.7646 "2h"
"7942" "GTTGCGTAATGT" 1057 75 1132 6.6254 "2h"
"7952" "CACCCGAGTTAT" 1307 190 1497 12.6921 "2h"
"7962" "CATTTATGATGT" 2973 747 3720 20.0806 "2h"
"7972" "GCCGTCATACTA" 2688 625 3313 18.8651 "2h"
"7982" "ACCTCAAGTTAC" 943 263 1206 21.8076 "2h"
"7992" "GACGGCGCAGGA" 2779 711 3490 20.3725 "2h"
"8002" "TGCTCGTGCTCC" 1119 177 1296 13.6574 "2h"
"8012" "TAGACTTTCGGG" 1374 247 1621 15.2375 "2h"
"8022" "CGCACGGTATGT" 1392 263 1655 15.8912 "2h"
"8031" "ACTTACGCATTT" 1473 226 1699 13.3019 "2h"
"8042" "GCACGGGGTCAT" 2114 473 2587 18.2837 "2h"
"8051" "AAGTACCACAAA" 1774 414 2188 18.9214 "2h"
"8062" "CGTGCTTGAGCT" 971 150 1121 13.3809 "2h"
"8072" "CTGAAGCTTCTC" 2215 498 2713 18.3561 "2h"
"8082" "CTAAGTAACGTA" 2054 391 2445 15.9918 "2h"
"8092" "TTTCACACCGCA" 1697 278 1975 14.0759 "2h"
"8101" "AAGTTCTCGACC" 1047 124 1171 10.5892 "2h"
"8122" "GAGCAAACTCGA" 1133 197 1330 14.812 "2h"
"8132" "CGAATCTTCTGG" 1570 593 2163 27.4156 "2h"
"8142" "CCCCGGTCAGCT" 2117 499 2616 19.0749 "2h"
"8151" "AGGCGACCTAAC" 1238 291 1529 19.032 "2h"
"8162" "AGCAACAGAGAA" 1051 103 1154 8.9255 "2h"
"8172" "TTCTTTAGATAG" 1471 461 1932 23.8613 "2h"
"8182" "CTGTAATGCGGA" 890 172 1062 16.1959 "2h"
"8192" "AGTTCTTGTCGC" 1301 343 1644 20.8637 "2h"
"8202" "CATCTGATACTT" 1227 370 1597 23.1684 "2h"
"8212" "CACTTGGAAGCC" 1539 656 2195 29.8861 "2h"
"8222" "GAACTAGCCAGG" 1175 350 1525 22.9508 "2h"
"8232" "CGTAATCGCAGG" 1007 92 1099 8.3712 "2h"
"8242" "TGGCGCTGCGGG" 1484 244 1728 14.1204 "2h"
"8252" "GGGCTCCGCACG" 2472 306 2778 11.0151 "2h"
"8262" "TGCGTCAGGTAG" 2132 376 2508 14.992 "2h"
"8272" "GATATATGGGGA" 2044 444 2488 17.8457 "2h"
"8282" "TTGTCGCTAAAG" 1402 148 1550 9.5484 "2h"
"8292" "AAGAACGCTATA" 1259 290 1549 18.7218 "2h"
"8302" "ATAAATTGAGCA" 1157 192 1349 14.2328 "2h"
"8312" "GAGGCATCCGTT" 1297 181 1478 12.2463 "2h"
"8322" "TTTGTCGTAGGT" 1079 197 1276 15.4389 "2h"
"8332" "ATTAGTTACCCC" 1084 241 1325 18.1887 "2h"
"8342" "ACAGGTCAGTCT" 941 291 1232 23.6201 "2h"
"8352" "ATTTGCTGCACT" 1233 113 1346 8.3952 "2h"
"8362" "GTCGATATAGAA" 1431 233 1664 14.0024 "2h"
"8372" "AGCTTGCCCGCT" 1244 137 1381 9.9203 "2h"
"8382" "GACGCTGCCACC" 1103 226 1329 17.0053 "2h"
"8392" "CATTGTCATAGA" 1716 682 2398 28.4404 "2h"
"8401" "TGGGGCGACGGA" 1056 142 1198 11.8531 "2h"
"8412" "TACTTATGTTTA" 1023 128 1151 11.1208 "2h"
"8422" "TCGCGGTTTGAT" 2743 254 2997 8.4751 "2h"
"8432" "GCCATTAGAGTA" 950 275 1225 22.449 "2h"
"8442" "TCCAGGGAACAC" 1200 377 1577 23.9062 "2h"
"8452" "CCCTGACACGCC" 1068 111 1179 9.4148 "2h"
"8462" "CGGACACGAGCC" 2213 278 2491 11.1602 "2h"
"8472" "AATACAGCATGG" 1824 403 2227 18.0961 "2h"
"8481" "TTCATGGTCCGG" 1387 192 1579 12.1596 "2h"
"8492" "TACCTGCCGTTA" 963 234 1197 19.5489 "2h"
"8502" "CATCGTAGACAA" 1460 384 1844 20.8243 "2h"
"8512" "GAATTACTTATG" 1279 266 1545 17.2168 "2h"
"8522" "TAAATCCGTAAC" 1823 521 2344 22.227 "2h"
"8532" "GCATGATACCAG" 1199 483 1682 28.7158 "2h"
"8542" "AGCCCGGGGACT" 2086 205 2291 8.9481 "2h"
"8552" "TTGTTACCACAA" 929 148 1077 13.7419 "2h"
"8562" "GCCATAACGTCG" 1931 466 2397 19.441 "2h"
"8572" "CAGGCAACGCAG" 1353 297 1650 18 "2h"
"8582" "ACTCGTCTCAGG" 1197 311 1508 20.6233 "2h"
"8592" "CGAAGTTCCGAT" 1019 162 1181 13.7172 "2h"
"8602" "AGCAGCCCTATC" 2420 632 3052 20.7077 "2h"
"8613" "GTACGGTTTTCC" 1189 239 1428 16.7367 "2h"
"8622" "ACTTCCTGCGTC" 1323 230 1553 14.81 "2h"
"8632" "GCCCCGCAACCG" 1047 243 1290 18.8372 "2h"
"8642" "CCAGGGTAGTGG" 1066 270 1336 20.2096 "2h"
"8662" "CGTTCCCTTTCT" 1585 473 2058 22.9835 "2h"
"8672" "CTACCTTAACGA" 1109 157 1266 12.4013 "2h"
"8682" "ACAAGTAGCAGT" 1811 468 2279 20.5353 "2h"
"8692" "CTCCATTCTAAA" 1799 632 2431 25.9975 "2h"
"8702" "GGGTCTTTGTTG" 948 191 1139 16.7691 "2h"
"8712" "GAGAATCCGGCC" 1174 143 1317 10.858 "2h"
"8722" "TCAGTTAGTTAT" 2617 567 3184 17.8078 "2h"
"8732" "GTCGTCACGCGG" 1939 756 2695 28.0519 "2h"
"8742" "TATATAGCTGCC" 2608 312 2920 10.6849 "2h"
"8752" "CGGAACGCTTCT" 1583 288 1871 15.3928 "2h"
"8762" "AAGAGGAGATCC" 996 142 1138 12.478 "2h"
"8772" "AAAAGCCTCGTA" 961 205 1166 17.5815 "2h"
"8782" "TGACCAGATGGA" 932 202 1134 17.8131 "2h"
"8792" "TTTAGGGATGCA" 1655 330 1985 16.6247 "2h"
"8802" "GTTCGCCTCCCC" 1331 349 1680 20.7738 "2h"
"8812" "AATATCTATCCA" 913 326 1239 26.3115 "2h"
"8822" "GTGTGCGAGCTG" 1244 195 1439 13.5511 "2h"
"8832" "TGCGGCATATTC" 1905 475 2380 19.958 "2h"
"8842" "GTACATAGCCCC" 1631 275 1906 14.4281 "2h"
"8852" "AGTTCAATGTTG" 1040 206 1246 16.5329 "2h"
"8872" "ACACCGAATGCG" 1660 436 2096 20.8015 "2h"
"8882" "AATTCAGAATCG" 1145 210 1355 15.4982 "2h"
"8892" "ACTTATAGGTTT" 1546 177 1723 10.2728 "2h"
"8902" "TGTTGCTTGCCT" 915 201 1116 18.0108 "2h"
"8912" "GCAATGATGGCG" 1245 74 1319 5.6103 "2h"
"8922" "GGCCGACTTCGA" 2287 344 2631 13.0749 "2h"
"8932" "AGCGGTACTTGG" 981 162 1143 14.1732 "2h"
"8942" "ATCTAAGTTCCA" 2037 299 2336 12.7997 "2h"
"8952" "ACAACTTGCGAC" 1036 312 1348 23.1454 "2h"
"8962" "ACTCCAGTGTCG" 1043 298 1341 22.2222 "2h"
"8972" "CGCAAAGTAAAT" 2300 873 3173 27.5134 "2h"
"8982" "AACGACACTGCT" 1985 446 2431 18.3464 "2h"
"8992" "CTCCCATGCCGC" 1157 123 1280 9.6094 "2h"
"9002" "CGAAAATCTGCT" 1325 142 1467 9.6796 "2h"
"9012" "CTCTATTGTACG" 1316 304 1620 18.7654 "2h"
"9022" "CGGAGGCTTTAG" 1239 248 1487 16.6779 "2h"
"9031" "GGGTCACGCCCG" 1642 399 2041 19.5492 "2h"
"9042" "GGGCAGACAATT" 1838 226 2064 10.9496 "2h"
"9052" "GTGGCAGGCCCA" 1366 238 1604 14.8379 "2h"
"9062" "TGTTCCCTAGCT" 1134 194 1328 14.6084 "2h"
"9072" "GTGGTATGAAGG" 899 258 1157 22.299 "2h"
"9082" "AACCCTGACAAC" 930 241 1171 20.5807 "2h"
"9092" "TATTAGATAGTA" 1760 359 2119 16.942 "2h"
"9102" "AAATTAACCGAG" 1184 280 1464 19.1257 "2h"
"9112" "TGGACCGCCCAA" 1220 265 1485 17.8451 "2h"
"9122" "CAGGGGTACATC" 1222 649 1871 34.6873 "2h"
"9132" "TAGAGCGCAACG" 1755 166 1921 8.6413 "2h"
"9142" "TATTGCTTGCAG" 1731 421 2152 19.5632 "2h"
"9152" "CGCGCGTAACCA" 2952 514 3466 14.8298 "2h"
"9162" "GTAACTAAGAGC" 1487 450 1937 23.2318 "2h"
"9172" "CTTATTTTTTCT" 1798 244 2042 11.9491 "2h"
"9182" "TTGGAGACAAAC" 2226 240 2466 9.7324 "2h"
"9192" "AACACAAGGGGA" 1724 476 2200 21.6364 "2h"
"9202" "CCGCTGAGAGTA" 1159 112 1271 8.812 "2h"
"9213" "TGAGTTCGCTAT" 1112 317 1429 22.1833 "2h"
"9222" "GCTGCATTTCGT" 1036 241 1277 18.8724 "2h"
"9232" "TTCTGGGCTCCT" 1551 283 1834 15.4308 "2h"
"9242" "GAGAATCTTTTG" 951 159 1110 14.3243 "2h"
"9252" "CTTGAGGCTTCT" 1110 238 1348 17.6558 "2h"
"9262" "TCATAGAGACGG" 946 239 1185 20.1688 "2h"
"9272" "CTTCAAGGAATC" 882 211 1093 19.3047 "2h"
"9282" "AGTTCTAAATTT" 1042 220 1262 17.4326 "2h"
"9292" "CAGAAGTCACAG" 1059 223 1282 17.3947 "2h"
"9302" "CGGGAACACAAT" 2044 375 2419 15.5023 "2h"
"9312" "CTAACGGGGCCG" 1162 344 1506 22.842 "2h"
"9322" "GGCCTTCACTGA" 1131 209 1340 15.597 "2h"
"9332" "ACCTCATGGGCT" 1063 97 1160 8.3621 "2h"
"9342" "CGGTACCCCAAA" 1491 322 1813 17.7606 "2h"
"9352" "CTTAGAGCGTCA" 972 224 1196 18.7291 "2h"
"9362" "CAGCCAAACAGC" 1081 112 1193 9.3881 "2h"
"9372" "GTCTTCATTAGA" 1897 210 2107 9.9668 "2h"
"9382" "TAGGATATTGTC" 1311 334 1645 20.304 "2h"
"9402" "GGGGGCGTCAAG" 1445 135 1580 8.5443 "2h"
"9412" "TCTTGCTGTACA" 1307 388 1695 22.8909 "2h"
"9422" "GGGCAACCCCAG" 1048 234 1282 18.2527 "2h"
"9432" "CATGATTTTGTC" 1288 190 1478 12.8552 "2h"
"9441" "CAGTCTTAGTTT" 1386 405 1791 22.6131 "2h"
"9452" "CGCTTTCTAATG" 1791 334 2125 15.7176 "2h"
"9462" "CACGACTTCTGT" 1399 339 1738 19.5052 "2h"
"9472" "AGCAAGTGATCC" 1135 363 1498 24.2323 "2h"
"9482" "GCATTGGCCAGA" 1070 123 1193 10.3101 "2h"
"9492" "TTTGCTGGTACG" 1312 523 1835 28.5014 "2h"
"9502" "ACGACAAATTGT" 1060 195 1255 15.5378 "2h"
"9513" "CCCGTTTAACGA" 1708 338 2046 16.52 "2h"
"9522" "TAAGAAAGTAAT" 971 212 1183 17.9205 "2h"
"9532" "AATTTGGTAATG" 1225 186 1411 13.1821 "2h"
"9542" "ATTGCAAGAACC" 1115 166 1281 12.9586 "2h"
"9552" "GGAGCACGCTAC" 2187 393 2580 15.2326 "2h"
"9562" "TCGGTGATTAAC" 953 211 1164 18.1271 "2h"
"9572" "CGCTAATCACGC" 1182 203 1385 14.657 "2h"
"9582" "CTGTCATCTCCC" 1968 243 2211 10.9905 "2h"
"9592" "GTGATCTTCTTG" 1334 361 1695 21.2979 "2h"
"9602" "AGCTTCGAACAA" 1272 308 1580 19.4937 "2h"
"9613" "CCCTATGGGCTG" 1160 191 1351 14.1377 "2h"
"9632" "CTTTGGCCTCGC" 1072 157 1229 12.7746 "2h"
"9642" "TCCGAGTTATCC" 2005 562 2567 21.8933 "2h"
"9652" "CGTGCGCGCCCA" 1693 427 2120 20.1415 "2h"
"9662" "AGCAGTCCTTTC" 1545 481 2026 23.7414 "2h"
"9672" "CGTGGTTCGTGC" 1658 331 1989 16.6415 "2h"
"9682" "CGTATTTTCAGA" 1610 153 1763 8.6784 "2h"
"9692" "AATCAGCCACTC" 1330 312 1642 19.0012 "2h"
"9702" "GGCAGTCCATGG" 1073 260 1333 19.5049 "2h"
"9713" "TTACTACGAAAA" 947 210 1157 18.1504 "2h"
"9722" "TATACTGTTTTT" 2476 206 2682 7.6808 "2h"
"9732" "CGAACCCAGGAC" 1322 246 1568 15.6888 "2h"
"9742" "TATGGGTCTGTA" 1346 295 1641 17.9768 "2h"
"9752" "GTCACGAGAATG" 1167 189 1356 13.9381 "2h"
"9762" "GCGTCCAGTATC" 1198 229 1427 16.0477 "2h"
"9772" "AGCACCAACGAG" 1812 403 2215 18.1941 "2h"
"9782" "ACGTCCAGACTG" 1103 147 1250 11.76 "2h"
"9792" "ATGAGACTTTAG" 1406 297 1703 17.4398 "2h"
"9802" "AATGCACGCCTG" 1731 251 1982 12.664 "2h"
"9813" "TACAGCTGAGGA" 1106 143 1249 11.4492 "2h"
"9822" "TCTCTGGTAATG" 1067 236 1303 18.112 "2h"
"9832" "CTGAAGGAGAAG" 1071 252 1323 19.0476 "2h"
"9842" "ATGGAGCTACCG" 1282 149 1431 10.4123 "2h"
"9852" "CTAGTGCAGAGA" 1379 115 1494 7.6975 "2h"
"9862" "CCCGTTCCTCGT" 1516 130 1646 7.8979 "2h"
"9872" "TAAGGTTTTATG" 1217 246 1463 16.8148 "2h"
"9882" "GGTCTACTTGGT" 1155 319 1474 21.6418 "2h"
"9892" "TCTCTTGTCGTG" 1007 140 1147 12.2058 "2h"
"9902" "CTGGGCGGTGTT" 1219 242 1461 16.564 "2h"
"9912" "CTCCTCCCTGCA" 1372 166 1538 10.7932 "2h"
"9922" "CACGCTTTCATG" 1014 120 1134 10.582 "2h"
"9932" "TATCCCTTAAGT" 1161 141 1302 10.8295 "2h"
"9942" "CGCAGACAAGAA" 1537 264 1801 14.6585 "2h"
"9952" "CTGACTATTTGC" 1068 177 1245 14.2169 "2h"
"9962" "CCTACTGGGAAC" 1555 173 1728 10.0116 "2h"
"9972" "TGACGTCAGAAA" 1000 147 1147 12.816 "2h"
"9982" "ACGGCCGTAGCC" 1063 205 1268 16.1672 "2h"
"9992" "CGCTTTCGCCAC" 1337 170 1507 11.2807 "2h"
"10002" "GGCATAGTTTCG" 1086 142 1228 11.5635 "2h"
