# Supplementary material for: Well-TEMP-seq as a microwell-based strategy for massively parallel profiling of single-cell temporal RNA dynamics
Source: Nat Commun. 2023 Mar 7;14:1272. doi: 10.1038/s41467-023-36902-5 (PMC9992361; doi:10.1038/s41467-023-36902-5)
Supplement: Supplementary file 7 — Source data [file 41467_2023_36902_MOESM7_ESM.zip › Source Data/supplementary figure 2/Supplementary fig2cd.txt]

cell_barcodes	genes	UMI	reads	time
AAAAAATCCGCT	726	1045	2747	30 min
AAAAAATCCTGT	177	197	553	30 min
AAAAAGCGATCA	381	498	1445	30 min
AAAAAGGTACGT	252	297	867	30 min
AAAAATTCTAGT	154	168	447	30 min
AAAACACGCGAG	389	512	1336	30 min
AAAACACTCTAC	1174	2122	5314	30 min
AAAACTCTATGC	161	174	433	30 min
AAAACTTCCGCG	523	744	2019	30 min
AAAAGCAAAGAG	297	407	1169	30 min
AAAAGCCGAGAC	797	1108	3004	30 min
AAAAGCGGTAGA	141	153	449	30 min
AAAATAGCAGCG	649	947	2607	30 min
AAAATAGGTCTA	1001	1806	4486	30 min
AAAATATCGACG	282	334	970	30 min
AAAATTCTATTC	215	248	561	30 min
AAAATTGCACCC	159	174	467	30 min
AAAATTTCTGTG	168	185	482	30 min
AAACACGTCTAC	906	1665	4546	30 min
AAACATCAACTG	160	173	496	30 min
AAACATCAGCTA	132	150	419	30 min
AAACATCAGCTG	2949	8662	25745	30 min
AAACCAACCCGG	138	156	355	30 min
AAACCCAGATGA	736	1154	3180	30 min
AAACCGCTTTCT	1765	3879	10824	30 min
AAACCGGAATGC	157	178	481	30 min
AAACCGGAGGAA	1393	2894	8475	30 min
AAACCTCTGGGC	208	257	687	30 min
AAACGCGTGCCA	397	536	1597	30 min
AAACGCTCAAAA	641	963	2652	30 min
AAACGGAAGTGA	141	154	418	30 min
AAACGGTGGATG	1253	2295	6366	30 min
AAACTACCGATT	663	1126	2824	30 min
AAACTAGAAGCT	1138	1948	5341	30 min
AAACTAGGTAGA	193	215	630	30 min
AAACTCGAGGCA	175	221	638	30 min
AAACTGAGTAGA	160	180	569	30 min
AAACTGGATAGA	184	208	603	30 min
AAACTGGGTAAA	180	202	596	30 min
AAACTGGGTAGA	2736	6896	20274	30 min
AAACTTTCCCGC	135	147	327	30 min
AAAGACAGCGAA	1896	3719	10820	30 min
AAAGATCTTAAG	800	1336	3534	30 min
AAAGCCATGGCG	1513	3309	9004	30 min
AAAGCCGACGAC	145	159	471	30 min
AAAGCTACTATG	1312	2127	5633	30 min
AAAGGAAGCGCA	252	330	901	30 min
AAAGGAATATAC	264	311	960	30 min
AAAGGACCGCCG	2174	4814	12964	30 min
AAAGGGCGATGA	475	654	1815	30 min
AAAGGGTCAGAA	287	350	897	30 min
AAAGGGTGCGTG	466	638	1618	30 min
AAAGGTTTGGTA	141	153	428	30 min
AAAGTATAAACG	1603	3445	9773	30 min
AAAGTATATGCC	1362	1954	5363	30 min
AAAGTGATTGGC	227	267	620	30 min
AAAGTTAAATAA	651	1019	2597	30 min
AAATACGCACCC	1029	1806	4811	30 min
AAATATCTCGCA	263	373	977	30 min
AAATCACGCGCT	1206	1911	4997	30 min
AAATCCCGACCT	133	146	325	30 min
AAATCCGACCAC	144	150	448	30 min
AAATCGAGATAC	1662	3852	11986	30 min
AAATCGGCGTAT	197	217	541	30 min
AAATCTGGGTGG	136	157	416	30 min
AAATGCGTGAAC	285	343	835	30 min
AAATGTACTGAA	142	163	440	30 min
AAATGTTGTATA	146	167	381	30 min
AAATTAGGATCA	131	147	493	30 min
AAATTGAAACCG	315	367	796	30 min
AAATTTAGGGAG	1353	2382	6389	30 min
AACAACACCACC	339	391	1050	30 min
AACAATAATGGA	135	148	391	30 min
AACAATCCGGCA	336	439	1134	30 min
AACAATGATAGA	146	156	452	30 min
AACAATGATGGA	3411	9522	28708	30 min
AACACCGGTTAG	606	897	2417	30 min
AACACCTCCTAT	476	578	1257	30 min
AACAGACAGAAA	741	1212	3337	30 min
AACAGTCCATCC	231	256	718	30 min
AACAGTTCACAG	460	652	1805	30 min
AACATGTTATAG	1618	2786	7306	30 min
AACCAACTACTA	176	195	500	30 min
AACCAAGGGGAA	1225	2061	5863	30 min
AACCAATTTAGA	256	288	850	30 min
AACCAGCTCGGT	1387	2986	7832	30 min
AACCAGGTCCCG	141	157	406	30 min
AACCCCGGTTAT	1376	2770	7613	30 min
AACCCGAGCATT	572	862	2666	30 min
AACCGATGCACG	129	146	418	30 min
AACCGCAACAGC	341	469	1287	30 min
AACCGCATGTGT	410	546	1380	30 min
AACCGTGTGCCA	290	351	885	30 min
AACCGTTCTATG	1101	1753	5123	30 min
AACCTAAAACTC	1794	3652	10248	30 min
AACCTAAACACC	309	357	1049	30 min
AACCTATCACAC	228	265	696	30 min
AACCTCCATGGA	3144	7347	20383	30 min
AACCTCGCACGC	2156	4866	11756	30 min
AACCTCGGCGGG	604	825	1851	30 min
AACGACAGCTAC	357	416	1256	30 min
AACGAGACGAAA	1068	1949	5437	30 min
AACGAGGAGGCA	480	658	1947	30 min
AACGCCAACCCG	732	1110	2900	30 min
AACGCCACCTGC	177	196	538	30 min
AACGCCCAGTAG	481	785	1862	30 min
AACGCCTCCTCG	2703	6813	19055	30 min
AACGCGCTAATG	217	259	781	30 min
AACGGTCCCCAC	142	152	352	30 min
AACGGTGGGTTT	191	216	598	30 min
AACGTAACTCTG	186	224	611	30 min
AACGTGTACACG	1142	2162	5842	30 min
AACGTTAGATTT	420	557	1534	30 min
AACGTTTGTTTC	804	1324	3189	30 min
AACTCATACCAG	301	346	946	30 min
AACTCGCGTGGA	1104	1844	4639	30 min
AACTGAAAGTGA	1477	2962	8884	30 min
AACTGACTACGA	246	276	838	30 min
AACTGATCCCTA	770	1405	3422	30 min
AACTGCCGCACA	1644	3459	9089	30 min
AACTGGCTCGAG	1021	1730	4511	30 min
AACTTAAAGACA	1197	1914	5278	30 min
AACTTCCCCCCT	157	181	522	30 min
AACTTTCGCCAG	774	1136	2813	30 min
AAGAAAAGATAA	203	231	716	30 min
AAGAACACCCCC	586	835	2078	30 min
AAGAACTGCATA	224	255	687	30 min
AAGAAGTAGTGA	195	231	579	30 min
AAGAAGTTACAG	751	1054	3297	30 min
AAGACCATAACA	218	247	585	30 min
AAGACCTTCAGC	220	246	670	30 min
AAGAGAAGGGCG	170	196	538	30 min
AAGAGAGGTCTT	764	1334	3386	30 min
AAGATAGCGTGA	226	270	720	30 min
AAGATCCCTACT	344	447	1317	30 min
AAGATGCAGCCC	3269	7652	21674	30 min
AAGATTATAAAC	982	1463	4366	30 min
AAGATTTCAGGA	496	725	1912	30 min
AAGCACACGACG	175	195	506	30 min
AAGCACCCGGTT	244	294	684	30 min
AAGCACTAGGAG	147	154	388	30 min
AAGCATATTTTG	1450	2722	7401	30 min
AAGCCCGTGGGA	1080	1768	4676	30 min
AAGCCCTGGAAG	138	150	410	30 min
AAGCCGGAAATA	2400	5698	17467	30 min
AAGCCGTTAACT	430	586	1549	30 min
AAGCGTACATAG	273	347	970	30 min
AAGCGTACATTA	1240	2312	6100	30 min
AAGCGTGGTACG	317	420	1195	30 min
AAGCTAGAAGCT	214	253	738	30 min
AAGCTGCTTCAC	127	147	401	30 min
AAGGACACTTTG	2184	4422	12383	30 min
AAGGAGTATTCA	402	504	1228	30 min
AAGGAGTGGACG	163	181	397	30 min
AAGGCAACTATT	1599	3537	10244	30 min
AAGGCCACCTGT	274	342	950	30 min
AAGGCCTTCTTT	273	321	931	30 min
AAGGGAAGGCTT	209	249	587	30 min
AAGGGATGGGCC	1155	2116	5524	30 min
AAGGGCAGCGGG	224	264	719	30 min
AAGGTAGGTCAC	1390	2715	6999	30 min
AAGGTGATCGGC	1937	4680	13798	30 min
AAGGTTTTCGAA	181	195	537	30 min
AAGTACCCGACG	499	730	1774	30 min
AAGTCGCCATCT	142	158	453	30 min
AAGTGCCCTAGG	785	1267	3517	30 min
AAGTGGGCCCGT	900	1535	3938	30 min
AAGTTAACGACC	332	419	1054	30 min
AAGTTGGCCATC	282	360	979	30 min
AAGTTTAGTTGG	587	881	2297	30 min
AATAACTCACAG	568	845	2477	30 min
AATACAGCCGTG	495	658	1509	30 min
AATACTTGACCG	191	214	519	30 min
AATAGCCTCGTT	137	158	467	30 min
AATAGGGCTCAT	1370	2773	7297	30 min
AATAGTTTTAGG	331	428	1118	30 min
AATATGGCGTGA	902	1468	3971	30 min
AATATTACTCCG	151	167	414	30 min
AATCAGTCTATT	234	271	698	30 min
AATCATCAACCC	221	263	744	30 min
AATCCAAGCGAC	234	272	811	30 min
AATCCATTGCTT	164	183	531	30 min
AATCCGCATCGC	182	206	594	30 min
AATCCGGATACC	900	1631	4764	30 min
AATCCTACAGGC	1280	2608	7316	30 min
AATCGGGCGAGT	1066	1573	4166	30 min
AATCGGGCGGAT	391	500	1363	30 min
AATCGTACGATA	172	197	556	30 min
AATCGTCCCAGC	182	219	601	30 min
AATCTAGACTTC	231	247	694	30 min
AATCTAGTGTGC	3427	9282	26017	30 min
AATCTGCAAGAT	768	1360	3756	30 min
AATCTGGAATCT	195	217	538	30 min
AATCTTCTACAA	1748	3875	10732	30 min
AATCTTTCAGAC	1097	2019	5639	30 min
AATCTTTGTTCC	185	209	585	30 min
AATGACCTAATA	158	181	527	30 min
AATGACCTGACA	153	172	441	30 min
AATGACTGCGGC	1457	2555	6778	30 min
AATGAGACCCTT	126	147	338	30 min
AATGCCAGAAAG	1006	1492	3819	30 min
AATGCGGGGGGG	369	493	1283	30 min
AATGCTACTGAC	1026	1948	5197	30 min
AATGCTATGCTC	726	954	2554	30 min
AATGCTCATCGG	939	1305	3113	30 min
AATGCTTATGTC	1145	2087	5244	30 min
AATGCTTCCCCT	1055	1840	4686	30 min
AATGCTTCCGGT	1355	2704	8101	30 min
AATGGCCTGTGA	728	1133	3127	30 min
AATGGCGAATTC	957	1510	3719	30 min
AATGTAAATCGC	575	804	2160	30 min
AATGTCTCCTAT	337	403	1127	30 min
AATGTGTCCTAC	255	303	808	30 min
AATGTGTCTTTG	671	1041	2440	30 min
AATGTTTGTATT	704	996	2301	30 min
AATTAAGCCCGG	885	1269	3654	30 min
AATTAGCCGTAC	1288	2373	6609	30 min
AATTATGAAATA	1031	1813	5109	30 min
AATTCGCATCTA	1343	2775	8229	30 min
AATTGAGAGGTG	326	420	988	30 min
AATTGCAGCGCA	363	486	1302	30 min
AATTGTAAATGG	871	1481	4262	30 min
AATTTATAAGGT	789	1242	3128	30 min
AATTTTGCGCAA	648	1170	3189	30 min
ACAAACCGACCG	962	1698	4173	30 min
ACAAAGGCCAGT	202	219	610	30 min
ACAAATACTACC	719	1102	2815	30 min
ACAACAGAAAAG	162	177	390	30 min
ACAACAGAGAGT	514	745	1966	30 min
ACAACCTTTATG	1556	3673	10750	30 min
ACAACGGAGAAG	1462	2425	6413	30 min
ACAACTTTGCTT	174	186	441	30 min
ACAAGAATTCCG	478	689	1796	30 min
ACAAGCGCGTCA	394	482	1104	30 min
ACAAGCTGATCG	774	1362	3928	30 min
ACAAGGCACTTA	460	614	1782	30 min
ACAATACAGGTC	225	268	639	30 min
ACAATAGGCGGA	217	251	717	30 min
ACAATTTGATTA	136	160	417	30 min
ACAATTTTGCTC	137	151	432	30 min
ACACACTTTCCC	163	180	454	30 min
ACACATACGACG	356	428	1307	30 min
ACACCTAGCACA	457	641	1753	30 min
ACACGCATTGAG	2153	5576	15224	30 min
ACACGGACCACT	217	248	628	30 min
ACACGGGCAAAT	2143	4526	13061	30 min
ACACTCATTTTC	167	192	554	30 min
ACACTTCATCAT	820	1345	3073	30 min
ACAGACTCAAGA	661	1090	2816	30 min
ACAGAGTAAGGT	847	1440	3671	30 min
ACAGCATTCCCT	205	235	643	30 min
ACAGCCATAAAG	1295	2725	7793	30 min
ACAGCCGATTTT	1444	2792	7430	30 min
ACAGCCGGCTGC	1270	2626	7662	30 min
ACAGGAAAGGTT	266	319	887	30 min
ACAGGCCCTCTG	283	337	835	30 min
ACAGGGCATTTG	136	159	405	30 min
ACAGGTGACACC	169	204	514	30 min
ACAGTATTCATC	1164	1832	4379	30 min
ACAGTCCAGGAT	554	858	2083	30 min
ACAGTCGATTAC	159	163	426	30 min
ACAGTTGTGAAG	536	787	2280	30 min
ACAGTTTAATTA	145	163	434	30 min
ACAGTTTGATTA	2643	6335	17564	30 min
ACATAAACCTAA	157	173	347	30 min
ACATAACTAAAT	728	1209	2950	30 min
ACATAGATTCAC	500	661	1393	30 min
ACATCACGACGC	1349	2351	6045	30 min
ACATCCACGCGG	425	553	1712	30 min
ACATCCGTTCTC	675	1014	2750	30 min
ACATCGACGTCC	254	301	873	30 min
ACATCGTTTCCT	1116	2153	5597	30 min
ACATCTCCAGCC	888	1412	3824	30 min
ACATGAACAGAC	138	153	327	30 min
ACATGAGTCGGT	1628	3050	8263	30 min
ACATGCTGCGGA	376	529	1406	30 min
ACATGGAGCTAT	756	1090	2883	30 min
ACATTGACGGTA	155	168	466	30 min
ACCAAAACCGGC	1823	3706	9428	30 min
ACCAACAAACAA	263	306	1040	30 min
ACCAACAAACGA	3403	8680	28068	30 min
ACCACCATGACC	1657	3181	7909	30 min
ACCACCCAGGCG	153	167	456	30 min
ACCACCTGGCTA	1717	3562	10164	30 min
ACCACTGGCCCA	135	146	400	30 min
ACCAGAGAATAG	452	616	1625	30 min
ACCAGGAAAGAG	390	498	1160	30 min
ACCAGGTAAGTC	1207	2295	6379	30 min
ACCAGTTCTAAT	759	1115	2928	30 min
ACCATAGGACGG	325	425	999	30 min
ACCATAGGAGAA	869	1429	3799	30 min
ACCATCGGTGTT	723	1155	3055	30 min
ACCATCTACAGC	368	444	1103	30 min
ACCATCTGGACA	192	209	592	30 min
ACCATGGAGGGC	1134	1905	5050	30 min
ACCATGTTTGTT	166	196	522	30 min
ACCATTCCCGTC	164	179	407	30 min
ACCATTGGCTGG	640	968	2549	30 min
ACCATTGTCTGA	153	164	417	30 min
ACCCACACGGGA	398	566	1413	30 min
ACCCACCCATTA	831	1430	3362	30 min
ACCCACCGAAAC	335	397	1210	30 min
ACCCACGTAGGT	417	588	1527	30 min
ACCCACTTACTT	1360	2766	7134	30 min
ACCCATTCGCCG	655	1060	2945	30 min
ACCCCCAGATTT	248	305	879	30 min
ACCCCGATCTCG	1442	2801	6682	30 min
ACCCCGATGCCA	957	1427	3265	30 min
ACCCGACCCACC	1107	1906	4359	30 min
ACCCGATAGTTA	490	685	1730	30 min
ACCCTACATTAA	745	1220	3431	30 min
ACCCTGCACAGG	180	209	604	30 min
ACCCTGCTGTAC	502	763	2059	30 min
ACCCTGGGCGCG	233	262	621	30 min
ACCCTGTAATCC	1490	2847	7536	30 min
ACCCTTATTGTT	633	902	2012	30 min
ACCCTTCGTTAA	1139	2012	5853	30 min
ACCGAATTCCTC	192	228	563	30 min
ACCGAGTACGCT	160	189	526	30 min
ACCGATTTATAC	143	160	428	30 min
ACCGCGTCTGCC	150	162	430	30 min
ACCGCTTCTCGT	369	436	912	30 min
ACCGGAAGGGGT	832	1588	4656	30 min
ACCGGCGTCCAC	958	1604	4628	30 min
ACCGGGATAACT	1624	3378	9334	30 min
ACCGGGGGTTGG	1077	1847	4751	30 min
ACCGGTTTGTCT	258	308	933	30 min
ACCGTCGCTAGC	366	458	1050	30 min
ACCGTGTCTAAT	230	265	684	30 min
ACCGTTCTGGCT	221	248	654	30 min
ACCGTTGGGGCA	1159	1724	4438	30 min
ACCTACTGGCTC	186	211	607	30 min
ACCTAGACTTGT	148	168	439	30 min
ACCTATGGAGTC	278	355	948	30 min
ACCTCACTAAGA	313	397	964	30 min
ACCTCAGAAAGG	264	324	805	30 min
ACCTGAATCATG	324	389	1021	30 min
ACCTGAATGTGT	1716	3852	9441	30 min
ACCTGATCGTAA	988	2037	5622	30 min
ACCTGGCTCAGT	1107	1764	4914	30 min
ACCTGGGTATGC	152	176	504	30 min
ACCTGTCGGTTA	1276	2467	6486	30 min
ACCTTACACATA	1435	2684	7450	30 min
ACCTTATGGGCA	279	328	914	30 min
ACCTTCACTCAG	508	705	1788	30 min
ACCTTTTGTAGT	561	838	1782	30 min
ACGAATCTCACT	3620	10489	28743	30 min
ACGACACAACCT	973	1928	4812	30 min
ACGACACTCAGA	298	352	1058	30 min
ACGACAGTCACT	550	767	1762	30 min
ACGACGTCATAT	210	241	541	30 min
ACGATAGCCTCG	271	342	776	30 min
ACGATAGCGGGA	611	931	2372	30 min
ACGATATCAGAG	135	150	374	30 min
ACGATCTAGTCA	134	153	435	30 min
ACGCAATCACGC	221	240	662	30 min
ACGCACAGGAAA	408	501	1472	30 min
ACGCATATGGAT	290	375	1025	30 min
ACGCATGAGAGC	366	471	1038	30 min
ACGCATTACGTA	157	174	455	30 min
ACGCCAAAGACT	706	1230	3138	30 min
ACGCCAAATTGA	130	149	406	30 min
ACGCCAAGTTAA	145	161	471	30 min
ACGCCAAGTTGA	3159	9837	26447	30 min
ACGCCAGTTTGG	437	552	1281	30 min
ACGCCATAAACT	181	205	586	30 min
ACGCCCGTTCGA	519	727	1846	30 min
ACGCCTTATGGT	732	1147	2703	30 min
ACGCGTCCTCAC	319	414	972	30 min
ACGCGTGGCTCA	634	858	2009	30 min
ACGCTATGTCTA	1312	2433	6454	30 min
ACGGAACCCCCC	178	200	499	30 min
ACGGAGACTTTT	580	904	2305	30 min
ACGGATGTTCGA	737	1271	3474	30 min
ACGGCCTCTACG	670	1026	2765	30 min
ACGGGCTCGGCA	861	1362	3146	30 min
ACGGGGCAGTGC	252	296	810	30 min
ACGGGGCCGGGT	1061	1834	4021	30 min
ACGGGGGTAAAA	233	278	672	30 min
ACGGGGTAACTA	220	268	769	30 min
ACGGTAATCACT	1222	2228	6834	30 min
ACGGTCCTCGAC	410	579	1460	30 min
ACGGTCGGGTGC	1281	2265	5692	30 min
ACGGTGCCAGCG	461	564	1323	30 min
ACGGTGTTGAGC	249	304	612	30 min
ACGTAAGGGAGT	2544	7587	21414	30 min
ACGTAATTTATA	161	179	491	30 min
ACGTACAGACAT	555	711	1558	30 min
ACGTCCTCCGAA	804	1459	4013	30 min
ACGTCGTCATAA	140	159	487	30 min
ACGTGAACTTTA	487	676	1806	30 min
ACGTGAGTTGCT	161	179	582	30 min
ACGTTCCCACCT	650	924	2680	30 min
ACGTTCGAGGTT	1070	2193	6145	30 min
ACGTTGGTCTCG	987	1664	4456	30 min
ACGTTTACGTGT	958	1554	4612	30 min
ACGTTTGGTTAT	297	343	1105	30 min
ACTAAACAAATC	2064	4337	11964	30 min
ACTAAAGCCGGT	369	453	1443	30 min
ACTAACTCGGAA	538	745	1856	30 min
ACTAAGCCGGTG	1213	2168	5500	30 min
ACTACATAGAGC	146	160	313	30 min
ACTACTAGGCAC	165	206	544	30 min
ACTAGGAGCTGG	412	579	1629	30 min
ACTAGTAAAGAG	2556	6419	17465	30 min
ACTATAAAGCGG	241	304	700	30 min
ACTATGCAGACG	1170	2130	6156	30 min
ACTATGCGGATA	1437	2907	8042	30 min
ACTATGGGCTAC	975	1715	4554	30 min
ACTCAACACATA	169	187	409	30 min
ACTCACCGTAAT	320	423	1046	30 min
ACTCATAGTTCA	516	704	1659	30 min
ACTCATTTTAGG	710	1114	2956	30 min
ACTCCAAGCAGG	131	146	322	30 min
ACTCCCGATTCG	1637	3292	8315	30 min
ACTCCGTGCGCG	582	1061	2370	30 min
ACTCCTGCCCCG	2814	6686	18189	30 min
ACTCGAACCTGG	363	477	1088	30 min
ACTCGGCTAGCT	726	1094	2925	30 min
ACTCTAACGTCT	166	191	534	30 min
ACTCTCCGAACA	583	861	2493	30 min
ACTCTGCGGTTT	445	626	1710	30 min
ACTCTGGCCCCC	565	778	1716	30 min
ACTCTTGACGTC	209	250	670	30 min
ACTCTTTGATTC	186	212	509	30 min
ACTGAAAATTTG	288	370	861	30 min
ACTGAAGGAGAG	677	1041	2585	30 min
ACTGACGACTAT	441	605	1515	30 min
ACTGATACACAT	830	1277	3448	30 min
ACTGGAGGTCTC	150	177	450	30 min
ACTGGAGTCCTA	704	1055	2554	30 min
ACTGGCAACAGA	2567	6723	19845	30 min
ACTGGTGTAGGT	1885	4254	12609	30 min
ACTGGTTGGATA	460	624	1741	30 min
ACTGTAGCCCCC	805	1331	3169	30 min
ACTGTCGCCCGC	171	188	485	30 min
ACTGTGAGGGTA	136	156	386	30 min
ACTGTTACCGAC	1390	2741	7144	30 min
ACTTAACAGGAC	556	723	1763	30 min
ACTTAAGCCACC	732	1169	3062	30 min
ACTTATCAAGTC	1040	1942	5334	30 min
ACTTATCGCCTT	1296	2434	6363	30 min
ACTTATGGCTTC	2537	6277	18126	30 min
ACTTCATCAGAT	415	569	1577	30 min
ACTTCGCGGCGC	264	303	774	30 min
ACTTCGTTCAGT	462	618	1772	30 min
ACTTCTCACCTA	271	329	812	30 min
ACTTCTCCCAGG	223	272	605	30 min
ACTTGGCTCTCC	1122	1864	5065	30 min
ACTTGGGAGTTT	145	160	432	30 min
ACTTGGTGTCAG	139	152	399	30 min
ACTTTACAACTC	561	771	2129	30 min
ACTTTATCTCAA	388	482	1005	30 min
ACTTTCGATCGG	229	269	690	30 min
ACTTTCGTCCTC	170	193	463	30 min
ACTTTGATAACA	602	808	2086	30 min
ACTTTTCTGAGT	416	574	1291	30 min
ACTTTTTGATTT	337	399	1035	30 min
AGAAAAACGACC	851	1225	3421	30 min
AGAAAGGCACAA	319	402	1175	30 min
AGAAATCCGGAA	205	230	620	30 min
AGAAATCTGTTC	1176	2003	5581	30 min
AGAAATGGAGCT	817	1192	2877	30 min
AGAACACCGATA	194	232	686	30 min
AGAACCCTGCCC	381	456	1024	30 min
AGAACGGATTAA	819	1331	3802	30 min
AGAAGAAAGTGG	506	697	2096	30 min
AGAAGTCCTAGT	418	571	1581	30 min
AGAAGTGTAACA	318	395	1105	30 min
AGAATCTCCACC	152	176	484	30 min
AGAATGCCCCGG	168	187	458	30 min
AGAATGTCGGTT	491	629	1409	30 min
AGAATTACTAAT	1671	3070	7582	30 min
AGAATTTATTCT	451	610	1547	30 min
AGACAAACTAGA	1432	2593	6663	30 min
AGACAAGTCTCC	2511	6059	17871	30 min
AGACAGATGACA	584	762	2177	30 min
AGACAGATGGCC	134	150	359	30 min
AGACCTTAAGGA	530	733	2167	30 min
AGACGATAGAAC	381	484	1477	30 min
AGACGGGACTCG	162	184	389	30 min
AGACGTGTCGGT	231	258	703	30 min
AGACTAGAACTT	989	1591	4751	30 min
AGACTAGAAGGT	135	146	437	30 min
AGACTCAGTGCT	692	925	2240	30 min
AGACTCTAGCAT	528	712	2042	30 min
AGAGATCTCGGG	168	193	475	30 min
AGAGGCTTATTA	273	323	911	30 min
AGAGTAGTTTAT	441	559	1382	30 min
AGATAAATATGT	185	216	659	30 min
AGATAAGCGGCG	609	864	2005	30 min
AGATAATGGTCA	1823	3453	9572	30 min
AGATAGGATAAC	2426	5059	15133	30 min
AGATAGTTTGCC	1601	3487	10416	30 min
AGATCATACCTG	1687	3676	10871	30 min
AGATCCATACAA	220	246	655	30 min
AGATCCCCTGAC	595	844	2244	30 min
AGATCGAACGGT	188	210	587	30 min
AGATCGATCCGG	278	389	1130	30 min
AGATCTGTCTTG	292	334	988	30 min
AGATGCAGGATT	318	374	1026	30 min
AGATGGCACGGT	1855	3961	11293	30 min
AGATGGGGCCCT	567	823	1978	30 min
AGATGTAGATTA	146	166	459	30 min
AGATGTATGGCT	542	706	1749	30 min
AGATTAGGATCA	3000	9064	27354	30 min
AGATTGGCGCCG	1314	2342	5838	30 min
AGCAAGGCCTCC	2804	7040	19571	30 min
AGCACCGATAGC	404	508	1519	30 min
AGCACCGCCCAT	134	147	388	30 min
AGCACTGCAATT	136	150	430	30 min
AGCAGACCGCTA	774	1256	2962	30 min
AGCAGCCACCTC	142	159	450	30 min
AGCAGCTGGATT	625	888	2661	30 min
AGCAGGCAACGT	1257	2455	6536	30 min
AGCATAATGTAC	143	160	457	30 min
AGCATCAAGTCA	159	184	530	30 min
AGCATGAAAAAG	299	365	1049	30 min
AGCCACTTTATA	298	350	940	30 min
AGCCATATTTTA	143	162	454	30 min
AGCCATCCACGT	142	157	436	30 min
AGCCCACTGAAT	173	193	607	30 min
AGCCCACTGCAG	919	1416	3462	30 min
AGCCCCAGCGCG	146	159	386	30 min
AGCCCCTTTCTA	218	270	638	30 min
AGCCCGCGTGCG	145	160	346	30 min
AGCCCGTCCTGT	2446	5824	14663	30 min
AGCCGGTTGGTG	277	328	837	30 min
AGCCGTCTTGTT	590	852	2042	30 min
AGCCTAGCAATT	880	1549	4269	30 min
AGCCTGCTTGCT	151	161	402	30 min
AGCCTGTCAGCT	468	685	1830	30 min
AGCCTTCCACGT	816	1307	3336	30 min
AGCGAAAGCGGA	420	616	1773	30 min
AGCGAAAGTACC	154	164	309	30 min
AGCGAAATTTCA	434	571	1594	30 min
AGCGATTAGCGA	178	199	518	30 min
AGCGATTTGTAA	666	888	2194	30 min
AGCGCGTTATGT	237	282	808	30 min
AGCGCTATGCCC	329	385	778	30 min
AGCGGCAATAAT	460	631	1513	30 min
AGCGGCCTTTTG	700	1252	3026	30 min
AGCGGGATACTA	318	432	1119	30 min
AGCGTAGACTAG	513	716	1628	30 min
AGCGTCCGCCGT	268	327	899	30 min
AGCGTCGGTTTT	298	360	1027	30 min
AGCGTCTCACGC	175	193	517	30 min
AGCGTTCGCTTA	227	261	767	30 min
AGCTAAAGACAC	169	185	501	30 min
AGCTATTGAGCT	876	1300	3329	30 min
AGCTCACGAGTG	206	238	634	30 min
AGCTCCATTTAT	306	380	919	30 min
AGCTCGCTTCCA	1000	1844	4782	30 min
AGCTGAATATCA	227	265	707	30 min
AGCTGCTGGAGC	149	163	423	30 min
AGCTGGGCTCTG	139	154	445	30 min
AGCTTACTAATT	392	484	1306	30 min
AGCTTTAAACGA	1781	3243	9256	30 min
AGGAACAGCCAT	155	165	429	30 min
AGGAATCATGAG	328	426	1232	30 min
AGGACGACACTA	180	197	563	30 min
AGGAGCTACGCT	398	560	1675	30 min
AGGAGTTTGGTC	1191	2243	5659	30 min
AGGATAAGATGT	231	267	749	30 min
AGGATACTCCAT	655	1018	2706	30 min
AGGATTCTGGAG	663	1092	2991	30 min
AGGATTGTTAGT	1750	3850	10102	30 min
AGGCAGATCGTT	248	289	633	30 min
AGGCATACGGCT	187	202	487	30 min
AGGCATTCCAAC	170	195	497	30 min
AGGCCAAAGCCT	685	1027	2854	30 min
AGGCCACTGCGA	210	237	612	30 min
AGGCCCATGCAC	157	179	388	30 min
AGGCCGTAAATC	256	315	889	30 min
AGGCCTCGTTCG	1218	2645	7163	30 min
AGGCGCCCGCAT	2346	4850	12155	30 min
AGGCGGCTGTAA	1194	1961	5136	30 min
AGGCGTATAGCC	1606	3053	8378	30 min
AGGCGTCTTGAC	676	1111	2643	30 min
AGGCTCAAGGAC	1351	2239	6304	30 min
AGGCTTCGCGTC	567	770	2285	30 min
AGGGAATCTTAC	202	222	618	30 min
AGGGAGAATGTG	1297	2253	6302	30 min
AGGGATTCACGA	184	201	415	30 min
AGGGCAATGATA	149	165	458	30 min
AGGGCAGAAGTT	170	201	569	30 min
AGGGCATTTATT	334	420	1271	30 min
AGGGCTCTCAGA	1342	2632	6404	30 min
AGGGCTTTATCC	334	426	993	30 min
AGGGGACGTCTT	267	335	857	30 min
AGGGGATGACTA	238	285	720	30 min
AGGGGTAGTATG	259	331	832	30 min
AGGGGTCCTCCA	960	1791	4740	30 min
AGGGTAAGGCTT	575	712	1820	30 min
AGGGTCATGTCT	173	209	495	30 min
AGGGTCGATCTT	193	236	695	30 min
AGGGTCGGCGAG	1522	2944	7365	30 min
AGGGTGCGTGTG	781	1244	3221	30 min
AGGGTGGGTGCG	346	449	1077	30 min
AGGGTGTATTAA	1061	1786	4688	30 min
AGGTAACCTCTA	463	759	1973	30 min
AGGTACCTCTAA	1014	1621	4158	30 min
AGGTACTTCCAG	1527	2763	7488	30 min
AGGTAGTGAACT	138	147	446	30 min
AGGTCCTCTGGA	176	195	584	30 min
AGGTCGAAAATC	541	822	2218	30 min
AGGTCTCATGTA	136	152	395	30 min
AGGTGACTCATT	1089	1940	5323	30 min
AGGTGATTGGTT	1382	2168	5428	30 min
AGGTGCAACACC	538	797	2053	30 min
AGGTGCCGCGGT	162	179	487	30 min
AGGTGCTGCTGG	193	226	502	30 min
AGGTGGAGAGGC	1031	1839	5174	30 min
AGGTGGGATACT	300	372	952	30 min
AGGTGTTTGGCA	323	418	1083	30 min
AGGTGTTTGGTA	521	731	1920	30 min
AGGTTAACGCGT	793	1396	3712	30 min
AGGTTATAGTGC	283	349	867	30 min
AGGTTATCCAGA	311	426	1100	30 min
AGGTTCTAGGAA	145	160	334	30 min
AGGTTGAACGAG	151	167	382	30 min
AGGTTGTACCTT	534	817	2075	30 min
AGGTTGTCCAAT	1158	2130	5431	30 min
AGGTTGTGTATT	909	1740	5220	30 min
AGGTTTCTTGTT	646	905	2452	30 min
AGGTTTGCCTCC	1128	2123	5252	30 min
AGGTTTTCCCTA	505	675	1846	30 min
AGTAAACACTTA	189	213	625	30 min
AGTAACCCGAAG	319	418	1172	30 min
AGTAAGACTGCT	768	1258	3491	30 min
AGTAAGGACATT	735	1141	3073	30 min
AGTAATCCCTAA	455	631	1791	30 min
AGTACGGGCACG	539	846	2125	30 min
AGTAGCTTAAAG	475	657	1946	30 min
AGTAGTAACAGG	523	743	1981	30 min
AGTATCCCTCCA	416	537	1513	30 min
AGTATCTGGGAC	594	852	2390	30 min
AGTATGTGAGGA	566	876	2212	30 min
AGTCAAGTCCCG	176	216	522	30 min
AGTCAATTTGAG	600	894	2621	30 min
AGTCAGTCGTCA	666	995	2562	30 min
AGTCCTTTCATG	232	278	783	30 min
AGTCGCTGTTAG	1097	1963	5643	30 min
AGTCGTGTGTCG	226	281	763	30 min
AGTCTAATGCTT	169	186	494	30 min
AGTCTAATTATA	1271	2242	6035	30 min
AGTCTCAGCCTC	690	1091	2973	30 min
AGTCTGAAGTCG	149	174	547	30 min
AGTCTTATTATG	260	308	831	30 min
AGTCTTATTTGC	373	462	1254	30 min
AGTGAAGATAGC	481	627	1457	30 min
AGTGACAAGTGC	231	271	661	30 min
AGTGAGGTCAGA	132	150	360	30 min
AGTGCAAACAAC	765	1170	3234	30 min
AGTGCAGGCTAT	1835	3348	8161	30 min
AGTGCATCAATT	304	354	813	30 min
AGTGCGATAAAA	942	1504	4239	30 min
AGTGCGCTTGTC	229	269	708	30 min
AGTGCTCGTTGA	874	1137	2983	30 min
AGTGCTTGTCGA	227	284	736	30 min
AGTGGCCCGACG	473	614	1441	30 min
AGTGGGCGTGCG	1096	1924	5067	30 min
AGTGTATTAGAG	162	186	425	30 min
AGTGTCACTAAT	186	206	535	30 min
AGTGTCCATGAG	2044	5614	16460	30 min
AGTGTCGGTTTG	551	744	1826	30 min
AGTGTGATAGAG	145	160	402	30 min
AGTGTGCGCGCA	1325	2532	6206	30 min
AGTGTTGGTGGC	1613	3377	8821	30 min
AGTGTTTAGGTG	228	250	703	30 min
AGTGTTTCCTCG	161	181	474	30 min
AGTGTTTTTGGA	277	347	846	30 min
AGTTAAGCTGCG	428	584	1594	30 min
AGTTACCCACGT	181	209	558	30 min
AGTTAGCTCAAA	603	853	2212	30 min
AGTTAGGCTGGG	664	1040	2631	30 min
AGTTATGCACCG	426	584	1560	30 min
AGTTATGCTTCA	418	554	1293	30 min
AGTTCAACCGAA	919	1722	4763	30 min
AGTTCACAACTG	710	1191	3625	30 min
AGTTCCCGTACC	166	189	535	30 min
AGTTCGCGGTAC	358	457	1118	30 min
AGTTCGCTCCAT	1031	1690	4319	30 min
AGTTCGTCATTA	137	150	434	30 min
AGTTGCCATTGA	142	158	452	30 min
AGTTGCGGGTCA	158	183	517	30 min
AGTTGGACCTTC	202	241	719	30 min
AGTTGTAATTTT	154	173	462	30 min
AGTTGTCGGTAG	968	1743	4573	30 min
AGTTTCACCCAA	1513	2975	7625	30 min
AGTTTGAACTCG	129	149	413	30 min
AGTTTGAGGATG	184	206	516	30 min
AGTTTTCTACTC	1136	2125	5549	30 min
AGTTTTTATGAG	371	471	1087	30 min
ATAAACCTCAAA	869	1281	3045	30 min
ATAAACGGCTAG	658	992	2934	30 min
ATAAACTCCATA	2418	6555	16765	30 min
ATAAATAGCATT	940	1709	4372	30 min
ATAACAACTAAC	164	184	541	30 min
ATAACCATATCC	823	1413	3753	30 min
ATAACCCTTACC	174	204	571	30 min
ATAACCGAAGGT	1181	2210	5925	30 min
ATAACGTCGTGT	406	489	1093	30 min
ATAACTAAACAT	139	153	458	30 min
ATAACTGGTATA	461	709	1832	30 min
ATAAGAATCGGT	1221	2546	6315	30 min
ATAAGAGGAATG	182	204	571	30 min
ATAAGATGTTTC	154	174	523	30 min
ATAAGGTTAACC	1773	3586	10326	30 min
ATAATAAGGGCT	948	1684	3906	30 min
ATAATAGGTTTC	978	1327	3165	30 min
ATAATCGCCAGA	1101	1915	5312	30 min
ATAATCTAACTC	530	693	1683	30 min
ATAATCTCGATT	1170	2230	6616	30 min
ATAATGATGTGA	911	1454	3683	30 min
ATAATTTTCCGC	1238	2075	5845	30 min
ATACAACACTCA	162	179	498	30 min
ATACAATCGTTG	308	375	1034	30 min
ATACAGACGAGT	838	1146	2650	30 min
ATACAGCTGACG	2023	3740	10464	30 min
ATACATGTACAT	642	1065	2608	30 min
ATACCACGCACA	1050	1828	4217	30 min
ATACCTCACCTC	427	607	1422	30 min
ATACGAACGTGT	716	1254	3380	30 min
ATACGTCATAGA	487	635	1685	30 min
ATACGTGAGGTA	287	346	943	30 min
ATACTCCTGTAG	228	250	669	30 min
ATACTGTCGAGC	134	146	349	30 min
ATACTTCGCTGA	799	1360	3733	30 min
ATAGACGGTGTC	972	1767	5268	30 min
ATAGACTTGTTC	1730	2982	8646	30 min
ATAGCAAGCGAG	338	443	1283	30 min
ATAGCACAAGCC	200	223	579	30 min
ATAGCAGTTAAT	198	229	605	30 min
ATAGGAATGTGT	1154	2083	5535	30 min
ATAGGATGCCAG	634	1052	2830	30 min
ATAGGCAAGGCT	1243	2244	5958	30 min
ATAGGCCCCCGC	242	275	815	30 min
ATAGGGATCCAA	533	841	2308	30 min
ATAGGGCTGACG	191	242	663	30 min
ATAGGGTCACAG	226	265	705	30 min
ATAGTCAGTCAA	193	221	575	30 min
ATAGTGTCTCTG	1010	1697	4321	30 min
ATAGTGTTAGGG	221	264	681	30 min
ATAGTTCCCGAT	196	235	520	30 min
ATAGTTTGCCAT	758	1115	3093	30 min
ATATACTAGGCC	424	539	1307	30 min
ATATAGACACCT	1342	2695	7458	30 min
ATATAGGGCTGG	141	150	387	30 min
ATATCAACGACG	1567	3008	8871	30 min
ATATCCAGAGTA	528	728	1765	30 min
ATATCCAGAGTC	468	606	1516	30 min
ATATCCAGAGTG	390	481	1281	30 min
ATATCCAGAGTT	506	687	1878	30 min
ATATCGTATTCG	347	477	1331	30 min
ATATCTATCGCA	2071	4923	13280	30 min
ATATGCCACTGA	2213	4763	13598	30 min
ATATGCTCGATT	838	1373	3914	30 min
ATATGTTCGGCT	1942	3301	9320	30 min
ATATTAGTCTTC	1173	2086	5516	30 min
ATATTATCCGGA	678	953	2154	30 min
ATATTGAAGGTT	210	235	647	30 min
ATATTGTTGCGG	244	277	863	30 min
ATCAAAACTAAC	529	740	1873	30 min
ATCAAATGGAAC	1117	1839	5528	30 min
ATCAAGAACGAG	593	896	2350	30 min
ATCAAGGTAACG	829	1363	3698	30 min
ATCAATACCACA	3477	7657	22183	30 min
ATCAATAGGTCG	962	1794	4994	30 min
ATCACACGACTC	1740	3844	10209	30 min
ATCACATAGAGT	166	184	502	30 min
ATCACGCTTCAC	1090	1804	4143	30 min
ATCACTCATCGT	325	417	1148	30 min
ATCACTTAAATA	436	528	1603	30 min
ATCAGCCTGCTA	501	691	1691	30 min
ATCAGGGACCCC	1130	1841	4788	30 min
ATCATGCGGTCA	147	155	411	30 min
ATCATTAACATT	457	704	1624	30 min
ATCATTACGAAC	188	206	477	30 min
ATCATTCAGAGG	356	498	1239	30 min
ATCCAAATAAAT	510	683	1649	30 min
ATCCACCTTTAG	135	148	433	30 min
ATCCATATAACG	809	1380	3690	30 min
ATCCCCCCCTGT	218	247	586	30 min
ATCCCCCCGCGT	504	669	1627	30 min
ATCCCCTACTCG	931	1646	4169	30 min
ATCCCGCCAACT	152	167	365	30 min
ATCCCGCCCAAC	131	151	369	30 min
ATCCCGTAGTTC	1735	4112	10861	30 min
ATCCGCTTCTCC	751	1203	3134	30 min
ATCCGGTAGCGG	152	173	469	30 min
ATCCGTTGTTCA	1195	2293	5945	30 min
ATCCTAGAGAAT	142	155	425	30 min
ATCCTAGCAAAC	265	283	811	30 min
ATCCTATCTATG	164	179	527	30 min
ATCCTCATAACG	3637	10773	28731	30 min
ATCCTGAAGTTC	311	354	951	30 min
ATCCTGAGACGT	456	654	1662	30 min
ATCCTTACCTCA	436	566	1641	30 min
ATCCTTATCTCC	213	238	713	30 min
ATCGAATAAGAT	408	523	1511	30 min
ATCGAATCCTTA	195	217	560	30 min
ATCGACTCCCAT	171	186	497	30 min
ATCGATACATTC	167	197	553	30 min
ATCGATCCATGA	631	933	2276	30 min
ATCGATCTTGCT	341	418	1200	30 min
ATCGATGCCCGC	303	354	828	30 min
ATCGCCCGCAAG	266	319	930	30 min
ATCGCCGATCAA	623	948	2490	30 min
ATCGCGGCTTCA	192	214	596	30 min
ATCGGTGGCTAT	153	166	448	30 min
ATCGGTTCGTAC	718	1049	2394	30 min
ATCGTAGTATCA	903	1596	4290	30 min
ATCGTCGAGCAC	168	184	471	30 min
ATCGTGAAACAG	208	238	563	30 min
ATCTAAAAGTAT	142	156	391	30 min
ATCTAACGGCTT	186	208	514	30 min
ATCTAAGGACGG	494	694	1881	30 min
ATCTAATCAGGA	254	310	953	30 min
ATCTAGTGCACC	808	1293	3538	30 min
ATCTATTACGAT	204	232	685	30 min
ATCTATTCGACA	1219	2239	6147	30 min
ATCTCAAGTCCA	1299	2749	7646	30 min
ATCTCAGCCTTA	131	150	355	30 min
ATCTCCCGGAAC	169	202	514	30 min
ATCTCGAGTCCA	931	1568	4004	30 min
ATCTCGCGTGAT	1188	1908	5122	30 min
ATCTCTTCCAAA	704	1152	3300	30 min
ATCTGACTGAAA	351	463	1263	30 min
ATCTGGACTTGT	2806	7260	21595	30 min
ATCTGGCACCAT	928	1565	4269	30 min
ATCTGGGAACTT	218	269	767	30 min
ATCTGGGTCTTG	1392	2709	7179	30 min
ATCTGTATCTGG	258	334	713	30 min
ATCTTACAATAA	420	605	1519	30 min
ATCTTCAAACGC	532	730	1667	30 min
ATCTTCCATCCT	1155	2136	5425	30 min
ATCTTCCGGCAC	140	155	453	30 min
ATCTTGATATTA	690	1060	2464	30 min
ATCTTTGTGTGG	870	1317	3541	30 min
ATCTTTTGGGCC	142	154	398	30 min
ATGAACTGGGAA	623	847	1988	30 min
ATGAACTTACGC	186	207	563	30 min
ATGACACCAACT	603	817	2030	30 min
ATGACAGGGTTT	1471	2650	7170	30 min
ATGACCCGAGGG	1369	2751	7258	30 min
ATGACGCAAATT	148	170	453	30 min
ATGACTATCTAT	633	914	2152	30 min
ATGACTGTACAT	2029	5352	14036	30 min
ATGAGCTAAGCG	217	247	735	30 min
ATGAGTTGCCGT	1415	2853	7450	30 min
ATGATAAACAAC	528	792	2399	30 min
ATGATAAGGACA	211	226	486	30 min
ATGATCGTATTT	1105	1916	4917	30 min
ATGATCTTATAT	2049	5545	14718	30 min
ATGATGGCACGT	405	507	1285	30 min
ATGATTAAAAAA	280	341	841	30 min
ATGCAACACATG	443	610	1660	30 min
ATGCAGCAACGG	157	171	438	30 min
ATGCAGTGATTT	362	498	1421	30 min
ATGCATGAGCAC	1050	1685	4458	30 min
ATGCCAAACTGC	143	160	427	30 min
ATGCCAATGCTC	394	501	1468	30 min
ATGCCACACAGT	592	859	2210	30 min
ATGCCGCGAAAC	1750	3512	9878	30 min
ATGCCGTGCTTC	149	164	442	30 min
ATGCGCTCTCGC	356	443	1121	30 min
ATGCGGTGCTTT	200	220	575	30 min
ATGCGTCATTGA	897	1561	4340	30 min
ATGCTCATTTGC	223	254	731	30 min
ATGCTCCATAGG	660	965	2110	30 min
ATGCTCTACTTC	256	309	784	30 min
ATGCTGTCTCTA	256	322	780	30 min
ATGCTTGCCGAC	327	406	1087	30 min
ATGGAAACGTGC	144	158	433	30 min
ATGGAACTTACA	275	320	915	30 min
ATGGAAGCACTC	1051	1654	4128	30 min
ATGGATCCTCGA	198	232	644	30 min
ATGGCTAACCGG	145	161	382	30 min
ATGGGCCAAGTC	300	365	968	30 min
ATGGGTTAGTTT	1669	3960	10709	30 min
ATGGGTTCGACG	184	229	514	30 min
ATGGTAGTTGCA	717	1082	2582	30 min
ATGGTGACAATT	1522	2729	7102	30 min
ATGTAATTCAAT	793	1191	2982	30 min
ATGTACAAAAGA	291	360	970	30 min
ATGTACTGGATG	726	1269	3438	30 min
ATGTAGTGAGAC	515	720	2052	30 min
ATGTCCACCCTA	132	156	412	30 min
ATGTCCATGTCT	1015	1473	4063	30 min
ATGTCGTCCCGA	249	313	860	30 min
ATGTCGTCCGCT	371	458	1311	30 min
ATGTCTATCGCA	279	337	1002	30 min
ATGTGCAAATTG	676	1055	2610	30 min
ATGTGGAGCGGG	1235	2153	5580	30 min
ATGTGTAGATGA	823	1331	3216	30 min
ATGTTAATGATT	149	167	483	30 min
ATGTTGAGTATT	722	1068	2513	30 min
ATGTTTTTTCCG	943	1527	4070	30 min
ATTAAACTTATC	419	527	1388	30 min
ATTAATAAGTCC	671	1001	2458	30 min
ATTAATGATTCC	295	388	896	30 min
ATTACAACACTT	1190	2137	6253	30 min
ATTACAACCTAA	147	156	438	30 min
ATTACACGGGGC	212	240	593	30 min
ATTACAGGTTGG	135	154	418	30 min
ATTACCGAGCAT	167	187	546	30 min
ATTACCTAGGGG	162	186	486	30 min
ATTACGACCTAA	3233	8659	24041	30 min
ATTAGAGTAGAC	152	162	399	30 min
ATTAGGAAGACC	203	235	581	30 min
ATTAGTTATGGC	437	594	1617	30 min
ATTATATGTCGG	600	943	2386	30 min
ATTATGTCGTCG	528	772	2105	30 min
ATTATTGTGCCG	343	460	991	30 min
ATTATTTGGAAT	413	504	1288	30 min
ATTCAAATTGTG	509	703	1762	30 min
ATTCAACCAGTA	141	156	455	30 min
ATTCAAGCTTGG	1233	2012	5052	30 min
ATTCACCGCGAG	237	267	663	30 min
ATTCCACGGGGC	1018	1677	4498	30 min
ATTCCGACCATG	533	678	1819	30 min
ATTCGCACGTTG	154	170	369	30 min
ATTCGTTAGCCC	331	386	1115	30 min
ATTCTGAAATGG	317	388	889	30 min
ATTCTTGTGTAA	458	617	1656	30 min
ATTCTTTAGCTT	299	344	945	30 min
ATTGAATATGGC	709	1009	2759	30 min
ATTGCTATACTA	148	168	442	30 min
ATTGCTGTACTA	3845	12228	35494	30 min
ATTGGCGCTTGG	2308	5085	13418	30 min
ATTGGGTCTTAC	181	202	511	30 min
ATTGGTGTCATG	399	552	1333	30 min
ATTGTAGATACA	338	411	1182	30 min
ATTGTCCCATGA	788	1321	3563	30 min
ATTGTCTTTTCC	215	239	670	30 min
ATTGTGCTAGTC	202	230	579	30 min
ATTGTTTCAGTC	216	259	716	30 min
ATTTAATTACGT	386	510	1147	30 min
ATTTATAGAGCA	773	1156	3153	30 min
ATTTATTCGGTT	1010	1602	3617	30 min
ATTTATTGCATG	494	760	2053	30 min
ATTTCTGACCTC	185	205	625	30 min
ATTTGTATTTGT	200	233	632	30 min
ATTTGTCATTCG	798	1362	3440	30 min
ATTTGTGAACAC	1928	4231	12712	30 min
ATTTGTGGTCAT	404	512	1362	30 min
ATTTGTTTGCTT	1523	3093	7937	30 min
ATTTTACGTCGG	145	161	428	30 min
ATTTTGTAAATC	716	1133	3199	30 min
ATTTTTGAAAGC	1218	2179	5994	30 min
CAAAAAACTTAT	166	182	455	30 min
CAAAAAATTACA	153	162	504	30 min
CAAAAAGTTACA	3869	13586	40505	30 min
CAAAAATGCCCA	178	201	603	30 min
CAAAACTAAGGT	759	1236	3555	30 min
CAAAATGGTCGG	881	1439	4135	30 min
CAAAATGTAAAA	406	578	1592	30 min
CAAACAATAGAA	528	794	2149	30 min
CAAACACACAGA	787	1246	3282	30 min
CAAACCATCCTG	611	912	2584	30 min
CAAACCGTCTGC	935	1567	4004	30 min
CAAACGGAAAAT	251	287	893	30 min
CAAACGTCGCCT	213	247	661	30 min
CAAACTAACACT	192	214	570	30 min
CAAACTCAGGAG	512	722	1716	30 min
CAAACTCCAACC	336	399	1178	30 min
CAAAGCTATCAG	1001	1744	5049	30 min
CAAAGTCCCCCC	186	217	559	30 min
CAAATAGAGCGG	1909	3759	10403	30 min
CAAATTTCGCTT	652	983	2747	30 min
CAACAAAGCACA	767	1213	3254	30 min
CAACAAATGTGC	858	1480	4416	30 min
CAACACCAGATT	252	299	841	30 min
CAACCAGATGGA	206	231	674	30 min
CAACCCACAAAA	1029	1793	4799	30 min
CAACCTCATGAT	157	185	494	30 min
CAACGGCCTCTC	134	147	339	30 min
CAACTATGACAG	627	916	2467	30 min
CAACTGATTCAG	396	518	1534	30 min
CAAGAACCTCAC	1233	2450	6848	30 min
CAAGAACTGGTC	3357	10312	28877	30 min
CAAGACAGTCCA	368	459	1232	30 min
CAAGACTGTAAT	1100	1762	4947	30 min
CAAGAGCACACT	197	230	598	30 min
CAAGATTGACCA	472	626	1374	30 min
CAAGCGACACCC	151	171	460	30 min
CAAGCGTGCGGT	143	151	411	30 min
CAAGCTAGCATG	777	1123	2480	30 min
CAAGGAAGGTGC	512	637	1423	30 min
CAAGGATCCGCC	190	217	622	30 min
CAAGGGATTACC	254	286	709	30 min
CAAGTGTCCCCC	585	806	1804	30 min
CAAGTTTTCCTG	307	385	1092	30 min
CAATAAACTGCG	1255	2275	5538	30 min
CAATAATGATGT	1400	2938	8575	30 min
CAATACAGGGAA	186	201	540	30 min
CAATATAATGTA	1134	2009	5187	30 min
CAATATATGCTC	226	269	726	30 min
CAATCACCTAAA	333	452	1277	30 min
CAATCACGCCAC	139	163	387	30 min
CAATCGCACCTC	339	398	1018	30 min
CAATCTTCTCAC	3563	11208	32526	30 min
CAATGCTGAAGG	2396	6492	18954	30 min
CAATGTGACGTG	213	248	678	30 min
CAATGTGTGATG	142	156	381	30 min
CAATGTGTGTCT	415	572	1487	30 min
CAATTAAAGCGT	300	360	940	30 min
CAATTACCAGGC	135	146	355	30 min
CAATTATAGAGG	1368	2850	7740	30 min
CAATTCCGTAAG	453	598	1709	30 min
CAATTCTAACGC	303	373	1141	30 min
CAATTTGTCTGT	603	1037	2773	30 min
CACAAAATCACG	295	360	833	30 min
CACAACTATCGG	333	441	1188	30 min
CACAATTACGGA	185	205	594	30 min
CACACATTTCGG	295	397	1104	30 min
CACACCTTTTAT	3362	8617	25257	30 min
CACACTATCCGT	131	146	385	30 min
CACAGAGAGCAG	870	1340	3479	30 min
CACAGCTTTCCA	756	1190	3315	30 min
CACAGGCCAGAG	474	614	1802	30 min
CACATACTCATC	247	309	896	30 min
CACATATAGTGA	161	182	526	30 min
CACATGTCTTTG	194	229	595	30 min
CACCAAGACCCA	181	210	597	30 min
CACCCAAATAAG	263	300	757	30 min
CACCCACGAGCT	1912	4856	12894	30 min
CACCCGGGTGCT	1008	1876	5142	30 min
CACCCGTCAACT	222	278	807	30 min
CACCCTCAAGGT	313	377	1043	30 min
CACCCTCAGTAG	589	925	2384	30 min
CACCGAAACCCA	146	186	618	30 min
CACCGACATTCC	175	189	442	30 min
CACCGAGACCCA	2205	5964	19342	30 min
CACCGCAAGTCG	140	158	435	30 min
CACCGCAGAGAT	429	604	1797	30 min
CACCGCTTCCTT	1085	1827	4076	30 min
CACCGTCTTACA	434	549	1666	30 min
CACCTACATTGC	185	222	637	30 min
CACCTAGTTAGG	286	332	939	30 min
CACCTGGAATTT	739	1224	3374	30 min
CACCTTTGGAGA	776	1071	2424	30 min
CACGCCAACCGT	1307	2522	7167	30 min
CACGCCACGGTG	347	466	1284	30 min
CACGCGCGTGAT	151	170	340	30 min
CACGCGGTATTG	1109	1826	4803	30 min
CACGCGGTCCAG	1063	1857	4668	30 min
CACGCTGTCGAA	988	1556	3670	30 min
CACGTACGTCCT	470	633	1675	30 min
CACGTAGATGAT	3301	8414	23856	30 min
CACTAAGGGTTC	229	272	589	30 min
CACTACATGGTA	782	1317	3552	30 min
CACTCAACGGGT	1046	1826	4985	30 min
CACTCACTCTTA	2466	6492	16980	30 min
CACTCGACTACG	266	338	974	30 min
CACTCTCAACCG	343	480	1181	30 min
CACTCTGTAGCA	133	148	382	30 min
CACTGAGTGCAC	1066	1714	4355	30 min
CACTGCGGAAAG	445	569	1296	30 min
CACTGCTCTAAG	294	358	756	30 min
CACTGGATCGAG	439	620	1619	30 min
CACTGGCGCGAG	146	170	395	30 min
CACTGTCACACC	556	719	1695	30 min
CACTGTCTGAAC	522	735	2096	30 min
CACTTAGTAGAG	2207	4761	12538	30 min
CACTTCCCCAGA	356	447	1276	30 min
CACTTGCTAATC	160	172	426	30 min
CACTTTAACCGA	2519	6966	19974	30 min
CACTTTACGACA	1689	2864	7685	30 min
CACTTTTATCAC	754	1123	3007	30 min
CAGAACCGCACC	187	204	567	30 min
CAGAACCTTCGT	154	170	456	30 min
CAGAACTCAAAT	169	207	478	30 min
CAGAAGCGTAAA	1066	2238	6640	30 min
CAGAAGGTATGT	695	1118	3373	30 min
CAGAAGTAGGCG	569	834	2444	30 min
CAGAATCCATCT	531	712	2032	30 min
CAGAATTTAACG	3367	9194	27649	30 min
CAGACACGGGAA	145	155	440	30 min
CAGACCAGGCAT	1316	2430	7415	30 min
CAGACGACGCAC	1186	1957	5609	30 min
CAGACGTTCCTG	1184	2283	6651	30 min
CAGACTATAGCG	209	245	722	30 min
CAGAGAGCCTTG	155	176	485	30 min
CAGAGCCGTTAG	283	331	1005	30 min
CAGATCCTGGTT	743	1369	3816	30 min
CAGATGGGAGGG	528	853	2432	30 min
CAGATTGGACAC	777	1229	3131	30 min
CAGCATCGTTTT	500	751	2148	30 min
CAGCATCTATTC	732	1144	3243	30 min
CAGCCAAATTTC	519	745	1982	30 min
CAGCCAGTACGC	1023	1629	4272	30 min
CAGCCCACTGCT	614	1006	2659	30 min
CAGCCGTAACTA	181	210	580	30 min
CAGCCGTCCCCA	149	175	530	30 min
CAGCCTAACCGT	232	280	747	30 min
CAGCCTAATATA	817	1363	3422	30 min
CAGCGTTAAGTC	200	220	563	30 min
CAGCTAGCACCC	858	1412	3931	30 min
CAGCTGCCTATC	339	491	1201	30 min
CAGCTTTTCTGG	174	194	599	30 min
CAGGAAAGACTG	180	204	576	30 min
CAGGACTATAAA	909	1496	4128	30 min
CAGGAGCAAGTA	160	177	460	30 min
CAGGAGTCCCAG	438	608	1611	30 min
CAGGCAAGCTCT	188	217	582	30 min
CAGGCAATTTTC	618	858	2590	30 min
CAGGCAGCTCGT	606	888	2155	30 min
CAGGCGCATAAC	863	1380	3877	30 min
CAGGCTATCTGA	225	256	507	30 min
CAGGGGAACTTC	875	1567	4312	30 min
CAGGGGTCCCTT	790	1294	3486	30 min
CAGGGTTTATCG	225	262	709	30 min
CAGGTAGAGTTC	146	166	461	30 min
CAGGTAGCTGGT	566	826	2565	30 min
CAGGTCTATCGC	142	157	423	30 min
CAGGTTTCTCTA	307	385	1103	30 min
CAGTAACATGTG	167	188	518	30 min
CAGTACAAACCT	244	275	629	30 min
CAGTATATACTC	200	233	646	30 min
CAGTATATGCTC	4201	11866	30499	30 min
CAGTATTCATGC	681	1075	2928	30 min
CAGTCGTTGTCC	151	171	505	30 min
CAGTCTAAGATG	1701	3397	9568	30 min
CAGTCTCGGCAG	1019	1812	4928	30 min
CAGTGCTTCCCT	163	185	482	30 min
CAGTGGCCTATT	137	150	325	30 min
CAGTGTTTTCAA	326	432	1199	30 min
CAGTTATACGTT	1141	2140	5633	30 min
CAGTTCACGTAA	211	274	732	30 min
CAGTTCCATCCA	146	159	478	30 min
CAGTTGGCTTGG	1133	2111	5888	30 min
CAGTTGGTACAT	279	340	1085	30 min
CAGTTGTTCTAC	1105	1890	4846	30 min
CAGTTTATGGTC	205	234	608	30 min
CATAAGTGTGGG	143	164	419	30 min
CATACCCACGCG	209	241	600	30 min
CATACTTAAACA	462	641	1542	30 min
CATAGGGGACAA	403	572	1568	30 min
CATATCGGTGCC	812	1428	3710	30 min
CATATTAGCCGA	1870	4254	12062	30 min
CATATTGCATAA	1732	3603	10287	30 min
CATCAACAAGCC	193	222	633	30 min
CATCAATCCGTA	1814	3872	10476	30 min
CATCATTAGTTG	217	268	805	30 min
CATCCAGGCATA	176	200	471	30 min
CATCCCCGAGAT	308	369	1058	30 min
CATCCGCCAGGG	157	181	467	30 min
CATCCGTTCAGA	265	314	872	30 min
CATCCTACTCAC	3082	8907	26678	30 min
CATCGGTCCTTG	266	334	809	30 min
CATCGTAACGTA	151	171	442	30 min
CATCGTAGGCTA	532	796	2106	30 min
CATCGTGCACCC	1205	2428	6198	30 min
CATCTCCTTCTA	587	830	2117	30 min
CATCTGACCAAC	891	1468	3448	30 min
CATCTGGCCTTT	200	232	660	30 min
CATCTTACTCCC	1322	2448	6707	30 min
CATGAACGAACT	195	218	566	30 min
CATGAGAACCTA	527	702	1817	30 min
CATGAGCCGAAA	286	333	1031	30 min
CATGCGCCTAGG	133	149	385	30 min
CATGCGGGATAT	1027	1922	4703	30 min
CATGGAAACGCG	463	647	1834	30 min
CATGGAGGTCCT	171	194	442	30 min
CATGGCGGTCGG	1082	2063	4853	30 min
CATGTACACGCG	202	229	571	30 min
CATGTACGAGGG	440	593	1593	30 min
CATGTCAATACT	210	257	769	30 min
CATGTCGCCACT	1220	2275	5336	30 min
CATGTTCATAGT	177	207	627	30 min
CATGTTTAACAT	1191	1978	5327	30 min
CATTAACTACTG	1156	1937	3911	30 min
CATTATACTAAA	156	169	393	30 min
CATTATATTCCC	148	170	357	30 min
CATTATGAGCGC	930	1670	3663	30 min
CATTCAACATGC	902	1502	3061	30 min
CATTCAGGCGCG	1645	3046	6756	30 min
CATTCCCTGTAA	1275	1862	4118	30 min
CATTGGTCTGTA	131	184	358	30 min
CATTGTCCGTGT	129	148	389	30 min
CATTGTCCGTTC	1551	2940	6448	30 min
CATTGTTATCGT	185	208	501	30 min
CATTTACTCACT	253	300	640	30 min
CATTTGCGCCAC	251	296	629	30 min
CATTTGCGTATT	176	206	491	30 min
CATTTTCAGGCC	512	753	1909	30 min
CCAAAAGACCTA	267	317	985	30 min
CCAAACATGTCA	202	238	780	30 min
CCAAAGAACTGC	530	707	1682	30 min
CCAAAGTCTTCA	2862	7614	22790	30 min
CCAACACAGCGA	920	1503	4132	30 min
CCAACACTGTAA	262	301	650	30 min
CCAACGACTATA	160	181	447	30 min
CCAAGCTGGATT	2471	4946	14423	30 min
CCAAGTCACGCA	145	160	424	30 min
CCAAGTTTGTTT	143	163	511	30 min
CCAATAAGCGGA	1393	3076	9043	30 min
CCAATAGCTTTG	1209	2589	7095	30 min
CCAATCTTCCCT	147	167	427	30 min
CCAATGTCCAGT	388	516	1435	30 min
CCAATTAGGGGT	444	594	1570	30 min
CCACAACAGACA	2073	5137	15150	30 min
CCACACGTAGAG	477	687	1999	30 min
CCACAGCAAGTG	1787	3213	9307	30 min
CCACAGGGGCCA	2194	4256	12772	30 min
CCACATATTCTC	162	176	482	30 min
CCACCGACCGGA	190	209	546	30 min
CCACCGCACTGC	765	1133	2733	30 min
CCACCTTCTAAC	841	1381	3554	30 min
CCACGAATACTA	1222	2252	6261	30 min
CCACGAGAACCG	704	1093	3111	30 min
CCACGTGCTGAC	774	1198	3138	30 min
CCACTCGTGCGA	156	170	434	30 min
CCACTCTATATC	255	303	893	30 min
CCACTTCCCCTT	1136	2339	6533	30 min
CCACTTTAGGGG	146	167	403	30 min
CCAGAACACTGC	1159	1922	5022	30 min
CCAGACATATCA	242	298	893	30 min
CCAGACATGTCA	3253	10444	30465	30 min
CCAGAGCCAATA	147	171	459	30 min
CCAGCAACTCCG	140	161	400	30 min
CCAGCCAGATTT	171	186	589	30 min
CCAGCGACACCA	825	1593	4128	30 min
CCAGCGTTAGGA	153	169	485	30 min
CCAGCTAGAAAG	134	154	383	30 min
CCAGCTTTTGTC	366	514	1423	30 min
CCAGGATTCTTC	3106	10270	29283	30 min
CCAGGATTGAGG	390	507	1527	30 min
CCAGGCTACAGC	1628	3277	9034	30 min
CCAGGGAAAGCA	1659	2935	8484	30 min
CCAGGGGTATTG	1074	1967	5388	30 min
CCAGGGTATACT	570	849	2226	30 min
CCAGTCGGTCCT	2839	7176	19663	30 min
CCAGTCTTGTCA	168	194	502	30 min
CCATAACAGTGA	197	238	622	30 min
CCATAGACAGGT	131	146	391	30 min
CCATAGAGAAGT	317	442	1204	30 min
CCATAGCCAGCG	375	484	1049	30 min
CCATATGCGAGG	323	487	1207	30 min
CCATCAAATTCC	1762	3826	10737	30 min
CCATCGAATGGC	166	187	565	30 min
CCATCGTTAAGC	255	294	823	30 min
CCATCTAACAAA	134	148	405	30 min
CCATCTCCTTGA	418	580	1457	30 min
CCATGAGGCGGT	881	1227	3006	30 min
CCATTGACCACG	577	960	2656	30 min
CCATTTGTCCCT	816	1249	2845	30 min
CCATTTTACGCG	179	218	551	30 min
CCCAAACCCAAA	975	1603	4133	30 min
CCCAAATAGATA	139	152	465	30 min
CCCAAATGGATA	3260	8311	24390	30 min
CCCAAATTATCT	229	253	686	30 min
CCCAACAGGAAA	737	1191	3327	30 min
CCCAAGCCTCCC	160	168	561	30 min
CCCAATGGTTGT	280	340	933	30 min
CCCACACCATCA	139	153	423	30 min
CCCACCGGATTT	1196	2351	5906	30 min
CCCACCTCGGGA	873	1548	4309	30 min
CCCACCTTCTGA	448	626	1548	30 min
CCCACTCGATCC	244	282	722	30 min
CCCACTTTTCCC	241	285	716	30 min
CCCAGAAGGGCG	162	185	405	30 min
CCCAGACCTCCC	161	173	492	30 min
CCCAGAGCGAAG	1119	2210	6262	30 min
CCCAGCCCCGAC	233	273	565	30 min
CCCAGGCCAGAA	674	1006	2741	30 min
CCCAGGCCTCCC	4080	14485	41893	30 min
CCCATAGGCAGA	316	404	1110	30 min
CCCATCGAAATA	627	908	2911	30 min
CCCATCTTTTCT	330	407	1165	30 min
CCCATGAATAAC	513	698	1735	30 min
CCCATGAGTCAG	1722	3364	8836	30 min
CCCATGCGGTTG	1311	2288	5741	30 min
CCCATGTGCCAA	379	497	1398	30 min
CCCATTGTGGGC	1255	2210	5776	30 min
CCCATTGTTTGT	189	215	601	30 min
CCCCAACAGATA	1734	3559	9678	30 min
CCCCAACCTATC	258	310	744	30 min
CCCCACTAGGCT	307	358	970	30 min
CCCCATACCTAT	461	550	1508	30 min
CCCCATCCCACG	228	259	673	30 min
CCCCATCCTCGT	226	278	766	30 min
CCCCATGAGGGC	238	275	760	30 min
CCCCATGTAAGT	490	675	1971	30 min
CCCCCATCTAGT	316	396	999	30 min
CCCCCCATCAGT	221	263	629	30 min
CCCCCCTGCCGT	326	392	1060	30 min
CCCCCGGTATAT	718	1199	3214	30 min
CCCCCTCTTTGC	1365	2741	8003	30 min
CCCCCTGGAGAA	384	503	1283	30 min
CCCCCTTAATAT	200	224	586	30 min
CCCCGATCTATA	1978	4270	12028	30 min
CCCCGCCTCCGC	158	177	436	30 min
CCCCGTAAGTCT	810	1350	3666	30 min
CCCCGTTTCCAT	504	712	1873	30 min
CCCCTAACTAAG	2343	6550	20973	30 min
CCCCTAAGCAGG	1620	2996	8405	30 min
CCCCTACGTCAG	147	166	444	30 min
CCCCTAGACTTC	791	1270	3766	30 min
CCCCTCACCTGG	181	208	556	30 min
CCCCTCGACTGC	355	443	1171	30 min
CCCCTGAGTACT	1175	2018	4888	30 min
CCCGAAACGGCT	185	206	490	30 min
CCCGACGAATGT	959	1502	3906	30 min
CCCGAGCAGCCG	187	211	583	30 min
CCCGAGCCCTGC	1880	4440	11883	30 min
CCCGCACAGTAA	3723	9426	25670	30 min
CCCGCAGGCGGG	1826	3519	9067	30 min
CCCGCATACTCT	242	276	715	30 min
CCCGCCACGCAC	279	338	761	30 min
CCCGCGGCCTCC	308	380	855	30 min
CCCGCGTGAAAT	320	420	927	30 min
CCCGCTATACTC	913	1369	3437	30 min
CCCGCTGAGACC	735	1189	3079	30 min
CCCGGGGAGCGG	147	164	406	30 min
CCCGGGGCCTGA	333	473	1379	30 min
CCCGGTCCCCCC	845	1427	3683	30 min
CCCGTAATTGTA	172	191	435	30 min
CCCGTACTGCTT	813	1250	3374	30 min
CCCGTATGCAAT	182	204	501	30 min
CCCGTTAGTTCC	185	208	517	30 min
CCCGTTCTCTGG	392	496	1104	30 min
CCCGTTTGTATC	216	257	694	30 min
CCCTAACACATA	161	187	498	30 min
CCCTAAGAGCAA	145	168	452	30 min
CCCTAAGTATTA	1338	2437	6536	30 min
CCCTACCGGAAA	173	207	557	30 min
CCCTACGAGCTA	759	1222	2877	30 min
CCCTAGAAGGTA	137	154	451	30 min
CCCTAGAAGGTC	177	205	569	30 min
CCCTAGAAGGTT	155	176	586	30 min
CCCTAGCGTGGA	163	177	522	30 min
CCCTCAAATACG	1463	2815	7927	30 min
CCCTCGAGCAGC	518	751	2086	30 min
CCCTCGGTGTCA	1362	2815	8079	30 min
CCCTGATGCATG	3091	7378	21728	30 min
CCCTGCCTGACA	453	727	1953	30 min
CCCTGGACGGGC	211	235	664	30 min
CCCTGGAGAGTT	1639	3714	10015	30 min
CCCTTATTTGAT	2769	8374	25314	30 min
CCGAAAGTAAAC	227	281	805	30 min
CCGAACACCCCG	1936	4732	13255	30 min
CCGACCACAGTG	1368	2738	8133	30 min
CCGACCTATGAT	164	185	494	30 min
CCGACGGGTACA	1840	4133	12477	30 min
CCGACTGGGTAC	1026	1869	5301	30 min
CCGAGAGTGTAA	202	227	530	30 min
CCGATATGTGAA	237	265	690	30 min
CCGATTGCGGGA	464	635	1818	30 min
CCGCATGCCTCT	567	741	1743	30 min
CCGCCAAACAAT	256	327	891	30 min
CCGCCAGCGCAA	173	199	575	30 min
CCGCCGAAACCT	1792	3412	8640	30 min
CCGCCGAGGAAT	164	191	541	30 min
CCGCCGTTCTCA	736	1221	3377	30 min
CCGCCTCAGGTC	279	321	844	30 min
CCGCGACGGTGT	517	770	2161	30 min
CCGCGCGAGTTT	1007	1940	5039	30 min
CCGCGTAGTAGT	629	856	2400	30 min
CCGCGTCCAGAC	1337	2705	7305	30 min
CCGCTAGGGTAG	151	168	465	30 min
CCGCTGCCTTAG	495	679	1794	30 min
CCGCTTGCGACA	523	736	1943	30 min
CCGCTTGGCCTC	283	369	802	30 min
CCGGAAGTGCGC	173	197	595	30 min
CCGGAGCGAAGA	2001	3638	10361	30 min
CCGGAGGCCGTC	1854	4335	12276	30 min
CCGGAGGCGTCT	364	464	996	30 min
CCGGAGGGCAAG	1471	3100	9206	30 min
CCGGAGTCGTTG	603	983	2546	30 min
CCGGATGCAGCC	483	651	1593	30 min
CCGGCCTGAGAC	237	259	643	30 min
CCGGCGTTTCCA	708	1102	2699	30 min
CCGGCTCGATAA	1463	2934	8096	30 min
CCGGTAACTTGC	668	983	2222	30 min
CCGGTAATGCTG	1194	2194	5478	30 min
CCGTAATGCAAA	231	270	720	30 min
CCGTAGCCTTTT	835	1479	3598	30 min
CCGTCGGACTGT	3120	7301	20903	30 min
CCGTCTCGAAGT	1002	1510	3938	30 min
CCGTCTGCATTT	954	1643	4295	30 min
CCGTGCCTCTAA	214	237	624	30 min
CCGTGCGCTGTT	1550	3047	7435	30 min
CCGTGTTTTTAG	204	240	680	30 min
CCGTTATAAATA	1713	3082	8279	30 min
CCGTTCAGATCC	172	199	540	30 min
CCGTTTCCTTCT	420	605	1635	30 min
CCTAAAGGTGTC	980	1702	4566	30 min
CCTAATAAAGAC	155	174	522	30 min
CCTACCTAAGCC	247	304	825	30 min
CCTACCTATACG	2032	4753	13321	30 min
CCTACCTGGGTC	165	192	534	30 min
CCTACTCAACCG	1423	2874	8812	30 min
CCTACTTTTTCG	927	1934	5109	30 min
CCTAGAAACAGT	898	1525	4226	30 min
CCTATAAGACCT	294	345	823	30 min
CCTATCACGTAT	290	369	1014	30 min
CCTATGGCGGCT	140	156	403	30 min
CCTCAAACTCAT	1044	1955	5624	30 min
CCTCAGACCCGC	347	507	1233	30 min
CCTCCCAAGGAC	175	218	449	30 min
CCTCCCGGCCTG	145	164	470	30 min
CCTCCCTAGTGG	285	355	973	30 min
CCTCCGCCTGCA	1628	3170	8374	30 min
CCTCCGTCCCCC	204	244	586	30 min
CCTCCTTCTGCT	953	1582	4514	30 min
CCTCCTTGCCGT	523	674	1876	30 min
CCTCCTTTAAGA	329	415	1094	30 min
CCTCCTTTATGG	142	152	401	30 min
CCTCGCAGTACC	264	321	914	30 min
CCTCGTCGCCTA	184	205	496	30 min
CCTCGTGTAAAG	3576	10345	30312	30 min
CCTCGTTGCTTG	755	1220	3036	30 min
CCTCTAACCCCG	249	306	813	30 min
CCTCTATTTAAG	284	344	1034	30 min
CCTCTCACGGCA	171	196	531	30 min
CCTCTCAGGTCC	923	1538	4023	30 min
CCTCTCGGCGCC	878	1510	3808	30 min
CCTCTGATCGGC	606	871	2267	30 min
CCTCTTACTACG	166	183	468	30 min
CCTGAGCGCTAA	1295	2745	7197	30 min
CCTGATGCCGAC	740	1196	2996	30 min
CCTGCGAACAAG	259	321	854	30 min
CCTGCTGCAGAA	1140	1939	5432	30 min
CCTGGAGCGGTT	241	280	760	30 min
CCTGGCACATGG	1332	2195	5310	30 min
CCTGGCGCACAG	1420	2561	6429	30 min
CCTGGCTCCCAG	731	1095	2698	30 min
CCTGGGTGCCCT	872	1584	4199	30 min
CCTGGTTATGGA	267	297	878	30 min
CCTGTGGGTCAG	551	799	2108	30 min
CCTGTGTCTCGT	1839	3828	10775	30 min
CCTGTTGATATC	250	281	605	30 min
CCTGTTTCGACA	1962	4664	13633	30 min
CCTTAAGAGCAG	170	196	518	30 min
CCTTACAGGGTG	154	172	471	30 min
CCTTACCAAAAA	233	271	798	30 min
CCTTAGCATTTC	158	177	488	30 min
CCTTAGTCCTAG	1591	3125	8495	30 min
CCTTCAAATGTG	1311	2707	7344	30 min
CCTTCATCCGGA	239	276	602	30 min
CCTTCATTCCTG	846	1422	3902	30 min
CCTTCGACCACA	243	287	832	30 min
CCTTCGATAGAC	960	1674	5125	30 min
CCTTCGCCTCAG	321	398	797	30 min
CCTTGACCGTTA	2175	5502	15083	30 min
CCTTTACGCCTT	137	154	203	30 min
CCTTTATAAGAA	147	162	409	30 min
CCTTTCCAAAAA	1436	3125	8937	30 min
CCTTTGTCTTAC	279	336	865	30 min
CCTTTTATACCT	682	918	2325	30 min
CGAAACGTAATT	549	752	1879	30 min
CGAAAGCACATT	190	217	531	30 min
CGAAAGCTTCGA	150	167	464	30 min
CGAAATGTGTCA	141	151	459	30 min
CGAACAGGTATA	586	1001	3027	30 min
CGAACGCTTAGA	164	185	478	30 min
CGAAGATTCCAT	149	179	523	30 min
CGAAGCCGTACT	162	178	475	30 min
CGAAGCTAATTA	257	304	747	30 min
CGAAGGTTGTAA	272	327	860	30 min
CGAAGTAGTTCT	633	928	2540	30 min
CGAAGTCCGGAT	907	1570	4545	30 min
CGAATCCATTTC	489	680	1595	30 min
CGAATGTGCTAG	1567	3209	9272	30 min
CGAATGTGGAGC	171	191	635	30 min
CGACAGTAGATT	130	151	411	30 min
CGACATAACTCC	320	407	1158	30 min
CGACCAAGACCA	258	297	850	30 min
CGACCCACGTCA	174	196	558	30 min
CGACCCAGTTGA	802	1102	2866	30 min
CGACCGTAACTA	195	231	674	30 min
CGACGACACTTC	694	1258	3645	30 min
CGACGATTTGCA	1152	2183	6115	30 min
CGACGCCTCAGC	184	207	534	30 min
CGACGGATCAGA	209	242	638	30 min
CGACTATTCACC	2638	7276	20347	30 min
CGACTGATTAAC	1779	3423	9033	30 min
CGACTGTGGTAG	817	1217	3379	30 min
CGAGCACTAACT	1600	3284	8968	30 min
CGAGCCATGGAC	1350	2665	7756	30 min
CGAGCCCCCACT	533	811	2152	30 min
CGAGCGATAGAC	707	1064	2813	30 min
CGAGGAACCCGT	1427	3165	9213	30 min
CGAGGACTAGGG	503	758	2041	30 min
CGAGGCATACAT	2397	6367	18117	30 min
CGAGGGACCTTC	1457	2554	6833	30 min
CGAGTAAGACCT	1608	3431	9619	30 min
CGAGTGTCGGGG	198	233	582	30 min
CGATACCAATAC	161	179	468	30 min
CGATCAACGCCG	129	146	354	30 min
CGATCATCAGCT	279	333	969	30 min
CGATCATTGCTT	274	345	714	30 min
CGATCGTGATGG	270	345	956	30 min
CGATGAACGACT	221	249	783	30 min
CGATGCAAAATC	243	312	817	30 min
CGATGCAAGTAC	855	1336	3836	30 min
CGATGCCCGCAG	163	178	510	30 min
CGATGGTTTTCC	1902	4313	12796	30 min
CGATTGATGTCT	163	182	531	30 min
CGATTGCACAAC	137	159	427	30 min
CGCAACACTTTG	173	193	599	30 min
CGCAAGTAATAT	198	246	645	30 min
CGCACGTGCGTG	169	189	521	30 min
CGCACTGGTCGT	163	179	380	30 min
CGCAGGGCTTAG	621	997	2646	30 min
CGCAGTAGTCTT	900	1577	4099	30 min
CGCATCGTCCTA	1913	4208	11009	30 min
CGCATCTGAAGG	2669	6097	18153	30 min
CGCCAACTCCGA	2434	5833	16187	30 min
CGCCAAGTTTCA	1178	2085	5200	30 min
CGCCACTATTGC	614	966	2534	30 min
CGCCAGGTCCCT	912	1531	4055	30 min
CGCCATATAAAT	835	1355	3756	30 min
CGCCATCATTCG	315	408	881	30 min
CGCCCACTGCCA	121	147	341	30 min
CGCCCCAAGTCA	1116	1895	4991	30 min
CGCCCCGACAAA	283	340	870	30 min
CGCCCGCTTCGC	176	198	409	30 min
CGCCCTAGCACG	701	977	2491	30 min
CGCCGCCTCGCT	968	1847	4676	30 min
CGCCGCGCAAGC	2875	6732	20205	30 min
CGCCGCGTCGCT	732	1191	2951	30 min
CGCCGTATGGGC	168	186	509	30 min
CGCCGTCTAGAG	570	842	2084	30 min
CGCCTAGCATAG	280	360	915	30 min
CGCCTCATTAAA	592	956	1934	30 min
CGCCTGCCTTCC	1468	3023	7092	30 min
CGCCTGGGCTCC	266	324	884	30 min
CGCGACAGTGAA	943	1679	4400	30 min
CGCGACGATAAC	1246	2031	5176	30 min
CGCGACGGTGTA	147	161	403	30 min
CGCGACGGTTCG	990	1572	3896	30 min
CGCGAGTAGTCG	157	179	551	30 min
CGCGATCGAGGT	930	1867	4791	30 min
CGCGCAACCACT	152	169	475	30 min
CGCGCCACTCAG	207	250	703	30 min
CGCGCCCGTGTT	196	244	604	30 min
CGCGCCTGTGTC	204	228	556	30 min
CGCGCGAGTTTC	158	183	523	30 min
CGCGCGATTCCT	755	1112	2689	30 min
CGCGGAGGGTCA	130	152	373	30 min
CGCGGCCCGCTT	598	819	1807	30 min
CGCGGGAGGTGC	2529	5735	15643	30 min
CGCGGGTAGTCG	179	200	505	30 min
CGCGGTCTAGAA	347	485	1297	30 min
CGCGTATATGAG	397	500	1420	30 min
CGCGTCAACCGA	306	403	1068	30 min
CGCTAAGGACCC	2035	3806	9866	30 min
CGCTACCTGCCG	415	540	1481	30 min
CGCTATAGCGTT	1038	1705	5078	30 min
CGCTATCCAGCA	217	260	726	30 min
CGCTCAATGGCG	944	1513	3813	30 min
CGCTCATTCCCT	347	396	948	30 min
CGCTCCCCCTGC	282	332	882	30 min
CGCTCCGCAAAA	1857	4569	12201	30 min
CGCTCTAAAAAG	294	359	911	30 min
CGCTGAGACATC	712	978	2534	30 min
CGCTGCCAGGTT	599	834	2111	30 min
CGCTGTACCGTA	137	154	461	30 min
CGCTGTGCAGGA	138	149	347	30 min
CGCTTAAAGGGG	633	963	2504	30 min
CGCTTACTGCGT	1370	2742	8140	30 min
CGCTTAGCCCGG	142	160	465	30 min
CGCTTAGTTAAT	1763	4064	11222	30 min
CGCTTCAACCGT	1616	3450	10246	30 min
CGCTTCGTCAAC	226	251	534	30 min
CGCTTCTGTGGA	873	1507	4082	30 min
CGCTTGGGTCAC	228	263	704	30 min
CGCTTGTGGGGC	227	257	743	30 min
CGGAAAATCTAC	1452	3021	8985	30 min
CGGAATAAACGG	302	374	1097	30 min
CGGAATACGAGG	360	515	1284	30 min
CGGAATGTATCA	160	179	494	30 min
CGGAATGTGTCA	3192	7458	22858	30 min
CGGACCATGAGC	1388	2903	7989	30 min
CGGAGCTATGCT	1027	1840	5102	30 min
CGGAGGATTGGC	686	1028	2622	30 min
CGGAGGTGACTC	2237	5477	15174	30 min
CGGAGGTGTAGT	757	1165	3067	30 min
CGGAGTATTGCG	473	709	1730	30 min
CGGATCAGATGG	3801	10300	31268	30 min
CGGATTTCATTT	288	350	962	30 min
CGGCAACGCCCT	639	982	2435	30 min
CGGCACAGGTTT	443	547	1653	30 min
CGGCAGGGGGAC	1467	2587	7178	30 min
CGGCCATAACTA	199	235	706	30 min
CGGCCCTCTTTT	808	1395	3666	30 min
CGGCCGCTGAGC	381	486	1323	30 min
CGGCCGTAACTA	4388	17228	48967	30 min
CGGCCTTCTTTC	1942	4458	12737	30 min
CGGCCTTGAAGT	136	152	446	30 min
CGGCGGCGGGTG	2612	6292	17177	30 min
CGGCGGTAAACT	258	300	838	30 min
CGGCTAGTCGAC	521	713	1719	30 min
CGGCTCAGACTT	905	1367	3354	30 min
CGGCTCCGAACG	522	777	2245	30 min
CGGCTGTACCGT	327	417	1282	30 min
CGGCTGTTACGT	613	885	2705	30 min
CGGGACCTTGGT	457	605	1692	30 min
CGGGATTTGGCC	1272	2486	6531	30 min
CGGGCAGAGGTT	2767	6260	17738	30 min
CGGGCCGAACAG	153	181	538	30 min
CGGGCGCATTTA	304	386	1005	30 min
CGGGCGGACAGA	426	664	1527	30 min
CGGGCGGACTTT	976	1620	4145	30 min
CGGGCGGCCAGA	158	168	398	30 min
CGGGCTACAGGG	255	300	788	30 min
CGGGGAGTACTG	144	151	363	30 min
CGGGGCCCTACG	906	1605	4238	30 min
CGGGGGTCCCAA	149	164	474	30 min
CGGGGTGACAAA	642	941	2441	30 min
CGGGGTTCGGGT	321	396	1012	30 min
CGGGGTTGTGGA	1544	3136	8316	30 min
CGGGTGACGCGG	549	835	2130	30 min
CGGGTGGGTTCA	287	340	1051	30 min
CGGTAAACTACA	1968	3484	10371	30 min
CGGTAACATACC	149	170	447	30 min
CGGTAGAGACCA	137	149	382	30 min
CGGTATAATTAG	514	750	2038	30 min
CGGTCCATACGC	1561	3320	8908	30 min
CGGTCCCCGTCC	145	163	427	30 min
CGGTCCCTGAGA	246	282	750	30 min
CGGTCTATACGA	273	344	940	30 min
CGGTGACTACCA	149	167	382	30 min
CGGTGATTAGTC	138	153	424	30 min
CGGTGTAAGTTG	503	720	2080	30 min
CGGTTAACCCGT	177	207	642	30 min
CGGTTATAACGG	670	1107	3200	30 min
CGGTTATCATAG	714	1047	2875	30 min
CGGTTGCTCATA	164	184	555	30 min
CGGTTTCTCATA	144	153	407	30 min
CGGTTTTCTTAT	234	306	757	30 min
CGTAAATTTGAC	158	180	553	30 min
CGTACGGGTCCT	1206	2065	6034	30 min
CGTACGTTACTA	250	307	810	30 min
CGTAGAAGCAAG	576	769	2143	30 min
CGTAGGTACTGC	174	201	634	30 min
CGTATAAACTGA	162	194	539	30 min
CGTATAATACAC	2387	6244	16334	30 min
CGTATAGATCGC	218	252	720	30 min
CGTATAGTTGGC	544	769	1852	30 min
CGTATCTAACAC	177	206	549	30 min
CGTCACACTTCC	317	391	980	30 min
CGTCAGTACTGA	268	334	849	30 min
CGTCATGCCGCT	1129	2068	6083	30 min
CGTCATGCTTAA	1140	1814	4552	30 min
CGTCCACGTGCC	690	1058	2663	30 min
CGTCCCACCCAT	171	190	502	30 min
CGTCCGAGTTGA	247	303	791	30 min
CGTCGACCGGTC	251	318	860	30 min
CGTCGATAAAGG	613	860	2178	30 min
CGTCGATAGAAG	1752	3254	9647	30 min
CGTCGTTGACTC	301	387	1036	30 min
CGTCTATAAGAA	825	1474	4119	30 min
CGTCTGGTGTAT	188	216	556	30 min
CGTGAAAATTGC	136	149	388	30 min
CGTGAATCTCTC	155	172	509	30 min
CGTGACTATCCG	774	1352	3483	30 min
CGTGAGAGGGAA	1084	1863	5148	30 min
CGTGATAACCAC	1093	1809	4907	30 min
CGTGCCACCGTA	386	511	1409	30 min
CGTGCCGGAATC	546	747	2081	30 min
CGTGCCTCCGAT	822	1268	3457	30 min
CGTGGCCTAAAA	305	420	1082	30 min
CGTGGCGTCATA	1705	2977	6969	30 min
CGTGGGTACTTA	758	1177	3419	30 min
CGTGTATCATGT	278	340	832	30 min
CGTTAACAGTGT	1056	1982	5877	30 min
CGTTAATCACAT	760	1195	3597	30 min
CGTTAATTAGTG	288	348	902	30 min
CGTTATCTTAAA	329	437	1125	30 min
CGTTATGAGGTA	481	728	2007	30 min
CGTTCCAAGCTC	1033	1790	4281	30 min
CGTTCCCAATGA	1125	2065	5547	30 min
CGTTCCTGAACG	974	1507	4002	30 min
CGTTCGTCGGAT	737	1012	2880	30 min
CGTTGAACCGGA	594	789	1945	30 min
CGTTGACATCCA	138	154	411	30 min
CGTTGACGTCCA	3334	9716	28147	30 min
CGTTGAGTCCCC	2466	5493	15965	30 min
CGTTGCACGTAA	307	391	984	30 min
CGTTGCTGGATA	230	259	753	30 min
CGTTGGTAGAAC	159	189	525	30 min
CGTTGGTGGTGT	132	147	360	30 min
CGTTGTCACCAC	207	234	626	30 min
CGTTTCACGGGG	195	220	583	30 min
CGTTTCGACTGC	1124	2013	5067	30 min
CGTTTGCTCATC	942	1545	4099	30 min
CTAAAACCACCA	842	1433	4192	30 min
CTAAACCTTTAT	220	257	815	30 min
CTAACACGCATG	178	200	512	30 min
CTAACACTAACA	1716	3366	9340	30 min
CTAACCTCAGAG	153	178	584	30 min
CTAACCTCAGGG	166	198	513	30 min
CTAACGCTACCA	362	458	1406	30 min
CTAACGTAATGG	780	1217	3622	30 min
CTAACTAACTGT	471	579	1289	30 min
CTAACTGAATAA	224	263	631	30 min
CTAAGAAGACTG	820	1337	3677	30 min
CTAAGAGCACCG	196	218	603	30 min
CTAAGAGTAGAT	1627	3314	9802	30 min
CTAAGATAAGGA	243	310	861	30 min
CTAAGCCGTTAT	145	154	154	30 min
CTAAGCCTTTAT	6187	25292	77247	30 min
CTAAGCGTACCT	708	1055	3006	30 min
CTAAGGTGGCGA	930	1607	4208	30 min
CTAAGTCACAAG	308	358	789	30 min
CTAAGTTGTTGA	420	556	1501	30 min
CTAATCACCCAT	151	168	513	30 min
CTAATCCTGCTC	1367	2665	7304	30 min
CTAATCTCCTAG	331	426	1087	30 min
CTACAAACTCGC	197	257	712	30 min
CTACAACAGGTT	337	430	1198	30 min
CTACAGAATTGC	2459	5952	15908	30 min
CTACATGTGTCG	899	1426	3717	30 min
CTACCCACTAGT	429	572	1526	30 min
CTACCCTTAATT	792	1189	3359	30 min
CTACCGGCACGA	503	722	1858	30 min
CTACGACGCTGA	465	638	1755	30 min
CTACGCAATTGA	178	204	558	30 min
CTACGGCGACAC	2512	5613	15864	30 min
CTACGGCGGCGG	162	184	429	30 min
CTACGTAAATTA	937	1642	4601	30 min
CTACTAACGGCT	158	167	402	30 min
CTACTAATTGGC	1680	2824	7766	30 min
CTACTATATGGA	706	1035	2866	30 min
CTACTATGTACG	167	191	496	30 min
CTACTCATAATA	415	606	1571	30 min
CTACTGCCAAAG	961	1596	4357	30 min
CTACTGGTCTTA	2217	5182	15030	30 min
CTACTGTCAAGG	1545	3317	9074	30 min
CTAGAAGTGTAG	824	1213	3129	30 min
CTAGAATTTACA	331	421	1196	30 min
CTAGACCGAACT	259	355	922	30 min
CTAGACCTGGTG	339	412	1203	30 min
CTAGCATTAGAT	1272	2066	6195	30 min
CTAGCCCAGTTA	368	496	1321	30 min
CTAGCTACCCGA	652	987	2755	30 min
CTAGCTGTAAGA	418	537	1309	30 min
CTAGCTGTAGCA	962	1606	4612	30 min
CTAGCTTAACGT	753	1194	3218	30 min
CTAGGTTAGTGG	141	163	384	30 min
CTAGTCACTTGA	500	665	1641	30 min
CTAGTTCATGTA	237	279	616	30 min
CTATAACACATG	843	1454	3714	30 min
CTATAACCCCGA	618	919	2387	30 min
CTATACGTCGTG	240	280	670	30 min
CTATACGTTACG	863	1353	3564	30 min
CTATCACGGAAG	744	1245	3015	30 min
CTATCCCGAAAC	348	429	1104	30 min
CTATCGCTTGAC	1864	3075	8449	30 min
CTATGAGCCAGT	1294	2510	6598	30 min
CTATGCATGTGT	154	176	426	30 min
CTATGGGCGTTC	1299	2430	6283	30 min
CTATGGGTACAT	1224	1791	4506	30 min
CTATGTAAGCAG	132	148	382	30 min
CTATTAAAATTT	326	381	864	30 min
CTATTACGTTTG	216	261	708	30 min
CTATTACTGATA	162	186	530	30 min
CTATTCCTTTAC	147	160	436	30 min
CTATTTATCCTG	1977	4145	11059	30 min
CTATTTCTGATT	199	237	689	30 min
CTATTTTCGTAT	120	148	366	30 min
CTCAAACCTTGA	892	1362	3972	30 min
CTCAAATAGCCG	1721	4052	11516	30 min
CTCAAGCCGTCA	205	240	640	30 min
CTCAAGTGTGTA	281	362	960	30 min
CTCAAGTGTTAT	1739	3630	9608	30 min
CTCACCCCGCTC	230	257	618	30 min
CTCACGTTAGAT	186	199	479	30 min
CTCAGAGTATCA	1948	4690	13897	30 min
CTCAGGTATAAA	279	334	966	30 min
CTCAGTAAACTT	322	389	1106	30 min
CTCAGTGTTTGG	648	998	2831	30 min
CTCATCAATATT	360	469	1275	30 min
CTCATCATTTCT	879	1590	4080	30 min
CTCATCGAGAAC	3372	10364	29307	30 min
CTCATGTTTATC	140	150	393	30 min
CTCCACTGGCTG	1264	2464	6225	30 min
CTCCACTTGGCC	542	751	1801	30 min
CTCCAGGTTCCT	763	1200	3058	30 min
CTCCATCACTTC	659	1069	2914	30 min
CTCCATTGTTAT	144	159	372	30 min
CTCCCAATGGAC	152	179	485	30 min
CTCCCACCTTCA	226	263	757	30 min
CTCCCACCTTCG	3383	9804	28303	30 min
CTCCCACGGTCG	1097	2061	5226	30 min
CTCCCCTGCCAC	1652	2943	7279	30 min
CTCCCGAGATGC	346	472	1215	30 min
CTCCCGGATTGT	140	154	435	30 min
CTCCGATAAGTC	927	1632	4442	30 min
CTCCGCCGATGC	220	269	685	30 min
CTCCGCGGTTTC	552	734	1578	30 min
CTCCGGCAACCC	520	743	1841	30 min
CTCCGGTCACAT	961	1786	4608	30 min
CTCCGTCCTGGA	585	770	1985	30 min
CTCCTATCGGCA	399	603	1669	30 min
CTCCTCATAACG	244	286	304	30 min
CTCCTCGACCGA	132	148	331	30 min
CTCCTGTATCAA	348	418	972	30 min
CTCGAGCTGGGA	428	546	1541	30 min
CTCGATGGATGA	226	252	689	30 min
CTCGCCGACTAC	195	226	527	30 min
CTCGCGAGCCGA	603	956	2392	30 min
CTCGCGCTTCTA	167	178	357	30 min
CTCGCGCTTCTT	283	350	927	30 min
CTCGCTATGCGG	496	650	1493	30 min
CTCGGAACCGCC	136	155	442	30 min
CTCGGAACTTTT	290	353	1073	30 min
CTCGGGACAGTG	348	456	1164	30 min
CTCGGGCACTAG	151	176	490	30 min
CTCGGGTCCAGA	678	1138	2880	30 min
CTCGTACGGAAC	240	296	833	30 min
CTCGTCTCACGT	668	1083	2705	30 min
CTCTAATCTTGC	611	829	2070	30 min
CTCTAATGAGTT	392	524	1580	30 min
CTCTACGAGCGA	602	886	2115	30 min
CTCTACTACTAC	445	600	1645	30 min
CTCTAGAACGTG	193	238	613	30 min
CTCTAGGCAGCG	234	285	675	30 min
CTCTAGGGCGCG	185	204	523	30 min
CTCTCAACTTCC	147	160	429	30 min
CTCTCCTAGGAG	141	163	442	30 min
CTCTCGAACAAG	614	802	1875	30 min
CTCTCGCAAGAA	1082	1873	5538	30 min
CTCTCGTGTGAG	633	963	2652	30 min
CTCTGCCTGAAG	186	216	719	30 min
CTCTGGCCGTGG	1096	2155	5255	30 min
CTCTGTCTGCGT	181	196	495	30 min
CTCTTAAGCATA	233	259	667	30 min
CTCTTAAGGATC	135	148	389	30 min
CTCTTACAAGAA	278	335	783	30 min
CTCTTATGAATG	137	153	411	30 min
CTCTTCTTACTT	1139	2145	5088	30 min
CTCTTTCCCACC	238	268	716	30 min
CTGAAACCTTCC	756	1212	3169	30 min
CTGAAACGAGTA	163	184	549	30 min
CTGAACCGGTAT	164	181	489	30 min
CTGAACCTGACT	409	513	1592	30 min
CTGAATTGACGC	362	439	1242	30 min
CTGACAACCCTA	147	168	465	30 min
CTGACCTAGCAA	191	218	524	30 min
CTGAGACGAGCG	944	1298	3559	30 min
CTGAGAGTATAC	1507	2850	7513	30 min
CTGAGGTTAAAG	152	165	491	30 min
CTGAGTATCACC	2630	5461	15357	30 min
CTGATGGGCGTA	254	357	915	30 min
CTGATGTATCCC	351	446	1015	30 min
CTGATTACAGAT	172	188	521	30 min
CTGCAAGGGAGT	923	1340	3521	30 min
CTGCCATCGGGT	595	846	2526	30 min
CTGCCCGCAAGT	143	158	469	30 min
CTGCGAAGATGA	518	689	1762	30 min
CTGCGTAATTCT	204	247	721	30 min
CTGCGTACAGTC	590	867	2335	30 min
CTGCGTTATAAA	1856	4017	11119	30 min
CTGCTACTGTGT	1218	2230	5862	30 min
CTGCTATCGTTG	874	1369	3371	30 min
CTGCTCTCAACA	567	806	1928	30 min
CTGCTCTGCAAA	1206	1851	5285	30 min
CTGCTTGTGAAT	324	397	964	30 min
CTGGAATGATTT	289	339	958	30 min
CTGGACGTAGGA	585	828	2018	30 min
CTGGACTAGTCT	213	242	683	30 min
CTGGAGTCATCC	326	432	1047	30 min
CTGGAGTGTGAT	183	218	480	30 min
CTGGCAAAAGGC	775	1377	4036	30 min
CTGGCAATTAAT	127	148	405	30 min
CTGGCCGGGGAA	185	209	559	30 min
CTGGCTCATACT	461	650	1576	30 min
CTGGGACTACCA	145	160	455	30 min
CTGGGACTGCCA	4343	12857	38104	30 min
CTGGGCGGCAAT	295	385	1009	30 min
CTGGGCTAAGTG	186	222	640	30 min
CTGGGTAAGGGT	160	179	449	30 min
CTGGTAACACCG	3698	12331	36459	30 min
CTGGTAACGACG	924	1460	3764	30 min
CTGGTCTCAGGT	142	163	435	30 min
CTGGTTCTCGCT	135	151	390	30 min
CTGGTTGTCATA	1373	3116	9104	30 min
CTGGTTTAGCCT	388	508	1229	30 min
CTGTAAGTCTGT	1071	1890	5128	30 min
CTGTACGATTTA	159	183	470	30 min
CTGTATGCTTGA	269	313	835	30 min
CTGTCACCTGTC	731	1070	2359	30 min
CTGTCGACTTGT	1470	3048	8485	30 min
CTGTCTCCATGG	430	582	1420	30 min
CTGTCTTTGTAA	1617	3563	10390	30 min
CTGTGCACGGGC	535	739	1901	30 min
CTGTGGCGTCCC	142	155	400	30 min
CTGTGTACTGCT	1628	2799	7066	30 min
CTGTGTCGTCAT	493	683	1763	30 min
CTGTTAAAGTAT	164	191	484	30 min
CTGTTACGCCTT	173	193	470	30 min
CTGTTACGGTTC	198	222	560	30 min
CTGTTCAATTGC	1056	1593	4707	30 min
CTGTTGCCAGTG	193	218	596	30 min
CTGTTGGTTGGT	190	206	499	30 min
CTTAAATCGGGG	781	1230	3036	30 min
CTTAACTCTACA	332	436	1231	30 min
CTTAATCAGAGG	905	1598	4416	30 min
CTTAGTGCACTT	926	1752	4592	30 min
CTTAGTTTCATA	175	201	594	30 min
CTTATCGAATAG	1775	3283	8374	30 min
CTTATGAGTTCC	179	198	466	30 min
CTTCAATTTATT	193	222	581	30 min
CTTCAGGTCAAC	1265	2382	7206	30 min
CTTCAGGTCCGA	1587	3179	9790	30 min
CTTCATCTTTTT	771	1110	3242	30 min
CTTCATTAAATT	503	693	1542	30 min
CTTCCCAATCAC	592	814	2315	30 min
CTTCCCTAATTA	345	459	1155	30 min
CTTCCCTAATTC	462	616	1599	30 min
CTTCCCTAATTG	364	453	1131	30 min
CTTCCCTAATTT	361	479	1254	30 min
CTTCCCTTAACG	148	173	483	30 min
CTTCCGCTCGTA	1356	2919	8128	30 min
CTTCCGTGCCTA	493	745	2065	30 min
CTTCCTGCGTCA	166	185	502	30 min
CTTCGTGCACAG	348	472	1226	30 min
CTTCTACACTCG	159	174	476	30 min
CTTCTAGCTTAA	246	299	794	30 min
CTTCTGGGTTCG	531	798	1911	30 min
CTTCTTGCACCC	142	164	386	30 min
CTTGCAAGCCGT	164	194	577	30 min
CTTGCAGACCCT	701	1024	2731	30 min
CTTGCCGGCACG	174	196	503	30 min
CTTGCCTAGCTC	1366	2824	8181	30 min
CTTGCGGTTGGC	248	291	788	30 min
CTTGCTCAATGC	421	617	1566	30 min
CTTGCTGTACTA	136	156	174	30 min
CTTGGCTCCCCC	219	267	595	30 min
CTTGGGTGAACG	145	170	479	30 min
CTTGGTTAACCG	614	889	2449	30 min
CTTGTACGAGGG	175	204	552	30 min
CTTGTAGAGCCT	297	384	1138	30 min
CTTGTCATAGAG	191	243	689	30 min
CTTGTGAATAGG	574	1007	2665	30 min
CTTGTGGTTTGT	1756	3674	10062	30 min
CTTGTTTCTCAC	131	157	412	30 min
CTTGTTTGCAAG	1532	3131	8675	30 min
CTTTACAACATG	339	429	1056	30 min
CTTTACGAACCT	1461	2852	7265	30 min
CTTTATCGATCC	571	839	2207	30 min
CTTTATGACATT	180	210	617	30 min
CTTTATTGTTAA	167	182	404	30 min
CTTTCACACAGG	161	186	490	30 min
CTTTCACCAATC	342	433	1237	30 min
CTTTCCATATTC	1322	2282	5900	30 min
CTTTCTTAAATT	193	234	641	30 min
CTTTGAGTGCAA	275	319	848	30 min
CTTTGTAGTGAG	410	551	1367	30 min
CTTTTACACCTT	143	158	429	30 min
CTTTTACGCCTT	2734	8340	24880	30 min
CTTTTATGATTG	1099	2442	7161	30 min
CTTTTCGACTCT	160	187	576	30 min
CTTTTGACTGCC	627	914	2352	30 min
CTTTTTATCGGA	498	787	2078	30 min
CTTTTTTGTCGT	298	356	962	30 min
GAAAAAACAGTA	1431	2604	7524	30 min
GAAAACGTTAGA	243	288	670	30 min
GAAAACTAGTGA	327	431	1169	30 min
GAAAACTGCATA	213	245	698	30 min
GAAAAGCCCGTG	1628	2818	7994	30 min
GAAACACTAGTC	974	1597	4496	30 min
GAAACAGTCCGA	968	1767	4904	30 min
GAAACTAGAGCT	337	416	1048	30 min
GAAACTCAGAGG	198	246	673	30 min
GAAACTGAGTAT	285	370	901	30 min
GAAAGACTAGGT	280	363	953	30 min
GAAAGCGAAGGC	148	172	418	30 min
GAAAGCGGTAGC	1001	1461	3824	30 min
GAAAGCTACCCG	544	798	2305	30 min
GAAAGGTAAATA	278	337	829	30 min
GAAAGTACAAGC	863	1672	4893	30 min
GAAAGTATTAAG	192	211	619	30 min
GAAAGTGCGCGG	740	1158	2721	30 min
GAAAGTGTTCTC	183	205	569	30 min
GAAATAATCTAG	1880	4408	11721	30 min
GAAATACCAGAG	158	176	439	30 min
GAAATATCCACA	278	340	860	30 min
GAAATCCCTCCT	183	201	492	30 min
GAAATGGCTCCA	491	707	2043	30 min
GAACAATCAAAT	285	344	917	30 min
GAACATTCAGGG	453	596	1852	30 min
GAACCCAGGCCG	209	250	749	30 min
GAACCTTAACTG	276	318	915	30 min
GAACCTTTCTGC	231	264	783	30 min
GAACGATGCGAC	223	255	721	30 min
GAACGATGCGCG	135	151	408	30 min
GAACGCATGGTA	133	153	440	30 min
GAACGCCTCTTT	1374	2297	5723	30 min
GAACGGCAACGC	227	260	756	30 min
GAACGGCGGAGT	429	525	1264	30 min
GAACGGTGTCTC	182	206	549	30 min
GAACTACGGGCA	358	447	1133	30 min
[truncated: 10,001 more rows]
