# Supplementary material for: Well-TEMP-seq as a microwell-based strategy for massively parallel profiling of single-cell temporal RNA dynamics
Source: Nat Commun. 2023 Mar 7;14:1272. doi: 10.1038/s41467-023-36902-5 (PMC9992361; doi:10.1038/s41467-023-36902-5)
Supplement: Supplementary file 7 — Source data [file 41467_2023_36902_MOESM7_ESM.zip › Source Data/supplementary figure 3/Supplementary fig3ab.txt]

UMI	gene	time	cell_barcode
38079	7395	0d	total_time0_CTATACGATGAG
27144	6394	0d	total_time0_AGGAACTAGTAT
19528	5136	0d	total_time0_CATACCCGTGGC
18353	5046	0d	total_time0_AGTATCCATCAT
12371	3857	0d	total_time0_CAACATTGTCCC
10750	3540	0d	total_time0_AGCAACCGCCGA
10713	3565	0d	total_time0_TAACAGTGGATA
10301	3524	0d	total_time0_GAGCATCCTTAC
10249	3488	0d	total_time0_AGCTCGACAGTG
9950	3049	0d	total_time0_AGCTTCCATGCG
9840	3235	0d	total_time0_GCTTCTACATGG
9526	3136	0d	total_time0_ACTATCAACCGA
9471	3210	0d	total_time0_TTGGCAGAGTAT
9430	3304	0d	total_time0_TATGACCTGGAA
9210	3204	0d	total_time0_ATGCTTGTCTTG
9100	3204	0d	total_time0_AGCTGTCAGCCC
8933	3323	0d	total_time0_GTAGAAGTCGCC
8923	2986	0d	total_time0_ATAAGGAGCGGC
8532	3189	0d	total_time0_CTATGTCTGAAT
8486	3184	0d	total_time0_TTCCTATGTACG
8486	3136	0d	total_time0_TGAAGCTACTAT
8214	2980	0d	total_time0_GTTGTAGGTATG
8090	2830	0d	total_time0_ACACAGGTAGGC
8077	2822	0d	total_time0_CATACTGCATCT
8021	2912	0d	total_time0_GGAAGCCGATCC
7976	2897	0d	total_time0_CCTCATCATGGG
7760	2978	0d	total_time0_TTGGAACCGCGA
7627	2887	0d	total_time0_TAATATACCGGA
7469	2637	0d	total_time0_AAAGCGGTGATA
7394	2854	0d	total_time0_GCGTGGACACCC
7367	2866	0d	total_time0_TCGACTTCCATG
7363	2890	0d	total_time0_TTTAAGTTGTTA
7253	2785	0d	total_time0_CCTAGCGCCTCA
7147	2677	0d	total_time0_TCGGCAACCCGG
7070	2889	0d	total_time0_GCCGCTACATGC
7050	2770	0d	total_time0_GACATCAAGCAG
7028	2511	0d	total_time0_TGAGCGACTCGC
6981	2548	0d	total_time0_TTCCAAAAGTAA
6909	2416	0d	total_time0_GAGTCAACCGTT
6791	2748	0d	total_time0_TTGTCGCGTTCA
6734	2662	0d	total_time0_GATCCAGGCTAT
6707	2669	0d	total_time0_TAAACATCGGAT
6680	2733	0d	total_time0_ATAATATGTGCA
6603	2558	0d	total_time0_GCCATTGGAATG
6572	2710	0d	total_time0_TGTCAACGGCTG
6559	2558	0d	total_time0_CGCGTCGCGGCG
6557	2418	0d	total_time0_AATTAACAGAGC
6499	2486	0d	total_time0_ATCAATAATGTA
6421	2545	0d	total_time0_GGGAAAGTACCA
6327	2263	0d	total_time0_ATGCTTCATGCA
6325	2603	0d	total_time0_CAGTGCATCGCT
6205	2500	0d	total_time0_TATCAAGTGTGT
6068	2562	0d	total_time0_TCTTTTCTTTAT
6059	2319	0d	total_time0_GCATCCACTGCG
6056	2501	0d	total_time0_ACTAGGGATAAA
6027	2478	0d	total_time0_CTAACATCCTCA
5978	2237	0d	total_time0_GCTCTCACCCAG
5902	2463	0d	total_time0_TGTCAAGGCGCA
5876	2587	0d	total_time0_CGAGAATGCTAC
5882	2454	0d	total_time0_TTGTCGGTGACT
5871	2443	0d	total_time0_CGATCAGCCCAA
5859	2455	0d	total_time0_CCTGTCAACCGC
5817	2398	0d	total_time0_AGTAGCTCAAGT
5813	2289	0d	total_time0_TGTTCCAGTCAG
5817	2316	0d	total_time0_GTAGATGTCTGT
5817	2118	0d	total_time0_CAGCAACACGCT
5690	2166	0d	total_time0_TGCTGGCGGCAT
5647	2478	0d	total_time0_GCGCTTAGCATC
5558	2275	0d	total_time0_CTTCGCGGTCAA
5406	2321	0d	total_time0_TTTTATATATTT
5374	2402	0d	total_time0_CGATGACACCTT
5375	2153	0d	total_time0_AAACATTGGGCG
5344	2278	0d	total_time0_CTTCTTAACCGG
5320	2408	0d	total_time0_TAGACAGCTGCT
5316	2189	0d	total_time0_ACATTTTAACGT
5308	2016	0d	total_time0_AGTCAGAAACGA
5304	2402	0d	total_time0_GGGAGATTTGAT
5252	2224	0d	total_time0_TTAGAAAGAGCC
5232	2251	0d	total_time0_ATCCCTTTGCGG
5190	2243	0d	total_time0_GGTTTGCCCTCC
5183	2266	0d	total_time0_ATCGAGCAATAC
5176	2238	0d	total_time0_AGTTGCGGATTG
5106	2034	0d	total_time0_CTCCAATGGTAG
5110	2200	0d	total_time0_GACCAACGTACA
5096	2268	0d	total_time0_TATTTCCGGGGA
5092	2152	0d	total_time0_TGTAGTATACCG
5084	2242	0d	total_time0_TCGACGGACACA
5011	2195	0d	total_time0_GGAATGCGATCT
4976	2080	0d	total_time0_GTTACGCTTTCA
4895	2080	0d	total_time0_AGTTAGCTTCTG
4814	2115	0d	total_time0_TCGTAAAAGGTC
4790	2049	0d	total_time0_ACGTAATTATTG
4771	1908	0d	total_time0_GCGACGCTCGCG
4684	2253	0d	total_time0_TATGCTCCATCC
4704	2113	0d	total_time0_CATGAGCAACTT
4671	2016	0d	total_time0_AGATTAAAATAT
4646	1978	0d	total_time0_GGGAAAACTCTA
4637	2016	0d	total_time0_AAAGAAATTGCG
4646	2032	0d	total_time0_GCGCGCGAACAC
4618	2067	0d	total_time0_AAACAGTAAGCA
4615	2030	0d	total_time0_GCGCCTAGACTC
4586	2067	0d	total_time0_AATCCGTTCATT
4603	1897	0d	total_time0_GGTAAAACTGCA
4600	2049	0d	total_time0_GGACCGGAGGTG
4562	2127	0d	total_time0_GCCGTTACCTTG
4569	2020	0d	total_time0_GGCAATGAGGCC
4529	1924	0d	total_time0_AATCAGTATTGC
4478	1961	0d	total_time0_GATGACGAGAGG
4458	1989	0d	total_time0_GGTGGGGTCACC
4390	1954	0d	total_time0_GAGCCTATCTGA
4382	1876	0d	total_time0_TCGAGCCCATTG
4364	1899	0d	total_time0_CTTTTTTCTGGA
4315	1940	0d	total_time0_ATGGGTTCTGCT
4320	2070	0d	total_time0_GGTATGGACCCC
4248	1972	0d	total_time0_CCCGTGATAATA
4221	1872	0d	total_time0_CCGTGAAATCCC
4223	1860	0d	total_time0_AGTCCAACTACA
4206	1826	0d	total_time0_CGGCAGGCGGAC
4195	1796	0d	total_time0_CTGGACCCTAGG
4174	1948	0d	total_time0_ATAATTTCGTGT
4165	2000	0d	total_time0_GGAAACCTCTTA
4104	1744	0d	total_time0_CAGCACTTTCCG
4100	1923	0d	total_time0_AGGAGTGCCGAG
4074	1918	0d	total_time0_CCGATGTCAACC
4052	1922	0d	total_time0_CAATGCCCGCGC
4054	1673	0d	total_time0_TTGGCGGGTTAT
4015	1777	0d	total_time0_AATAGTGAACAA
3966	1912	0d	total_time0_TATGGATACAAC
3920	1979	0d	total_time0_TCATCAGACGCA
3916	1771	0d	total_time0_GTTGCTAAACGG
3882	1829	0d	total_time0_GTTCTCAGTTCT
3876	1737	0d	total_time0_CCGTCTCGTACA
3859	1920	0d	total_time0_ACAAGAGTGAAT
3849	1703	0d	total_time0_GTCAAATCATTT
3839	2019	0d	total_time0_ATAGCACCTATG
3827	1715	0d	total_time0_GCAGCGACCTAT
3764	1890	0d	total_time0_GGACCGTTTTCA
3759	1776	0d	total_time0_CGAAAGGAAGAC
3756	1726	0d	total_time0_GGCGACACAGCT
3757	1713	0d	total_time0_TTGGTGCGCTAA
3749	1711	0d	total_time0_CGAGTGGCGGGA
3727	1755	0d	total_time0_GTAATGACCAGC
3718	1729	0d	total_time0_TTGGTGACGCGT
3718	1698	0d	total_time0_AAGGCCGCAAGG
3717	1690	0d	total_time0_CGAACCATTTGG
3690	1870	0d	total_time0_TGAGCCAGGAGT
3681	1718	0d	total_time0_CCTCATCCTGGC
3643	1675	0d	total_time0_CTGGCACACGAG
3640	1541	0d	total_time0_AATACAACTTGC
3627	1794	0d	total_time0_GGGTTGAGGTTT
3609	1788	0d	total_time0_CTCCTCACAGGC
3597	1682	0d	total_time0_ATTGAGGTCCTC
3581	1712	0d	total_time0_TCCGGCTCCTTA
3578	1733	0d	total_time0_TGTAGGCCCGCA
3562	1703	0d	total_time0_CTTATAAAGAAT
3541	1695	0d	total_time0_ATCACCCTTACT
3530	1702	0d	total_time0_GGACCTGAACGA
3525	1680	0d	total_time0_GTCTATAGGCAT
3490	1687	0d	total_time0_GTGAAAGTATAC
3481	1629	0d	total_time0_TCTTACTAGGAC
3482	1572	0d	total_time0_TGAAAGGTTGAC
3471	1704	0d	total_time0_ATTTAACTCCAA
3459	1723	0d	total_time0_TGAACCCTTATA
3453	1685	0d	total_time0_AGCCAGGTGGCG
3449	1638	0d	total_time0_CGGATACGTGTG
3440	1697	0d	total_time0_CACACGTTTCAA
3437	1707	0d	total_time0_CCTTCAACCGTT
3438	1713	0d	total_time0_CTTCGTAATTCT
3421	1601	0d	total_time0_GTCATGAATTAT
3419	1667	0d	total_time0_GCGCTTGACAGA
3403	1712	0d	total_time0_CAGGTCCAGAAG
3403	1523	0d	total_time0_GGACCAATGACC
3387	1654	0d	total_time0_TGAGATGCCTGA
3392	1620	0d	total_time0_TGGTACAGCTCT
3367	1630	0d	total_time0_GAATCGCGCTCG
3348	1586	0d	total_time0_AAACACGTGTTA
3348	1511	0d	total_time0_CGACAAACTCTG
3338	1559	0d	total_time0_CTTTTCATCCCC
3333	1712	0d	total_time0_ACGAGCTAATGT
3339	1577	0d	total_time0_CTGGTGGTCCGT
3308	1618	0d	total_time0_ACCATTCGGTTC
3300	1565	0d	total_time0_AGTTGTGTTACT
3256	1573	0d	total_time0_CCGTACAAGCTA
3253	1513	0d	total_time0_GCCGTTCCTTCA
3234	1571	0d	total_time0_TAGATTTAAATT
3200	1558	0d	total_time0_CCAACCCCGGAC
3191	1427	0d	total_time0_CAAGCCCCGACG
3158	1600	0d	total_time0_AGTTCATCTGGC
3170	1506	0d	total_time0_CGAATATGACGC
3141	1552	0d	total_time0_CTGTGGAGACCA
3123	1554	0d	total_time0_CACCCCTGTACT
3129	1449	0d	total_time0_CAGTCCCCATGT
3126	1524	0d	total_time0_CGTTTGCGTTTT
3115	1547	0d	total_time0_TCGAGGACTACT
3079	1488	0d	total_time0_TCCCCGCCCCCA
3089	1572	0d	total_time0_TTATTTGAGTGT
3075	1622	0d	total_time0_TAAACACTATCC
3078	1666	0d	total_time0_TGACGCAGCCTG
3071	1511	0d	total_time0_TACCCTATTACG
3067	1431	0d	total_time0_ACGTTTTCACAT
3056	1537	0d	total_time0_AGCGACGTACTC
3057	1466	0d	total_time0_AATTATTTGACA
3043	1586	0d	total_time0_ATAGGCACACGA
3037	1526	0d	total_time0_GCTAAGTGTCGC
2995	1538	0d	total_time0_TAATGATACCTC
2988	1517	0d	total_time0_AGCTTGTGCTAG
2997	1440	0d	total_time0_ATCTGACAGTAG
2990	1505	0d	total_time0_CGGGTCAACTGG
2985	1516	0d	total_time0_GAAAGGTCGTAC
2973	1591	0d	total_time0_TCTTTAAGCAGC
2976	1416	0d	total_time0_AGCTTGCAAAAA
2966	1461	0d	total_time0_CGGTTTGGCCTT
2965	1465	0d	total_time0_ATGGGAACTGCG
2960	1414	0d	total_time0_GAGTACGATCCC
2954	1442	0d	total_time0_AAAGGCCACCGC
2952	1464	0d	total_time0_CAATCTCCTTCA
2929	1564	0d	total_time0_CTTATTAGTTCG
2935	1422	0d	total_time0_ATGCCCACGCGC
2927	1483	0d	total_time0_CCCACATAAGGG
2918	1550	0d	total_time0_TCGGCCCCCCCG
2919	1429	0d	total_time0_CTGTGCAGATCG
2908	1520	0d	total_time0_AACGTTGTTCAG
2907	1445	0d	total_time0_CTTCCAACTAAT
2899	1545	0d	total_time0_TCTCAAGTTGGA
2896	1436	0d	total_time0_ATAAGGACCACT
2896	1347	0d	total_time0_CTTGGCCGTTGC
2878	1535	0d	total_time0_ACAGCCATGAGT
2876	1478	0d	total_time0_AGATACTATGGA
2870	1435	0d	total_time0_GCGAACATGTAG
2860	1542	0d	total_time0_CCAAATCATCGT
2859	1414	0d	total_time0_TTGTCAGTGAAC
2847	1377	0d	total_time0_TGCACATTTAAC
2836	1510	0d	total_time0_GACTTAGGGCCC
2837	1255	0d	total_time0_TCTGGGAGGTAA
2838	1447	0d	total_time0_TTATTTGGAAGA
2839	1471	0d	total_time0_TAAGGGTTGCTT
2829	1545	0d	total_time0_CCGTATAATACC
2820	1381	0d	total_time0_GCGAAGATTGAA
2810	1450	0d	total_time0_CAAGGGGTAACA
2815	1438	0d	total_time0_GGTAATGGTGAC
2818	1421	0d	total_time0_TCGGATTATACT
2809	1376	0d	total_time0_CTTAAGCTCAAC
2796	1348	0d	total_time0_CGCAAAGCCGGG
2811	1479	0d	total_time0_GAGGTGAAGTGC
2804	1353	0d	total_time0_ATGCGATTGTCA
2786	1358	0d	total_time0_TAACACAAAAAT
2790	1380	0d	total_time0_GAGAGAGTGAAC
2779	1362	0d	total_time0_TCTGACCTTATG
2773	1456	0d	total_time0_GGGTTCCCAACT
2751	1421	0d	total_time0_CCCCTTAAACCT
2755	1396	0d	total_time0_GCCTATAGCTTC
2754	1379	0d	total_time0_TATTGGAACAAC
2745	1448	0d	total_time0_GTCACTATTAAC
2747	1456	0d	total_time0_CTTTATATATCC
2745	1383	0d	total_time0_TATCAGGTGACT
2735	1372	0d	total_time0_GGCAATCCCAGG
2730	1371	0d	total_time0_CACCGCTGTTAA
2726	1382	0d	total_time0_AAATACGGCAGA
2699	1334	0d	total_time0_AGTTATAGTTAG
2701	1376	0d	total_time0_TGACTTACGTAA
2686	1398	0d	total_time0_TACGTTTGGCTT
2684	1366	0d	total_time0_GCGCTGGTTGAG
2680	1315	0d	total_time0_AGTCGCCCGCAC
2682	1340	0d	total_time0_CTTAAATCAGGG
2682	1422	0d	total_time0_TAGTTCTAGCCA
2676	1387	0d	total_time0_CCCCGAGTTTTA
2672	1447	0d	total_time0_AGCTCTCGCCAG
2673	1269	0d	total_time0_CCCGTCAGTTTT
2674	1336	0d	total_time0_CTATTTTTACCA
2663	1378	0d	total_time0_CGTATCCCGCGA
2650	1371	0d	total_time0_ATACACATTAAG
2654	1367	0d	total_time0_ATAAACTATTAT
2646	1419	0d	total_time0_CGGAGGGTAACT
2648	1242	0d	total_time0_CAACATGGTCGT
2640	1332	0d	total_time0_CAAGATATCACG
2634	1479	0d	total_time0_AGACTCGATGGA
2632	1285	0d	total_time0_TTCGCATGTACA
2620	1385	0d	total_time0_CATACCGTAAGG
2623	1296	0d	total_time0_TGTTGTGAGTTT
2612	1392	0d	total_time0_TCCTAACGAAGG
2611	1341	0d	total_time0_GAACCACCCTGT
2616	1336	0d	total_time0_GGGAACAGGTCA
2608	1356	0d	total_time0_TATGCTTTCCTG
2605	1444	0d	total_time0_CAGCGATTGTAG
2594	1300	0d	total_time0_CAAGCTAGCGAC
2599	1288	0d	total_time0_TCATACTCAGTG
2580	1395	0d	total_time0_TTGAGAGCAGTC
2566	1307	0d	total_time0_AGAATGACTGAA
2539	1297	0d	total_time0_CATGGTGTGTAG
2522	1418	0d	total_time0_CGCATGCAGGAA
2513	1382	0d	total_time0_GAACAGACGTCA
2496	1323	0d	total_time0_CGATTAAATGTT
2498	1341	0d	total_time0_GATTCGAAGTGC
2475	1303	0d	total_time0_AGCCGGAGGTAC
2463	1400	0d	total_time0_ATATTCATTGAA
2457	1258	0d	total_time0_GATATAGGTGTT
2448	1224	0d	total_time0_ATGCAGCAACAG
2451	1281	0d	total_time0_GCCAGTGCTAAG
2431	1301	0d	total_time0_AGACTCTCGTGC
2434	1303	0d	total_time0_AGTGTTTGTTTG
2423	1260	0d	total_time0_AGAATAAATCCT
2427	1287	0d	total_time0_GTCCGTTGGAGA
2418	1288	0d	total_time0_CAAAGAAGTCGG
2421	1373	0d	total_time0_TTGTAAATGGTT
2425	1207	0d	total_time0_TGGAAGGGCATG
2416	1305	0d	total_time0_CATCCTCAATTG
2402	1291	0d	total_time0_GCTTTGAACTTG
2409	1397	0d	total_time0_TAGTGGCTATAT
2405	1272	0d	total_time0_AATCATGCTAAC
2405	1237	0d	total_time0_GTCTTTGCTAAT
2402	1284	0d	total_time0_ACAGTAATATAA
2394	1327	0d	total_time0_AATGAAGAACAA
2391	1241	0d	total_time0_TCGTTTAGCACC
2383	1319	0d	total_time0_AAGTGATGTGTA
2373	1277	0d	total_time0_GGCATTATTTAG
2370	1240	0d	total_time0_ACTAGCCAGCGT
2339	1252	0d	total_time0_GTCTGTGGGACC
2340	1271	0d	total_time0_CGTTCACGGCTA
2330	1230	0d	total_time0_CGCGTAGGATCA
2320	1211	0d	total_time0_ATCAGACACGAA
2320	1272	0d	total_time0_GGCTACTTCTGA
2322	1210	0d	total_time0_CTATCACTTGAC
2310	1265	0d	total_time0_AGCGGCTCTATC
2304	1181	0d	total_time0_GTATTCTTATTA
2296	1241	0d	total_time0_GGCAGAGTCAGC
2297	1212	0d	total_time0_TCTGGTACAAAT
2296	1219	0d	total_time0_AGCCACAAGGGA
2293	1156	0d	total_time0_ACCGTCAAAAAG
2292	1260	0d	total_time0_GATAGCGGGTGT
2294	1319	0d	total_time0_CCCCCTTCAGAA
2288	1237	0d	total_time0_CGTAAACATGAA
2281	1278	0d	total_time0_TGGTGAGGGCTC
2280	1268	0d	total_time0_ACAATGGGAGCG
2271	1236	0d	total_time0_GCTGAGGGAAGC
2269	1245	0d	total_time0_TAACATAGCGAC
2265	1256	0d	total_time0_ATCTAACTTCTG
2262	1218	0d	total_time0_ATCCTCACTGAT
2257	1264	0d	total_time0_CGCATAGAGGTT
2255	1243	0d	total_time0_CAGTGGCAGTTC
2254	1199	0d	total_time0_CCGCTATTCCCG
2247	1218	0d	total_time0_AGAGACAGCATA
2249	1212	0d	total_time0_TTAGAATGCTAG
2243	1160	0d	total_time0_GTCGCGTCGCCC
2236	1194	0d	total_time0_GCAGATACATCA
2236	1172	0d	total_time0_CGTAACACTTCA
2222	1206	0d	total_time0_CTCCATTCAACT
2221	1151	0d	total_time0_AGAAGGTAGAGG
2216	1318	0d	total_time0_CTATTAGGTCTA
2205	1189	0d	total_time0_GAAGATTAGACA
2196	1172	0d	total_time0_TCGCCGGTTTAA
2189	1191	0d	total_time0_GCTATTCACCCT
2187	1208	0d	total_time0_GGTATCTGCCCG
2178	1208	0d	total_time0_AGGTATCACGTT
2180	1207	0d	total_time0_TAGAGGGTCCCA
2175	1196	0d	total_time0_TGTCCGCCCTGG
2169	1205	0d	total_time0_GTCGTTCGGTAA
2167	1124	0d	total_time0_TCTTGTTCAGAG
2155	1204	0d	total_time0_TGCTACTCTTTT
2145	1215	0d	total_time0_CGGGGCAAGCTG
2144	1135	0d	total_time0_CTGTGGAAAAAA
2138	1167	0d	total_time0_CATCCTATCCAC
2135	1090	0d	total_time0_AGTACGATGTCC
2130	1087	0d	total_time0_GTATACTAAAAG
2124	1175	0d	total_time0_CTTTTATTCTTC
2127	1177	0d	total_time0_CTGACGAAAAGT
2122	1157	0d	total_time0_ACAACTACGCGT
2122	1166	0d	total_time0_TGAATTCGCATT
2120	1178	0d	total_time0_TATATCGTTGAA
2120	1191	0d	total_time0_GAGGGCCTATAG
2111	1187	0d	total_time0_CCGACGAATCCC
2091	1184	0d	total_time0_GTAACCACGAGA
2094	1193	0d	total_time0_TAGTTCTACCTA
2095	1164	0d	total_time0_CGGCTACAGCCA
2096	1070	0d	total_time0_ATAGCGTCTCCA
2089	1157	0d	total_time0_CACAGGCTGCAT
2089	1124	0d	total_time0_GTTTAATGAACC
2082	1176	0d	total_time0_TACTAGCCAGTA
2082	1175	0d	total_time0_AGATGCTAATAA
2080	1166	0d	total_time0_GGCGCCATAACT
2076	1205	0d	total_time0_TAGTCTGGATCA
2071	1095	0d	total_time0_CCAGGAGTACAT
2069	1163	0d	total_time0_AAAGAAATAGGA
2065	1205	0d	total_time0_CATATGCAGGAT
2065	1040	0d	total_time0_TCCAGATTTGAT
2054	1203	0d	total_time0_CGGTTGCCGCCA
2051	1107	0d	total_time0_CGCATGTGTTCC
2039	1104	0d	total_time0_CTGGATCCGATA
2039	1106	0d	total_time0_GCGTTCAAAATC
2038	1141	0d	total_time0_AATCGGGATAAT
2036	1121	0d	total_time0_CGCTGGTCCGGT
2034	1177	0d	total_time0_TATACAAGAACA
2037	1150	0d	total_time0_GGATTGCCATAT
2019	1092	0d	total_time0_ACCTAACTCTAA
2018	1013	0d	total_time0_CTCATCAAGGGG
2013	1196	0d	total_time0_GCATGATTCATG
2008	1059	0d	total_time0_ATACTACAGAAA
2005	1031	0d	total_time0_GATGCTCCGAAA
2002	1156	0d	total_time0_GAGGGTTAGTCT
1993	1072	0d	total_time0_TCATCGTGTAAA
1995	977	0d	total_time0_CCTATGCGGAAG
1983	1098	0d	total_time0_TTGATATCAAGC
1989	1080	0d	total_time0_TTGCTATACGCA
1967	1155	0d	total_time0_TGGTCGCCCAAG
1968	1065	0d	total_time0_CTAAGAATTCCA
1969	1093	0d	total_time0_TTGAAAACTCCA
1963	1159	0d	total_time0_TGAAACAATGAA
1953	1069	0d	total_time0_GTAAGATGGTAG
1956	1028	0d	total_time0_TCCGCAAAGAAA
1948	1052	0d	total_time0_ATTTCTGTCTGC
1943	1082	0d	total_time0_GACTCCCTCTAA
1936	1009	0d	total_time0_GTGTCCGGGCTC
1942	1111	0d	total_time0_TCCTGTATCTTG
1925	1102	0d	total_time0_CGTTCATGTGAC
1925	1069	0d	total_time0_GTGTGCGAATCA
1927	1107	0d	total_time0_TATCATCCGTAG
1926	1035	0d	total_time0_TGTTCGAGTCAT
1912	1072	0d	total_time0_GGTATTCGCTCT
1915	1161	0d	total_time0_TGCTATCGTCGT
1911	1108	0d	total_time0_GGTGTATCTGGC
1906	1015	0d	total_time0_GTCCCGGTCCGG
1896	1031	0d	total_time0_CACCCGGGGTAC
1895	1123	0d	total_time0_CCTTCAGACATC
1890	1074	0d	total_time0_TCAACTTGTGCT
1893	1065	0d	total_time0_GTGGGGTATCAA
1886	1094	0d	total_time0_ACTCCGCTCTTC
1887	1044	0d	total_time0_TACCGAAGACAC
1887	1055	0d	total_time0_TAGCGATGACAC
1881	1022	0d	total_time0_TTTTTCTCAGAT
1884	1113	0d	total_time0_GTTTCGAGCCCG
1881	1016	0d	total_time0_TGCCTTACAAGA
1874	1084	0d	total_time0_GTGCTTATGTGA
1873	1081	0d	total_time0_AAAAATACTGAG
1871	1128	0d	total_time0_CAGGCCGTACCT
1872	1003	0d	total_time0_TGGCCCTAGGTC
1869	1071	0d	total_time0_AACAAATGGAGA
1869	978	0d	total_time0_CGTACTTCACTG
1856	1119	0d	total_time0_CTGCTCATGTCT
1850	1097	0d	total_time0_AAGTGCTTGACT
1852	1117	0d	total_time0_TTGCATTCCGCC
1851	1074	0d	total_time0_GTCCCCCGGAGG
1843	978	0d	total_time0_CTCGTAAAATAC
1841	1041	0d	total_time0_GGACGACTATAT
1839	1069	0d	total_time0_GGGGTGCAAAAT
1836	1040	0d	total_time0_TCTGGCGCTCGA
1831	1130	0d	total_time0_TGTTGGCCCCAT
1830	1051	0d	total_time0_AGGGACCCCGCT
1821	1024	0d	total_time0_TGAACAAGCAGC
1825	951	0d	total_time0_GTAAGAACCGAG
1826	1083	0d	total_time0_AAATGCCAGTAC
1823	968	0d	total_time0_AAACTGTCTACA
1825	1055	0d	total_time0_GTTGCCGCAATC
1820	938	0d	total_time0_CACGGGGAGGCG
1820	1011	0d	total_time0_GATTCGTCTTTT
1814	1095	0d	total_time0_CGGTGGGACTCG
1808	1007	0d	total_time0_AATGATTGCAGC
1807	1037	0d	total_time0_TAAGAGCTTCAT
1808	1011	0d	total_time0_CCGCTGGGCATA
1804	989	0d	total_time0_ATAATAATTTTC
1802	1100	0d	total_time0_ACGGGTCCGATT
1802	1020	0d	total_time0_ACCCTAACTTGG
1801	959	0d	total_time0_AATCTCATGACA
1801	996	0d	total_time0_CCCAAAGCGGGG
1798	1055	0d	total_time0_GTCAAAGCTATA
1796	1068	0d	total_time0_GAGCCCACGCCC
1793	1043	0d	total_time0_CATGTTTAGCAC
1792	985	0d	total_time0_GTTCCTAGACCA
1780	1033	0d	total_time0_ACACTTAGTTTA
1774	994	0d	total_time0_GGCGATTATTGT
1767	971	0d	total_time0_TTCATGGCTCCT
1772	1002	0d	total_time0_CGGAGTATATTT
1771	963	0d	total_time0_GAGCACAGGGAA
1769	1041	0d	total_time0_TTCTCCATCGCG
1766	1030	0d	total_time0_GTATTGCCGGAC
1767	1051	0d	total_time0_GACTTTAACGAA
1758	1035	0d	total_time0_ACTGCGGCAACG
1762	1051	0d	total_time0_CCTGTAGAAGGT
1759	936	0d	total_time0_GCAGAGCCTCTA
1760	1004	0d	total_time0_CCTGTGCCAGCT
1754	989	0d	total_time0_GATAACACTGTT
1751	977	0d	total_time0_GTGAGGCGGCGG
1751	1017	0d	total_time0_AACTCTTACCGA
1737	974	0d	total_time0_ATAAACTCGCAC
1737	963	0d	total_time0_TAGCTGCGTTAG
1729	993	0d	total_time0_GCACGACGGCGA
1731	976	0d	total_time0_TAATCGCCTTGG
1729	1085	0d	total_time0_TTAGACAACCAC
1729	1002	0d	total_time0_ACAGGCGCTGCC
1717	996	0d	total_time0_GCTAATGCTACC
1720	1039	0d	total_time0_ACACAGGGTCCA
1727	997	0d	total_time0_CTCAGTTAGGCT
1719	1076	0d	total_time0_GCCATCTTCCCA
1717	1036	0d	total_time0_TTAGAGTTCAAG
1713	1090	0d	total_time0_TTATGCCTTGAA
1706	1003	0d	total_time0_GACCGTCGCGGT
1710	1028	0d	total_time0_GCCAAGTACAGA
1709	966	0d	total_time0_GCAAGACGTAGA
1706	995	0d	total_time0_GCCGATGCATAT
1707	963	0d	total_time0_GAATAAAGCGCC
1696	976	0d	total_time0_CAGTGACGTACT
1698	1011	0d	total_time0_ACAGCTCCTCCG
1694	966	0d	total_time0_GGTTCGGTCGTC
1695	979	0d	total_time0_GAGTTCGGTGTT
1692	986	0d	total_time0_TGATCCAGTTGA
1693	900	0d	total_time0_CTGCGTCTATAG
1689	1036	0d	total_time0_CGTCTCACAGGT
1691	1000	0d	total_time0_GTGCATACGCGA
1687	1054	0d	total_time0_TAACCCGCTCTC
1680	960	0d	total_time0_CAAGATTGACAG
1681	950	0d	total_time0_CTAACGGAACAT
1676	955	0d	total_time0_TTAGCATTCAAC
1679	930	0d	total_time0_GGCTACCTGAGT
1678	1012	0d	total_time0_GGGGGCCTCAAG
1670	975	0d	total_time0_TCTATGCAGCAG
1669	969	0d	total_time0_TCATGACAACTT
1671	1021	0d	total_time0_ACTTATTCGTGT
1672	1005	0d	total_time0_CTATAAGTAACT
1673	929	0d	total_time0_GCAACCCTGCAA
1673	1059	0d	total_time0_TCCTTAACATCA
1667	1027	0d	total_time0_CAAAGTCGGTAA
1668	954	0d	total_time0_TACAAAGTATAC
1666	935	0d	total_time0_CGTTAGTATTGA
1664	959	0d	total_time0_GCGATGAGGGCC
1653	1001	0d	total_time0_CCATAGAAAAGA
1650	992	0d	total_time0_GACTATAATACC
1651	941	0d	total_time0_TCCCCTCATTCT
1649	950	0d	total_time0_GGTCTGTATCAC
1648	926	0d	total_time0_TAACAAGCAGCT
1640	966	0d	total_time0_ATTCGTCTATAT
1644	957	0d	total_time0_CGACGAGAAAGG
1636	965	0d	total_time0_TTCATCCACTGC
1632	973	0d	total_time0_GGCGAAAATCGC
1640	927	0d	total_time0_ACTCATGCCTTA
1635	886	0d	total_time0_GGACGGCGTTTG
1633	909	0d	total_time0_CATTAACGAACG
1625	1011	0d	total_time0_TAACCACTATCG
1628	903	0d	total_time0_AAAATGTAACCA
1626	926	0d	total_time0_CGTCGTTCCTAT
1625	969	0d	total_time0_CTATTCCATGGC
1616	974	0d	total_time0_AATATCATCTCC
1618	913	0d	total_time0_CTGAGGCTGAGT
1617	892	0d	total_time0_CCACCCGAGGTC
1611	1015	0d	total_time0_CGCGAGTGCGCT
1610	957	0d	total_time0_ACCACGTACCGT
1604	1019	0d	total_time0_CTCCGGATTCTA
1606	1016	0d	total_time0_TATCCCGGTTTT
1606	950	0d	total_time0_CATCCGTAACCT
1603	934	0d	total_time0_TGTACGCTATAA
1603	940	0d	total_time0_GACCTATTTAAG
1598	979	0d	total_time0_TGATGACTAGAT
1599	943	0d	total_time0_CGTTTAAAAAGC
1595	941	0d	total_time0_TGTTCGCGCCAA
1594	976	0d	total_time0_TCTATTTGACAA
1592	945	0d	total_time0_ACGTGGCGATTG
1593	945	0d	total_time0_CGGCCGGATCGC
1590	908	0d	total_time0_ACCTATTGGCTG
1580	922	0d	total_time0_GGCACCGCGAAT
1580	928	0d	total_time0_AACTATTCCATG
1570	937	0d	total_time0_GTAGGCAACTAG
1572	862	0d	total_time0_GGGAATGGACCT
1571	886	0d	total_time0_GCTGAGTAGACT
1568	971	0d	total_time0_AGAAAGACCAAC
1567	904	0d	total_time0_TTTTGTGATCCG
1563	934	0d	total_time0_CCGATCTCACCC
1566	830	0d	total_time0_ATTTACCCTATC
1567	879	0d	total_time0_GTCTCGAGACAC
1560	926	0d	total_time0_GATCCCTCTACG
1552	955	0d	total_time0_GCGGTTCATAGC
1555	885	0d	total_time0_CGGTTGCTCATC
1555	826	0d	total_time0_CTCTACAACCAT
1554	985	0d	total_time0_ACTTCTCGAACG
1554	946	0d	total_time0_TCCCACTGCCGT
1551	994	0d	total_time0_GTCTGGGAAGTC
1542	968	0d	total_time0_GTCCCCCTAAAT
1545	922	0d	total_time0_CGTTGTGATGCG
1542	957	0d	total_time0_CTAACATCACAG
1542	929	0d	total_time0_CTTCGCTCCAAA
1532	964	0d	total_time0_GTAGCGCAAGAA
1531	1012	0d	total_time0_CGGGAGCTGTTC
1534	986	0d	total_time0_GATCGCGGTCAA
1533	919	0d	total_time0_TATAGCCTATTC
1529	933	0d	total_time0_AGGTTCTGACTT
1537	840	0d	total_time0_TTTCATGTCAGA
1535	834	0d	total_time0_CTTTAAATGTGG
1531	881	0d	total_time0_TTTACCTCTTAT
1528	910	0d	total_time0_ACAAGGAGTCCC
1521	944	0d	total_time0_GTACACCGTGCC
1521	835	0d	total_time0_GCTCTAGAGGTG
1525	811	0d	total_time0_ACCTACGTCGGT
1525	927	0d	total_time0_AAGGAGTACGCT
1524	917	0d	total_time0_ATCGGGAACGGA
1522	900	0d	total_time0_CCCGCAGCCGCT
1518	942	0d	total_time0_TCCTGGGTTTCC
1523	866	0d	total_time0_CAGCTCCTGTTT
1515	917	0d	total_time0_CCTACTTAATTT
1515	901	0d	total_time0_GGTCGTACTTAC
1512	899	0d	total_time0_TTAGAGTTACCA
1511	976	0d	total_time0_TATGCGGACGGA
1514	905	0d	total_time0_TTCTAGCGCCGC
1510	862	0d	total_time0_GCCGCTGTGGGA
1506	984	0d	total_time0_CGTGCCGGGGCT
1507	872	0d	total_time0_GATCACGCACCA
1496	916	0d	total_time0_ATCGGACCCCTC
1503	923	0d	total_time0_TAATCCGGTAAG
1507	872	0d	total_time0_TGCGTCCACTCA
1505	884	0d	total_time0_TTAAGGAAAGGC
1498	927	0d	total_time0_AACTTTGCTATC
1504	954	0d	total_time0_GTGACTCAACAT
1499	851	0d	total_time0_CGCGACGCAGTA
1497	911	0d	total_time0_TTCTAGAAGTAC
1489	828	0d	total_time0_GTCTAACTCAGG
1491	855	0d	total_time0_CTAGTTCGCCAA
1483	807	0d	total_time0_TAACCGGGACGC
1472	903	0d	total_time0_GATCTGACACCG
1473	881	0d	total_time0_AGCCTGGCGACA
1458	1016	0d	total_time0_CTCTCCTGCACT
1475	918	0d	total_time0_GAGCTCTCTATT
1475	924	0d	total_time0_ACACCGGTGCGC
1469	831	0d	total_time0_TTCAAGTCGGGG
1467	873	0d	total_time0_AGGCATGCCAGC
1472	898	0d	total_time0_GCATCGAAAGAC
1469	805	0d	total_time0_GTTGGTTCATCC
1463	910	0d	total_time0_TCGACTATGCTA
1464	901	0d	total_time0_CCGGTGGCGCGG
1466	843	0d	total_time0_AAATTGGGCAGG
1464	876	0d	total_time0_ATTTACTGACAC
1459	860	0d	total_time0_CAGCGTCCGCAG
1459	907	0d	total_time0_ATACGAATGGGG
1463	910	0d	total_time0_CTCGCGCGCTCT
1456	952	0d	total_time0_AGACACAGCGAA
1458	838	0d	total_time0_CAGTCTGCATCC
1457	906	0d	total_time0_TGACACGTCACC
1445	820	0d	total_time0_GCTGCAGGAGAG
1440	818	0d	total_time0_TTTTTCGAGTGG
1439	910	0d	total_time0_GGTTATACCATT
1435	923	0d	total_time0_AACAGCCATTGC
1437	881	0d	total_time0_AGCGCTGTTATG
1432	816	0d	total_time0_GACGCCGGACAC
1429	862	0d	total_time0_CTACGTCCCATG
1423	825	0d	total_time0_ATTTCTGTATAA
1422	953	0d	total_time0_TAATGTAGAACT
1416	885	0d	total_time0_ACTTAACCTCAC
1416	842	0d	total_time0_AGGCTAAATTTG
1414	867	0d	total_time0_TGAACACCGCGC
1408	841	0d	total_time0_TACCAGCTCGGT
1405	830	0d	total_time0_TCTCGTCTTAGT
1407	872	0d	total_time0_CGGACAATCACC
1401	845	0d	total_time0_GTGTATTTGCGG
1398	878	0d	total_time0_TCGCCGGCAGCT
1397	798	0d	total_time0_ATTCCGCGACTG
1396	906	0d	total_time0_CACAAGTGTACT
1395	926	0d	total_time0_ACCATATTGTCC
1399	890	0d	total_time0_CGCTAGGAGGGT
1399	838	0d	total_time0_TGGCCAGCGGCT
1395	838	0d	total_time0_CGCCAACGGCCG
1395	763	0d	total_time0_AATCTGAAGCGT
1394	876	0d	total_time0_TGACCTGGACTT
1393	832	0d	total_time0_ATAAATCTGCGG
1386	863	0d	total_time0_GCTGTCCCAAGG
1390	840	0d	total_time0_GTTTAACTCGGC
1388	855	0d	total_time0_AATCCTTCCAGG
1387	830	0d	total_time0_GTTAAGCATAGG
1380	863	0d	total_time0_CGTACGAGTCCG
1374	827	0d	total_time0_TACCCAGCGGAG
1378	851	0d	total_time0_AAGTAAGCATGT
1372	850	0d	total_time0_ATTGATGCGAAA
1373	818	0d	total_time0_CCGCTACGTGCA
1377	825	0d	total_time0_TGAGGAGAGTCA
1373	867	0d	total_time0_TATATCGCGAGC
1375	876	0d	total_time0_ATGTCTTCGAGG
1372	862	0d	total_time0_CCACATTTAGGC
1366	839	0d	total_time0_GAGCACTGGTCT
1368	820	0d	total_time0_CAGGCAATCGGC
1366	877	0d	total_time0_TGAGCAATTAAC
1364	819	0d	total_time0_CATGATGCGGTC
1365	838	0d	total_time0_TCTTAGACTTTA
1361	858	0d	total_time0_AGTTATTGGGGC
1351	807	0d	total_time0_AGGGCCAAAATG
1361	816	0d	total_time0_TTGTCCGCTCTG
1358	923	0d	total_time0_ACAGGGGGCCCC
1354	814	0d	total_time0_TGCTAACCTGGC
1358	856	0d	total_time0_TATGTTCACACG
1351	820	0d	total_time0_AAACCTTGTATT
1352	824	0d	total_time0_ACGACGGTCCGC
1351	864	0d	total_time0_TCCACTCGGAAG
1346	843	0d	total_time0_AATGAAATTCAC
1351	876	0d	total_time0_CGGCCCTAACCG
1345	813	0d	total_time0_GATGCACGCGAT
1348	810	0d	total_time0_GACGGCCTTTCA
1344	870	0d	total_time0_CCCTAGTGGGAG
1342	874	0d	total_time0_GACCCCTTTAGC
1345	801	0d	total_time0_TGCGATCCGAGT
1343	821	0d	total_time0_GACCTCCGTGTA
1337	833	0d	total_time0_GCGTTAATATTC
1337	822	0d	total_time0_CCGCGGACCTAG
1337	846	0d	total_time0_CTCGGGGTCCGT
1336	849	0d	total_time0_GCCCATCACTGC
1334	795	0d	total_time0_GTCATGGGGCCT
1333	825	0d	total_time0_CTGGAACAATCA
1337	838	0d	total_time0_TACCTGGGATCT
1333	758	0d	total_time0_TGCTTCGCGAGA
1332	813	0d	total_time0_ACACCTAATAGA
1331	830	0d	total_time0_CCCACTAATCAC
1320	843	0d	total_time0_CGATTTGACTCT
1324	800	0d	total_time0_GCTGGAGCAGCC
1321	757	0d	total_time0_CTCTATCGTCGT
1322	857	0d	total_time0_GGGGACGCAAGC
1317	784	0d	total_time0_CTTGCGACCGGG
1317	865	0d	total_time0_GTTCTAAAGCCA
1315	862	0d	total_time0_CTTCGACCCTTG
1316	793	0d	total_time0_AATTATTTAAGG
1315	850	0d	total_time0_AGACGCCATACA
1314	848	0d	total_time0_CATTCGCGCCTC
1310	865	0d	total_time0_CGCAGAGGACCT
1306	830	0d	total_time0_ACAGTGCGAGAA
1306	783	0d	total_time0_GAGCCCGGAGTG
1304	807	0d	total_time0_GGTGCTCCTTAC
1304	818	0d	total_time0_TTGATTAAGCAC
1303	797	0d	total_time0_AAGGTGGTCAGA
1294	789	0d	total_time0_AAACTGAGTTGG
1289	863	0d	total_time0_CATTCAATCGGT
1292	772	0d	total_time0_CGGGTTTCTACA
1292	782	0d	total_time0_TTGGTAAAGACT
1288	818	0d	total_time0_CAATTTAGTATA
1291	748	0d	total_time0_CATATTAACCCC
1288	820	0d	total_time0_ACAGCCGTCACA
1287	823	0d	total_time0_CTCTGGTTATAG
1281	737	0d	total_time0_GAGTGAGTAGTC
1283	838	0d	total_time0_GTAGGCCATAAC
1272	805	0d	total_time0_ATTCAGCGACCT
1279	815	0d	total_time0_CACGCTCATGTT
1275	773	0d	total_time0_GTCGCCCCCGCC
1271	817	0d	total_time0_CCTTTTGCAAGT
1274	765	0d	total_time0_GTCAAGACGAAT
1270	761	0d	total_time0_CGTTAGTGGCGA
1256	811	0d	total_time0_TCCCCGTAACAT
1256	743	0d	total_time0_ACGCCGAAGTGC
1254	749	0d	total_time0_TGTGCCAGCTAT
1255	796	0d	total_time0_CAGGGGTCTGAG
1246	748	0d	total_time0_AATTCACAAAGG
1247	742	0d	total_time0_CGGTATAACAGG
1251	802	0d	total_time0_TCACGCAGCACT
1251	719	0d	total_time0_TGATTACGTTGG
1248	792	0d	total_time0_ACATGCGGTCCT
1248	791	0d	total_time0_CCACCTATTTCA
1247	729	0d	total_time0_GGGTGAAGTAGA
1248	762	0d	total_time0_GGGTGCGGAACG
1245	801	0d	total_time0_AACAGTAACCGG
1242	769	0d	total_time0_AGGAAATTAGTT
1242	781	0d	total_time0_CGAAGATGCGAT
1242	739	0d	total_time0_GTAAGTCAGGGC
1237	756	0d	total_time0_GGCCGACATAAA
1242	717	0d	total_time0_TACCTTGGCTAG
1234	752	0d	total_time0_AGGACACACAAT
1236	731	0d	total_time0_TATGGATAAGGC
1235	707	0d	total_time0_TAACTGAAATAG
1232	792	0d	total_time0_ACCTCACAATTG
1227	775	0d	total_time0_AATAAGACGTGG
1229	797	0d	total_time0_CCTCTCGGTCAC
1233	835	0d	total_time0_TTGTATCCGAGT
1229	822	0d	total_time0_CGATGAAATGCC
1228	753	0d	total_time0_GATTTCTTTGGC
1228	765	0d	total_time0_AGATATGGCCGT
1219	768	0d	total_time0_TGCCTTGGAGAG
1221	757	0d	total_time0_TGTCTGGTGTGC
1218	795	0d	total_time0_CCGTAGCCGCAG
1219	778	0d	total_time0_GGACCGGAGTCA
1212	787	0d	total_time0_TACTCCGGATAT
1211	773	0d	total_time0_TAACATCTCTAT
1217	794	0d	total_time0_ATCACATGCGGC
1212	790	0d	total_time0_CCGTCTTATCTT
1208	793	0d	total_time0_TCTTCCTTTTCC
1209	752	0d	total_time0_AATCTGCGCATG
1202	758	0d	total_time0_GATATATCCCGC
1202	734	0d	total_time0_GTGCTTGCCAAA
1209	754	0d	total_time0_TAGTCTCGGGAA
1205	748	0d	total_time0_GGATGCCGGCAG
1199	800	0d	total_time0_ACGCGGCAAAGG
1200	779	0d	total_time0_CTTATATGTGCA
1205	771	0d	total_time0_TCAAGGCACTCC
1198	782	0d	total_time0_ACACTCCTTAGC
1198	701	0d	total_time0_AGCAGGCATCGG
1197	738	0d	total_time0_TACCACTTTCTT
1196	776	0d	total_time0_TTAACGCTGTTC
1196	697	0d	total_time0_GTCTTTCCAATC
1195	773	0d	total_time0_GACCTGAGAAGC
1190	688	0d	total_time0_TTCACCGCTAGC
1191	755	0d	total_time0_AGACTTGTTTAA
1185	744	0d	total_time0_GCCTAACTTGAT
1185	701	0d	total_time0_AGTACTTTCTAA
1186	712	0d	total_time0_CTCTGAGCGACT
1181	773	0d	total_time0_TATTGCCGTCGT
1179	731	0d	total_time0_AGGGCTGTGTAA
1177	745	0d	total_time0_CGTAGGTCATCC
1180	774	0d	total_time0_AAGGTGATCACT
1182	789	0d	total_time0_GAAAGATTTTCC
1176	724	0d	total_time0_ATTGCCTCTGGT
1175	735	0d	total_time0_GCTCCTTTATTT
1175	718	0d	total_time0_AGTAGGCTAACT
1173	715	0d	total_time0_TGGCCACTCCAA
1166	755	0d	total_time0_CAATCCCAGGGC
1160	781	0d	total_time0_TACTAGTAAAAG
1170	746	0d	total_time0_AAGTCCCCTTTG
1166	762	0d	total_time0_CGTGCTGAGGCG
1165	735	0d	total_time0_GTTCGCACCTAC
1169	730	0d	total_time0_GGGTGGATCGAC
1163	790	0d	total_time0_CAGATTAGGCTT
1160	735	0d	total_time0_GTTTGGTACGAA
1163	764	0d	total_time0_CGGGCAGAATGA
1161	718	0d	total_time0_TCTAATAGCCCG
1158	735	0d	total_time0_AGGCGGAGGCAT
1161	764	0d	total_time0_CTACACGGACCT
1163	756	0d	total_time0_TTCTCCGTCCGC
1164	773	0d	total_time0_GGCAACTCGTCA
1159	731	0d	total_time0_CTAACAGTCTGT
1157	767	0d	total_time0_TCATAAATGCGG
1162	726	0d	total_time0_TCATGCCGGGCC
1157	753	0d	total_time0_AACGAACCTGCC
1154	735	0d	total_time0_TGACGTACACGT
1155	722	0d	total_time0_ATATAACCATAT
1152	749	0d	total_time0_GGGATTCTTCGC
1157	746	0d	total_time0_GTACAATGTGTA
1156	757	0d	total_time0_ACCGGCGTCTAA
1154	704	0d	total_time0_ATCCAATTACCT
1155	766	0d	total_time0_ATCTAGTGACGA
1154	707	0d	total_time0_CGAGGCTCATAC
1150	773	0d	total_time0_CATGCACACCTT
1144	730	0d	total_time0_GCGTTTCACCTT
1149	724	0d	total_time0_CTTTATGAGTAT
1147	732	0d	total_time0_ACCCTGCCACAT
1144	711	0d	total_time0_CATTCCTTGCCA
1142	720	0d	total_time0_CGAATGCTAAAG
1140	763	0d	total_time0_TATGCGATAGAG
1137	722	0d	total_time0_TGCCGCTTCCCC
1141	649	0d	total_time0_GGTCCGTCTACT
1137	721	0d	total_time0_CCATCTAGATCG
1134	685	0d	total_time0_GACCTCGCGCCA
1135	719	0d	total_time0_TCTGTAGTCTTG
1129	693	0d	total_time0_AGTAACAGTAAT
1128	746	0d	total_time0_ACCACAGCAAGA
1127	729	0d	total_time0_GTCAGAGTCCTC
1123	728	0d	total_time0_AGGAAGTCTCTC
1124	751	0d	total_time0_CATTCTCTACCC
1121	664	0d	total_time0_GTGTTTCATGAT
1121	747	0d	total_time0_GTCTCACTTATT
1120	713	0d	total_time0_TCGGTGCTGCCG
1119	684	0d	total_time0_TGTTCGGAGCGT
1118	705	0d	total_time0_TGGTGCTTCAGG
1115	749	0d	total_time0_GTAGCTCTACAC
1117	712	0d	total_time0_CTAAGTATCAGC
1117	658	0d	total_time0_TAAGTGCGTCTC
1112	737	0d	total_time0_CGCGGACCGTAG
1116	729	0d	total_time0_CCCTATCCGCAG
1111	732	0d	total_time0_GAATGTTTTTCG
1105	732	0d	total_time0_GCAGAGAGTATA
1107	740	0d	total_time0_TATATCGACCCT
1107	701	0d	total_time0_TATGACATCTGT
1106	752	0d	total_time0_CCTTATGTTGAG
1102	732	0d	total_time0_CAGTCGGTATAG
1103	697	0d	total_time0_CGTCTCATCCGG
1105	712	0d	total_time0_TTGGAAGGAATC
1104	701	0d	total_time0_CTCAGTGAACGT
1099	734	0d	total_time0_TACAATGGCCTC
1100	710	0d	total_time0_TAAATACTCTTT
1100	688	0d	total_time0_TATCTCTGGGAG
1099	715	0d	total_time0_GCACGGGGCAAA
1097	693	0d	total_time0_GCCTACATGAGT
1092	732	0d	total_time0_TGTAAGACGTAT
1097	675	0d	total_time0_AAAGATATGATT
1098	692	0d	total_time0_TTGTTGCCTCGC
1094	738	0d	total_time0_GCTGCTAGACCG
1092	705	0d	total_time0_TGGTAAACAAAG
1096	724	0d	total_time0_AATGCGAGTCAA
1096	708	0d	total_time0_AGAGCTATACGG
1096	736	0d	total_time0_ATCTCTCCTCAC
1097	680	0d	total_time0_CGCCGTTCGTCA
1091	644	0d	total_time0_GGTGCAGCAGCC
1092	671	0d	total_time0_CTTTACGCGAAG
1089	726	0d	total_time0_ACGTACTCCCAC
1089	721	0d	total_time0_TCGTTAGGCAAG
1087	650	0d	total_time0_TTGATTGTTTGG
1090	724	0d	total_time0_CTTAACTTCTTG
1092	704	0d	total_time0_GGCGTTGGGGCT
1090	707	0d	total_time0_ATAAGATATGGA
1087	728	0d	total_time0_GAGTAAGCAGCG
1088	618	0d	total_time0_TGACGCTTGTAC
1086	714	0d	total_time0_TCCCGCCCGCAC
1085	682	0d	total_time0_TCCGATGTTAGG
1080	716	0d	total_time0_CCAGAACCCACT
1080	720	0d	total_time0_TTTAGTGCGGCG
1078	702	0d	total_time0_GTGCCGGGGTCC
1073	722	0d	total_time0_AATTAGCAACTT
1074	711	0d	total_time0_GGCACGGCGAGT
1072	683	0d	total_time0_GTAGTCCAGAGG
1067	695	0d	total_time0_ATGGTAGTCGCC
1070	683	0d	total_time0_TTAGCAACTTTA
1062	733	0d	total_time0_ACAGCCTCTGAG
1063	645	0d	total_time0_ACCTAAAAAGAT
1068	702	0d	total_time0_CAAGACCACCCT
1070	691	0d	total_time0_AGCCGTATTCGA
1062	703	0d	total_time0_CATGGAACATTT
1066	704	0d	total_time0_TCGGGTCAAGAC
1063	694	0d	total_time0_TCCAGCTTTGAT
1056	702	0d	total_time0_TCCGACGTGAGA
1061	643	0d	total_time0_ATTGTGAATTCT
1062	639	0d	total_time0_AACGTTCGATTG
1057	729	0d	total_time0_AGCCGTGGATTC
1061	700	0d	total_time0_CGTCCGGGGATA
1058	691	0d	total_time0_AATTAGTACGGG
1059	705	0d	total_time0_CCACATTCAATA
1053	694	0d	total_time0_CTGCCAAAAGGG
1058	640	0d	total_time0_AATGGTTACCGA
1057	661	0d	total_time0_AGACAGAGGAGT
1049	699	0d	total_time0_GTAAAGCGAGCA
1048	647	0d	total_time0_AATGACGCGTAT
1050	627	0d	total_time0_AGACATACGTTG
1044	720	0d	total_time0_ATTAGTACTATA
1050	662	0d	total_time0_ATCTGAGGATAA
1047	658	0d	total_time0_TGGCAAGGCTGG
1043	704	0d	total_time0_GCCGTATGGCAT
1047	649	0d	total_time0_GTAAAAGGGAGA
1044	654	0d	total_time0_TAGTACGCCGCG
1037	696	0d	total_time0_TTGTCGGTGCTT
1044	645	0d	total_time0_AGATGATTGTGT
1039	680	0d	total_time0_GTAAATGTCCTT
1041	672	0d	total_time0_GGTTCGACGTGG
1038	712	0d	total_time0_TGCGGACCGTTT
1037	650	0d	total_time0_ACGCCGAGAATG
1040	672	0d	total_time0_TTGTATACCTGG
1036	729	0d	total_time0_GGGCGTGGCCGC
1032	694	0d	total_time0_ACGTAAAGAAAG
1030	665	0d	total_time0_GATCGATAACAT
1029	710	0d	total_time0_CTTTAGCCGGCG
1030	673	0d	total_time0_GGGATCCAGCGG
1032	685	0d	total_time0_TTGGCCTGGGAC
1028	695	0d	total_time0_CAGCCTATACGA
1029	687	0d	total_time0_TCATTAGAATCG
1024	716	0d	total_time0_GTCTTTGAGAGT
1020	681	0d	total_time0_CAGCGATCCTAT
1020	722	0d	total_time0_ACGCACTTCGTG
1023	673	0d	total_time0_GGAACCCAAGGG
1025	682	0d	total_time0_ACTTTTGGGCGA
1023	674	0d	total_time0_TAGTCGGTGAAT
1019	708	0d	total_time0_GATGTTTGCCCG
1020	648	0d	total_time0_ACACATCCTCTT
1021	639	0d	total_time0_GTACGCCGACAA
1017	646	0d	total_time0_CGATATAGGGCA
1017	655	0d	total_time0_TCCTAAATCTAT
1015	653	0d	total_time0_GATATCGTTTTG
1011	667	0d	total_time0_GGCCCGAGCCCA
1012	673	0d	total_time0_ATAGGTTTACTT
1007	669	0d	total_time0_ACCTTGCTTAAG
1011	650	0d	total_time0_GCTTGGACCTCT
1009	674	0d	total_time0_AGCGAGCCCGTT
1007	648	0d	total_time0_CATCAAAACAGG
1010	698	0d	total_time0_TACCTGTCGGTG
1007	653	0d	total_time0_CGCGAATGATTA
1007	627	0d	total_time0_TCCCTTCGGTGT
1005	656	0d	total_time0_TAAGGTCTTTAG
998	686	0d	total_time0_GGTCACTCGTCG
1002	679	0d	total_time0_CATAGCGTTATG
1000	650	0d	total_time0_GGCACCAGATCT
998	671	0d	total_time0_TAAGGGCCCAGT
1002	690	0d	total_time0_TGATCCTTGGCC
1000	618	0d	total_time0_TTGAAGACTCTC
995	671	0d	total_time0_ACCTTATCATTG
994	717	0d	total_time0_GACACGATAGAT
990	616	0d	total_time0_TGGGTGGCAGTC
992	652	0d	total_time0_AACCATCGCGAT
992	681	0d	total_time0_AAAGTGTGTCGG
991	669	0d	total_time0_AACCATCTGCTT
989	636	0d	total_time0_ACACACCAATTA
988	647	0d	total_time0_GATTAGATCTCT
982	659	0d	total_time0_TATTCCCCGTCT
982	670	0d	total_time0_AAGTTGATTTGT
981	684	0d	total_time0_ATGAACGTGGTT
983	638	0d	total_time0_TACCTCTTTGGG
984	622	0d	total_time0_TTCCGCTATAAT
982	601	0d	total_time0_CACAGGATTAGA
975	624	0d	total_time0_CCGATTGCCTAC
980	662	0d	total_time0_CATACATGATGC
977	662	0d	total_time0_AGTTTGAAGGGG
979	642	0d	total_time0_TACCTTATAGAC
975	632	0d	total_time0_CACACCGTAGAT
978	662	0d	total_time0_GGCATATGAGTC
974	649	0d	total_time0_ATGTTTAGTTGC
967	659	0d	total_time0_CTTGTCGTCGAT
975	669	0d	total_time0_CTTAACTTTGTA
974	673	0d	total_time0_GACTAGGTTCGA
971	582	0d	total_time0_TGTATTATAACC
969	673	0d	total_time0_CCCTAGAGCTAC
971	670	0d	total_time0_TTCAATCTCAGT
969	606	0d	total_time0_TTCCCAAATACG
967	668	0d	total_time0_GGTCCAATGACG
965	625	0d	total_time0_AGACGCTTCTGG
965	638	0d	total_time0_CTTTTCGCTACA
966	654	0d	total_time0_TCGCAGATCATC
964	646	0d	total_time0_GGCCCACGTAGC
968	647	0d	total_time0_TGTAGCGTGCGT
969	693	0d	total_time0_GCATATAACATG
964	629	0d	total_time0_GTGATCATAACG
967	658	0d	total_time0_TAAGCTAGCCCA
962	619	0d	total_time0_CCCTGGGGTACG
965	633	0d	total_time0_TAACTAAAAGCC
964	609	0d	total_time0_GGGTTCATCGAC
959	670	0d	total_time0_GAGAACCGTCAT
962	613	0d	total_time0_TATTCACCTGAA
959	576	0d	total_time0_ATGGCAATCACG
960	644	0d	total_time0_CAGTCACCAATA
957	636	0d	total_time0_GAAGCTTAGTGC
955	585	0d	total_time0_TCTTTTCACCAA
946	619	0d	total_time0_GAGCGGGCCGGC
949	653	0d	total_time0_TGGTGGCGCGGG
949	651	0d	total_time0_CGACCAACGCTG
947	586	0d	total_time0_TACTGACAAAGA
948	662	0d	total_time0_ACTACGTCGCTG
948	632	0d	total_time0_CTCAAGCACCCG
947	640	0d	total_time0_TCCATGGGTCAG
944	644	0d	total_time0_GTACATTAATCC
943	648	0d	total_time0_CACTGGCCTCTG
944	622	0d	total_time0_CTGCAATGCGTT
943	642	0d	total_time0_TAAGGCCTGTTC
933	642	0d	total_time0_TGATCTACTCAA
935	610	0d	total_time0_GGCCTCCCGTAC
935	629	0d	total_time0_GGTTTCCCAAAC
936	625	0d	total_time0_CATCGAGACAGG
934	640	0d	total_time0_TGTAGCGTGTTT
934	647	0d	total_time0_CTGTTCAACTCA
933	599	0d	total_time0_CTCCCCGGGGCA
932	629	0d	total_time0_GATCCCGTACCG
931	642	0d	total_time0_GCTGAAGTCATA
929	667	0d	total_time0_CAGTGACTGACA
929	668	0d	total_time0_AACCATCCGCCT
926	608	0d	total_time0_AACCCTGGGTTG
926	586	0d	total_time0_AGCCGCGTAAGC
923	609	0d	total_time0_CCGCTGCGCAAA
921	577	0d	total_time0_CAGAAGCGGCTG
926	644	0d	total_time0_GCACGCTTCTAG
922	595	0d	total_time0_TATGGCCCCCTA
925	648	0d	total_time0_TCGGAGCACCAA
920	601	0d	total_time0_CCGGGTGGTCCG
920	663	0d	total_time0_GTACCGAAACGT
926	594	0d	total_time0_TTGGGCCCGAAT
924	618	0d	total_time0_GCAGTCGCCGAC
917	645	0d	total_time0_GTTTTAACGAGA
918	603	0d	total_time0_TGATTCCCCAGA
922	648	0d	total_time0_AAGCCCATGTCG
917	617	0d	total_time0_ACAGTCACCGTA
917	634	0d	total_time0_GCGCACTGTGAA
919	529	0d	total_time0_AACAAACGTTTA
919	614	0d	total_time0_ATTCGGGCCAGG
919	553	0d	total_time0_GAAACATTCGGT
917	632	0d	total_time0_TAGGGGCTCGGT
913	563	0d	total_time0_GTTTGTGTGCCT
915	637	0d	total_time0_ACATACTTATAT
911	566	0d	total_time0_GACGTAACCCAT
911	596	0d	total_time0_ACCGTATTACCA
908	595	0d	total_time0_ATGCAAGGCATC
907	606	0d	total_time0_CTCCGCAGGGGT
904	587	0d	total_time0_AAGGTCCAGCGT
903	627	0d	total_time0_ATGTCTGGACTG
905	632	0d	total_time0_ATTAACCGTGGC
904	592	0d	total_time0_CTATTGTGCGCC
898	616	0d	total_time0_CATGATACAGGC
894	602	0d	total_time0_CGGAGATAATTG
897	622	0d	total_time0_CCAAGGACCAAA
900	617	0d	total_time0_CCGATTAAAGAT
901	596	0d	total_time0_TTAGATCGGTAG
898	625	0d	total_time0_AAAGGACGTCCT
896	616	0d	total_time0_ACAGGACGAGTG
893	652	0d	total_time0_CTCCGACCGTAT
896	612	0d	total_time0_CAGGTTGAATAC
889	641	0d	total_time0_GGAGAAGTGCCT
895	597	0d	total_time0_GTAGTGTGTCGG
891	583	0d	total_time0_TCAACAATTGGT
890	632	0d	total_time0_TCGAGGCATCTA
892	600	0d	total_time0_CGTTAGAGCCAA
890	560	0d	total_time0_GACGAGCTCGAC
889	575	0d	total_time0_GAGCATTCTATG
889	600	0d	total_time0_GCGGTACAAGAT
892	591	0d	total_time0_ATCAGATTAGAG
884	618	0d	total_time0_CCTGAAGAGAGC
884	574	0d	total_time0_GGCTCAGGGAGA
885	615	0d	total_time0_TTTAACAGGGGT
882	568	0d	total_time0_CCGATGTCACCC
885	582	0d	total_time0_TCTGAGTAGGGG
875	549	0d	total_time0_AAACACCAGGTG
878	573	0d	total_time0_TTTCGTAATGTA
876	599	0d	total_time0_ATAGCTTATTAG
879	612	0d	total_time0_ATGTCCATCAGA
876	564	0d	total_time0_TAAGTCATTCGA
872	628	0d	total_time0_GCCCTCGTGGTC
874	629	0d	total_time0_TACCTACGGCTT
875	572	0d	total_time0_TTTGAGGGACCC
875	614	0d	total_time0_GAATAGCTGGGA
871	600	0d	total_time0_TAAAACACACTC
874	612	0d	total_time0_TGGCCAGGCACA
868	606	0d	total_time0_AGCTAACCTGTA
869	532	0d	total_time0_CAGTGCAACCGG
871	558	0d	total_time0_TGATAAGTCAGG
868	557	0d	total_time0_TAGTGACGTCTA
864	620	0d	total_time0_CTACTGGAAGCA
869	571	0d	total_time0_TAGGAACGACGA
868	607	0d	total_time0_TTTCCGTGTGAT
866	568	0d	total_time0_AGTGCTAATCAA
868	570	0d	total_time0_CAGTCTGGAGAT
864	618	0d	total_time0_CACATGGGGCGC
866	585	0d	total_time0_TCGGTTCTTGGA
865	592	0d	total_time0_CAACGGATAAAC
865	578	0d	total_time0_TACGGGAATGAC
860	588	0d	total_time0_CCTCCATGAAAG
862	568	0d	total_time0_GTCGGGTAGGCC
863	583	0d	total_time0_TCAGTGCCGCTT
861	566	0d	total_time0_CTCAACGCTGAA
857	554	0d	total_time0_AACGCGGGATTG
858	604	0d	total_time0_AAGCACGCCAGA
855	626	0d	total_time0_AGGGCCTCTTCG
858	601	0d	total_time0_GATCAACACATC
855	595	0d	total_time0_ATGGGGCATTCC
853	582	0d	total_time0_CTAAAAGCAGCT
859	551	0d	total_time0_GTTTCAGCCGGG
851	605	0d	total_time0_TTGGTCAATAAT
855	591	0d	total_time0_ACTTGAGACTTA
854	529	0d	total_time0_CATCCCGGCAAT
854	609	0d	total_time0_GCCGTTTACCGC
858	599	0d	total_time0_TGATGTTGGCTT
852	568	0d	total_time0_TGCACTCGAAGA
852	624	0d	total_time0_AGTAGAGACCTC
850	618	0d	total_time0_TAGATGTGCGAG
852	542	0d	total_time0_TGCCCAAAGTCC
852	613	0d	total_time0_CCGAATACATGC
844	603	0d	total_time0_GATATGGGATCC
851	591	0d	total_time0_AAAACTATATAT
847	579	0d	total_time0_AGTGTTCGGTTG
849	546	0d	total_time0_CTGACTACTATC
842	585	0d	total_time0_GGCTAGCCACCG
844	588	0d	total_time0_ACGCTGGAGTCA
837	604	0d	total_time0_GGGACTATCTCC
845	521	0d	total_time0_TTACTGTCTCTT
838	552	0d	total_time0_ACCTAACATGAC
839	629	0d	total_time0_AGCATTTGACGT
830	577	0d	total_time0_ATGGTGCGGAGT
837	545	0d	total_time0_CCGCAGGAACCG
838	601	0d	total_time0_AGAGCGGTGACT
837	584	0d	total_time0_TTACCTCCTATC
828	597	0d	total_time0_GCCAACGAGTTC
832	568	0d	total_time0_ACAAATAATCAA
833	559	0d	total_time0_ACGTCACACGTA
833	563	0d	total_time0_CGATTGTTGCGT
831	598	0d	total_time0_CTGAACAAGCCT
833	587	0d	total_time0_GTCGACGGGCGC
832	569	0d	total_time0_AGTCGGTCCCTA
829	579	0d	total_time0_TTGACCAAAGAC
832	566	0d	total_time0_ACCTCGGCAATC
828	561	0d	total_time0_CCCCCATGCCTC
831	526	0d	total_time0_GGGCTCCGCTGC
826	550	0d	total_time0_TATTAGGAAGAT
825	587	0d	total_time0_TTCTATTGCAAG
827	595	0d	total_time0_ACCTCGTGTTAC
822	615	0d	total_time0_TTTTAAGCGCTC
827	552	0d	total_time0_GTTTACCACTGC
822	543	0d	total_time0_AATTTAAGTGTG
819	570	0d	total_time0_TGAAACACCCTG
822	557	0d	total_time0_GACTCCACAATC
822	582	0d	total_time0_CAGGGGGGATCG
824	514	0d	total_time0_CGCGGGGGTGAG
821	530	0d	total_time0_ACGTCTAAGCGA
817	563	0d	total_time0_CTATCCTTAAAC
820	564	0d	total_time0_TTCCTGTAACAG
817	557	0d	total_time0_AGAAATCTCTTA
819	563	0d	total_time0_GAGAACTAGCGC
819	571	0d	total_time0_TTGAGGAAAAGA
817	584	0d	total_time0_ACTTTGGTCCCA
818	581	0d	total_time0_CGCGGTCGCCCC
820	553	0d	total_time0_AGTTCAACAGGG
818	540	0d	total_time0_CAGAGCGAAAAT
819	563	0d	total_time0_GCCTAGTGTCGT
815	536	0d	total_time0_TTGCGATGACAG
815	558	0d	total_time0_AGACATTTGTTA
815	557	0d	total_time0_GCTTAATATTTT
814	580	0d	total_time0_CCAGAGTGCATC
814	598	0d	total_time0_CCGGTTGTGACC
811	544	0d	total_time0_CGCACGTTAAGG
812	527	0d	total_time0_GATACTGAGACC
812	561	0d	total_time0_ATAGTTACCGCT
811	574	0d	total_time0_CGTGCTTGCCTT
812	575	0d	total_time0_GCTTTAAGCAAT
812	529	0d	total_time0_GGTTTTAAGCGA
811	569	0d	total_time0_CGCAGTATTCTT
809	553	0d	total_time0_AGATAGTCACAC
808	544	0d	total_time0_GCGTGAATGTGT
810	587	0d	total_time0_GTACCCTACCGG
811	548	0d	total_time0_TTTCATCAGTCC
808	535	0d	total_time0_GGCCTATGACAC
810	573	0d	total_time0_TACTTGACTCTA
808	557	0d	total_time0_CTCGTGACTGCA
804	551	0d	total_time0_GCTACGCTTGAG
805	534	0d	total_time0_GCGAATGTTAAC
799	542	0d	total_time0_CTCTAATGGAGG
804	564	0d	total_time0_GCCTGGGGTCCG
804	532	0d	total_time0_GGCAGAGAAAGA
804	528	0d	total_time0_CGCATTTTCTCG
801	526	0d	total_time0_ATCGCTCGGTAT
801	546	0d	total_time0_CTCACCAAGTGG
802	578	0d	total_time0_CTGAATCCGGGC
801	553	0d	total_time0_CTTGATCCATTC
802	545	0d	total_time0_TTGCGTTTAATC
798	549	0d	total_time0_CACTAGTATCCT
795	549	0d	total_time0_CCGTACTCTCTG
798	515	0d	total_time0_CTACGCGCTTGT
800	518	0d	total_time0_CTATACGAAACT
801	528	0d	total_time0_GGGGACCCCTGG
798	530	0d	total_time0_ATTCCGTGGAGG
797	534	0d	total_time0_CCCGAGATTGGG
797	537	0d	total_time0_CGCTAAATTTAC
798	520	0d	total_time0_CTGTTGAACGTC
792	534	0d	total_time0_ATATGCCTTCCC
793	552	0d	total_time0_ACATGGACTCAA
788	522	0d	total_time0_CTGTTCCATCCC
786	572	0d	total_time0_GCGCACGTGTAG
789	532	0d	total_time0_GTGGAAGCAGCG
786	540	0d	total_time0_GCTAGTTGGCCT
789	560	0d	total_time0_TAGCGTACGTTA
789	538	0d	total_time0_TGGTGTCCGGTC
785	563	0d	total_time0_AACTAGCATCAG
780	551	0d	total_time0_TTGTATTCGTAG
787	527	0d	total_time0_TAGGATAGTTCC
785	516	0d	total_time0_TGTGCAGGCTTA
781	527	0d	total_time0_TTCTTGCTAATC
785	534	0d	total_time0_ACAGATAGCGTA
786	525	0d	total_time0_TTGGAACCTAGA
783	544	0d	total_time0_AAGAGGCCCTCT
785	559	0d	total_time0_ACGCTAAGCAAC
785	519	0d	total_time0_GGCTTATAGATA
782	538	0d	total_time0_CCCATCGATAGG
776	509	0d	total_time0_CCCTTTCAGCCG
779	539	0d	total_time0_CGATCCGACTTT
777	565	0d	total_time0_TACGCCAGGGGT
779	564	0d	total_time0_AGCGCCCTAACT
779	522	0d	total_time0_AGCGGGAGGCCT
778	528	0d	total_time0_AGCGGTTGAGCG
780	549	0d	total_time0_GCCGTGGTGCAG
782	538	0d	total_time0_GGTTCGCCAGTA
778	535	0d	total_time0_TCGACGTCCGCT
780	538	0d	total_time0_GCCATCCGCTCT
780	519	0d	total_time0_GGACCGAGCCTC
780	556	0d	total_time0_TCATCTAGGCGT
777	558	0d	total_time0_CGTGGGATTGGT
771	563	0d	total_time0_TGATAGGTGCAA
771	571	0d	total_time0_CTATACCTAGCG
772	561	0d	total_time0_TTACCTATATTA
768	554	0d	total_time0_AATGTCGCATCC
772	537	0d	total_time0_CTCAAGAACTGT
771	539	0d	total_time0_GCAAAACTTTCA
767	561	0d	total_time0_AGCCGTCCCGCC
769	555	0d	total_time0_ACTTCAAATGCA
770	549	0d	total_time0_AGAGGATCTGAT
773	490	0d	total_time0_CTTACTTCATCT
773	510	0d	total_time0_AACCTCCAATAA
765	533	0d	total_time0_GACGATCGGGTT
770	501	0d	total_time0_GGAACGTATAAA
769	485	0d	total_time0_GGAACTGCCACG
769	509	0d	total_time0_AGCACAGGCCGC
771	557	0d	total_time0_CACGGGTAACTG
770	564	0d	total_time0_CGCTTAACTACG
770	571	0d	total_time0_TCTAACAGTGTT
769	531	0d	total_time0_GACAACTACCCG
766	538	0d	total_time0_CGGGGAGAGTAC
769	518	0d	total_time0_GCCACCTTGGAT
767	530	0d	total_time0_CCACTAATCGGC
761	541	0d	total_time0_GATTATGGCAAT
762	508	0d	total_time0_CGCGCGGACTGA
764	501	0d	total_time0_CAAGATAGCCTG
762	520	0d	total_time0_CAGGCAGTCCGT
762	528	0d	total_time0_GCCATAGATACT
757	530	0d	total_time0_ACTTCATTTGGA
759	513	0d	total_time0_CAAATAATGGGT
757	505	0d	total_time0_GACTTCCGTCTG
758	487	0d	total_time0_GATGGCTCTCCT
761	509	0d	total_time0_GTTACAATCGTA
755	522	0d	total_time0_CCAGGGAGCAAG
754	518	0d	total_time0_CCTACGCACGCT
757	491	0d	total_time0_GCGTGCTACAAA
755	544	0d	total_time0_TCGCGATGATAC
757	507	0d	total_time0_CTCCTTTTGAAG
753	497	0d	total_time0_TTATACAGGCAG
752	490	0d	total_time0_AACGAGTAGATC
753	519	0d	total_time0_ATCATTGCAATT
753	516	0d	total_time0_TAGAGTGCTCCG
750	484	0d	total_time0_ACAATAGTTATG
750	526	0d	total_time0_CCCGCATGTCGC
747	486	0d	total_time0_TTGGATGTTTAA
747	517	0d	total_time0_CTCTGCTCAGCG
750	489	0d	total_time0_GCTGAATGCTGG
749	526	0d	total_time0_TGCGGTAATGCA
748	496	0d	total_time0_AAGCGTAATCCC
748	534	0d	total_time0_CTCGTGGCTACT
745	537	0d	total_time0_TCTCACTCGTAA
744	545	0d	total_time0_AGGCAACGCAGC
746	526	0d	total_time0_ATAAGGATTCTC
745	521	0d	total_time0_GAATTGACTCAA
744	517	0d	total_time0_TAATATTGGCGC
738	527	0d	total_time0_ATATTTGTTTCG
741	544	0d	total_time0_CCGACAGGATTT
745	520	0d	total_time0_TCCACGTTAGGC
743	554	0d	total_time0_TCTAAGTCCCAG
738	529	0d	total_time0_CGGCGTCTGATG
744	512	0d	total_time0_TTTACAGCCCCC
740	480	0d	total_time0_CCGTTGATATGC
738	523	0d	total_time0_TCCTGAGGCTCG
740	494	0d	total_time0_CGGTTAAAGGCC
735	550	0d	total_time0_GATTGCCGTCGC
740	500	0d	total_time0_ACTCTGGAAACA
739	509	0d	total_time0_AGTTAACGTCTC
733	548	0d	total_time0_TCAATCGTTGGT
738	503	0d	total_time0_TTTCGATGGCTG
735	546	0d	total_time0_CCGAGTCAAGGT
734	490	0d	total_time0_CAACCCGCACCA
737	504	0d	total_time0_CTACCTCAGTCT
731	496	0d	total_time0_CCTTCCTCCGCA
732	522	0d	total_time0_TGTTCAATTGCC
731	524	0d	total_time0_CCTGTGCGACGT
731	524	0d	total_time0_ACCGGCGCTCGA
733	548	0d	total_time0_ACGCGCGCAGAT
730	520	0d	total_time0_AATACACCAGAT
730	524	0d	total_time0_CTCACCATGCGC
729	525	0d	total_time0_GCCAGGTGTATC
730	527	0d	total_time0_TGGCTTTACTCC
729	554	0d	total_time0_TGTTGTCGGAAT
725	494	0d	total_time0_CTTCTCACCGTT
724	505	0d	total_time0_AAACGTAACGTA
727	516	0d	total_time0_AATAGCGGCAGA
727	549	0d	total_time0_CGTGGCTCGACA
727	553	0d	total_time0_ATACAGATTCTT
727	516	0d	total_time0_AATATTCCTCAC
720	445	0d	total_time0_GGGCATGTATTG
721	518	0d	total_time0_GTAGAATAGACT
723	539	0d	total_time0_GAATACATACAT
720	504	0d	total_time0_GTGAATCTACGA
720	501	0d	total_time0_GCTCAAATGGCC
718	508	0d	total_time0_GGATACAACACT
721	487	0d	total_time0_GTGGGCGATTAG
717	518	0d	total_time0_TCTAGCGTTCAA
716	495	0d	total_time0_CAACGACCATTG
714	538	0d	total_time0_CGCCAAGCCCCT
719	522	0d	total_time0_CTACCAAAACCG
715	469	0d	total_time0_CTTTTATCGCGC
716	503	0d	total_time0_GTCCTTGCATTT
717	478	0d	total_time0_TCGAGTGACGTT
717	499	0d	total_time0_AAGAGGCACAAT
717	499	0d	total_time0_GCCGATCGGTGC
716	474	0d	total_time0_GGCGGCCCTGCG
712	488	0d	total_time0_GTATTACAGATG
711	508	0d	total_time0_GATACAAATATG
716	500	0d	total_time0_TTAGCCACCGTT
714	514	0d	total_time0_ACGCATCTTGAC
715	523	0d	total_time0_GGTCTATCTTTC
713	495	0d	total_time0_GTATTTATTGGG
714	552	0d	total_time0_CGAGGACGTTCT
707	471	0d	total_time0_TCCTATAGTGCA
712	472	0d	total_time0_TGACGCATCCCG
712	498	0d	total_time0_ACACTGGGGAGC
709	486	0d	total_time0_GAGTTGCCTGTT
702	496	0d	total_time0_TGTTTTCATCCG
710	521	0d	total_time0_CCGGCCCCGTAG
705	480	0d	total_time0_TATAGTCGGACG
710	471	0d	total_time0_CGTGACACCCGA
710	501	0d	total_time0_CTACCAGGTACT
704	529	0d	total_time0_GAAATATGCACA
705	501	0d	total_time0_TTTTCAAACTTG
706	480	0d	total_time0_ACGGACTACCTT
708	527	0d	total_time0_AGTCCACGTATG
708	490	0d	total_time0_GCATGCGACGAG
707	503	0d	total_time0_TAAGTCGCCCTA
706	466	0d	total_time0_ATCGCGTCATAA
708	516	0d	total_time0_TTAGTTTGCCCC
707	523	0d	total_time0_CATATTAGTGCC
705	537	0d	total_time0_GTCAGCGCGGGC
700	498	0d	total_time0_CTGATTACGGGC
696	489	0d	total_time0_AAAATTCACGTC
699	472	0d	total_time0_AGTATGCATGCG
701	482	0d	total_time0_ATCGAGATATAT
704	466	0d	total_time0_CTTGGCGAATTC
698	484	0d	total_time0_AGGGACTGTTCT
703	479	0d	total_time0_GCTGAATCCGCT
697	496	0d	total_time0_ACGGGGTAAGCC
699	499	0d	total_time0_AGCAATTCATCT
700	444	0d	total_time0_GTAGCGTGTCTC
700	493	0d	total_time0_GTCCTCCCTGCT
699	519	0d	total_time0_CGCCGTCAGTTC
695	506	0d	total_time0_GAGATTGAAAGG
698	513	0d	total_time0_TAATCATCCCGA
696	523	0d	total_time0_GACATGCTCCAG
695	473	0d	total_time0_TATGGAATCCTA
694	461	0d	total_time0_TTGACTTGTTTT
693	477	0d	total_time0_CCGAGCCGCACT
694	496	0d	total_time0_GAGAGAAATCTG
696	482	0d	total_time0_GCGCTGGAGTAG
692	505	0d	total_time0_GAGGCCGCCACC
695	483	0d	total_time0_GTAATTCGCTAG
692	489	0d	total_time0_GTTCTGCGCTTC
693	515	0d	total_time0_TCAACGGGCTGA
694	441	0d	total_time0_ACTATTAAACCG
691	481	0d	total_time0_TGGACACATTTA
691	507	0d	total_time0_TTTCTGTTGTGT
686	502	0d	total_time0_GCAGTTTAGCTC
691	493	0d	total_time0_CCTTAGTCGCCG
691	408	0d	total_time0_GTGGCTCTTATA
688	504	0d	total_time0_TGATCACAGTAA
686	497	0d	total_time0_TAGTCTCCATGC
689	490	0d	total_time0_TTTAGTAGAAAT
686	495	0d	total_time0_CACAAAATTCTC
686	447	0d	total_time0_CAGTAGCAAGGG
686	493	0d	total_time0_CACTAGCGGGTT
686	507	0d	total_time0_CCTGCCCTCCGT
685	464	0d	total_time0_CGAGCTGTAACG
684	447	0d	total_time0_GCGCGGTGCGTC
685	526	0d	total_time0_TTCGCCAAGCGA
682	497	0d	total_time0_ACGCTAATCTCC
684	505	0d	total_time0_CACCTACCCAGA
680	476	0d	total_time0_CCAATGGGATTC
681	515	0d	total_time0_CTGCGCCTGACT
684	489	0d	total_time0_GGCCGTTCAACC
683	487	0d	total_time0_TAGTGGGGCTCG
683	499	0d	total_time0_TCGGGTATAACA
680	499	0d	total_time0_AACCGTCAATCC
679	488	0d	total_time0_AGCTCTAAGCAT
675	487	0d	total_time0_ATGCAGGGATCG
681	462	0d	total_time0_CATTTAGGGCAT
681	497	0d	total_time0_CTCTATCCCGTG
680	446	0d	total_time0_GTGTCGCCACGT
674	496	0d	total_time0_AACTTCACATCC
677	499	0d	total_time0_CCGCTATTGACC
680	476	0d	total_time0_GCTTAATTATTT
675	507	0d	total_time0_TTTGAGGTCACA
678	487	0d	total_time0_GGCGGCACCTTT
678	519	0d	total_time0_ACGACTTGAGAT
676	481	0d	total_time0_ACGCCAGTGTGG
673	490	0d	total_time0_AAGATCGTCATG
674	466	0d	total_time0_GATTACTGCCGG
674	488	0d	total_time0_TGGGGAGATGAG
675	503	0d	total_time0_AAACATATGCGC
675	446	0d	total_time0_CCTCACCCCTCT
673	465	0d	total_time0_CCAGCGCAGGGG
673	490	0d	total_time0_CCTTACCAGAAT
673	496	0d	total_time0_CATCGAAGCTTT
667	490	0d	total_time0_CCTCCTTCACTT
672	477	0d	total_time0_GTTTCGGCTCTA
672	483	0d	total_time0_CTTTAAAAGAGC
672	462	0d	total_time0_GTCAAGCCTCTC
669	505	0d	total_time0_ACAAAACACGTG
667	500	0d	total_time0_AAGCAACTTTGA
665	437	0d	total_time0_ACCTGATGCACA
667	474	0d	total_time0_CTACCGAGACCC
665	494	0d	total_time0_GAAGAGCCTGTA
664	478	0d	total_time0_GGGTGTTGATAT
662	478	0d	total_time0_AAAAGTTATTTC
664	453	0d	total_time0_ACATTTCCTAAC
663	475	0d	total_time0_CAGTAAGCTGCG
662	469	0d	total_time0_TCATGCGCCAGC
662	476	0d	total_time0_TGTTGACAGATA
662	454	0d	total_time0_ACTCAAAAATTG
662	478	0d	total_time0_GTTCGGGTTGGA
662	475	0d	total_time0_GGCGTACAAAAA
659	451	0d	total_time0_AATTTGAAGAAG
659	476	0d	total_time0_CATTGTTCCAGC
660	445	0d	total_time0_GCTTTCCATTTG
658	476	0d	total_time0_GGAAGACCTTTT
660	435	0d	total_time0_GTACATTATTAG
658	476	0d	total_time0_ATGACCCACCGA
655	476	0d	total_time0_TGAGGCGGGCGG
652	475	0d	total_time0_ATGGCCGGTAGC
652	492	0d	total_time0_GATAAAGTAATA
653	488	0d	total_time0_GGGAATTGCCGA
650	450	0d	total_time0_CAGGAATGCCAA
653	459	0d	total_time0_TTTGTGCGCCAA
652	472	0d	total_time0_ACGAATGGCCTA
646	485	0d	total_time0_AAGAATCTGGCA
646	467	0d	total_time0_ATCGATCCAGCT
648	467	0d	total_time0_GTCCATAAGTGG
649	436	0d	total_time0_TTCAATCCATAG
646	452	0d	total_time0_GGTTAGGTGGTT
645	476	0d	total_time0_ACAACCAGACGC
647	487	0d	total_time0_ACGGGAGAGTAC
647	448	0d	total_time0_CCCTTTTTCGAG
647	453	0d	total_time0_TGTTTGTGCAGT
646	453	0d	total_time0_GCAAATGCGTAA
641	492	0d	total_time0_GTTCCAAGAGGA
645	456	0d	total_time0_TACTATCAGTGT
643	502	0d	total_time0_TAGAGCGGCAGT
640	457	0d	total_time0_AAGTTAGAGCTG
642	476	0d	total_time0_TAACCATGGTCA
636	450	0d	total_time0_CGACGCTACTGC
643	478	0d	total_time0_GTTCCGGTAACT
641	444	0d	total_time0_ACGTTAGTCTTT
641	457	0d	total_time0_GGCCCTCACCCA
640	466	0d	total_time0_CTGATAAATACC
641	435	0d	total_time0_GCTGAGATCTCT
637	469	0d	total_time0_GGGGGCCTCTAG
639	489	0d	total_time0_AACGCTGCAAGC
640	473	0d	total_time0_GATGCTCGGCAC
640	452	0d	total_time0_AGACACATCTAA
637	474	0d	total_time0_TTTCGGAACATC
632	455	0d	total_time0_CATGTCTGACAG
632	440	0d	total_time0_AATTGTGCAAAG
634	474	0d	total_time0_ACCTTCGTACGC
637	451	0d	total_time0_TCGAGTCGGTCA
632	446	0d	total_time0_ACCTTCCACTGG
631	461	0d	total_time0_CCGCCGCTACAG
634	467	0d	total_time0_TACTCTTTCATT
632	459	0d	total_time0_AGTGTCCAGGGA
631	495	0d	total_time0_CAAACCACAACC
630	471	0d	total_time0_CCATACTCTTAC
631	465	0d	total_time0_GCCTAGGATTGA
628	454	0d	total_time0_AAGACGGGGTGT
631	472	0d	total_time0_AAGGCTGGCCGT
628	441	0d	total_time0_AATACCGTCGAA
622	461	0d	total_time0_AATTCCTTTTAA
626	454	0d	total_time0_CCTACGGTATAG
629	455	0d	total_time0_GCAGCTCGGATT
625	442	0d	total_time0_GTTAGTTTAATC
629	476	0d	total_time0_CTGGTTTCATCC
628	459	0d	total_time0_GGCTTGGTGTAC
628	449	0d	total_time0_TCTAACAATGTA
627	443	0d	total_time0_AGAGCGGACCAT
629	433	0d	total_time0_GTGCCGACCGGG
628	429	0d	total_time0_TAATGGTCATTC
627	460	0d	total_time0_CAGCCCCCTCAC
627	441	0d	total_time0_GGCTGCATTAAA
625	463	0d	total_time0_AATATGCGTAGC
624	458	0d	total_time0_ACAATCACCAGC
625	473	0d	total_time0_GCGTCCAATAAA
624	447	0d	total_time0_GGCGTCATTTTA
623	437	0d	total_time0_CTGTGCGCAATC
623	458	0d	total_time0_TGTCGGGACAAT
616	444	0d	total_time0_AAGGTGCTCTGG
620	446	0d	total_time0_AATGCGGCGGTG
622	462	0d	total_time0_CTTTTGGAGATT
620	447	0d	total_time0_GCGGGTGAGAAC
620	443	0d	total_time0_AAATCGCTTCTG
617	444	0d	total_time0_ATAAATCGGTAA
619	469	0d	total_time0_GATGAGGCAAAC
619	430	0d	total_time0_GTTCTCTCAGGG
619	444	0d	total_time0_TAGTATTACTGT
621	461	0d	total_time0_ATAGTGTCCATA
618	442	0d	total_time0_CGGTTTAACCGG
621	473	0d	total_time0_GGTGGGGCATTT
618	432	0d	total_time0_AACTATACCGCC
618	480	0d	total_time0_AGTGAGATACCA
620	433	0d	total_time0_CGCAGTTAGCCC
617	446	0d	total_time0_TCGTCTTAATGG
617	429	0d	total_time0_CACATGTGCCGC
612	460	0d	total_time0_ATCTTATGACTA
612	462	0d	total_time0_CTGAAATCCGAG
615	469	0d	total_time0_GCCACGTCGAGG
614	417	0d	total_time0_TAGCCTGCCCAG
611	471	0d	total_time0_CATGAGACCCAT
614	443	0d	total_time0_CGCCTAAATGTC
609	426	0d	total_time0_TAAGTCATCAGG
610	464	0d	total_time0_CAGTAGGTGATC
610	426	0d	total_time0_GCAGCGTGGACC
608	444	0d	total_time0_AGAGTATGAATG
611	454	0d	total_time0_TATCAGCTATCT
612	436	0d	total_time0_AGGCCCTAGAGG
609	454	0d	total_time0_CTGCCCTGCCGG
610	401	0d	total_time0_GCGGCACCCGGG
605	454	0d	total_time0_CAATGGTAAGGG
605	441	0d	total_time0_CCGATTATTGGC
607	458	0d	total_time0_CGTTCCTGCAAT
608	458	0d	total_time0_GCATACTCCGCC
606	433	0d	total_time0_AAAGTCTGTAAG
608	455	0d	total_time0_AAGGCGTAGCCC
609	458	0d	total_time0_ACGCATGTGGCC
606	464	0d	total_time0_CGTACCAGAAGG
609	469	0d	total_time0_GGTAACAAACAC
607	435	0d	total_time0_TTCTACGAATGG
607	436	0d	total_time0_AACAAGACGGCC
608	420	0d	total_time0_AGGCGCCCTGGG
608	426	0d	total_time0_AGGTCCCACGCC
605	434	0d	total_time0_TCGGTACTGCCA
608	435	0d	total_time0_TTGACCGCTCCA
603	443	0d	total_time0_ATATGGGTAACA
605	438	0d	total_time0_CTTAATTGGTCT
605	432	0d	total_time0_TTGCCAAAACCT
605	451	0d	total_time0_AAGCGCGCAGCA
603	410	0d	total_time0_ACGTCAAACACA
604	435	0d	total_time0_GAACGCCTGTAG
602	441	0d	total_time0_CTAATATGCGTA
602	438	0d	total_time0_GCGTTATCCGAG
601	414	0d	total_time0_TAAAGCACGGGC
601	420	0d	total_time0_GCTATTCTGCCG
600	422	0d	total_time0_ATAGAGGGAATA
597	453	0d	total_time0_CAGGATGCTGGG
601	421	0d	total_time0_GAGCAGAGGCAG
599	408	0d	total_time0_CTTCTACATCGC
596	455	0d	total_time0_GGTCGCGTCTTG
599	435	0d	total_time0_TCGTACTGTCTG
599	439	0d	total_time0_GGAGCTGATTAG
593	394	0d	total_time0_GTGAAGTCGTCT
599	452	0d	total_time0_TCTCCAAAGAGC
597	415	0d	total_time0_AACTCACACCCA
598	378	0d	total_time0_ACCCAATCAGTT
598	460	0d	total_time0_GAGTCCCGTACT
597	410	0d	total_time0_GGTACCATCAGT
598	422	0d	total_time0_TACAACTCCTCG
597	428	0d	total_time0_CCCCCGGCTTTA
597	455	0d	total_time0_CTTGTCCGGGAT
593	446	0d	total_time0_GTACCGAGGCAG
596	422	0d	total_time0_TGGGGCCCGGTG
596	426	0d	total_time0_TTAGATCTGGAG
596	455	0d	total_time0_AGGACATACATG
596	411	0d	total_time0_GGAGTGCATGAG
596	419	0d	total_time0_AAACCATGCACC
596	423	0d	total_time0_CACCCTTACGAA
592	444	0d	total_time0_TGTGAACTAGGA
593	449	0d	total_time0_TGTTGTCTAGTT
591	445	0d	total_time0_CGGACGTGCATA
594	450	0d	total_time0_GCATGTCCCTCT
590	444	0d	total_time0_GCATATTCCAGT
589	426	0d	total_time0_TCACAATTGCGA
589	431	0d	total_time0_AACGTGTAGGCA
589	435	0d	total_time0_CGACTCGAGGGA
589	463	0d	total_time0_GATTCTTTTTAC
589	431	0d	total_time0_CGCGGGGAGCCC
587	453	0d	total_time0_CTAATGAGTTGG
588	461	0d	total_time0_CGGGGTTGCGGT
590	415	0d	total_time0_CTTCCATGCGGT
588	427	0d	total_time0_GAAAGTACATGG
587	378	0d	total_time0_GCCCCCCGAACT
589	428	0d	total_time0_TACTTTGAATCT
586	433	0d	total_time0_ACGCTACGGTGC
584	457	0d	total_time0_AGATTGGGATAC
583	434	0d	total_time0_AGCGCGCTATCA
584	425	0d	total_time0_ATATCAGCCCAG
583	421	0d	total_time0_GCCCAAGGATCA
586	421	0d	total_time0_GCGTATCGGAGC
586	445	0d	total_time0_TGGCCGCACGGA
582	418	0d	total_time0_ATGAGTCACGCC
581	419	0d	total_time0_GTACAAGAGGTA
584	461	0d	total_time0_AGGAGATTCCCA
585	426	0d	total_time0_GGAATTCGGCGG
583	444	0d	total_time0_GTGCGGATTTCC
582	405	0d	total_time0_TATACGTAAGGG
584	420	0d	total_time0_TTGGATTCGCGG
582	393	0d	total_time0_CCTATCTTACAC
580	425	0d	total_time0_CGAGTCGAAAGT
581	431	0d	total_time0_GGCCGCAAATAC
581	424	0d	total_time0_TTGAATATCGTA
580	428	0d	total_time0_GGGGTGTAACAA
579	449	0d	total_time0_AGCTCCGGGCCC
582	417	0d	total_time0_CATGTGGTTATT
581	434	0d	total_time0_GAGCAGGATGCG
577	435	0d	total_time0_TGATCTCACACT
581	419	0d	total_time0_TGGGGGCAAGAT
578	424	0d	total_time0_AAGCTAGTCGGT
578	434	0d	total_time0_CGCCTGAATTTG
579	418	0d	total_time0_TTTGGATAAGTA
579	420	0d	total_time0_CAGCCCAGACCA
578	432	0d	total_time0_CTTTTATTCTTT
578	418	0d	total_time0_TATTCGAAACTG
578	430	0d	total_time0_AGGTTACGCCCG
577	438	0d	total_time0_CAGGTGCAGCCG
577	428	0d	total_time0_GCTGCAGCGTCC
574	454	0d	total_time0_AGCGGTTGTAGA
575	438	0d	total_time0_GGAGTATCGATT
571	421	0d	total_time0_ATCTCAATTAGG
572	440	0d	total_time0_TGCATGGGCATC
570	419	0d	total_time0_ACCGGTTACAGT
572	396	0d	total_time0_AGTAGATCCAGT
572	401	0d	total_time0_ATTGCCCGTTCA
573	414	0d	total_time0_CCCAGGAATGCC
572	413	0d	total_time0_CCGGGACCCTGA
572	415	0d	total_time0_GCTTTCCGTGAC
573	408	0d	total_time0_TGTGCGACTTGA
571	413	0d	total_time0_TTTCTCGATACG
566	403	0d	total_time0_CGGCAGGTGCTA
571	413	0d	total_time0_GATGAATCGGCT
570	427	0d	total_time0_GCGGGAGTGCGT
572	394	0d	total_time0_GTACCTTTGTAT
568	402	0d	total_time0_TGATCGGGTATT
567	435	0d	total_time0_AAACTCAGTCCC
566	402	0d	total_time0_AAAGTTCGGTGT
565	426	0d	total_time0_GCCGCGTTGTAG
568	432	0d	total_time0_GCGTCCGCCAAG
564	432	0d	total_time0_TGATGAGTCTGG
568	405	0d	total_time0_ATGTTTTGCAGT
567	414	0d	total_time0_CTCGCATCGTCA
566	372	0d	total_time0_GCCTCAGAGCGC
564	463	0d	total_time0_GCGCGCCCCGTT
566	430	0d	total_time0_TATAGCGCAAAA
566	418	0d	total_time0_TCCCCCAGCACG
565	405	0d	total_time0_CGAGCTTCATGT
563	424	0d	total_time0_AACTTTTGAGAA
562	411	0d	total_time0_GATTAGGTGGTT
558	422	0d	total_time0_TATCCGGGTGCG
562	427	0d	total_time0_ACCGTTCGCAAT
557	395	0d	total_time0_AGTCTTGAACGC
563	405	0d	total_time0_TAGGGGCTCGCC
563	412	0d	total_time0_TGGTTGGCTTGT
562	417	0d	total_time0_AGCTGGCACACG
557	434	0d	total_time0_ATCAGTTGCACT
557	426	0d	total_time0_ATGTCCGTGAAC
558	401	0d	total_time0_CGGACTGTGCCT
558	428	0d	total_time0_CCTGACCGAATC
557	403	0d	total_time0_CTCACAGACGTT
559	407	0d	total_time0_TATGGAAACTGC
558	440	0d	total_time0_CGACCCCGTTCC
555	402	0d	total_time0_GGTTAAAGATAG
554	414	0d	total_time0_TTGTTAATTCAA
558	415	0d	total_time0_GCCGTCCCATGA
558	381	0d	total_time0_GTCGCGGTAGCG
556	405	0d	total_time0_CGTCTATAAAGG
556	397	0d	total_time0_CTTGACGCACTA
557	388	0d	total_time0_GTAGCGCAACGG
554	439	0d	total_time0_AGTATAGACGGC
553	416	0d	total_time0_CATGGAATCTAT
555	409	0d	total_time0_GAATGATAGTGC
554	405	0d	total_time0_GATGTCTTCCCT
550	388	0d	total_time0_ACGATGCGTAGC
554	373	0d	total_time0_AGTACACTGGCG
552	415	0d	total_time0_TCGTTGACGCGT
550	439	0d	total_time0_TAAAATACCAGT
553	398	0d	total_time0_TAGCATCTATCC
551	442	0d	total_time0_GGTAACTTGTGT
552	396	0d	total_time0_TCGTCCCATCAG
550	420	0d	total_time0_TTTTCAAGTAAT
546	399	0d	total_time0_GTAACTATACTA
547	419	0d	total_time0_GTTCCGCCGAGT
546	380	0d	total_time0_TCACACCCACGG
547	419	0d	total_time0_AAAAACAGCACA
548	403	0d	total_time0_AACATCCGGCTG
547	434	0d	total_time0_AGCTAACCCATT
546	415	0d	total_time0_TGCAAGGAGTTA
538	417	0d	total_time0_ACATTCATATGC
546	393	0d	total_time0_CCATAAGGGATA
542	408	0d	total_time0_GCAAAATCCTCT
546	406	0d	total_time0_GCGCTGGGTTAG
545	416	0d	total_time0_TGAGAGACTTTA
544	408	0d	total_time0_CCACCGAAGGCA
544	412	0d	total_time0_CTCGTGCCACCC
541	397	0d	total_time0_GCCGCTCGGGAG
545	389	0d	total_time0_TGCGCTGTAAAC
543	388	0d	total_time0_CTGTTCTGTGTG
538	407	0d	total_time0_TCAAAGCTCACG
539	399	0d	total_time0_AGATAAGCGCTT
540	414	0d	total_time0_TAGTCCCTGCAG
539	398	0d	total_time0_TGAGGCCCAGCG
538	375	0d	total_time0_GATCCTAAAGAC
540	400	0d	total_time0_GCAACGAGATTG
542	419	0d	total_time0_GCGGTAGCGGCG
541	418	0d	total_time0_GGGCGATCAGCT
536	406	0d	total_time0_TTCGAGACCCGT
533	389	0d	total_time0_AGTCGTTATTGC
538	424	0d	total_time0_GAATCTATTCTG
535	392	0d	total_time0_TGGTATTCTGAC
536	429	0d	total_time0_ATTGCGTGCGTC
535	411	0d	total_time0_GAGAGCCCCATA
537	406	0d	total_time0_TATGCCCCATGT
538	396	0d	total_time0_TGACACGAATCC
537	404	0d	total_time0_ATCATACTATCT
532	411	0d	total_time0_GGCCTGGAACGA
534	363	0d	total_time0_CAGAAATCTATA
535	400	0d	total_time0_CTCAGCTTCATA
533	418	0d	total_time0_GGAGCCACAACA
535	413	0d	total_time0_TGGCGTAAAGAC
533	384	0d	total_time0_AAAATAGATCGT
536	417	0d	total_time0_AACATATCGCAG
531	371	0d	total_time0_AATTTTGCGTCA
534	390	0d	total_time0_CGACTGGATGGC
533	425	0d	total_time0_GAATCCGCAAGC
534	406	0d	total_time0_GAATCCTTTAGC
536	380	0d	total_time0_GTCCTACCCACC
533	398	0d	total_time0_TATGGGTCTGCA
532	409	0d	total_time0_AGACCCCACCCT
535	409	0d	total_time0_AGGGAGTGGGCA
533	393	0d	total_time0_ACTCCCGGGTAA
532	409	0d	total_time0_CTGAAGAACCAT
533	413	0d	total_time0_ATCACTCGTACT
531	399	0d	total_time0_CCCAAGTTGGGG
532	389	0d	total_time0_CTCACCAGATTC
531	412	0d	total_time0_TATCTTTGAACA
532	399	0d	total_time0_TCCCGTTATGAG
528	392	0d	total_time0_ACTCCTTGCTTG
526	395	0d	total_time0_GATGCCACCTTG
530	376	0d	total_time0_GTACCTATTACG
531	378	0d	total_time0_TGCCCGACGTAC
528	388	0d	total_time0_AAACATGCCATA
529	386	0d	total_time0_AAGCCCTCCATA
527	376	0d	total_time0_AAGGTCGCGGCA
529	408	0d	total_time0_GAGCGAACAACA
528	396	0d	total_time0_CGGCTCTGATCT
526	398	0d	total_time0_GTCTATAGGTCA
526	390	0d	total_time0_ATTCTCGATGAG
527	387	0d	total_time0_CCCACCAGTGGC
524	402	0d	total_time0_CTACCCAATCTC
524	388	0d	total_time0_GGCCAATCAGCC
522	389	0d	total_time0_TAGGCGAGTATC
522	402	0d	total_time0_ACATAGTCGAAG
522	392	0d	total_time0_AGCGACCCTTGA
523	387	0d	total_time0_CCCGCCTCGTTG
526	396	0d	total_time0_CCGCGTAGAACT
525	392	0d	total_time0_CTATGGACCCTG
525	391	0d	total_time0_TATCTTGTTTGT
523	408	0d	total_time0_TGACCGTGGTCA
517	407	0d	total_time0_CCCGAGACATTA
523	380	0d	total_time0_TGGACTGCGGAT
521	387	0d	total_time0_ATCCACTCGTTA
523	388	0d	total_time0_CGTTTCCCAGAG
521	373	0d	total_time0_GGACCCCGAGCC
522	403	0d	total_time0_TACTATGGTGAC
518	388	0d	total_time0_TGGCCCCACGCA
520	380	0d	total_time0_TTGATTTAACAA
518	369	0d	total_time0_ATATTCGGTCTT
521	368	0d	total_time0_GGCGAGTAAGTA
520	414	0d	total_time0_TTAAAGCTCCAG
520	387	0d	total_time0_ACAAAAGTGAAG
519	394	0d	total_time0_ACAGGCCGGGGC
518	382	0d	total_time0_CGCAGATTCTCT
516	393	0d	total_time0_AGAACAACCCAT
518	396	0d	total_time0_AGAATGGCAGCG
518	362	0d	total_time0_GTCAACGTAAAA
515	399	0d	total_time0_TGTAAGAGAGCA
513	388	0d	total_time0_TTCTCTTAGGAC
516	377	0d	total_time0_CCCTAGGGTTAT
515	377	0d	total_time0_GGTGGCCAGAGC
516	393	0d	total_time0_ATAAGCCCTCAA
511	416	0d	total_time0_ATACAGCATGAG
512	389	0d	total_time0_CGATGTCTGATA
514	364	0d	total_time0_GATTGGTTCACG
512	389	0d	total_time0_AAGTCCCCAGCA
513	394	0d	total_time0_ATCACTAGTCTC
511	382	0d	total_time0_ATCGAGGAAATC
513	375	0d	total_time0_CCATGTCCGCGC
511	381	0d	total_time0_CAGATTGACAGA
512	359	0d	total_time0_GACTCTTGAGAG
513	396	0d	total_time0_GATTTTGCCAAT
510	374	0d	total_time0_TCTAGAAGGTTG
512	394	0d	total_time0_AAAGGAATCCAA
508	390	0d	total_time0_ACATCGACGCGG
508	367	0d	total_time0_TGTGCTTAGAAA
507	389	0d	total_time0_TTCTCGATGCAT
508	370	0d	total_time0_TTTGCTGGCTTT
506	383	0d	total_time0_AGAAACTCTCAC
504	368	0d	total_time0_CGTTGCTTCGTG
508	368	0d	total_time0_TCTTGACTCTTT
507	385	0d	total_time0_AATTAGTCTAGA
506	375	0d	total_time0_GTACGTCCTGCG
505	384	0d	total_time0_GTGCCTAAGGGT
507	393	0d	total_time0_TGTGCGTTCGAA
505	375	0d	total_time0_CATGCGCGTGCA
502	369	0d	total_time0_CCTCCGATCAAA
505	365	0d	total_time0_TTAAAGGGTGTA
503	388	0d	total_time0_CCCCACAGAAGA
503	371	0d	total_time0_CTGCCTTCCTTG
502	382	0d	total_time0_GCTACATGACGG
502	348	0d	total_time0_GGAATGGGTACC
503	367	0d	total_time0_TATGATCGATCA
501	359	0d	total_time0_ACGGGGTTAGGA
501	360	0d	total_time0_TCCCCCCACCCA
498	387	0d	total_time0_AAGACGTTGCGG
499	376	0d	total_time0_AGAGAAACTGAA
501	347	0d	total_time0_ATTGCGGCATAG
497	383	0d	total_time0_CACCAAATATTG
500	373	0d	total_time0_CGATTTGAGGAT
500	377	0d	total_time0_TCACAGAGGACG
501	372	0d	total_time0_TGAGTTTAGAAC
499	379	0d	total_time0_CAGGGCACTCTA
498	382	0d	total_time0_CGGAAAGGCCAT
499	348	0d	total_time0_TAGTAGAAAGGA
496	387	0d	total_time0_ACACGCTTAAAG
495	383	0d	total_time0_TATGCCGACTCA
496	381	0d	total_time0_AGAATTGTGGTG
494	359	0d	total_time0_CAGCACGGGAAG
494	383	0d	total_time0_TATGTGGAGTCA
494	371	0d	total_time0_TGCGTGTACGGT
495	336	0d	total_time0_TGCTAGGGTTTT
494	363	0d	total_time0_AGGCGGTAGAGA
496	367	0d	total_time0_CATCGAGAACGG
491	395	0d	total_time0_CGTATTCGTCTG
493	376	0d	total_time0_AATCTCCATCAT
494	379	0d	total_time0_GCGGGCAATCCA
493	371	0d	total_time0_GGCGCTAACCCC
493	367	0d	total_time0_CCATTCTCACGC
492	380	0d	total_time0_GGATCGAGCTTC
493	383	0d	total_time0_TCCCGGTAGATT
489	385	0d	total_time0_AGAAACCGACGC
491	389	0d	total_time0_AGAGACTGGCCT
492	361	0d	total_time0_CAGGTCTCTGAA
491	398	0d	total_time0_CTGGTGCCTGCC
493	365	0d	total_time0_GTGATTGGCACG
491	359	0d	total_time0_AATCGCAGAAGA
486	381	0d	total_time0_AGAGAGGCGCCT
491	376	0d	total_time0_GACCCCCCGTAG
492	372	0d	total_time0_GGCATACCCAGG
487	375	0d	total_time0_TAAACGCAGAGA
491	361	0d	total_time0_TATCCCTCGGAG
490	380	0d	total_time0_CAACGTACCCAC
488	370	0d	total_time0_GAGAGTTCGTAT
489	368	0d	total_time0_TACTAGTTGTAC
488	371	0d	total_time0_TCAGCGGTGTCA
489	392	0d	total_time0_ATTAAGGACATC
489	383	0d	total_time0_CACAAGAACTTG
488	371	0d	total_time0_GCCTAATTCTTC
488	379	0d	total_time0_TACCTGCGATAG
489	372	0d	total_time0_TTCTATCGTACA
487	351	0d	total_time0_CAGCGCTTCACA
486	355	0d	total_time0_CCGGGGGATTCT
487	364	0d	total_time0_GACCCGTCCTTC
488	337	0d	total_time0_GTTATCCCCCGT
485	357	0d	total_time0_TAGAGTATTTGG
487	366	0d	total_time0_TCGCGCGGCCGG
488	386	0d	total_time0_TGGGCTCGTAAT
487	364	0d	total_time0_ACGACTTGAACG
486	337	0d	total_time0_GGATCGGGCAGC
488	377	0d	total_time0_GGGGCGAGCGGG
487	376	0d	total_time0_GGTACAGTATGT
484	362	0d	total_time0_TATTAGTCAAAA
485	376	0d	total_time0_AGATCTAAACAC
487	332	0d	total_time0_ATCATCTTCATG
485	348	0d	total_time0_GCCAGGAAATCG
480	385	0d	total_time0_GTCTAGCGCCGT
485	401	0d	total_time0_CCTGGCTCGGTG
486	380	0d	total_time0_CGAACATACACT
483	353	0d	total_time0_GACTTATCTTTC
483	355	0d	total_time0_ACATCAAAGGCA
485	345	0d	total_time0_AGCACAGCGATT
481	394	0d	total_time0_ATGAGTGCCCGA
483	344	0d	total_time0_CGTCTGGTCGTT
484	364	0d	total_time0_CTTACCTCTCAG
480	368	0d	total_time0_TAGTTGTTCAAC
480	350	0d	total_time0_GCGCACACGAAT
482	377	0d	total_time0_GTGCCATAGAAG
482	372	0d	total_time0_TATGGAGAACGC
479	353	0d	total_time0_TCATCTTTTCCG
483	376	0d	total_time0_TTGCTCATAGAA
479	355	0d	total_time0_AGCCACATTTCG
482	368	0d	total_time0_AGGGTCGCGTAC
481	366	0d	total_time0_GCATCTTCTGTC
482	379	0d	total_time0_TGGGGAGTGTGA
481	366	0d	total_time0_TCAGTGTTCTAA
480	372	0d	total_time0_CCACCTACTCTC
476	379	0d	total_time0_GCCGTAACTCAC
479	373	0d	total_time0_CCGGCTGGCGCC
479	352	0d	total_time0_CGCCCTAAAGGT
477	369	0d	total_time0_CTCCGTAAACCA
478	361	0d	total_time0_GGCCGACGATGT
478	368	0d	total_time0_TTGCAGGCGCTT
478	368	0d	total_time0_CAGTCCCGATCA
472	356	0d	total_time0_CTCAAAAGGTGT
474	355	0d	total_time0_CTCACTAGATTG
477	382	0d	total_time0_CTCTGACATCGG
477	360	0d	total_time0_TCGAAGGGCGGA
477	403	0d	total_time0_TTTATTGTGTCT
476	352	0d	total_time0_CCTATGATTTCA
476	356	0d	total_time0_TAAAGTCGAAGG
473	364	0d	total_time0_GAGGGGTCAAGG
467	347	0d	total_time0_GATAGCGGAATA
473	343	0d	total_time0_GTGAGCTGTTAC
475	345	0d	total_time0_GTGGTGACGGTT
471	353	0d	total_time0_CGCCGCCGATGA
474	344	0d	total_time0_CGCTTGTCGTCC
473	374	0d	total_time0_GTAGCCACTATG
471	369	0d	total_time0_AAGCTATTCGCT
472	382	0d	total_time0_AATGCCCTGTTA
470	354	0d	total_time0_AGTAGACAGCTA
472	368	0d	total_time0_TAGTGAGCACAT
469	363	0d	total_time0_TCGACGGCCCGA
471	351	0d	total_time0_AACAGGGAGAGG
471	343	0d	total_time0_AGGGGACAAGCT
472	367	0d	total_time0_ATGAGCCGACAA
469	352	0d	total_time0_GCTTAATTTTTA
471	349	0d	total_time0_GTACCGGATTGC
469	362	0d	total_time0_ATCAGTTCTGAC
467	371	0d	total_time0_GATAACGCCACG
467	339	0d	total_time0_GCTATCCGCATT
470	363	0d	total_time0_CAGACGAGTGTC
465	353	0d	total_time0_GTTTTTTTCGCT
467	347	0d	total_time0_ACATATCGGTCC
467	359	0d	total_time0_GCATGCCGGTGC
465	357	0d	total_time0_GCATTCGAAGAA
468	360	0d	total_time0_GTCATGCGATCC
467	358	0d	total_time0_TTCTAGGCCGGT
467	357	0d	total_time0_AAATTCACCCAC
463	377	0d	total_time0_ATAGGTTCTAAT
463	350	0d	total_time0_ATTCGTTCCGTG
461	355	0d	total_time0_ACCTACGATGTG
465	341	0d	total_time0_GCAGATCTCACT
463	359	0d	total_time0_TCTTCGGGATCT
462	366	0d	total_time0_TGGGGACTCTAG
462	354	0d	total_time0_ATCTGAGTGGGA
462	339	0d	total_time0_CCGGCGCGTTGG
464	353	0d	total_time0_GAGCGGCTAATG
465	364	0d	total_time0_TGAACAGTTTAG
464	336	0d	total_time0_AGGTGGGGTAGA
462	357	0d	total_time0_ATATGGGGCGAT
458	335	0d	total_time0_CATAAACCTCAG
462	357	0d	total_time0_CCGCTAAGCAGT
462	349	0d	total_time0_CGATGAGCATAG
462	367	0d	total_time0_GACGCGTCCTCG
459	367	0d	total_time0_CCTACGCGAGGA
[truncated: 12,001 more rows]
