# Supplementary material for: Well-TEMP-seq as a microwell-based strategy for massively parallel profiling of single-cell temporal RNA dynamics
Source: Nat Commun. 2023 Mar 7;14:1272. doi: 10.1038/s41467-023-36902-5 (PMC9992361; doi:10.1038/s41467-023-36902-5)
Supplement: Supplementary file 7 — Source data [file 41467_2023_36902_MOESM7_ESM.zip › Source Data/supplementary figure 4/Supplementary fig4b.txt]

"total.0d" "total.1d" "total.2d" "total.3d"
"DDIT3(+)" -0.987146632760993 1.12131806864841 0.549025606107062 -0.683197041994479
"DLX4(+)" -1.4759718859253 0.249058016905237 0.671844755057023 0.555069113963039
"TGIF1(+)" -1.30664928788637 0.862510808634411 -0.252332093149731 0.696470572401689
"ZNF805(+)" -0.347152213585816 1.48265928481238 -0.702880570952909 -0.432626500273652
"CREB3L4(+)" -0.86752830867249 -0.690806984094642 1.30641327321991 0.251922019547221
"KDM5A(+)" -0.558726751675612 -0.649227909912614 1.48054743800921 -0.272592776420978
"NR4A1(+)" -0.712683436226776 -0.16171410611291 1.45789591934536 -0.58349837700567
"RFX2(+)" -0.984752836429906 -0.286472285571862 1.39065852825661 -0.119433406254847
"AHR(+)" 1.17873215492292 -1.25418334868319 -0.0941231678404265 0.169574361600696
"AHRR(+)" 0.985642038736664 -1.33456729463836 0.479884868835216 -0.130959612933524
"CDX2(+)" 1.1372294985974 -1.29190268020177 -0.0360976100668181 0.190770791671194
"CREB1(+)" 1.35589293915259 -1.0375607173992 -0.0281043056796854 -0.290227916073704
"FOSL2(+)" 1.00929964314238 -1.38255423343888 0.196590411231874 0.176664179064629
"FOXO1(+)" 1.15622316135513 -1.24726508036087 -0.181782257533566 0.272824176539301
"FOXP4(+)" 1.06487327324528 -0.990251339365897 -0.701638815333835 0.627016881454456
"GABPB1(+)" 1.37541108487272 -1.02261843909891 -0.187897413446466 -0.164895232327348
"IRF2(+)" 0.862987217780673 -1.38264564060767 -0.0630652421222096 0.582723664949209
"KLF3(+)" 1.07680712843617 -1.34287987855439 0.103348955627269 0.16272379449095
"MXD1(+)" 1.1781670066051 -1.23925705771901 -0.162196319603125 0.223286370717036
"NFATC2(+)" 1.18955478384346 -1.23909067305997 -0.130774361551027 0.180310250767542
"ONECUT2(+)" 1.17457568846088 -1.21878805448731 -0.236689357579007 0.280901723605438
"OVOL1(+)" 1.14194929721822 -1.28984846359904 0.177162135299965 -0.0292629689191518
"RXRB(+)" 1.07096834509627 -1.3111397686716 -0.10915014323771 0.349321566813043
"SP1(+)" 1.29163364319554 -1.14960281263062 -0.073197907173752 -0.0688329233911755
"ZBTB33(+)" 1.23326695761642 -1.21476073575566 0.0309819856528967 -0.0494882075136582
"ZNF143(+)" 1.18127834957492 -1.25311068807364 -0.0900106385281503 0.161842977026871
"REL(+)" 1.31189101341908 -0.254473627053377 -1.10103699824487 0.043619611879163
"SIRT6(+)" 1.34605483591389 -0.385006406124963 0.0571092121521128 -1.01815764194104
