# Supplementary material for: Well-TEMP-seq as a microwell-based strategy for massively parallel profiling of single-cell temporal RNA dynamics
Source: Nat Commun. 2023 Mar 7;14:1272. doi: 10.1038/s41467-023-36902-5 (PMC9992361; doi:10.1038/s41467-023-36902-5)
Supplement: Supplementary file 7 — Source data [file 41467_2023_36902_MOESM7_ESM.zip › Source Data/supplementary figure 4/Supplementary fig4a.txt]

"new.0d" "new.1d" "new.2d" "new.3d" "old.0d" "old.1d" "old.2d" "old.3d"
"TGIF2(+)" -0.64044245360941 -0.62853231264989 -0.643601219223349 -0.663481488456155 -0.481488814495037 -0.109490069659903 1.78534877642764 1.38168758166611
"CUX1(+)" 0.0485652684441874 0.454793775283534 0.679076045972018 0.494849284000284 -1.52441067041616 -1.42847822413595 1.31116047521862 -0.0355559543665265
"PITX1(+)" -0.146853578705123 1.30248956087128 1.38234248243468 0.588474512008082 -0.941988613584486 -1.11958479758653 -0.13432857422142 -0.93055099121648
"STAT2(+)" -0.883592786839417 -0.807878544833178 -0.787109977413236 -0.868163457897195 0.0439943116057702 0.493012794763475 1.42763021956856 1.38210744104522
"ZBTB17(+)" 0.869475732429366 1.13835611537176 0.901613779642857 0.747282459268792 -1.28036984364644 -0.944337044248849 -0.615121855863561 -0.816899342953925
"ZBTB7A(+)" 0.975009359087532 0.891126039226168 0.96696732239022 0.902689007424696 -0.970630979185162 -0.985847971811419 -0.824925466675405 -0.95438731045663
"HLF(+)" 0.723451030286525 1.01181214027434 1.13408735313269 0.805124553702961 -0.665749222518452 -1.19796759699827 -0.886617424882609 -0.924140832997179
"MAX(+)" 0.681226270671097 0.989525757754923 0.933015375522758 0.739583548781284 -0.05577748165897 -1.69131452469805 -0.826332003609363 -0.76992694276368
"MYBL1(+)" -0.886558578119398 -0.87985054922332 -0.882879773863721 -0.897913476940262 1.44827894072957 0.270499896202133 0.83706520754408 0.991358333670918
"NFYA(+)" 0.984614196149339 0.901452135747981 0.934563807345444 0.89981803364098 -0.77639667094023 -1.14892894568022 -0.877877285148791 -0.917245271114501
"RFXANK(+)" 0.759006933390177 0.865153937385088 0.934204831853758 0.99112094667955 -0.463942880130069 -1.51553866855855 -0.979680850308845 -0.590324250311106
"SMARCA4(+)" 0.155415428318206 0.913336736908794 0.646881727136153 0.408094819674198 1.21963845074646 -1.58831581210043 -0.933637205487544 -0.821414145195841
"THAP11(+)" 0.93239226099948 0.764022451449354 0.813515117920079 0.773094629071609 0.128183241609456 -1.63189152621805 -1.00134580147767 -0.777970373354262
"CREM(+)" 0.70641828114487 1.05212763944764 0.936072649586418 0.836672905104319 -0.270885319781479 -0.846083677272011 -1.4459436998121 -0.968378778417659
"MGA(+)" -0.546459906573918 1.02685026386204 -0.230223653315906 -0.85559030988073 1.99779647908684 -0.0840724669350185 -0.591546412624416 -0.716753993618894
