# Supplementary material for: Well-TEMP-seq as a microwell-based strategy for massively parallel profiling of single-cell temporal RNA dynamics
Source: Nat Commun. 2023 Mar 7;14:1272. doi: 10.1038/s41467-023-36902-5 (PMC9992361; doi:10.1038/s41467-023-36902-5)
Supplement: Supplementary file 7 — Source data [file 41467_2023_36902_MOESM7_ESM.zip › Source Data/figure 4/fig4c.txt]

"new 0d" "new 1d" "new 2d" "new 3d" "old 0d" "old 1d" "old 2d" "old 3d" "total 0d" "total 1d" "total 2d" "total 3d"
"ARNT(+)" 1.22112791993553 1.02089402766221 1.10085881081025 1.09627237636456 0.134239539161192 -0.071890816186874 0.232757249016904 0.138189379432215 -1.27978296065139 -1.24265163704102 -1.09392734589068 -1.2560865426129
"ATF1(+)" 1.0712858693445 1.29981911370315 1.26796115413886 1.19554197851188 -0.141556709132961 -0.118088864249889 -0.00371546262672006 -0.0598426332540543 -1.12785111160869 -1.12785111160869 -1.12785111160869 -1.12785111160869
"ATF2(+)" 1.53504025622813 1.34598323466403 1.17563491690811 1.20974087880069 -0.711086969173566 -0.9237579823409 -0.925650701740131 -1.00664518305749 -0.40943235500193 -0.277435852639859 -0.496699047407562 -0.515691195239525
"ATF3(+)" 0.651323808550036 1.2600376411497 1.09596026329021 0.894837048340649 -1.12114217542628 -1.14853422633911 -1.36866196627512 -1.46133839723646 0.298051422044662 0.399866617386585 0.367817009832325 0.131782954682798
"ATF6(+)" -0.131060221215953 0.331334728733462 0.083042830267514 -0.0963176380661489 1.36908283652109 1.16770221761977 1.01909399860414 0.990060539356859 -1.18323482295518 -1.18323482295518 -1.18323482295518 -1.18323482295518
"ATF6B(+)" 1.26741197146238 1.46730653799766 1.24321489071933 1.25556443303059 -0.384044054227859 -0.292726104208487 -0.344507511856148 -0.424611975824218 -0.946902046773312 -0.946902046773312 -0.946902046773312 -0.946902046773312
"BCLAF1(+)" 0.185235379093577 1.45408725571289 1.24628482259068 0.732956403419984 0.277499060926949 -0.290679924561679 -1.55508218626932 -1.59704512857067 0.659514367088325 0.318524684006742 -0.528814043983272 -0.902480689454209
"BHLHE40(+)" 0.998432829248834 1.40738704291321 1.28891015739626 1.34749146960655 -0.195917619825686 -0.215430508042024 -0.210549948909465 -0.246322534592193 -1.04350022194887 -1.04350022194887 -1.04350022194887 -1.04350022194887
"BRF1(+)" 1.36723373465866 1.41176434665407 1.26441576951002 1.11967433246419 -0.0567182972724586 -1.22147941131547 -0.6163665758661 -0.833066218951952 -0.254050473289646 -0.833353397728705 -0.518470752886386 -0.829583055976221
"CHD2(+)" 0.97712304567448 1.2391873622858 1.22100264533608 1.07873706636344 0.186627974376226 0.0122659847063017 0.0896853970681051 0.016911437275471 -1.20538522827148 -1.20538522827148 -1.20538522827148 -1.20538522827148
"CREB3(+)" 0.520187826841184 1.33990313878633 1.42589735963703 1.09763521148885 -1.28953751689668 -1.19351110098963 -0.870502100590886 -1.33142321228076 -0.0412339224981793 0.233492958854807 0.144185994524945 -0.0350946368770104
"CREB3L2(+)" 0.569419724265084 1.02396246885243 0.750041980292584 0.605715853266488 0.54122370203718 0.540641856429957 0.704147924536835 0.635986823842183 -1.34278508338068 -1.34278508338068 -1.34278508338068 -1.34278508338068
"CREM(+)" 1.03778053349321 1.4529593517266 1.31358339217137 1.19420950929651 -0.135909863781153 -0.826692940887096 -1.54709338502415 -0.97356294700627 -0.241383431800968 -0.4934442630258 -0.316852695552635 -0.463593259609621
"CTCF(+)" 0.486921029412016 0.841392328036179 0.843733928907171 0.676312181052183 0.842972406788992 0.668179917649678 0.473828246886592 0.532907894245327 -1.32102226197798 -1.32783542004772 -1.259298866003 -1.45809138494944
"CUX1(+)" 0.669520784777428 0.80203943001238 0.875204119741087 0.81510621794078 0.156389291306472 0.187684086233692 1.08140080664911 0.642079011748949 -1.30735593710248 -1.30735593710248 -1.30735593710248 -1.30735593710248
"E2F2(+)" 0.902116842215486 1.03402408362793 0.828493071660255 0.720489183503103 1.11747035172052 0.513674620449824 -0.0112883660010473 -0.0827469497697699 -1.04977787191523 -1.21004596813658 -1.30978560459537 -1.45262339275912
"E2F3(+)" 0.884105185339798 1.44993891231691 1.03744099019865 0.917929470629256 -1.4198270124965 -1.08813249442437 -1.22047073072441 -1.16217456339106 0.360199645319775 0.151205277681419 0.058671940140426 0.031113379410108
"E2F7(+)" 1.039088471358 1.20350939289479 0.885475559706637 0.924338887985807 -1.29253102261369 -1.21561959883452 -1.2107681946754 -1.34490923606833 0.51787037205803 0.359078189369697 0.0218715137892974 0.112595665029692
"EGR1(+)" 0.501856760455936 1.72739971036938 1.20531009168172 1.0621703521697 -0.343754869701727 0.483346848478688 -0.393025315776476 -0.800154682461147 0.0240683199413666 -1.0476900156462 -1.13408609358031 -1.28544110593093
"ELF2(+)" -0.838185268887296 -0.0782317337446811 -0.514143249540919 -0.44804237135583 1.30203878872283 1.39172072176385 1.24386369147352 1.31793108979338 -0.655934901362134 -0.947052208138957 -0.818880955691254 -0.955083603032503
"ELF3(+)" 0.844396601322713 1.30462540387141 1.21662739661028 1.25206581614023 -1.06324172835706 0.445380675488167 -1.04270764546135 -1.23554885436629 -0.810573379954577 -0.96735165871212 0.0328518776607459 0.0234754957578547
"ELK1(+)" 1.27930438862223 1.075599777696 1.10315931796262 1.09774103840755 0.213048031440328 -0.108623406185333 0.0790449003309338 0.0436649232766759 -1.19573474288775 -1.19573474288775 -1.19573474288775 -1.19573474288775
"ELK3(+)" 0.340037456002373 1.04597125040647 0.649574916302598 0.554106411853235 -0.464168078851155 0.2988446734964 1.38500909083624 0.945724045491177 -1.33702365913942 -1.48781456339168 -0.765438964300023 -1.16482257870621
"ELK4(+)" 0.579040161426852 1.22088916648081 1.1180716148014 0.901044314476035 0.761205635235105 0.343365588131085 0.0828701893354365 -0.0211880592889979 -0.882700736218797 -1.30032927689712 -1.32645053379225 -1.47581806368956
"ERF(+)" 1.02844186631815 1.16599816444172 1.05425396264388 1.00489044403146 0.440616921751207 -0.080400005213805 0.197978697125335 0.165846431454907 -1.24440662063821 -1.24440662063821 -1.24440662063821 -1.24440662063821
"ETS2(+)" 0.260622364490216 0.181707001257958 0.24225484678861 0.105425181700574 1.47048755436982 0.355065572480496 1.10333508041941 1.15150447604868 -1.43572442636211 -1.17038675461122 -1.17038277779595 -1.09390811878648
"ETV1(+)" 0.528253635918638 1.33452319040005 0.711192920440664 0.656743128067171 0.509435575892366 0.729661401946789 0.412484457623149 0.372156932707431 -1.31361281074906 -1.31361281074906 -1.31361281074906 -1.31361281074906
"ETV3(+)" 1.17600438351961 1.40213478394382 1.39624900895179 1.26426251908483 -0.338777740400683 -0.284367899597089 -0.366247635105456 -0.489684622145842 -0.939893199562746 -0.939893199562746 -0.939893199562746 -0.939893199562746
"ETV4(+)" 0.263058988054819 0.664039080391886 0.451243372914525 0.401508017621626 1.14558285993792 0.620418872349315 0.928453068822297 0.779006608512249 -1.23523655661131 -1.44151630347492 -1.15455812736073 -1.42199988115768
"ETV5(+)" 1.29466506087913 1.42520285241387 1.40806410708986 1.25045663123341 -0.434880499423213 -0.737965765320873 -0.664120282649369 -0.734453202083157 -0.489036476258213 -0.755034906816266 -0.753143241280679 -0.809754277784498
"EZH2(+)" 0.70138656991883 1.15882012932731 0.885381980772724 0.764129460871589 0.501494091679052 0.704373893704566 0.237264199520088 0.301658777148944 -1.31362727573577 -1.31362727573577 -1.31362727573577 -1.31362727573577
"FOS(+)" 0.593405912205278 0.92397996809792 0.759557995555022 0.759532296983839 0.569592134970723 0.811285380570671 0.523423344124324 0.426472765146869 -1.34181244941366 -1.34181244941366 -1.34181244941366 -1.34181244941366
"FOSL1(+)" 0.840109063641456 1.68665394428437 1.45701417802042 1.28500481732916 -0.389371304609714 -0.522139974899171 -0.707990309252069 -0.767653768869989 -0.476340380862628 -0.82420097901018 -0.743734352349182 -0.837350933422479
"FOXN3(+)" 1.06909401333756 1.53547862979772 1.47851745094707 1.29615589508924 -0.760166088667349 -0.671235005718665 -0.635772428521481 -0.724822543621721 -0.636952177724864 -0.629599659976679 -0.636889814605774 -0.683808270335052
"GABPA(+)" 0.911316492499017 1.63205346370845 1.41737816070787 1.10550817583903 -0.0034324489529322 -0.352226347795223 -0.374229398591131 -0.472553113231742 -0.795963556995017 -1.09103685944866 -0.919313271602029 -1.05750129613762
"GATA2(+)" 0.85440815682125 1.70911645511526 1.4121897980346 1.11456846174037 -0.31664612778986 -0.435550193821328 -0.172653758030749 -0.325212060500602 -0.960055182892235 -0.960055182892235 -0.960055182892235 -0.960055182892235
"GMEB1(+)" 0.705526585180559 1.19785724647774 0.889321838785335 0.856218162625393 0.657860092665316 0.249256316255761 0.319089502089709 0.349591022940889 -1.30618019175518 -1.30618019175518 -1.30618019175518 -1.30618019175518
"GMEB2(+)" 1.34346982379213 1.12482751506195 1.12995134721717 1.14334879110949 0.163399662244335 -0.144780633823541 -0.0723486645023819 -0.0901307329651582 -1.1494342770335 -1.1494342770335 -1.1494342770335 -1.1494342770335
"HCFC1(+)" 1.26871389209161 1.41992531850633 1.24056413652129 0.968785486883652 -0.127813764784796 -0.314640532757852 -1.16120986833343 -1.31276722038565 0.175478709829004 -0.503585098949413 -0.656152427989465 -0.997298630631277
"HIF1A(+)" 0.568587599100441 1.46862776505201 1.38096297003125 1.01173373427169 -1.64427229378947 -0.863888622951041 -0.924075312620054 -1.09896819569893 0.199422524975581 -0.15222840122177 0.108256904420393 -0.0541586715701005
"HLF(+)" 1.09347173215714 1.42446019459968 1.56481089827303 1.18721874935725 -0.501088837123988 -1.11198307823781 -0.75460716595151 -0.797677520195779 -0.471371147620761 -0.311859706255053 -0.53552434079643 -0.785849778205773
"JUN(+)" 1.39707569291261 1.32388719624961 1.32214230101895 1.16159874177173 -0.328334072621994 -0.190456871013286 -0.377121688153189 -0.466781579138672 -0.970613527223329 -0.97271808065795 -0.909420180989289 -0.989257932155185
"JUNB(+)" 1.21717470424466 1.50331294673287 1.37881360775158 1.07613716446692 -0.71243037630008 -1.13459998974636 -0.862548766740705 -1.01141475887801 -0.0858603801984596 -0.435599267247154 -0.415677724219563 -0.517307159865688
"KDM5A(+)" 0.811851430968382 1.77390646562678 1.36361633750912 1.29602311458857 -0.663579467909099 -0.599730011497527 -0.643713084915658 -0.789831611300401 -0.778867966515985 -0.801825388547351 -0.261565435562018 -0.706284382444821
"KDM5B(+)" 0.852912873977964 1.2075724913167 1.4906773330763 1.16478534839674 -0.108203988670323 0.632973017264261 -0.753309320207539 -1.0606063552126 -0.530548253042465 -1.11845840547663 -0.79394199395281 -0.983852747469598
"KLF13(+)" 1.50282030260557 1.33189088609179 1.2876565737275 1.27791984766794 -0.615213806859299 -0.627638909514623 -0.599134974336876 -0.61055327953153 -0.736936659962619 -0.736936659962619 -0.736936659962619 -0.736936659962619
"KLF16(+)" -1.12009394518879 -0.939005875475997 -1.10597341427392 -1.27589424923117 1.58171203206913 0.465276075986453 1.23770472486706 1.27924088275289 0.2294968935633 -0.260882604613928 -0.0235738617786982 -0.0680066586763326
"KLF3(+)" 0.148865922517257 1.26061705853688 0.925036948064054 0.785998095611816 0.895045935338023 0.0186346565998309 0.54217393369879 0.325655535658871 -0.703035886581147 -1.87707772129875 -1.17536169397838 -1.14655278416724
"KLF5(+)" 0.984829535981541 1.25363540424305 1.22168165481866 1.03730381442064 -0.00981998481580377 0.355315012913841 0.0890911303530445 -0.142263047385194 -1.19744338013244 -1.19744338013244 -1.19744338013244 -1.19744338013244
"MAFG(+)" 1.09916055563333 1.36433185917168 1.09833841120939 0.987020895710348 0.10366007754717 0.10479627735346 0.0430656453068107 -0.0145221052980379 -1.19646290415854 -1.19646290415854 -1.19646290415854 -1.19646290415854
"MAX(+)" 1.07827625558401 1.35045726361261 1.30056729154188 1.12979675252702 0.427615347492661 -1.01631219599188 -0.252665727605036 -0.202868738112419 -0.729683736489695 -1.07212242158142 -0.914774536365161 -1.09828555461256
"MGA(+)" 0.424204219601684 1.05098718368711 0.550187957514851 0.301051344781154 1.43779746317413 0.608412378564027 0.406242437854124 0.356361632265777 -1.28381115436071 -1.28381115436071 -1.28381115436071 -1.28381115436071
"MLX(+)" -0.0864405762181545 0.305522815101633 0.223187414878669 -0.00689175020478374 1.43502309736284 0.69719664726438 1.1857393684461 1.05608961652304 -1.20235665828843 -1.20235665828843 -1.20235665828843 -1.20235665828843
"MXI1(+)" -1.45576739164134 -0.383026192104093 -0.763114364294894 -0.914968309103659 0.280426029737673 0.731921797207121 1.88638867030722 1.25401724972905 -0.972908958112923 -0.426062277623835 0.655330552859749 0.107763193039944
"MYBL1(+)" -0.58084293262686 -0.573722805910151 -0.57693812648005 -0.592895402840165 1.89743187129541 0.647297715459617 1.24866912761995 1.41244102344208 -0.720360117489957 -0.720360117489957 -0.720360117489957 -0.720360117489957
"MYBL2(+)" 0.720902185520827 1.23119048081092 0.597378406530224 0.913227022917512 0.685095930239315 0.51844714044578 0.307870034128436 0.267664577790367 -1.31044394459585 -1.31044394459585 -1.31044394459585 -1.31044394459585
"MYC(+)" 0.933739955326384 1.22873115901978 1.18693265256051 1.10463074013022 0.296228540209018 -0.0115115855402513 0.0872955770898683 0.0290464363281609 -1.21377336878092 -1.21377336878092 -1.21377336878092 -1.21377336878092
"NELFE(+)" 0.758653270678768 1.03776902465816 0.980636078767416 0.933679632527426 0.403466371632871 0.414140257153206 0.390032703865311 0.339824735434251 -1.31455051867935 -1.31455051867935 -1.31455051867935 -1.31455051867935
"NFYA(+)" 1.37908492378147 1.29961071547094 1.33125403783869 1.29804907822163 -0.303833270076668 -0.659845464365642 -0.400813689202497 -0.438435887381627 -0.876267611071572 -0.876267611071572 -0.876267611071572 -0.876267611071572
"NR2C2(+)" 1.22137087167476 1.39561196110816 1.29303598372011 1.24498700782941 -0.309190251366739 -0.273942682309776 -0.237325455154525 -0.334775013524871 -0.999943105494134 -0.999943105494134 -0.999943105494134 -0.999943105494134
"NR2F1(+)" -0.484828869730167 -0.439097924239031 -0.426442085503192 -0.481258833822782 0.991818624211755 0.992335804053391 1.64004810321038 1.61284271160116 -0.85135438244538 -0.85135438244538 -0.85135438244538 -0.85135438244538
"POLE3(+)" 1.27972666994757 1.31646912269971 1.24077675854594 1.2158848912688 -0.0766150969619308 -0.202570811795296 -0.303354760746024 -0.277213072608055 -1.04827592508768 -1.04827592508768 -1.04827592508768 -1.04827592508768
"POLR2A(+)" 1.01851201742115 1.47666157987713 1.44965415841899 1.33925612988815 -0.626839019948861 -0.874043099103584 -0.893609661213681 -0.964169790783619 -0.376587867297725 -0.69419922900593 -0.346608530215356 -0.508026688036662
"RAD21(+)" -1.19272612520833 -0.0678595698099275 -0.650154187908335 -0.652330845276391 -0.303473677652956 0.252285990304866 -0.97867262556303 -0.683723650407862 1.28868061091001 2.24618698938699 0.0859697973829041 0.655817293842062
"RBBP5(+)" 0.684429035785312 1.40633089686463 1.18977458488681 0.933657771930204 0.344764012862185 -0.231430816287106 0.409509040886195 0.119449398153269 -1.10588885664045 -1.24055415604577 -1.25646557172824 -1.25357534066705
"RCOR1(+)" 0.890260509016021 1.16966712907183 1.0541713742115 0.865718301420037 -1.18457315308229 -1.34160246576206 -1.25740572369833 -1.32847027393373 0.564931996390664 0.170759828847811 0.234509118425922 0.162033359092624
"RELA(+)" 1.12516783115517 1.4096431453524 1.48402026161542 1.34785808738323 -0.711644636048282 -0.933241806045295 -0.526946128797586 -0.57308475940326 -0.64789626837392 -0.740723367164487 -0.528212666770889 -0.704939692902507
"REST(+)" 1.17469638050659 1.40154430049991 1.31773611083278 1.23827424304819 -1.00853584367013 -1.06541414204351 -0.916739516423266 -1.03850509776191 -0.228652254779976 -0.247632294256786 -0.264246843453262 -0.36252504249863
"RFXANK(+)" 1.07206363810962 1.14101672334428 1.18587217882238 1.2228448824231 0.277635537874122 -0.40548100148096 -0.0573878059612832 0.1955382099968 -1.15802559078201 -1.15802559078201 -1.15802559078201 -1.15802559078201
"RUNX1(+)" 0.920008845558415 0.859561500310452 0.866217144741086 0.792001356266197 0.438121545555477 1.04513654193556 0.0597792329198183 0.192783679987794 -1.36170233554673 -1.29707650579693 -1.17583342631793 -1.33899757961321
"SIN3A(+)" -0.914069909418929 -0.695625069214441 -1.52512660634374 -1.56032727697562 0.139471808844481 0.357099583347824 0.0682261709827715 -0.13267120255347 1.40514569644919 1.14115306414542 0.873945287478971 0.842778453257557
"SMARCA4(+)" 0.694411073351999 1.09203106349193 0.952243677707052 0.826971506685594 1.25272279105724 -0.220383629954702 0.123073267424678 0.181947627626581 -1.04895757288761 -1.1825610217851 -1.31064176266271 -1.36085702005494
"SP3(+)" 0.743992503202271 1.50147844417464 0.983479795168608 1.07098347237043 0.322496856246836 0.115449893707482 0.115682617120803 0.0235380665438402 -1.21927541213373 -1.21927541213373 -1.21927541213373 -1.21927541213373
"SP4(+)" -1.16604227075306 -1.1798272869234 -1.193444550384 -1.35744222052764 1.31258956173692 0.526319724147565 1.19763269191685 1.11530376569658 0.376847492576195 -0.150441102322465 0.305042362992857 0.213461831843597
"SREBF1(+)" 1.30786499764933 1.3585501657263 1.39817397551166 1.26964890525056 -0.489909070471232 -0.483131814667497 -0.376941986444905 -0.533698725909495 -0.862639111661182 -0.862639111661182 -0.862639111661182 -0.862639111661182
"SREBF2(+)" 0.612787415771484 1.62908603264145 1.47589444509201 1.12865783715772 -0.37202879620519 -0.29417281058589 0.0276605450146786 -0.123813739653446 -1.03786801955998 -1.22664912709784 -0.768049603079534 -1.05150417949546
"STAT2(+)" -0.506576028544817 -0.42940000624285 -0.408230469575636 -0.490848812594465 0.438919570430126 0.896607048399184 1.84926870503468 1.80286703901423 -0.788151761480113 -0.788151761480113 -0.788151761480113 -0.788151761480113
"TAF1(+)" 0.61156313793903 1.51011065880624 1.68953653949007 1.16300093577364 -0.0805701679962165 -1.23347502607085 -0.656597189402348 -0.969664720538428 -0.506919603652723 -0.588296669827848 -0.156692574054887 -0.781995320465682
"TAF7(+)" 1.02216291461758 1.4583000851684 1.32741531937413 1.28362027574193 -0.272010433120342 -0.289126462466826 -0.191633442463619 -0.261371737341501 -1.01933912987744 -1.01933912987744 -1.01933912987744 -1.01933912987744
"TCFL5(+)" 0.875986561123264 0.998966939911098 0.782807591956311 0.670286128885165 0.747556877429131 0.449724967443597 0.381883543272825 0.418433296816481 -1.33141147670947 -1.33141147670947 -1.33141147670947 -1.33141147670947
"TFDP1(+)" 0.769039364452767 1.49489500313724 1.20089837161579 0.984201645132816 0.611913737901392 0.260129547581011 -0.989022234561671 -0.972006088002053 -0.398729333318652 -0.552415739296975 -1.07710839759838 -1.3317958770433
"TGIF2(+)" -0.412656001155486 -0.399320508481663 -0.416192793528152 -0.438452243320457 -0.234679510609176 0.181838358766253 2.3034429338891 1.85147339601842 -0.608863407894709 -0.608863407894709 -0.608863407894709 -0.608863407894709
"THAP1(+)" 1.3184795788176 1.41638145217724 1.23323142739301 1.19589600622967 -0.15427764649287 -0.279705953100185 -0.402434610822724 -0.396966560926434 -0.931772743240993 -0.911531276003248 -0.991806731058965 -1.09549294297211
"THAP11(+)" 1.13843082284684 1.04139509939893 1.06991895833294 1.04662362178769 0.674945093378151 -0.339429923585369 0.0239693148568048 0.152706149128676 -1.21411693275026 -1.1996999791304 -1.15314696337665 -1.24159526088736
"TP53(+)" 1.53592128569079 1.28900783183977 1.16471223431037 1.24986781181933 -0.248158486739794 -0.447918914398882 -0.397777136382946 -0.426192336008794 -0.929865572532461 -0.929865572532461 -0.929865572532461 -0.929865572532461
"UBTF(+)" 0.430728667914597 1.28014038087021 0.850373145486394 0.775643541189812 0.525512475307585 -0.837836623065813 -1.58841429903958 -1.68926621836947 1.03417509634676 0.12020049119295 -0.395655380365795 -0.505601277467666
"USF2(+)" 0.225038594297448 0.343628334940345 0.331596472679591 0.271383016559079 0.773455587247871 1.04062182040947 1.18618595767321 0.971949472971073 -1.28596481419452 -1.28596481419452 -1.28596481419452 -1.28596481419452
"YY1(+)" 0.959721620732214 1.39408495213008 1.21575146711703 1.05154572502472 0.146084130138538 0.0637206458432023 -0.0360861211436093 -0.0978517127984081 -1.17424267676094 -1.17424267676094 -1.17424267676094 -1.17424267676094
"ZBTB17(+)" 1.19047099608391 1.38978321725446 1.21429387785798 1.099893124916 -0.403139115045572 -0.154049007016222 0.0899874292685819 -0.0595836130443493 -1.0919142275687 -1.0919142275687 -1.0919142275687 -1.0919142275687
"ZBTB33(+)" -0.973681112055032 -0.606200647540074 -0.740921904542017 -0.855475651717696 1.28369906265331 2.21643892699512 0.767598176039098 0.521393098121046 0.00692882018173299 -0.807199274265022 -0.392908965908974 -0.419670527961488
"ZBTB7A(+)" 1.38678956737646 1.30170244168751 1.37863211976482 1.31343134953321 -0.586772569669347 -0.60220794068635 -0.438976043769087 -0.570295788766559 -0.795575783867666 -0.795575783867666 -0.795575783867666 -0.795575783867666
"ZMIZ1(+)" 0.277062190053148 0.429869710288045 0.379729865799118 0.36703480028802 1.0566281011833 1.13783560099472 0.72779709099309 0.837201020672258 -1.19322605795582 -1.40668517290402 -1.28751372598565 -1.3257334234262
