# Supplementary material for: Well-TEMP-seq as a microwell-based strategy for massively parallel profiling of single-cell temporal RNA dynamics
Source: Nat Commun. 2023 Mar 7;14:1272. doi: 10.1038/s41467-023-36902-5 (PMC9992361; doi:10.1038/s41467-023-36902-5)
Supplement: Supplementary file 7 — Source data [file 41467_2023_36902_MOESM7_ESM.zip › Source Data/figure 4/fig4b.txt]

"new 0d" "new 1d" "new 2d" "new 3d" "old 0d" "old 1d" "old 2d" "old 3d" "total 0d" "total 1d" "total 2d" "total 3d"
"HEYL(+)" 0.0826719906945267 0.660197347617124 1.13237336631535 0.975540498468632 0.322154583222745 0.461039067218011 0.958319293119247 0.597008448974489 -1.29732614890753 -1.29732614890753 -1.29732614890753 -1.29732614890753
"PITX1(+)" 0.449544175089814 1.49008229042723 1.54741171521207 0.977463951140228 -0.121313262351767 -0.248816262536121 0.45853634830552 -0.113101761777635 -1.10995179837733 -1.10995179837733 -1.10995179837733 -1.10995179837733
"STAT1(+)" -1.48791251979856 0.116634722524133 -0.905917992293737 -1.65223330086355 0.870646920621596 1.10487863893239 1.38009347499348 1.01880789889973 0.16620619665231 -0.471464129016808 0.0730870974523906 -0.212827008103362
