# Supplementary material for: Well-TEMP-seq as a microwell-based strategy for massively parallel profiling of single-cell temporal RNA dynamics
Source: Nat Commun. 2023 Mar 7;14:1272. doi: 10.1038/s41467-023-36902-5 (PMC9992361; doi:10.1038/s41467-023-36902-5)
Supplement: Supplementary file 7 — Source data [file 41467_2023_36902_MOESM7_ESM.zip › Source Data/figure 3/fig3e.txt]

gene	H0	H1	H2	H3	group
ID3	0.521832431906864	1.31151948633204	1.64101893089967	1.39180691911807	up gene
TNFRSF12A	0.46462713446368	1.1736821548018	0.751603162843857	0.606347479696668	up gene
H3F3B	1.22197349758768	2.14781651128702	1.76728163622753	2.20702607015516	up gene
EIF1	0.909455699504653	1.64444069336059	1.5165129200533	1.58869103161104	up gene
AREG	1.45401988791928	2.2807301041694	1.60013095775474	1.71528006842939	up gene
ACTG1	0.868424712254712	1.53202920295833	1.32772906295416	1.35648226622482	up gene
CKS2	0.56168912390362	1.11457064661706	0.697247764881693	1.01977767692479	up gene
KRT19	0.451704874042036	0.952158566708288	1.07575288432351	1.07068298451098	up gene
DKK1	0.784444880155217	1.3611638712811	1.64847390224619	1.59914723720178	up gene
GAS5	0.807419684386457	1.36576099482396	1.25474047827301	1.06347520074493	up gene
ID2	0.536149600041944	1.01263958735768	0.949426187906176	0.980392169084092	up gene
ACTB	0.681614010485898	1.19673472922657	1.07394334189246	0.85455364543774	up gene
DYNLL1	0.341986112223131	0.840535883957618	0.944450449906397	0.927870362473792	up gene
ID1	0.338952079314304	0.737617702689665	0.934428291807116	0.677254549731169	up gene
EZR	0.966287354458209	1.18827251793586	1.63514938757741	1.28484751035579	up gene
JPT1	0.495925757834855	0.744155772968974	0.732249134443571	1.04486402257972	up gene
KRT18	0.779411173783158	1.08182939422395	1.16235334518861	1.32643974776543	up gene
SFN	0.680177973141098	1.02547536601681	0.713230866715546	1.12877621100619	up gene
MALAT1	1.47120546565488	1.30128252622845	1.1413161763377	1.08584267385143	dw gene
EREG	1.01834708890647	1.37848452558738	0.75606905951476	0.746102556111855	dw gene
AKAP12	1.9429944794141	2.08299648703669	1.7173021930669	1.49443711925018	dw gene
