# Supplementary material for: Well-TEMP-seq as a microwell-based strategy for massively parallel profiling of single-cell temporal RNA dynamics
Source: Nat Commun. 2023 Mar 7;14:1272. doi: 10.1038/s41467-023-36902-5 (PMC9992361; doi:10.1038/s41467-023-36902-5)
Supplement: Supplementary file 7 — Source data [file 41467_2023_36902_MOESM7_ESM.zip › Source Data/supplementary figure 1/Supplementary fig1cd.txt]

cell_barcodes	genes	UMI	reads	group
AAAAAAAAAAAA	663	666	1047	K562
AAAAACTTCTTT	394	485	1533	K562
AAAACAAACTAA	2842	6068	21744	K562
AAAACTATGATA	285	372	1236	K562
AAAAGCAGCGAC	708	1013	3381	K562
AAAATGTATTCG	3134	7777	28382	K562
AAACATATTGAT	1640	3188	10340	K562
AAACATGCTATG	2186	4613	13902	K562
AAACATTATACC	320	382	1225	K562
AAACATTATACG	404	507	1652	K562
AAACGTGAGTAG	316	396	1262	K562
AAACTACTCTCT	764	1170	3645	K562
AAACTTCTACAT	466	633	2384	K562
AAAGAACGCTTC	360	452	1510	K562
AAAGATCACTCG	315	386	1239	K562
AAAGCTGCCACG	667	999	3096	K562
AAAGGTTAAGGG	1409	2441	7813	K562
AAATATCAACCG	707	882	2973	K562
AAATATCAGCCA	809	1023	3377	K562
AAATATCAGCCG	5265	16302	55273	K562
AAATCGAAATTC	2016	4039	13748	K562
AAATCTATCTCG	503	607	2151	K562
AAATCTTCTCCA	3834	8835	32505	K562
AAATGGTCTTCG	2555	5863	20318	K562
AAATTCCGTCGC	284	323	1147	K562
AAATTGAGGGGA	970	1598	5545	K562
AACAGTATGTGA	637	898	2584	K562
AACATATGCGCC	1623	2824	8167	K562
AACATGGAATGA	1710	2817	9379	K562
AACCAGTCAATA	593	873	2593	K562
AACCCCCATGCC	419	504	1731	K562
AACCCTCCCTGG	916	1330	4395	K562
AACCGATATTTC	1221	2060	7352	K562
AACCGCAGAGTC	1393	2480	7463	K562
AACCGTGCCTGA	901	1387	4103	K562
AACCTCAGCGCT	1012	1677	4510	K562
AACCTGCCTGAA	1445	2225	7719	K562
AACCTGGGCGAG	1435	2625	8858	K562
AACCTTGGCAAT	457	651	2120	K562
AACGTATAGGCA	329	394	1366	K562
AACGTCCAATGG	1142	1758	5845	K562
AACTCACGGAAC	293	342	1276	K562
AACTCCCAGCCA	1078	1867	6315	K562
AACTCGCAGAAC	303	335	1214	K562
AACTCGCGGAAC	4153	11046	39249	K562
AACTCTATATTC	744	972	1119	K562
AACTGAATTAAA	592	957	2996	K562
AACTGAGAGATA	3522	8796	27883	K562
AACTGCATGCGG	1110	1968	6358	K562
AACTGGCACCTT	811	1298	3728	K562
AACTGGGCAGTC	3761	7725	25378	K562
AACTTGCATTGT	714	1061	3243	K562
AACTTGGGTAGC	1865	3748	12928	K562
AACTTTAAAAAC	1071	1672	5621	K562
AAGAAGTGCTTA	301	360	1065	K562
AAGACAGGAACT	1167	1821	6197	K562
AAGACATCGGTG	1040	1772	5234	K562
AAGACCTCGGAG	1764	3808	12154	K562
AAGACGGCTCCC	2272	4977	16250	K562
AAGACGTACGCC	2039	3777	11287	K562
AAGATATCGAGC	1210	2067	6299	K562
AAGATCCATTGC	1914	3626	11752	K562
AAGATGAGCCGC	1249	2031	6733	K562
AAGATGATTCCG	1185	1957	6267	K562
AAGATTATTAAG	3163	7828	26392	K562
AAGCGCCCACTA	696	1024	2774	K562
AAGCGGCGTACC	1514	2826	8527	K562
AAGGACGCCATA	267	341	1237	K562
AAGGCACCTTAT	1475	2543	7703	K562
AAGGTACCTTCT	1196	1969	6209	K562
AAGGTCCCCTCT	477	628	1927	K562
AAGTAAAGAAGA	473	643	2257	K562
AAGTCTATCTCA	598	721	2414	K562
AAGTCTATCTCG	6687	24282	86277	K562
AAGTGATCCGTC	625	844	2964	K562
AAGTTCGATTCA	1261	2388	7776	K562
AATAAAGCTTGC	1768	3266	10147	K562
AATAAGGAACTT	948	1548	4790	K562
AATACACGCTCT	1178	1792	5616	K562
AATACCAAGTTA	4205	10446	31103	K562
AATACTGCTTGT	1407	2411	7344	K562
AATAGAGGTTGG	515	716	2179	K562
AATAGTATCCGA	809	1199	3379	K562
AATAGTATCCGC	826	1206	3594	K562
AATAGTATCCGG	1133	1787	5013	K562
AATAGTATCCGT	634	845	2558	K562
AATATAGGTGGA	473	649	1918	K562
AATATCGGCGGA	1773	3579	11244	K562
AATCAGACTGCT	572	768	2482	K562
AATCAGTGGGCG	1489	2931	9663	K562
AATCCACTCACG	1254	2350	7594	K562
AATCCCAGTTCA	2087	4467	15313	K562
AATCGCTATATT	4099	10577	33540	K562
AATCTCCAGATT	2076	4062	13597	K562
AATCTCCAGGCG	567	821	2827	K562
AATCTTCGATGG	2582	5266	17800	K562
AATGAGCATTAG	1502	2789	9283	K562
AATGATTAGCTA	1426	2367	8510	K562
AATGCCCGACCG	3465	8766	28992	K562
AATGGGGCATCA	915	1457	4306	K562
AATGTAAATTGG	337	438	1411	K562
AATGTCATACTA	1935	3799	11885	K562
AATGTCGATGAG	586	885	2798	K562
AATTAACGGCTT	859	1202	4026	K562
AATTACTACCAA	559	716	2454	K562
AATTACTGCCAA	6580	26955	94511	K562
AATTGGAACATT	1777	3358	11304	K562
AATTGGTCACAC	1652	3066	10722	K562
AATTTACCATGA	511	629	2356	K562
ACAAAATGTGTG	1401	2238	7967	K562
ACAAACCAGCTT	1470	2786	8907	K562
ACAAATCAATAC	2634	5793	19032	K562
ACAAATCCGTCG	398	489	1556	K562
ACAACCGCACCA	1635	3552	10165	K562
ACAACCTGAGCT	465	645	1808	K562
ACAACGATAAAT	642	865	2909	K562
ACAAGATACAAT	1224	1953	5941	K562
ACAATAACATGG	680	992	3153	K562
ACAATAGGGGTA	404	520	1516	K562
ACAATCCGCGTG	972	1635	5075	K562
ACAATCGGCAAC	319	379	1381	K562
ACACAACTTGTC	282	330	1087	K562
ACACACTGGAGC	339	403	1262	K562
ACACAGTGACTA	1712	3794	11924	K562
ACACGACTAAAT	2167	4494	16011	K562
ACACGGAATAAA	303	362	907	K562
ACAGATAGGGTG	408	516	1568	K562
ACAGATATTCTA	552	768	2245	K562
ACAGATTTGCGT	1390	2506	7917	K562
ACAGCTGGCCGG	2606	6142	15021	K562
ACAGGCAGATTT	1219	2029	6703	K562
ACATAACTCGAA	400	529	1699	K562
ACATAACTGTAT	3097	7717	24486	K562
ACATACACCTTC	1802	3615	11668	K562
ACATATCCAAGG	322	379	1249	K562
ACATCCGATGCC	1325	2408	8382	K562
ACATCTACTAGA	328	410	1177	K562
ACATCTCAAGTC	785	1194	3419	K562
ACATGCATGCAC	440	550	1534	K562
ACATGTCTCGCT	621	854	2253	K562
ACATTCTCACCT	3557	9705	32135	K562
ACCAAAGGGGTA	1929	3355	11108	K562
ACCAAATCAATA	602	794	2677	K562
ACCAACTGTTGT	535	753	2388	K562
ACCACAGTGACT	374	498	1609	K562
ACCACCCCATCC	1976	3808	10651	K562
ACCAGGGTTGAG	417	538	1637	K562
ACCATAACTGTA	711	996	3189	K562
ACCATAATGACC	1318	2235	6566	K562
ACCATACTACAA	1033	1710	4855	K562
ACCATCCGATGC	319	395	1380	K562
ACCATGACCGCA	2211	4564	15549	K562
ACCATTCTCACC	701	988	3196	K562
ACCCACGCAGCA	594	819	2424	K562
ACCCAGTCTAAC	581	803	2639	K562
ACCCCGTAACTT	2078	4518	13927	K562
ACCCCTTGTTTA	378	500	1484	K562
ACCCGAACCCAT	1483	2315	7478	K562
ACCCGCCTGATG	274	345	1106	K562
ACCCGGTCTTAA	346	420	1399	K562
ACCCGTTTCACC	313	362	1155	K562
ACCCTCTATATT	2527	4455	12801	K562
ACCCTTCAGTCG	358	437	1466	K562
ACCGAACCCATT	5044	15743	51357	K562
ACCGAATCGTGA	293	360	1218	K562
ACCGAGGTTCAC	291	352	1173	K562
ACCGATGCCAAG	666	915	2813	K562
ACCGCCTGATGT	1400	2682	8294	K562
ACCGCTATTTAA	443	564	1899	K562
ACCGCTGTACCT	973	1401	4666	K562
ACCGCTTGTACC	783	1166	3245	K562
ACCGGGATGTGG	2082	4332	14464	K562
ACCGGGGGAATT	899	1445	4234	K562
ACCGGTATCTGT	707	960	3121	K562
ACCGGTCTTAAC	2098	4090	12961	K562
ACCGTACTAATA	348	452	1335	K562
ACCGTCGGCATG	733	1033	3415	K562
ACCGTCTGAACC	1203	2284	7319	K562
ACCGTGTTTGCT	365	443	1315	K562
ACCGTTTCACCT	1505	2621	8295	K562
ACCTAACGCACG	1344	2087	6999	K562
ACCTACAAACTA	571	775	2460	K562
ACCTATGATTGC	1320	2274	7196	K562
ACCTCGATTCCA	477	583	1856	K562
ACCTCGGGTAGC	954	1479	4529	K562
ACCTCTAAAGTC	302	375	939	K562
ACCTCTATATTC	7566	31621	92494	K562
ACCTGGTATTCC	379	505	1837	K562
ACCTGTCTTTAC	279	331	1169	K562
ACCTGTGATTCC	654	977	3110	K562
ACCTTACTCCCT	1660	2632	8099	K562
ACCTTCAGTCGG	2926	6264	20580	K562
ACCTTTATCCAC	282	359	1245	K562
ACGAAGTGAAAA	870	1425	5029	K562
ACGAATCGTGAA	2669	5798	19121	K562
ACGAGGTTCACT	1550	2708	9417	K562
ACGAGTGGTTTC	453	583	1843	K562
ACGATCTGTCTA	1054	1836	5889	K562
ACGATCTTGACG	664	962	2860	K562
ACGATGCCAAGA	2707	5868	18503	K562
ACGATGTATTGT	401	559	1619	K562
ACGCACATATTT	3809	10520	36315	K562
ACGCATCGAGAT	983	1512	4684	K562
ACGCGCAACATT	1119	1818	5611	K562
ACGCGCGACATT	994	1603	5157	K562
ACGCGTACCGAG	868	1327	3768	K562
ACGCTGAGTTCG	295	348	1252	K562
ACGCTGTACCTC	4140	11553	38820	K562
ACGCTTATGGGA	900	1330	4178	K562
ACGCTTGAGTGT	873	1287	4148	K562
ACGGAACACACA	439	595	1857	K562
ACGGAACCATTC	1226	2108	6718	K562
ACGGACTGACGG	1231	1977	5650	K562
ACGGAGCTTTCG	1043	1649	5613	K562
ACGGATGCTATA	836	1280	3774	K562
ACGGCAATATAC	1223	1994	6386	K562
ACGGCGCCGCCA	1698	3601	11525	K562
ACGGGAGAGAGA	293	363	1059	K562
ACGTACTACAAT	1256	2064	7002	K562
ACGTAGTACGAT	629	845	2747	K562
ACGTCAGGACGT	432	542	1702	K562
ACGTCGGCATGG	3218	8275	27019	K562
ACGTCTCCAGTA	1113	1668	5599	K562
ACGTGCCCACTT	1587	2811	9889	K562
ACGTGTTTGCTA	1750	3183	9270	K562
ACTAACACACGC	396	482	1483	K562
ACTAACGCACAC	341	401	1278	K562
ACTAACGCACGC	4976	15893	49581	K562
ACTAAGAGGCTG	1053	2091	6424	K562
ACTACAAACTAT	2499	5390	17140	K562
ACTACTAGAGCA	1017	1627	5208	K562
ACTACTTTGCAC	1562	2878	9464	K562
ACTAGAGCACCT	823	1242	4156	K562
ACTATGCGCAGC	1175	2134	6602	K562
ACTCGATTCCAA	1916	3611	11823	K562
ACTCTCTCCCGG	1323	2265	7107	K562
ACTGCGTCGTGC	1202	1910	5816	K562
ACTGGTACACCT	1465	2762	8388	K562
ACTGGTATTCCT	2016	4425	14533	K562
ACTGTCTTTACT	2673	5323	17367	K562
ACTGTCTTTTAA	1117	2086	6309	K562
ACTGTTAAAGGT	1229	2094	6496	K562
ACTTACTCCCTT	4467	11765	37601	K562
ACTTCTCGCGCC	287	355	1173	K562
ACTTGATAATGT	573	812	2589	K562
ACTTTATCCACA	3246	9487	32106	K562
AGAAAAGTCTAA	509	664	2311	K562
AGAACAAAATAC	2019	3987	13662	K562
AGAAGGGCAAGG	1394	2132	7011	K562
AGAATCTACTTT	1474	2732	9232	K562
AGAATGGTCTAT	295	420	1214	K562
AGACAAATCGGA	1626	2856	8799	K562
AGACAGCCTACA	1090	1839	4984	K562
AGACGCGTATAA	739	1106	3111	K562
AGACGGGCCTGT	1484	2944	7385	K562
AGACTATGCTCC	512	722	2119	K562
AGACTCGCAAGC	762	1109	3369	K562
AGACTCGCCTGG	1007	1613	5045	K562
AGACTTCGTGCT	1075	1668	5639	K562
AGAGCAGAGAGC	965	1398	4554	K562
AGAGCCCAAAGG	557	730	2356	K562
AGAGGAAATGAA	382	488	1450	K562
AGAGTTAACGCG	2277	5177	16181	K562
AGATCCCCTTTT	818	1239	3871	K562
AGATCCTTATCA	858	1354	4185	K562
AGATCTACCTCT	3435	7052	23361	K562
AGATGCTTCCGA	746	1019	3387	K562
AGATTCCGTCAC	289	331	1134	K562
AGATTCCGTCGC	4148	12192	39954	K562
AGATTGTCAGGC	2289	5085	16955	K562
AGATTGTCTAAA	3411	7535	24512	K562
AGCACATCGCGT	2104	4288	13468	K562
AGCAGGGAAATA	417	508	1649	K562
AGCAGTGACTGC	2723	5429	17160	K562
AGCATATAGGCA	448	556	1768	K562
AGCATCAGTGCC	2279	5020	16543	K562
AGCATGACACCC	477	659	1961	K562
AGCCCCCATACC	411	495	1543	K562
AGCCCCCATGCC	6215	26522	86013	K562
AGCCGGTATGCT	3649	9432	31137	K562
AGCCGTATTGAT	1363	2564	7431	K562
AGCGAATACTCC	2724	6056	19478	K562
AGCGACTTTACA	1382	2229	7079	K562
AGCGATTTTACC	259	324	1204	K562
AGCGCTATGGAC	4010	9515	29729	K562
AGCGGAGATCTA	1374	2430	7663	K562
AGCGGCCCTCCG	1440	2806	8994	K562
AGCGGGAGGCGA	620	972	2818	K562
AGCGGGCCTTCA	1372	2512	8561	K562
AGCGTACCTCTG	2708	6230	20308	K562
AGCGTATAAGCA	288	356	1182	K562
AGCGTATAGACA	337	416	1320	K562
AGCGTATAGGCA	5306	16639	55401	K562
AGCGTCTGTCGT	715	1079	3422	K562
AGCTAGCTTTCA	996	1573	4822	K562
AGCTCCACATCT	1394	2632	7523	K562
AGCTCTATATTC	868	1168	1241	K562
AGCTGCTGAGGT	1384	2411	7992	K562
AGCTTCGAATAT	1946	3773	12794	K562
AGGAAAAGCGCT	544	733	2268	K562
AGGAACGGTGCG	2248	4447	14156	K562
AGGAGGATCACT	613	936	2638	K562
AGGAGTCGGCCC	621	900	2508	K562
AGGAGTTGTCGG	362	455	1199	K562
AGGCAGCCTCAA	897	1379	3556	K562
AGGCATTGGAGA	451	654	1945	K562
AGGCCGGCCGAA	320	378	1082	K562
AGGCCGTCATGT	1313	2424	8233	K562
AGGCCTCAGGCT	1185	1998	6250	K562
AGGCGCCGCATT	902	1408	4500	K562
AGGCTAAGAGAG	1909	4246	13739	K562
AGGCTATTAGGA	2019	4510	14153	K562
AGGCTTTCAACC	3055	7612	25226	K562
AGGGAATGGCCA	904	1411	3892	K562
AGGGAGAACTCT	504	673	2160	K562
AGGGAGTTCCAA	3783	9597	28969	K562
AGGGATGATATA	2068	3907	11767	K562
AGGGGGGCTCAC	2762	5701	15192	K562
AGGGGGTCATTG	444	563	1671	K562
AGGGTGGAATGA	3836	9467	29386	K562
AGGGTTACGGAT	1400	2412	7572	K562
AGGTAGCTAGCT	398	520	1546	K562
AGGTATTGGGGG	3407	9365	26816	K562
AGGTCTCACCGT	1197	1959	5457	K562
AGGTGCCCCGGA	324	399	850	K562
AGGTGTCCAGTC	3511	11037	30483	K562
AGGTTAGTAGAT	720	1076	3176	K562
AGGTTGGCCGCA	816	1258	3765	K562
AGGTTTGAGTAG	827	1381	4374	K562
AGGTTTTTTTGC	1470	2895	9681	K562
AGTAATATAATC	1069	1801	5399	K562
AGTAATATGTGT	1158	1953	5863	K562
AGTAATGCATGC	1657	2867	9478	K562
AGTACAATTACA	827	1243	3579	K562
AGTAGTTCGGAT	1523	2343	7604	K562
AGTATGCGTGGG	882	1430	3939	K562
AGTCACTTTCAG	823	1220	3893	K562
AGTCATATCTGC	783	1146	3494	K562
AGTCCAGCTGGG	1037	1743	5124	K562
AGTCCCTAACTT	3144	7205	22163	K562
AGTCCGCGGATC	288	351	1099	K562
AGTCCGTACACT	408	533	1629	K562
AGTCCTGTCCGG	1217	1986	6252	K562
AGTCTACTCCGG	318	384	1148	K562
AGTCTCTTTCAA	2689	6485	22028	K562
AGTGACATACGG	385	489	1583	K562
AGTGACATGACA	1780	3240	9515	K562
AGTGAGTGGTGA	404	542	1644	K562
AGTGCCATTCTG	1445	2594	8453	K562
AGTGCGAGGGGT	946	1344	4247	K562
AGTGGCGCGCTA	1094	1847	5149	K562
AGTGTAAGTTCA	861	1333	4104	K562
AGTGTAGACAAT	1303	2113	6361	K562
AGTTATACTTAA	1957	3953	12742	K562
AGTTATATTATC	280	348	1159	K562
AGTTATTCTGTA	1035	1564	5169	K562
AGTTCCACTGAA	4113	10667	36475	K562
AGTTGACGGTGT	2086	4255	14386	K562
AGTTGTATTATC	4545	13945	46233	K562
AGTTTACCATAA	317	359	1342	K562
AGTTTACCATGA	6654	24773	89886	K562
ATAACGCTGGAA	1075	1690	5484	K562
ATAAGATTTAAC	565	758	2487	K562
ATAATGGGTGGC	2551	5776	18205	K562
ATAATTTCATCT	2062	4610	15771	K562
ATACAAAGTCAG	1507	2738	9187	K562
ATACATGGCCGA	889	1245	3633	K562
ATACCGTAGGGC	822	1264	3590	K562
ATACCTAGCAGT	1000	1698	5036	K562
ATACCTATTTTC	3190	8088	27588	K562
ATACCTGTGCCG	595	845	2422	K562
ATACGGCAGATC	1280	2370	7398	K562
ATACTTACTCTC	561	794	2450	K562
ATAGAATCTCAA	1151	1890	5557	K562
ATAGACCTAGAT	816	1292	4233	K562
ATAGCGAGTGTT	339	469	1379	K562
ATAGCGGGGAGG	1300	2348	6678	K562
ATAGGGGCAATT	340	410	1446	K562
ATAGGGGCGATT	4183	11247	35523	K562
ATAGGTTTCCAC	301	361	1185	K562
ATAGGTTTCCGC	4068	11764	39009	K562
ATATCGGCTCGC	1284	2307	7385	K562
ATATCGGGCATT	310	360	983	K562
ATATGGATTACA	864	1316	4204	K562
ATATGGCGAGAC	507	694	1925	K562
ATATTGGTCCTG	1099	2089	6276	K562
ATCAACTACCAC	353	407	1515	K562
ATCACACATAAT	2129	3924	12690	K562
ATCACAGCGGGC	296	353	890	K562
ATCACGCGACTC	2905	6710	20383	K562
ATCAGAACGCGT	1258	2237	7389	K562
ATCAGCTACCAC	4786	12762	44997	K562
ATCAGTCCTCCG	2238	5103	16099	K562
ATCATAACGAGG	1595	3018	10265	K562
ATCCGGTAACAT	359	432	1535	K562
ATCCTCACGCTG	1561	2895	8984	K562
ATCCTGATGTTG	1303	2463	8443	K562
ATCCTTCAACGT	3483	9185	32329	K562
ATCGACCTACGC	699	1027	3288	K562
ATCGCCTAAAGA	589	867	2999	K562
ATCGGGCGATTC	2185	4916	16915	K562
ATCGGGGCCTCA	585	783	2459	K562
ATCGGGGTGGGG	408	618	1836	K562
ATCGTTCGTCAC	1815	3592	12351	K562
ATCTAATTCGGT	3028	7206	25624	K562
ATCTATAACACG	421	556	1211	K562
ATCTCAATCACC	321	379	1176	K562
ATCTCAGGTCAC	1213	2037	6449	K562
ATCTCTAAGTAT	546	732	2305	K562
ATCTCTATATTC	549	707	848	K562
ATCTGATGAGCT	532	770	2477	K562
ATCTGTTCTACG	1284	2250	6932	K562
ATCTTCTTCTGT	577	753	2639	K562
ATCTTGCATTAG	727	999	2726	K562
ATGAAATGGAGG	679	946	2916	K562
ATGACGAAAACT	2313	4810	16721	K562
ATGACGTTATAC	2467	5078	15086	K562
ATGAGATCTTTT	839	1278	4425	K562
ATGATGCGACAA	1458	2619	8692	K562
ATGATGGTGGCG	1544	2961	9035	K562
ATGCATACGCAA	890	1365	3758	K562
ATGCCCCCGGGA	1820	3642	11199	K562
ATGCCGATGCCA	2313	4592	16774	K562
ATGCGCGCCAGC	1658	3145	10196	K562
ATGCTCTACGGC	3412	7795	23632	K562
ATGCTGGCTGCG	560	699	2534	K562
ATGGAACATAGT	1578	2938	9443	K562
ATGGAAGAGGAC	2363	4824	15883	K562
ATGGATAAGCAT	693	994	3031	K562
ATGGCGTACAAT	299	370	1264	K562
ATGGCGTCGCCG	1227	2076	7098	K562
ATGGGGGCAGGT	979	1527	4581	K562
ATGGTCTCATTA	2762	5841	16960	K562
ATGGTGCTGCGT	1127	1981	5286	K562
ATGTAGCCGCTC	378	508	1614	K562
ATGTCGACAAGA	698	978	3420	K562
ATGTCTTGCTAC	1557	3388	11570	K562
ATGTGCCTGTCG	2813	6198	20517	K562
ATGTGGATAGAT	1716	2999	8577	K562
ATGTGGGTCCAT	502	712	2327	K562
ATGTGTTATCTC	908	1481	4475	K562
ATGTTAATCGGC	1401	2480	8677	K562
ATTAAACCAGTT	279	340	1300	K562
ATTAAAGAGTGG	1519	2701	8147	K562
ATTAAGACTATT	387	512	1648	K562
ATTAATATATGC	815	1431	4128	K562
ATTAATCCGCAT	2039	4225	13087	K562
ATTAGAGCATTC	4713	11723	37837	K562
ATTAGCGGGTAG	941	1527	4636	K562
ATTCCCAGGTTG	2093	4326	14436	K562
ATTCCGCCAACT	1325	2249	8451	K562
ATTCGAGGTATG	384	506	1550	K562
ATTCGCTTGTGT	2642	6326	21357	K562
ATTCGTCCAGTG	1218	2368	7606	K562
ATTGAACCAATT	397	474	1752	K562
ATTGAACCAGTT	5947	19342	71627	K562
ATTGAGGGTGAA	1032	1666	5301	K562
ATTGCTCCAACG	380	458	1440	K562
ATTGGGCAGTTT	2568	6780	24590	K562
ATTGTCATCAGG	468	674	2133	K562
ATTGTGTTGTGC	761	1179	3468	K562
ATTTAAAATTGA	1973	3276	10730	K562
ATTTAGAGGTCA	1232	2212	7274	K562
ATTTCCTCATCT	1044	1673	5983	K562
ATTTCGTGGTGG	910	1260	3969	K562
ATTTGACCCCAT	784	1191	3971	K562
ATTTGTACAGGG	3092	7889	26227	K562
ATTTTATGACGA	1629	3171	11238	K562
ATTTTCAAACCA	1320	2145	7467	K562
ATTTTCCATAAA	3414	7947	28986	K562
ATTTTCGCACTA	1336	2277	7649	K562
ATTTTTGATGCA	437	596	2093	K562
CAAAAAAGCAAC	1587	3080	11006	K562
CAAAAATATGAG	791	1182	3949	K562
CAAAAGTCAATT	714	1081	3408	K562
CAAACACCCCGG	4355	16109	51652	K562
CAAACCCAACTT	995	1552	5536	K562
CAAAGGGACCCC	2280	4999	15980	K562
CAAATCACCGCG	1195	2111	7421	K562
CAAATTCAAATC	1044	1655	5963	K562
CAACAAGGAAGG	1381	2346	7830	K562
CAACACGGGCCA	349	421	937	K562
CAACAGAGAGCA	752	1135	3454	K562
CAACAGTCTCTT	3483	9345	30222	K562
CAACCACTTGCT	2040	4318	14816	K562
CAACCCAATTAG	588	884	2768	K562
CAACGACGTGCT	864	1355	4416	K562
CAACGGGATCCT	1691	3667	11494	K562
CAACGTACGATT	2071	4179	14228	K562
CAACGTTTAGGG	314	375	1084	K562
CAACTCTCTTAG	3586	11175	39854	K562
CAACTTGGCTCA	1599	3131	10715	K562
CAAGCCCTTAAC	1419	2643	7515	K562
CAAGCGCAACTC	3602	10025	30596	K562
CAAGCGCCCCCC	614	833	2497	K562
CAAGCGTACTTC	864	1291	4341	K562
CAAGGAGTTGCT	1251	1846	5996	K562
CAAGGCGCTGTG	1429	2690	8447	K562
CAAGTACCATGC	694	1114	3271	K562
CAAGTACGCTTT	1756	3454	11627	K562
CAAGTGACCGAA	1507	2544	8695	K562
CAAGTGAGACTC	782	1174	3969	K562
CAAGTTACAGGT	2942	7036	26004	K562
CAAGTTCCCCCC	4358	11270	35838	K562
CAATAAGTAGGG	828	1222	4146	K562
CAATACTATCCA	4273	10240	28077	K562
CAATATACCGGC	1188	2076	6169	K562
CAATCCTGCGAG	1651	3280	11059	K562
CAATCGGATACA	1016	1570	4877	K562
CAATCGTCATGC	325	399	867	K562
CAATGAGCGAGA	3705	10104	34593	K562
CAATGATTCGAA	289	345	1193	K562
CAATGCTGTGTT	3898	8472	26216	K562
CAATGGCATATC	2685	5556	18928	K562
CAATGTGGCCGT	350	431	1317	K562
CAATTAGTGGAC	871	1222	3893	K562
CAATTCACCGGG	2888	6458	22134	K562
CAATTGTCCCTC	294	360	1027	K562
CAATTTTTGAAC	2908	5851	20147	K562
CACAACGCTCGC	958	1655	4597	K562
CACAATCTGGCA	2783	5690	17546	K562
CACACAGGGCAT	1073	1814	5583	K562
CACAGGAGGCGG	1822	3911	12565	K562
CACAGTACGTAA	1993	3908	12918	K562
CACAGTTAATCA	3721	9959	31592	K562
CACATAACGAGA	1968	3529	11054	K562
CACATATGGTCA	1132	1835	6076	K562
CACATGAGCCAA	1637	3264	10800	K562
CACCAAGATGAG	287	348	844	K562
CACCACGTATGC	1587	2867	9793	K562
CACCCAACATAG	1445	2505	7513	K562
CACCCTAGATCT	2245	5346	18178	K562
CACCCTGCAGAC	924	1473	4057	K562
CACCGCGTCTTC	548	749	2114	K562
CACCGCTAGTTT	1574	3085	10914	K562
CACCGGATCCGG	964	1560	4604	K562
CACGAGAATTTC	2582	5685	20241	K562
CACGATATGATT	407	492	1478	K562
CACGTTCTATCG	1267	1896	6613	K562
CACTAACGTAAG	1249	2107	7801	K562
CACTCCGAACGC	296	352	779	K562
CACTCCGCAAGG	289	360	1121	K562
CACTGCTGTTTA	3092	7359	20748	K562
CACTGGGGACTG	3241	8316	26605	K562
CACTTGTCGATG	1333	2123	7140	K562
CACTTTGATAGT	1491	2740	9032	K562
CAGAAACATTAA	645	877	3016	K562
CAGAAACCCACC	326	393	1373	K562
CAGAAACGACCG	371	466	1499	K562
CAGAACTAGGTA	1369	2374	8133	K562
CAGAATCAAGCC	390	458	1630	K562
CAGACATTCGCG	1110	1913	6258	K562
CAGACCCTCCTT	571	804	2943	K562
CAGACGCCCCCC	609	823	2380	K562
CAGAGAGCCACG	934	1403	4994	K562
CAGAGCGCAAGC	1784	3324	10728	K562
CAGAGGCATCCG	766	1306	4619	K562
CAGATGCCAACT	1141	1929	6194	K562
CAGCAACTTAGT	341	436	1149	K562
CAGCAAGAGGTA	384	540	1560	K562
CAGCACACACCC	3766	12367	31455	K562
CAGCCCACTTAA	636	859	2861	K562
CAGCCCCAAACT	436	596	1676	K562
CAGCCTGTGGCC	1084	1828	4951	K562
CAGCGCGGGGTA	2847	7898	23624	K562
CAGCGGTCCAAA	322	404	1140	K562
CAGCGTAGCCAA	890	1406	4536	K562
CAGCTCCCATGA	797	1086	3115	K562
CAGCTTAGACTT	1093	1728	5495	K562
CAGGAATATCCG	1059	1666	5311	K562
CAGGAGACGATC	1032	1735	5344	K562
CAGGATTCCCAA	540	743	2329	K562
CAGGCACCCCCC	575	815	2409	K562
CAGGCCCCCCCC	689	983	2555	K562
CAGGCGCCCCCC	5805	27346	79400	K562
CAGGCGGCCACA	1076	1787	5141	K562
CAGGGCTGAAGA	1834	3220	10589	K562
CAGGGGGTGGAT	1655	3144	9479	K562
CAGGGTACCACA	1784	3272	10515	K562
CAGTAAACGTCC	1885	3461	12277	K562
CAGTACTATTCG	1226	2150	6813	K562
CAGTATAGTGCA	4509	14014	40343	K562
CAGTCCGCTACT	599	870	2726	K562
CAGTTCCTCAAC	1378	2425	8276	K562
CAGTTGTATTTC	1052	1642	5501	K562
CAGTTTAAACGC	159	324	1063	K562
CATAAGGTCGTC	1565	3381	10311	K562
CATAATTAAGCT	1026	1647	4876	K562
CATACACCCGGG	3035	6570	18932	K562
CATACATATCGT	574	862	2404	K562
CATACCACCTGA	294	337	1183	K562
CATATCTATCAA	3220	8273	26099	K562
CATATGGAACAA	910	1482	4577	K562
CATATGGTATAA	288	374	1026	K562
CATATGTCAAGC	1178	2098	6056	K562
CATATGTCTCCC	4468	13451	41756	K562
CATATGTGAACT	270	334	1033	K562
CATCAGACTGCA	1416	2518	7928	K562
CATCATCCCAAC	4930	15306	52439	K562
CATCCCGCCCGA	1458	2630	7751	K562
CATCCTGCCTGA	542	733	2106	K562
CATCGATGTTGC	1187	1866	6690	K562
CATCTGTAGCTA	719	1048	3280	K562
CATGAAACTTTA	616	848	2624	K562
CATGCCAGCAAG	399	520	1728	K562
CATGCCATATTT	2464	5946	18766	K562
CATGCTCGCAAG	450	604	1884	K562
CATGCTGATCAG	420	583	1749	K562
CATGGGAAGAGA	2313	5132	16777	K562
CATGGGTTCATC	989	1538	5168	K562
CATGTGCTACTC	652	931	3045	K562
CATGTGTCGGAG	1611	3032	9238	K562
CATGTTGCCCGT	918	1434	4507	K562
CATTAACGGATA	2013	3389	7831	K562
CATTAACGTTGG	1077	1700	4516	K562
CATTAGGAGCGA	1875	3748	9540	K562
CATTATGAGCCT	685	1003	2242	K562
CATTCGGCATTA	632	958	2257	K562
CATTCGTTACTT	916	1407	3675	K562
CATTCTACCCAC	343	439	1201	K562
CATTGGGAGCAC	896	1387	3276	K562
CATTTTCGCGTC	1087	1785	5817	K562
CATTTTCTGAGG	1933	3865	11871	K562
CCAACTGGCTGG	4430	13734	44041	K562
CCAACTTTCTAT	294	372	1216	K562
CCAAGCAGAGAG	3093	8073	26215	K562
CCAAGGGCCCTT	2879	6215	20006	K562
CCAAGTCGTAGA	1147	1991	7122	K562
CCAATAAAGTTA	1798	3353	11590	K562
CCAATCCAACAT	5575	18720	65722	K562
CCAATGTGCGGC	545	710	2326	K562
CCACACACACTC	355	384	1115	K562
CCACACACTCAC	358	459	1370	K562
CCACACAGCTCT	524	734	2213	K562
CCACACGCACTC	3530	7672	25082	K562
CCACAGAAGCCC	588	843	2656	K562
CCACATTTCGGC	1886	3408	11267	K562
CCACCAGCGCGC	3111	8540	26079	K562
CCACCCCAATCT	316	395	895	K562
CCACCTCCTACA	844	1162	4018	K562
CCACCTCCTACG	4681	13858	49359	K562
CCACCTCCTACT	263	329	1235	K562
CCACGCGCCGAT	726	1064	3150	K562
CCACTAACGTAG	1987	4018	14171	K562
CCACTCAAGGCT	3744	11431	38218	K562
CCACTCTATGCA	553	760	2223	K562
CCACTTTCATAT	2537	5494	17612	K562
CCAGAAGCGGAC	309	447	1392	K562
CCAGAATACAAT	3382	8025	26533	K562
CCAGAGAGGCCT	2246	4296	14817	K562
CCAGAGCACCTA	470	710	2348	K562
CCAGATCACAGT	437	580	1644	K562
CCAGTGGATTGC	2450	5812	19201	K562
CCAGTGTGGTCT	484	620	1971	K562
CCATACATAAAT	742	1068	3382	K562
CCATCACCTGAC	2133	4012	14632	K562
CCATCATCATGT	3638	8696	27157	K562
CCATCCGGCCTG	1882	3504	11769	K562
CCATCGGATACT	931	1548	4565	K562
CCATGATCTTAT	1605	2479	8493	K562
CCATGGCTCTCC	304	369	1259	K562
CCATTACGAGTG	310	422	1326	K562
CCATTAGCTCAT	335	404	1420	K562
CCATTGATAGGT	2264	3995	12628	K562
CCATTTAGTTAT	305	374	1226	K562
CCCAAGCACCGG	2141	4661	12962	K562
CCCAAGCAGAGA	858	1324	4223	K562
CCCAAGGGCCCT	542	665	2291	K562
CCCAATCCAACA	1545	2475	8505	K562
CCCACCAACACC	1063	1821	4829	K562
CCCACCAGCGCG	655	980	3057	K562
CCCACCTCGGCG	2942	6039	18912	K562
CCCACGATAAAC	1340	2473	8207	K562
CCCACTAACGTA	544	699	2400	K562
CCCACTTTCATA	676	928	3033	K562
CCCAGAATACAA	712	932	3082	K562
CCCAGAGAGGCC	545	738	2614	K562
CCCAGTCTGTCC	361	497	1367	K562
CCCAGTGGATTG	610	834	2883	K562
CCCATACTTGCA	1097	1747	5602	K562
CCCATCACCTGA	324	360	1335	K562
CCCATCCGGCCT	343	404	1405	K562
CCCATTAGATAT	276	323	802	K562
CCCATTGATAGG	293	343	1106	K562
CCCCCACAGCTT	903	1367	4402	K562
CCCCCCTAGTGA	1804	3725	12118	K562
CCCCCTGGGCTC	397	492	1638	K562
CCCCGAACGGCT	297	350	1232	K562
CCCCGACCAGAT	1694	3575	10137	K562
CCCCGGGATATA	1357	2351	6398	K562
CCCCGGGATGAT	571	771	2700	K562
CCCCGTCTTTTC	374	476	1551	K562
CCCCTAATCTTA	973	1503	4608	K562
CCCCTGGGAGTC	342	436	1260	K562
CCCCTGGGCTCA	1828	3333	11260	K562
CCCCTTAACCAT	297	340	1121	K562
CCCGAACGGCTA	1322	2270	7859	K562
CCCGACTTTCTA	657	917	2948	K562
CCCGCAAACGCA	364	424	1241	K562
CCCGCAGATTGC	305	371	1279	K562
CCCGCGATGGTT	373	472	1584	K562
CCCGCGGATATA	1034	1622	5074	K562
CCCGCTAAGCCT	1189	2101	6409	K562
CCCGCTGAGAAA	588	808	2553	K562
CCCGGCATAATA	327	420	1327	K562
CCCGGCGTATGC	388	499	1548	K562
CCCGGGATGATC	2730	6086	20987	K562
CCCGGTTGACAC	318	393	1147	K562
CCCGTCTTTTCG	1752	3540	11950	K562
CCCTAAATAAGA	1390	2546	8690	K562
CCCTAAATTCGT	536	630	2248	K562
CCCTAAGGACCC	1046	1780	4879	K562
CCCTAATCTTAT	3846	10887	35240	K562
CCCTACCCGATC	1527	2719	9292	K562
CCCTCCCCGTGC	725	941	3125	K562
CCCTCTAACGGG	632	889	2404	K562
CCCTCTATATTC	734	975	1126	K562
CCCTGTGCGTCA	770	1160	3595	K562
CCCTTAACCATT	1420	2441	7602	K562
CCCTTCCCCGAG	356	472	1561	K562
CCGAAAGTCCTT	1140	1993	6287	K562
CCGACATAGAAG	809	1223	3462	K562
CCGACATATTCG	300	371	1159	K562
CCGACTCCGCAG	919	1412	4302	K562
CCGACTCGTTCT	1255	1918	7156	K562
CCGACTTTCTAT	3587	8962	29348	K562
CCGAGGTTGTTT	865	1535	4731	K562
CCGCAAACGCAC	2089	3948	10828	K562
CCGCAGATTGCG	1605	2742	9667	K562
CCGCCTTTTCGA	883	1299	4302	K562
CCGCGATGGTTA	1602	2984	10132	K562
CCGCGGGGGGCC	702	965	2773	K562
CCGGAAACCCGC	1083	2112	6707	K562
CCGGACCTATTC	531	721	2230	K562
CCGGGCTGCGAG	1031	1685	5493	K562
CCGGGTAGTTCC	2314	5257	18215	K562
CCGGTTGACACC	1776	3350	9462	K562
CCGTATGTGGCG	446	594	1858	K562
CCGTCCCGCCCC	389	483	1232	K562
CCGTGAGCTATA	1353	2376	7548	K562
CCGTGGAGATCT	1236	2151	7327	K562
CCGTGTAGCGGG	580	790	2575	K562
CCGTTAGCACCG	2110	4456	15853	K562
CCGTTCCAAACC	509	667	1949	K562
CCGTTGAACGAA	1152	1952	6167	K562
CCGTTTACCCGG	911	1382	4728	K562
CCTAAATTCATG	609	782	2838	K562
CCTAAATTCGTA	537	686	2648	K562
CCTAAATTCGTG	6110	20221	74206	K562
CCTAAGCGGCAG	1033	1658	5656	K562
CCTACCCGATCC	5705	22465	76418	K562
CCTACGGTATCA	1171	1830	5890	K562
CCTACTCCGGCC	561	767	2332	K562
CCTAGAAGACTA	888	1688	5725	K562
CCTAGCAGAGGA	1223	2278	7213	K562
CCTCACGGAAAG	725	1018	3118	K562
CCTCCCCGTGCC	3998	9989	32484	K562
CCTCCTTTTCAG	382	486	1331	K562
CCTCGAGAGGCA	407	505	1454	K562
CCTCGTTGGCGA	1992	4522	13022	K562
CCTCTTAGTTGA	2008	3790	11414	K562
CCTCTTTGTCTT	720	1106	3830	K562
CCTGAATGCTAT	1537	2720	9576	K562
CCTGAGGATTCA	798	1140	3745	K562
CCTGGAATAATT	510	682	2223	K562
CCTTAGGTCCCT	480	654	2052	K562
CCTTCCCCGAGA	2775	6908	22916	K562
CCTTCCGCGTGA	517	728	2133	K562
CGAAAACCCAAC	1156	1970	6169	K562
CGAAAACGTCGT	1597	2836	8817	K562
CGAAAACTCACC	1637	3355	11227	K562
CGAAAAGACATG	506	735	2689	K562
CGAAACAGGTGA	710	1047	3591	K562
CGAAACATTTAA	518	698	2067	K562
CGAAAGCGAGGT	1230	2042	7264	K562
CGAAATAGTTAG	1182	2153	7141	K562
CGAAATCAAGCC	357	401	1407	K562
CGAACAGTGGTG	967	1555	4895	K562
CGAACGAGTATA	680	1091	3278	K562
CGAACGCAAGTA	2363	4902	17756	K562
CGAACGTTACAT	352	426	997	K562
CGAACTCGTAAT	3356	8837	31569	K562
CGAAGAGGATGG	1530	2624	8560	K562
CGAAGGTGTCAT	2290	4580	15514	K562
CGAATACGACAA	1300	2029	6737	K562
CGACACTTGGGG	1759	3556	12385	K562
CGACCGGGGAGC	1230	1984	6878	K562
CGACGACTAGAA	3005	7767	26284	K562
CGACGTATTTGT	2259	4687	15972	K562
CGACGTTCCTCA	1205	2073	6177	K562
CGACTACGTCTG	2942	6483	20975	K562
CGACTATAATCA	400	538	1716	K562
CGACTGACCTGA	847	1264	4337	K562
CGACTTCGCAAG	2637	6572	23555	K562
CGAGATTGGGTG	1546	3269	10312	K562
CGAGCGTAACCC	293	363	833	K562
CGAGCTCCAAAG	951	1524	4857	K562
CGAGCTGTGCCA	3373	7700	25247	K562
CGAGGTACTCTC	885	1265	4230	K562
CGAGGTTCTCCA	633	991	3107	K562
CGAGTGGCAATA	1580	3183	10250	K562
CGAGTTTATCCC	335	413	1352	K562
CGATAGACCAAC	585	827	2681	K562
CGATGAGCCTTT	4447	12952	46019	K562
CGATGCTGTCCT	1017	1604	4679	K562
CGATTCACTGTC	1267	1991	7112	K562
CGCAACCCACGT	1530	3408	11516	K562
CGCAAGGCTATA	671	1036	3054	K562
CGCACACGAATC	298	383	898	K562
CGCACACTATTA	2258	4884	14408	K562
CGCACAGGCGTC	953	1550	4324	K562
CGCAGGAAGGCT	464	656	2001	K562
CGCAGTTGAGAG	817	1296	3894	K562
CGCATAGCCTGG	318	399	1405	K562
CGCATATTACCT	1257	2228	6754	K562
CGCATCCCCCGA	624	907	2706	K562
CGCATCCGGGCG	779	1093	3728	K562
CGCATTCTATCT	1933	3989	13797	K562
CGCCAATCCAAA	3561	9397	33538	K562
CGCCATGCAGCG	1420	2231	6914	K562
CGCCATGTTCGG	321	433	1290	K562
CGCCCAGGCCGT	2207	4902	14723	K562
CGCCCCGACGTA	2161	4683	14840	K562
CGCCTACTTCCG	2074	4541	13993	K562
CGCCTGTCGAGA	1510	3022	9024	K562
CGCGATACGCCG	1967	4089	12730	K562
CGCGTAACCTGG	278	326	1100	K562
CGCGTAGCCTAG	318	380	1415	K562
CGCGTAGCCTGA	323	387	1260	K562
CGCGTAGCCTGG	5438	18248	64352	K562
CGCGTCACTGGC	426	555	1667	K562
CGCGTGGTAGCC	1973	4451	13177	K562
CGCTAGAAAGAC	938	1490	4837	K562
CGCTAGTAGTCC	1051	1620	5428	K562
CGCTTGCACGCG	2517	5158	17265	K562
CGGAAACGGTTA	1372	2733	8871	K562
CGGAACAAACAA	283	349	1214	K562
CGGAAGCAGCCT	4222	13038	39512	K562
CGGAATCAAACC	342	393	1441	K562
CGGAATCAAGCC	5684	18942	66485	K562
CGGACGGGCTTA	1347	2450	8027	K562
CGGAGTCGAAAT	1896	3722	13338	K562
CGGCAACGATCT	1220	2121	7735	K562
CGGCAGCCATTT	3818	10462	36776	K562
CGGCCACATGAT	1069	1750	6044	K562
CGGCCATCGGCC	864	1298	4222	K562
CGGCCCACTGAC	328	392	861	K562
CGGCGGAGGCGC	946	1540	4839	K562
CGGCGTGATTAC	502	638	1758	K562
CGGCTGACACAT	796	1289	4285	K562
CGGCTGCATGTC	2386	7074	22604	K562
CGGGCCGGTCCA	1920	3957	10682	K562
CGGGCGCGATCA	1351	2438	6472	K562
CGGGCTACCACC	890	1437	3985	K562
CGGGCTGTGATG	487	685	1958	K562
CGGGGCCCGTAT	2627	6536	20801	K562
CGGGGGGAGTTT	1711	3743	12775	K562
CGGGGGGCCCAG	704	983	2643	K562
CGGTAAGCGGAG	1081	1717	5964	K562
CGGTAATATTAT	1621	3491	11299	K562
CGGTATGGGCGC	1552	2810	8615	K562
CGGTGGCCGCAC	363	450	1218	K562
CGGTGGTGATTC	727	1128	3559	K562
CGGTTTTCAAGA	1131	1721	5062	K562
CGTAAGAACGGT	1252	2136	6873	K562
CGTAAGTTAGAA	1853	3550	12204	K562
CGTAATGCCCCC	3382	9595	28137	K562
CGTACAGTCGCT	2437	5129	14859	K562
CGTACCACCTGA	5230	17697	61609	K562
CGTAGCACCACC	1156	2156	6919	K562
CGTATCACGAAG	1226	2114	7201	K562
CGTATCCTCAGG	747	1120	3726	K562
CGTATTCGCGTT	2302	5103	17125	K562
CGTCTACTACGT	1341	2817	7973	K562
CGTCTGTCCAAA	780	1191	3582	K562
CGTGAATACTGG	604	861	2948	K562
CGTGACAGCCTT	1808	3733	11390	K562
CGTGACTTCGCT	999	1666	5299	K562
CGTGAGGAGCGT	453	631	1798	K562
CGTGCCATGACC	636	901	2590	K562
CGTGCCGCTGCG	1901	3696	11553	K562
CGTGGACTTCTT	2695	5709	18659	K562
CGTGGCTTGAGC	1825	3483	11673	K562
CGTGGTAATGGT	3917	10263	33487	K562
CGTGTACCACAC	883	1434	4254	K562
CGTGTGATAGAC	358	451	1042	K562
CGTTAAAGCCCA	2053	5159	18012	K562
CGTTACGACAGG	2963	6197	21169	K562
CGTTATTGTCTG	1533	2873	9101	K562
CGTTGCTCAGTT	519	766	2259	K562
CGTTTGTCGTGG	399	471	1493	K562
CTAAAGAAGATT	1925	4006	13634	K562
CTAACCGCGGCT	3216	9170	26595	K562
CTAACCTTTCTA	3059	8263	30309	K562
CTAACGCCGAAG	5009	15233	53155	K562
CTAACTCGCCCC	309	369	1317	K562
CTAATAAGTATA	325	382	1126	K562
CTAATATACAGA	685	947	2716	K562
CTAATGCGCCTC	2539	5970	19300	K562
CTAATTGTGCTG	490	727	2359	K562
CTACAGAATGGG	1228	2008	6484	K562
CTACCAGGTGAA	958	1560	5341	K562
CTACCCACGTTC	3697	8345	27268	K562
CTACCGCCGCGT	956	1409	4130	K562
CTACTAGAAGTT	863	1264	4123	K562
CTACTCCTTCAA	1926	3510	12585	K562
CTAGAAGGCTGA	386	503	1639	K562
CTAGAGTTCTTA	278	333	935	K562
CTAGGAAGTTTC	1872	3278	11514	K562
CTAGGGGGTTCA	1014	1575	4468	K562
CTAGTCTATGAC	1037	1844	5693	K562
CTATAACAACCA	1432	2612	8765	K562
CTATCCATATAT	378	469	1053	K562
CTATCGTGTATC	1553	2973	9165	K562
CTATGCAATCAG	4357	12834	42800	K562
CTATGTTCAGCC	1583	2535	8488	K562
CTATGTTCCTAA	298	365	1238	K562
CTCAACGAGCTT	1660	3235	11139	K562
CTCAACTGTGTC	498	685	1922	K562
CTCACGCAATAG	2396	5060	17272	K562
CTCACTTGAGAC	759	1114	3748	K562
CTCAGACATTTG	500	659	2266	K562
CTCAGAGAGGGA	1181	1946	5833	K562
CTCAGCTAGAAT	573	768	2697	K562
CTCAGTCCCGTA	3410	9495	30995	K562
CTCATACGCTTA	777	1227	4075	K562
CTCATGCTGAAC	1306	2490	8255	K562
CTCATGGAATCA	1839	3703	12681	K562
CTCCAGTAGTGA	1317	2478	7882	K562
CTCCATCTAATG	2590	6591	22897	K562
CTCCCAGACAAG	669	988	3193	K562
CTCCCAGCATCA	1242	1944	6127	K562
CTCCGAAGTCGC	1140	2035	6509	K562
CTCCGTATCCCG	327	407	1333	K562
CTCCTGTCCACC	1280	2155	6954	K562
CTCGACCGAATT	652	971	2943	K562
CTCGACGGTGGG	570	885	2977	K562
CTCGCCACGCAT	2899	7136	22196	K562
CTCGCCCGAAGA	570	788	2453	K562
CTCGTGAGAGAC	1105	1962	6073	K562
CTCTAATAGATC	808	1088	3791	K562
CTCTCCCTCGGG	1535	2954	9535	K562
CTCTCTCGGCAG	3592	9072	30878	K562
CTCTCTCTGACT	1192	2063	7055	K562
CTCTGAAGGACT	602	810	2663	K562
CTCTGATAAATC	616	783	2988	K562
CTCTGATACGAA	3784	8487	27402	K562
CTCTGATAGATC	7669	36122	129717	K562
CTCTTCTGAGAT	2291	4153	13585	K562
CTGAACGCGCGT	734	1071	3844	K562
CTGAATATGTAT	1226	2169	6758	K562
CTGACACCCCGA	1229	2180	6581	K562
CTGACTCCCGCT	2750	6143	20150	K562
CTGATAAATATA	309	355	1176	K562
CTGATAAGTATA	4800	13939	42984	K562
CTGATGACCTGG	626	934	3102	K562
CTGATGTACTCC	1329	2348	7589	K562
CTGATTGAATCG	977	1513	4559	K562
CTGATTGCTACG	923	1400	4504	K562
CTGCAGCGATTA	2099	4208	13971	K562
CTGCATAGCGTC	1157	1942	6455	K562
CTGCCCTTATAT	1265	2308	7381	K562
CTGCGGTGCGGA	990	1472	4675	K562
CTGCGTGTGAAG	2357	5144	16462	K562
CTGCTGCCCCTC	266	327	817	K562
CTGCTTGGCGGT	1830	3731	10801	K562
CTGGAGAACCAG	1780	3023	10484	K562
CTGGCCGGAATA	556	764	2610	K562
CTGGCGTAACGT	1717	3433	12060	K562
CTGGGGGCGCTG	678	1006	2842	K562
CTGGTAAAGTCG	407	541	1843	K562
CTGGTGAAATGG	853	1159	3530	K562
CTGGTTCGGGCC	1194	1854	5852	K562
CTGTAAGAGGCG	879	1368	4028	K562
CTGTACCACTAT	1471	2489	7969	K562
CTGTATTGAAAT	1195	2224	7052	K562
CTGTCCATATTT	3385	8970	30359	K562
CTGTCTAACACA	1094	1830	5648	K562
CTGTGAGAGCTG	292	359	1098	K562
CTGTGGCACCAC	1419	2273	7276	K562
CTGTTACACACA	2181	4407	14438	K562
CTGTTCCCTCGG	2344	5359	16937	K562
CTGTTGAGAGCC	2208	4413	15194	K562
CTTAACCAGATG	315	402	1274	K562
CTTAAGCTAGCC	711	1297	3911	K562
CTTAATATCCAT	363	431	1298	K562
CTTAATGTCCAT	4586	15060	47127	K562
CTTAGGATCGCC	2673	5212	16011	K562
CTTAGGGAGACC	754	1066	3352	K562
CTTATCCTTCTA	456	561	1796	K562
CTTCAGATCCAG	1513	2947	9765	K562
CTTCCGTTTCGC	2193	4362	15929	K562
CTTCCTTATAAA	1460	2756	8390	K562
CTTCGCCATAGG	1023	1734	5547	K562
CTTCGCGTTAGG	833	1265	4325	K562
CTTCGTAGCCTG	2019	4128	14273	K562
CTTCTCCATTTT	479	646	2392	K562
CTTGAACTCCCT	282	347	1157	K562
CTTGAAGGTTGG	1224	2132	7250	K562
CTTGAGGTGCGA	1000	1398	4698	K562
CTTGATATCCTG	288	369	1011	K562
CTTGCACCCTGC	614	817	2212	K562
CTTGCCGCGGGA	2684	5555	19272	K562
CTTTAAAAATAG	393	485	1648	K562
CTTTAGCTGGCA	635	897	2912	K562
CTTTATCTTAAT	1957	3753	14059	K562
CTTTCAGATCAC	2969	6800	23854	K562
CTTTCCATATTA	2599	6037	20778	K562
CTTTGAAGGCAA	3083	6366	21277	K562
CTTTGACGCACG	1016	1622	5382	K562
CTTTGATCGCCG	1124	2107	6721	K562
CTTTTCGGGCTC	2243	5258	18446	K562
CTTTTCTCTTCT	1700	2935	9725	K562
CTTTTTCGCCGC	275	342	841	K562
GAAAAAAGGCCA	593	819	2690	K562
GAAAAATGGATA	276	342	999	K562
GAAAATCACTCG	346	427	1657	K562
GAAACCTGTGAC	3125	7263	25488	K562
GAAACGGTAAAC	1864	3673	13248	K562
GAAAGCGCTTAA	541	734	2304	K562
GAAATATGGAAA	315	376	1338	K562
GAAATTTCCGAT	405	518	1793	K562
GAACACCTCCGC	2605	5580	17775	K562
GAACAGCTAGGT	802	1140	3763	K562
GAACAGTATTGG	1985	4375	13476	K562
GAACCCGATATG	712	968	3451	K562
GAACCCTCGTGC	844	1292	4307	K562
GAACCTCCCTCC	339	413	1097	K562
GAACGTGTTCTT	1605	3319	11780	K562
GAACTTCTACAT	4815	15676	57038	K562
GAAGAGCCACAC	1160	1867	5722	K562
GAAGATCACTCA	352	413	1408	K562
GAAGATCACTCG	4528	13944	48901	K562
GAAGGCTTCAAC	2586	5672	18570	K562
GAAGGGTTGTAG	1465	2684	8377	K562
GAAGTATTCCGA	536	644	1730	K562
GAAGTCCCCTCT	403	494	1777	K562
GAATCAACTCCT	2420	4694	16184	K562
GACAAAGCTGGG	673	1084	3082	K562
GACAAGATGATT	664	970	2984	K562
GACATAACTCAG	539	707	2101	K562
GACATGTGATTC	775	1242	4124	K562
GACCAGGATTTC	1518	2585	8289	K562
GACCGCCGTGGA	3035	6144	22565	K562
GACCTACTTGCT	893	1539	4511	K562
GACCTGTAGAAT	1235	2239	7501	K562
GACGACGATTCA	1246	2080	6857	K562
GACGCGTATGGG	770	1186	3904	K562
GACGTCTAGCTT	3334	8626	29475	K562
GACTAGATTCTT	2232	4516	15278	K562
GACTAGGTTATT	2328	4822	17661	K562
GACTATAACGTT	1654	3181	11026	K562
GACTGTTTATTC	1967	4173	14709	K562
GACTGTTTTATG	556	846	2605	K562
GACTTCCGGCGT	1090	2037	5673	K562
GACTTCTCATCG	1804	3396	11870	K562
GACTTTACTGAT	1231	2206	8053	K562
GACTTTCCCATC	1786	3205	11514	K562
GAGAGTGATTCA	2978	5590	19258	K562
GAGATCCCCTCT	430	534	1852	K562
GAGATGAGACTG	761	1068	3557	K562
GAGCAGGTAACT	2717	6507	23422	K562
GAGCGATCAGAC	314	395	928	K562
GAGCGCGGTGAG	1168	2050	5556	K562
GAGCGGACACCA	1431	2275	7277	K562
GAGCGGACAGTT	903	1301	3798	K562
GAGCTCTAGTGC	1923	3671	12268	K562
GAGCTCTTTACT	3612	9985	34777	K562
GAGCTGCTAAGC	437	589	1783	K562
GAGCTGGGTACG	403	538	1494	K562
GAGGAACCGCAA	511	700	2132	K562
GAGGACGGCATA	1465	2965	9982	K562
GAGGACGTCGCA	796	1197	3807	K562
GAGGCGGACACG	1796	3597	11948	K562
GAGGCTTCGAAT	651	976	3120	K562
GAGGGAGGGCTA	2375	5046	16171	K562
GAGGGCATAACT	450	576	1783	K562
GAGGGGCCTCCA	780	1139	3022	K562
GAGGTCCCCTCT	4455	13268	44413	K562
GAGGTCGCAGAC	283	344	955	K562
GAGGTCTCAACC	570	805	2491	K562
GAGGTCTTTAGA	559	767	2449	K562
GAGTAGGACTTC	2092	4167	14000	K562
GAGTCACACGGA	347	414	1239	K562
GAGTCACTGAAA	3156	7632	24281	K562
GAGTCAGAAAGA	559	784	2724	K562
GAGTCAGAAAGC	473	601	2083	K562
GAGTCAGAAAGG	634	868	2882	K562
GAGTCAGAAAGT	412	512	1750	K562
GAGTGCGGTCGC	738	1091	4017	K562
GAGTTCTTGCTC	2170	4609	14116	K562
GAGTTGTCAACG	1899	4324	14904	K562
GATAAACACTTG	1605	2921	10181	K562
GATACTTAGAGT	1149	1956	6327	K562
GATAGGGCAGCT	663	1004	3477	K562
GATATAGGAGAC	1887	3527	10500	K562
GATCAGCCTATT	2235	3931	13855	K562
GATCCTTGTGAG	2208	4491	14701	K562
GATCGGTAGTCA	1227	2044	7017	K562
GATGCTCCCTTT	742	1195	4025	K562
GATGGGCCGGGT	4076	9114	29264	K562
GATGGGGCCTTC	3540	10063	33103	K562
GATTATTGGCGA	2034	3571	11681	K562
GATTCATAGCCT	2161	5051	16789	K562
GCAAATAGGGTG	342	426	1445	K562
GCAACCATTCTC	3908	11032	40670	K562
GCAACTGAGAAA	965	1532	5052	K562
GCAAGAGAGAAG	1421	2699	8380	K562
GCAAGCACCTTC	1229	2090	7062	K562
GCAAGTAAGAGA	1068	1798	6230	K562
GCAATGACGTCT	4509	11298	40792	K562
GCAATTCACTGC	855	1317	4426	K562
GCACAAATGTCC	2404	4690	14261	K562
GCACAACTTGTC	4418	11623	41901	K562
GCACTACTGTTG	736	1062	3659	K562
GCACTCTCTAAA	3073	7772	24843	K562
GCACTGTCCGAT	2213	4081	13818	K562
GCACTTTGACAC	1044	1506	4982	K562
GCAGAGGTATGC	535	786	2463	K562
GCAGATAAGGTG	331	399	1420	K562
GCAGATAGGATG	288	345	1192	K562
GCAGATAGGGTA	328	403	1367	K562
GCAGATAGGGTG	5967	24674	81127	K562
GCAGCATTCGCA	662	928	3120	K562
GCAGGATGACCG	724	1111	3699	K562
GCAGGCAACAAG	396	508	1652	K562
GCAGTAGTAGAA	808	1179	3767	K562
GCAGTCCGAATA	1762	3098	10185	K562
GCATAGGCTTCG	1274	2240	7610	K562
GCATCGAGAGCC	1395	2478	7858	K562
GCATCGGCCGTT	273	327	975	K562
GCCAACCATTCT	927	1461	4717	K562
GCCAAGCACCTT	309	373	1323	K562
GCCAATGACGTC	837	1054	3963	K562
GCCACAAATGTC	295	340	1059	K562
GCCACAACTTGT	914	1258	4501	K562
GCCACCTGGAGC	1150	1736	5339	K562
GCCACGTGATGA	2501	5582	19622	K562
GCCACTATTTAA	453	589	2180	K562
GCCACTCTCTAA	907	1404	4724	K562
GCCAGATAGGGT	1139	1711	5956	K562
GCCAGCAACCGA	692	921	3135	K562
GCCAGTCCGAAT	383	460	1476	K562
GCCATACCGAGG	989	1563	4961	K562
GCCATCGAGAGC	289	362	1179	K562
GCCATGTCTTTC	3904	10962	39807	K562
GCCCATGTCTTT	760	1107	3934	K562
GCCCCAATTTCA	327	380	924	K562
GCCCCGGCTTCG	585	842	2838	K562
GCCCCGTTGAAA	352	399	1358	K562
GCCCCTCCCTCT	311	368	1120	K562
GCCCGCTATTTA	520	650	2272	K562
GCCCGCTGACGC	978	1468	5225	K562
GCCCGGCACCTT	324	390	894	K562
GCCCGGCTTCGT	2342	5301	17168	K562
GCCCGTAGTGAA	645	1017	3057	K562
GCCCGTTGAAAG	2183	3998	12733	K562
GCCCTCCCTCTT	1533	2633	8289	K562
GCCCTGAACCAG	719	1106	3411	K562
GCCCTGGTCTTT	1093	1821	6122	K562
GCCGACTAGGGA	793	1081	3848	K562
GCCGCATGGCTC	478	633	2119	K562
GCCGCTATTTAA	5821	22561	82285	K562
GCCGCTGACGCC	3377	9456	33086	K562
GCCGCTGTGCCA	1083	1863	5226	K562
GCCGGCATCAGG	468	649	1905	K562
GCCGGCCCGGAC	273	333	1177	K562
GCCGGTAAAGAA	1205	1717	6256	K562
GCCGGTGCTATG	430	532	1724	K562
GCCGTACAGTAC	1872	3497	11313	K562
GCCGTAGGGAGC	696	1030	3262	K562
GCCGTCAAGCCG	305	386	1090	K562
GCCGTCATCCAA	394	507	1808	K562
GCCGTCTGCGCC	950	1477	4482	K562
GCCGTGATCATC	490	653	2079	K562
GCCGTTTCGCCA	317	373	1247	K562
GCCTAGGGATGA	641	897	3015	K562
GCCTCCGCAAGA	598	759	2630	K562
GCCTCTACGGCC	375	484	1631	K562
GCCTCTATATTC	507	599	635	K562
GCCTCTCCGGCC	275	345	1008	K562
GCCTCTTATTGC	1260	2149	6240	K562
GCCTGACGAGAA	321	387	1376	K562
GCCTGTATTTAA	448	572	1684	K562
GCCTGTTGCCGA	896	1441	4358	K562
GCCTTCGGTAAG	477	622	2147	K562
GCGAAAATCACA	1666	3046	10765	K562
GCGAAGTGTATC	1063	1660	5500	K562
GCGACTAGGGAA	4225	10540	37836	K562
GCGAGACTCTTT	1016	1696	4922	K562
GCGAGTCCCAAT	1071	1802	5502	K562
GCGATCATTACG	1556	2922	7762	K562
GCGATGGTTGGT	1001	1418	4828	K562
GCGCAGATACAT	861	1354	4089	K562
GCGCAGTAATTG	574	834	2583	K562
GCGCATGGCTCA	2382	5434	16378	K562
GCGGAAATAGAT	627	873	3095	K562
GCGGACCAGTGT	1702	3097	9110	K562
GCGGATCGCACA	747	1172	3144	K562
GCGGCCCGGACG	1682	3201	10384	K562
GCGGCTCAGTTT	800	1225	3612	K562
GCGGGACCACGT	794	1343	3677	K562
GCGGGCATCGGG	423	549	1679	K562
GCGGTAAAGAAT	4131	10093	35549	K562
GCGGTAAGAGGG	365	429	1305	K562
GCGGTGCTATGG	2184	4292	12986	K562
GCGTACCGCTAG	1513	2928	10291	K562
GCGTCAAGCCGT	1753	3352	9167	K562
GCGTCATCCAAC	1841	3901	13287	K562
GCGTCGAAACGT	663	1047	3584	K562
GCGTCGTCTATA	660	992	2630	K562
GCGTCTCACAGC	1065	1726	5204	K562
GCGTTATTGCAC	896	1485	4492	K562
GCGTTGTGCTAA	1028	1601	4778	K562
GCGTTTCGCCAC	1291	2245	7469	K562
GCGTTTTAAGCT	607	874	2659	K562
GCTAAACCACCA	375	491	1598	K562
GCTACTAATAGA	2218	4451	16265	K562
GCTAGTCCCTGC	1176	1950	6744	K562
GCTCAATCAGTG	383	478	1601	K562
GCTCCGCAAGAA	2532	5340	18421	K562
GCTCGACCGAAG	702	1033	3201	K562
GCTCTATATCTG	572	788	2373	K562
GCTGACGAGAAA	1372	2240	7448	K562
GCTGAGATTAGC	1407	2384	8269	K562
GCTGATGCCCCT	494	670	2003	K562
GCTGGAGCGTGG	352	427	1330	K562
GCTGGAGTTGGT	1510	2567	8751	K562
GCTGGCTTCCTG	674	930	2998	K562
GCTGGGACCAGA	1175	2074	6344	K562
GCTGTACTGGCA	1260	2234	6504	K562
GCTGTCACTATG	530	804	2622	K562
GCTGTTGACTGT	526	724	2121	K562
GCTTAACGCTCT	746	1182	3919	K562
GCTTCGGTAAGC	1900	3650	13596	K562
GCTTGGACAGTT	1586	2596	8363	K562
GCTTGTCGGTAC	1222	2129	7450	K562
GCTTGTCTATAT	523	849	2408	K562
GCTTTAACGGCC	478	638	1852	K562
GCTTTAGGTAAA	1726	3126	11544	K562
GGAAAATCAGAA	283	336	872	K562
GGAACAGCTAGG	554	726	2245	K562
GGAACGCTCAGG	5715	20519	70599	K562
GGAACGGATGCC	1040	1603	5206	K562
GGAACTGTGTAG	3172	7675	23966	K562
GGAAGAATATGT	393	540	1945	K562
GGAATCAATGCT	2306	5315	17678	K562
GGACAAAGCAAG	1164	1782	6031	K562
GGACACTCGCCT	1300	2290	6595	K562
GGACATGCTGGC	936	1597	4690	K562
GGACCCGCTGTA	880	1405	4135	K562
GGACTCAACCTT	1650	3363	10942	K562
GGAGAATCTCAA	1199	2181	7091	K562
GGAGAGGGGGGT	1147	2090	6055	K562
GGAGCTTCCCTT	2016	4374	14374	K562
GGAGGAGCCTCG	2818	6635	20865	K562
GGAGGAGCTTTA	3051	6982	22774	K562
GGAGGGAATGCT	973	1581	4727	K562
GGAGGTTTTAGG	3969	12642	40576	K562
GGAGTTAAAGAC	503	667	2188	K562
GGATGTGGGCGG	562	799	2263	K562
GGATTTCACGAC	316	372	1200	K562
GGCAAGTGACAG	295	350	1170	K562
GGCAATTACGAT	1036	1897	5763	K562
GGCACATGAACC	1157	2036	6861	K562
GGCATGCACCGC	1292	2205	7206	K562
GGCATTACCGTT	2184	4663	15159	K562
GGCCACAGCTAA	1212	2153	6580	K562
GGCCACATAAGG	1358	2332	7972	K562
GGCCACCTGCTC	2566	6398	18636	K562
GGCCCACAAGTG	1656	3349	10723	K562
GGCCCGCTGATC	354	436	981	K562
GGCCCTCAGAAG	3978	10827	35449	K562
GGCCCTGCACGT	963	1519	4443	K562
GGCCGGAGTCTA	3701	10482	32472	K562
GGCCGTTTTTCA	749	1091	3301	K562
GGCCTCGCTCGA	1213	2015	6474	K562
GGCGCAACACAG	1152	2140	5930	K562
GGCGCAAGATCT	2286	5060	18239	K562
GGCGGCCACGGT	1329	2091	5860	K562
GGCGGCTCAGTC	940	1512	5129	K562
GGCGGGAAAAGT	557	745	2165	K562
GGCGGGCGCGGG	2979	7130	18703	K562
GGCGGTTAGTAT	1753	3770	12003	K562
GGCGTGCCGTGC	1487	2607	8830	K562
GGCTATCCGACG	967	1513	4986	K562
GGCTCAGATCCG	1970	3607	12045	K562
GGCTGACGGATT	1259	2158	7364	K562
GGCTGCGGTGGT	1449	2472	8242	K562
GGCTTATGTAGA	1763	3737	12574	K562
GGGAATCAGATC	2946	7491	26221	K562
GGGAATCATTGA	1816	3607	11679	K562
GGGACATCAAGG	3259	7260	25181	K562
GGGACCTATCTA	1104	1927	6309	K562
GGGACGTGTTCG	697	1008	3147	K562
GGGACTCGTCCG	1551	2802	9403	K562
GGGAGATGATCA	2145	4661	15908	K562
GGGAGGTTCATT	2341	5516	18069	K562
GGGAGTACCCGG	1412	2536	7841	K562
GGGAGTGCTATG	891	1451	4079	K562
GGGATCACTAGC	1864	3493	10604	K562
GGGCAAACTCGC	1933	3884	12044	K562
GGGCACGCTGAA	1112	1847	6179	K562
GGGCATAAGCCG	489	630	1670	K562
GGGCATGTATGA	1323	2235	6745	K562
GGGCCCCCGCTC	1380	2394	7308	K562
GGGCCGTACTTG	2496	4985	17479	K562
GGGCCGTATGCT	958	1522	4317	K562
GGGCCTGGTTTC	1530	3040	10268	K562
GGGCTCGACATT	513	707	2188	K562
GGGCTCGGCATA	813	1264	3772	K562
GGGCTGCCACCG	494	695	2244	K562
GGGCTGTTGCCC	1014	1717	5429	K562
GGGCTTTGTGAG	312	451	1478	K562
GGGGCTGAAAGT	1518	2918	8956	K562
GGGGCTTCTGGC	2662	5992	20896	K562
GGGGGCTAGTAC	642	938	2727	K562
GGGTAATATCCC	621	840	2473	K562
GGGTATGCTTTT	738	1201	3892	K562
GGGTATTGGGCA	470	660	1906	K562
GGGTCACGTTTG	900	1416	4748	K562
GGGTCATGATCT	313	374	997	K562
GGGTCCCCCCCC	261	343	688	K562
GGGTCCCCCCCT	3289	9182	28730	K562
GGGTCCTCGACG	611	948	2388	K562
GGGTCTGGAAGC	2305	4664	13739	K562
GGGTGCGGTCAG	1466	2831	8171	K562
GGGTGGCGTATC	1140	1977	6470	K562
GGGTGTTTGATC	1081	1608	5382	K562
GGGTTCTCCTTC	2403	5349	17769	K562
GGGTTTGCTAGC	1948	4280	14265	K562
GGTAAACATCCT	934	1392	4598	K562
GGTAATGCCGGA	1396	2533	8129	K562
GGTACCTTGGTC	901	1411	4475	K562
GGTACGCTAAAT	1323	2275	7659	K562
GGTAGATCGGAC	1163	1927	6143	K562
GGTAGTCATTGT	2044	4026	13906	K562
GGTATTCGCCGG	886	1374	4419	K562
GGTCCAGAATTG	467	673	1898	K562
GGTCCCCTTTTC	4544	13292	45384	K562
GGTCGAATAATT	873	1332	3994	K562
GGTCGATATGCG	2144	4645	16204	K562
GGTCGGTAAACT	2334	4814	15564	K562
GGTCGGTGACCC	1113	1771	5484	K562
GGTCTATAGTGT	1032	1857	5335	K562
GGTCTTGGTTCC	1010	1651	5138	K562
GGTGACTTCATT	2532	5662	19780	K562
GGTGAGCCACCG	1744	2610	9197	K562
GGTGATATGCGC	746	1115	3392	K562
GGTGATGGTAGT	634	971	2890	K562
GGTGCGGCGGCT	402	562	1340	K562
GGTGGTCGATTT	3571	10379	34695	K562
GGTGTCCCCACT	1103	2050	5962	K562
GGTGTGAGGCCA	1156	2051	5954	K562
GGTGTGCTACCA	339	411	1290	K562
GGTGTTTCGTGA	4044	11404	39826	K562
GGTTAATCTGGT	794	1186	3990	K562
GGTTACCATATG	996	1579	5440	K562
GGTTAGAAGACA	1514	2723	8636	K562
GGTTCAGCCGAT	1701	3011	9818	K562
GGTTCTTCTATG	631	904	3069	K562
GGTTGAGGGTGT	260	374	1061	K562
GGTTGATACTGC	748	1107	3090	K562
GGTTGGCGTTGA	929	1436	4927	K562
GTAACCCAGGGC	4724	14410	42899	K562
GTAAGCACAGAT	1430	2426	8347	K562
GTAATAGCCTAA	2648	5279	17482	K562
GTAATATAGTAC	847	1393	3965	K562
GTAATGGTTACC	1847	3470	11402	K562
GTACACGGACCA	780	1240	3842	K562
GTACACTGAATT	1195	1996	6899	K562
GTACATGCGGCG	761	1183	4047	K562
GTACCGCGAGTT	2748	7122	22750	K562
GTACCGTAAGCC	2283	5668	18920	K562
GTACGGCGCACA	2402	6044	19067	K562
GTACGGGATTCT	743	1049	3729	K562
GTAGAGGCGGTG	680	1014	2824	K562
GTAGGCAATCTG	1488	2815	9578	K562
GTAGGCGTTCCG	4528	12057	40011	K562
GTAGTAAGAGCT	2882	6586	21624	K562
GTAGTAAGGGAC	424	568	1911	K562
GTAGTGGCGGTT	1234	2084	6928	K562
GTAGTGGTACTA	1172	1980	5756	K562
GTAGTGTCAAGG	272	334	1123	K562
GTAGTGTTTGGA	641	916	2999	K562
GTAGTTAGTAGT	884	1313	4142	K562
GTATAACTGCAG	1481	2696	8417	K562
GTATCAGGGGCC	283	345	810	K562
GTATGATTGGAA	1341	2190	7051	K562
GTATTTGCTAAA	1236	2147	7138	K562
GTCAAAGCATAA	1289	2169	8063	K562
GTCAAGTCAAGG	2400	4902	16296	K562
GTCACAGGTTCT	725	1041	3344	K562
GTCACCTTATAC	537	811	2514	K562
GTCAGAGCGTGA	1140	1737	5985	K562
GTCAGCCCGAGT	967	1589	4540	K562
GTCATTGCTCCC	288	341	978	K562
GTCCAGCATACA	1085	1731	5932	K562
GTCCAGTAACAT	279	330	1043	K562
GTCCATCGCATG	1000	1638	5319	K562
GTCCCTAGGCGA	3605	8801	27902	K562
GTCCCTCGACTT	303	379	1262	K562
GTCCGACTTGGG	415	600	2060	K562
GTCCGAGCCCTC	3823	11128	37296	K562
GTCCGGTAACAT	5088	15479	55713	K562
GTCCGTTGGGTG	727	1118	3393	K562
GTCGAATATTAC	872	1407	4369	K562
GTCGCAGAAACG	897	1327	4764	K562
GTCGCCACGATT	1156	2109	6592	K562
GTCGGCTAGCAA	888	1477	4922	K562
GTCGTACGCGTG	781	1289	3738	K562
GTCGTGCCGTTT	275	343	949	K562
GTCTAAGCTCGT	2101	4560	15853	K562
GTCTATTTTCGC	940	1671	6093	K562
GTCTCTCACCAT	761	1036	3601	K562
GTCTGCCCCCAG	267	334	817	K562
GTCTGCTTCTAA	506	691	2225	K562
GTCTGTTTCATT	678	885	2962	K562
GTCTTATTACAG	1434	2603	8108	K562
GTCTTCTTCTAT	528	678	2139	K562
GTCTTCTTCTGT	5749	22887	84506	K562
GTGACCGAATCC	591	837	2780	K562
GTGAGAGACAAG	1259	2159	6814	K562
GTGATCCTCTTA	387	495	1628	K562
GTGCAAGCCATG	1458	2681	9154	K562
GTGCATTAGTCC	1875	3789	11525	K562
GTGCCAACGGCC	509	624	1932	K562
GTGCTAGCCGGT	2076	4343	12742	K562
GTGCTCTAACCA	767	1160	3694	K562
GTGCTGCGTCTT	2157	4467	13205	K562
GTGCTTACTCAG	935	1496	4350	K562
GTGCTTACTCCC	2283	4298	12650	K562
GTGGAGCCGTTT	1545	2665	8779	K562
GTGGAGTTCATA	1336	2591	8261	K562
GTGGCATTGAAC	597	860	2826	K562
GTGGCCGGATGG	692	933	3029	K562
GTGGCGTTCGGA	722	1096	3299	K562
GTGGGAACGGTT	610	826	2640	K562
GTGGGACCGAAG	357	375	1583	K562
GTGGGCCGTCTA	315	420	1202	K562
GTGGTAAGTTCT	1462	2839	9963	K562
GTGTAACAGTAT	1342	2252	6851	K562
GTGTAATTATAT	275	333	996	K562
GTGTATGTTTCG	794	1237	3969	K562
GTGTCCCCGGTT	799	1130	3894	K562
GTGTCCTAGATA	1622	2865	9433	K562
GTGTCGAGTATT	1573	3001	9523	K562
GTGTGGCCTTCC	2053	4265	14625	K562
GTGTTCACATTC	288	333	755	K562
GTGTTTACGTCG	2811	7829	29344	K562
GTTAACGTGCTC	798	1047	3532	K562
GTTACGTTGATG	3243	6788	22174	K562
GTTAGACTTCGT	728	1066	3356	K562
GTTAGTTACGAT	477	616	2057	K562
GTTATTGTTCGT	1040	1609	4905	K562
GTTATTTTTTGA	1212	2272	7886	K562
GTTCAGGACTTC	555	832	2737	K562
GTTCCGCGATAC	1013	1579	4978	K562
GTTCTCAGATCA	3954	9917	33651	K562
GTTCTGAGTTAG	654	917	3195	K562
GTTCTTCCGTAT	761	1131	3897	K562
GTTGAGCACTAT	309	420	1256	K562
GTTGCCTACGTA	1127	1716	5688	K562
GTTGCGCCCGGC	2362	4592	14336	K562
GTTGGAAGTGTA	1513	2854	10037	K562
GTTGGTGCAATG	395	491	1539	K562
GTTGTACCCGAC	663	948	3254	K562
GTTGTTGCACGA	734	1153	3568	K562
GTTTACTCTATC	937	1518	5060	K562
GTTTCCATGCAC	3120	7083	24103	K562
GTTTCCGTGTGA	2629	6400	21138	K562
TAAAACCCTTCC	4281	12471	41133	K562
TAAAAGCCTTCC	836	1238	4473	K562
TAAACAAGTATT	940	1415	4474	K562
TAAACACAAATG	1283	2276	7863	K562
TAAACCTCCATG	1140	1881	5908	K562
TAAACCTTCCCG	2026	4119	14681	K562
TAAAGAACAAGC	514	689	2171	K562
TAAAGACTGTAC	285	341	929	K562
TAAAGATTTTAT	880	1357	4387	K562
TAAAGCAGCCCT	1975	4039	13176	K562
TAAAGCATAGAA	1381	2510	7805	K562
TAAAGCTATACG	2931	5993	19165	K562
TAAAGGATAGGC	561	806	2487	K562
TAAATCACTTCA	1367	2422	7220	K562
TAACAACGACAG	403	512	1508	K562
TAACAGCGAGGC	821	1241	4078	K562
TAACATTGAGGG	333	411	1340	K562
TAACCCGAATGG	832	1383	4653	K562
TAACCGCCGTTG	2032	3668	12285	K562
TAACCTGTAGTG	324	391	1232	K562
TAACTCGCGCAA	632	896	2907	K562
TAAGAATGACCC	1873	4130	11888	K562
TAAGAGCATTAA	2464	5454	17003	K562
TAAGATAGCCTC	1023	1674	4741	K562
TAAGCGGATGGG	794	1262	4107	K562
TAAGGACAATGC	893	1300	3991	K562
TAAGGTTAAACC	835	1124	3727	K562
TAAGTATCACGC	579	739	2272	K562
TAAGTCTAGTAG	1069	1748	5236	K562
TAAGTGACTAAA	809	1416	4577	K562
TAAGTTTACAAG	332	415	1267	K562
TAATACAGCATT	2765	6467	20345	K562
TAATACATCAGG	2684	6616	21471	K562
TAATCTCCGTCC	3152	8358	25467	K562
TAATGCGAATAT	2340	5376	18547	K562
TAATTAACGCGT	385	498	1677	K562
TAATTATAGCAC	466	656	1990	K562
TAATTATGAGTC	2029	3829	13117	K562
TAATTCTTCATT	1908	4078	14427	K562
TAATTTCTGCTT	1277	2176	7367	K562
TAATTTGACGTG	1043	1873	6106	K562
TACAAGCCATTA	1113	1777	5989	K562
TACAATCCATCC	2660	6453	20859	K562
TACACTCGGGTA	3083	6869	21086	K562
TACATCCGACTC	344	474	1671	K562
TACATCCGCCTA	283	361	1188	K562
TACATTTTCTTT	733	1072	3503	K562
TACCAGGGGGTA	2461	5472	17712	K562
TACCCATCGTGA	1854	3665	11034	K562
TACCCCACAGAA	415	578	1755	K562
TACCCCATGTTC	931	1410	4098	K562
TACCCTGAAAGT	281	351	1010	K562
TACCGAATTTAT	2670	6235	22412	K562
TACCGAGGCACT	2232	4660	13632	K562
TACCTATCTTAT	3075	8130	27048	K562
TACGAATTAAAA	339	419	1354	K562
TACGATTTTCGT	1445	2592	9038	K562
TACGCCCCCGGC	2115	4165	13119	K562
TACGGGGCCGGC	779	1167	3139	K562
TACGTGAATAGT	1608	3386	10252	K562
TACGTGCTTCGT	2761	6898	23712	K562
TACGTTCACACA	686	1068	3249	K562
TACTACACAAGT	3222	6974	22959	K562
TACTACTAGCTC	1788	3658	11695	K562
TACTCCAAACGC	1113	1959	6419	K562
TACTCGAAGTAA	2445	5735	18723	K562
TACTCTGTGGTT	2275	4711	15517	K562
TACTGCGGGCGA	2297	5022	16171	K562
TAGAAAGCCATG	227	335	1151	K562
TAGAAAGCCTGC	1419	2281	7464	K562
TAGAACAGCACT	613	842	2481	K562
TAGAATACAGTA	964	1454	4488	K562
TAGAATCGCAGC	1098	1896	6252	K562
TAGACACGTTGA	2653	5671	17883	K562
TAGACAGTACAT	450	609	1714	K562
TAGACCATCACA	3152	8303	27428	K562
TAGACGACCCGT	638	901	2590	K562
TAGACTAACAGT	272	342	1205	K562
TAGACTGACAAT	342	440	1377	K562
TAGACTGACAGT	3047	8645	27911	K562
TAGACTTTTGTC	626	905	2900	K562
TAGAGTTGATGT	1027	1755	5679	K562
TAGATTGCGGCG	1029	1664	4563	K562
TAGCACGGATGC	672	986	3198	K562
TAGCCAACCTAG	584	795	2839	K562
TAGCCACAAAAG	563	845	2835	K562
TAGCCAGCCATC	965	1437	4801	K562
TAGCCGATCTTT	2414	5433	18702	K562
TAGCCTCTCACC	1116	1947	5989	K562
TAGCTATTTATT	811	1283	3974	K562
TAGCTGCTCTGT	3749	11214	35536	K562
TAGCTGTGTCTC	1084	1864	5761	K562
TAGCTTAGCCAT	1662	3030	9627	K562
TAGGATCGCCTC	1214	2134	7024	K562
TAGGCCCCGAGA	1254	2344	7253	K562
TAGGCGCATTCC	1740	3136	10507	K562
TAGGGAACGTTG	841	1360	4438	K562
TAGGGGGAAGCC	823	1226	3980	K562
TAGGTGGTCGAC	1084	1862	5327	K562
TAGTAGGACTAC	941	1522	4534	K562
TAGTAGTGCCCA	2348	4759	14984	K562
TAGTCGAGCACC	3299	7514	22658	K562
TAGTCGGCTGCA	1316	2521	7802	K562
TAGTCTCCCATT	558	812	2757	K562
TAGTGCAAGGGG	2252	4472	13994	K562
TAGTGGGCGTAA	2546	5528	18575	K562
TAGTGTCTGACT	2034	4048	11699	K562
TAGTTCCAAAAA	2731	6223	22077	K562
TAGTTCGTTCAT	2116	3938	12129	K562
TAGTTGCCGAAA	320	389	1328	K562
TATAACCGTTCT	375	456	1158	K562
TATAACGCCGCG	264	326	858	K562
TATAATCGGTCT	2836	5631	16234	K562
TATAATCTACAA	905	1270	4222	K562
TATACCATGACA	425	488	1510	K562
TATACCTCTGGC	783	1150	3195	K562
TATACTTAGACC	443	604	1683	K562
TATAGCTAATTC	2392	5488	17827	K562
TATAGCTTATAG	1180	2139	6367	K562
TATAGGCGCCTT	2637	6664	20143	K562
TATATAATGCCT	779	1180	3225	K562
TATATCGTATGC	773	1279	3545	K562
TATATGCATCTA	467	605	1752	K562
TATATGGTTACC	3148	6499	19705	K562
TATCAACGGTAC	422	526	1569	K562
TATCAGCTGCAT	2604	5681	18563	K562
TATCCCCCATCA	301	351	1174	K562
TATCCCCCGTCA	3474	9370	31214	K562
TATCCCTCTCAA	857	1138	3892	K562
TATCCCTCTCGA	7958	37810	128752	K562
TATCCTCCATGC	432	542	1291	K562
TATCTAACCCTG	542	754	2186	K562
TATGAACGTTAC	486	624	1866	K562
TATGAGCGACCA	1497	2706	9092	K562
TATGATGCCAAT	932	1478	4220	K562
TATGCCAAAGTT	620	834	2841	K562
TATGCCAAGGGC	308	413	1362	K562
TATGGATGGCCC	2315	5337	15893	K562
TATGGCAGCCGT	2451	4912	14341	K562
TATGGTCGAAAA	593	870	2696	K562
TATGTCGGGAAG	1278	2163	6572	K562
TATTAAAGCGCG	557	784	2535	K562
TATTAACACCGG	552	726	2236	K562
TATTCACTTGCC	1993	4359	13755	K562
TATTCCAGGTAC	520	673	2176	K562
TATTCGAAGTGG	1069	1712	5642	K562
TATTCTCTCTCT	378	479	507	K562
TATTGAAACACA	374	476	1402	K562
TATTGGTAATTG	1430	2759	9247	K562
TATTTCGGTAAG	4497	16142	57583	K562
TATTTTTGCGCC	3651	9299	31503	K562
TATTTTTTATTA	1432	2570	8171	K562
TCAAAAAGAGGT	932	1439	4694	K562
TCAAAAGGGGAG	1499	2844	9436	K562
TCAAAATAGACA	1954	3982	14121	K562
TCAAACACGCAT	1376	2412	8534	K562
TCAAATTCAACC	1791	3334	11051	K562
TCAACAATCCAA	1037	1693	5318	K562
TCAACAGATACG	2725	5692	19358	K562
TCAACTCCTCCC	3692	9642	34129	K562
TCAAGACAATCT	576	699	2299	K562
TCAAGACACGCT	1596	3399	11700	K562
TCAAGCGATTAG	1530	2687	9439	K562
TCAAGCTGAATT	2620	6435	22939	K562
TCAAGCTGATTT	702	984	3357	K562
TCAATAAAACCC	2318	5038	17570	K562
TCAATTACCATG	2760	6080	20803	K562
TCACAGGTATAT	949	1534	4473	K562
TCACCCAAATTG	456	580	1782	K562
TCACCCGAGCCT	574	818	2582	K562
TCACCGTACAGC	1597	2939	9381	K562
TCACGACGCTAC	1831	3463	11893	K562
TCACGAGCAGTA	1150	1931	6727	K562
TCACGATCATAT	1035	1654	5117	K562
TCACGCGCTCCT	2949	7513	24882	K562
TCACTTGTTCAC	1573	2898	9946	K562
TCAGACAAGTGT	1382	2316	8198	K562
TCAGATTAATCC	1534	2664	8811	K562
TCAGCGCGAGCA	933	1550	4391	K562
TCAGCGGGGCTA	486	622	1794	K562
TCAGTAAAGGGT	2261	3736	10741	K562
TCAGTGTCTTGG	1227	2004	7080	K562
TCAGTTGGCCGC	292	345	834	K562
TCATACCTTAAC	959	1367	4843	K562
TCATGTAGTCTA	2454	4416	12964	K562
TCATTACTTGTG	2458	4852	14221	K562
TCATTAGTCTCC	3842	10218	34378	K562
TCCAACTCCTCC	825	1143	4027	K562
TCCAAGCAGTGA	1344	2234	7469	K562
TCCAAGCTGAAT	402	509	1979	K562
TCCAATCACCAA	725	1080	3536	K562
TCCAATTACCAT	719	924	3135	K562
TCCACAAATCTA	255	327	969	K562
TCCACAATAAGT	821	1179	3631	K562
TCCACGACGCTA	345	414	1414	K562
TCCACGCGCTCC	674	985	3310	K562
TCCACTTGTTCA	315	395	1332	K562
TCCAGAGTATCT	2984	7404	23064	K562
TCCAGCGGCATG	741	1127	3665	K562
TCCAGGACGATA	784	1133	3701	K562
TCCAGTAAAGGG	341	379	1164	K562
TCCATGGAGTGA	874	1339	4240	K562
TCCATGTAGTCT	602	752	2202	K562
TCCATTACTTGT	594	803	2398	K562
TCCCAATCCGTC	644	942	3099	K562
TCCCACTGCAGG	1463	2668	7533	K562
TCCCATCACAGA	542	750	2527	K562
TCCCATGAAGCA	2662	5310	18012	K562
TCCCCACTGCAG	310	362	1005	K562
TCCCCGCTCATC	358	433	1150	K562
TCCCGAGAATCG	344	425	1403	K562
TCCCGCAAATCT	539	843	2575	K562
TCCCGCTCATAA	498	597	2001	K562
TCCCTCGCGCGC	350	442	1196	K562
TCCCTGTCTAGC	2502	5580	19147	K562
TCCGAGAATCGA	1518	2884	9243	K562
TCCGATCCGCCC	363	489	1561	K562
TCCGCAAATCTA	3101	10704	34329	K562
TCCGCTCATAAG	2392	4726	15572	K562
TCCGTACGGCAT	333	386	1365	K562
TCCGTAGTAACC	1051	1529	5254	K562
TCCGTTAGCTCC	418	555	1668	K562
TCCTAATCTCGA	461	601	1933	K562
TCCTACGATTGA	313	370	1268	K562
TCCTATGCCATT	338	387	1243	K562
TCCTATTCGCAC	1093	1835	6254	K562
TCCTCCAGTGAA	379	428	1325	K562
TCCTCCATGACA	736	1006	3480	K562
TCCTCGCTCGCG	609	804	2899	K562
TCCTCGGCTGAC	950	1390	4865	K562
TCCTCTGCTCTT	287	345	1126	K562
TCCTCTGGAACA	978	1535	5317	K562
TCCTGCTCGCAA	791	1108	3808	K562
TCCTGCTGAGTC	991	1703	5726	K562
TCCTGGCTCCAC	380	511	1478	K562
TCCTTACTTATA	2676	5701	18588	K562
TCCTTCAAGCCA	447	586	1880	K562
TCCTTCCGTTCT	444	569	1837	K562
TCCTTCGCCCTG	283	336	1034	K562
TCCTTCGTTGCG	913	1384	4777	K562
TCCTTCTCTCTC	718	955	3171	K562
TCCTTGATGCGT	699	1050	3330	K562
TCCTTTGAGTAT	569	772	2319	K562
TCCTTTTTTTCA	293	337	1138	K562
TCGAACGTATAT	1890	3557	12362	K562
TCGACTAACCCA	528	664	2209	K562
TCGAGAGCAGTT	597	850	2779	K562
TCGCATAAATCC	610	896	3079	K562
TCGCCAACTGAT	2355	4655	16977	K562
TCGCCGTATGAG	837	1272	4214	K562
TCGCGCATTACT	634	874	2780	K562
TCGCGGAGTAGG	1136	1728	4954	K562
TCGCGTTGACCA	1401	2140	6876	K562
TCGCTAGACCCA	1479	2272	7226	K562
TCGCTCTGCGAA	583	839	2757	K562
TCGCTCTTAAGT	1322	2290	7928	K562
TCGCTTTGTTCA	438	567	1773	K562
TCGGACAACCGG	1792	3288	10031	K562
TCGGAGCAGTGA	2293	4390	14780	K562
TCGGCAATCATG	1477	2378	8352	K562
TCGGGATGCGGC	1974	3986	12658	K562
TCGGGCTCATTG	722	1049	3357	K562
TCGGGGGAATCT	871	1418	4570	K562
TCGGGGGGGACA	433	532	1657	K562
TCGGTACCTTCC	943	1569	5017	K562
TCGTACAGGCCC	431	549	1408	K562
TCGTACGGCATC	1711	2990	10193	K562
TCGTAGGCATTA	722	1015	3338	K562
TCGTATATGGAA	3223	6334	21370	K562
TCGTATCTCTAA	458	619	2073	K562
TCGTCATGCTGG	1683	3439	11364	K562
TCGTCCTAAGGG	1154	1989	6559	K562
TCGTCGGGTACA	1220	2006	6493	K562
TCGTCGTACTGC	800	1202	4003	K562
TCGTCTTGCCTG	651	925	3010	K562
TCGTGCTAGCCC	675	1002	3392	K562
TCTAAGAGGGTC	914	1561	4654	K562
TCTAAGGATGAC	1170	1655	5487	K562
TCTACGATTGAT	1320	2107	7069	K562
TCTATAGTAGCG	383	480	1361	K562
TCTATATAGAGT	1206	2027	5124	K562
TCTATCATTCCG	2157	3932	11999	K562
TCTATGCCATTC	1674	2649	8826	K562
TCTCCAGTGAAC	1791	2870	9144	K562
TCTCCATGACAC	2781	6440	21746	K562
TCTCGCTCGCGA	1858	3528	12269	K562
TCTCTCGAGCCC	920	1388	4704	K562
TCTCTGCTCTTC	1727	3003	10535	K562
TCTGCTCGCAAA	3399	7523	25530	K562
TCTGCTTTTATA	584	896	2887	K562
TCTGGAACGGCC	587	797	2415	K562
TCTGGATTATCT	628	862	2819	K562
TCTGGTGTTTGT	851	1267	4574	K562
TCTTAAGAAAAA	655	903	2831	K562
TCTTACGTCGGG	527	679	2153	K562
TCTTACTTATAC	7030	33988	108555	K562
TCTTCCCCTGTC	302	360	917	K562
TCTTCCGGGGAG	1201	2119	6702	K562
TCTTCCGTTCTG	1696	3120	11149	K562
TCTTCGCCCTGG	3500	8058	24932	K562
TCTTCTCTCTCT	5315	19263	64600	K562
TCTTTCCCTACA	359	461	1587	K562
TCTTTTTTTCAA	1948	3882	13506	K562
TGAAAGCCAACA	568	812	2608	K562
TGAACAGAGCGA	1406	2404	7298	K562
TGAACCTCCAGG	894	1340	4394	K562
TGAAGCGATGAT	290	357	1116	K562
TGAAGGCGGTAC	1844	3892	13116	K562
TGAAGTAGACAA	1063	1705	5169	K562
TGAATCTATGCG	753	1151	3603	K562
TGAATCTTGATT	1222	2173	8266	K562
TGACATTCCCGA	1551	2738	8914	K562
TGACCGAATGAG	1124	1887	5766	K562
TGACGCGAGCGC	1139	1839	6017	K562
TGACGTCTTCGT	333	414	1140	K562
TGACTCCCTATC	1002	1576	5311	K562
TGACTGCGAGCC	1376	2440	7801	K562
TGACTTTTGTCG	1374	2715	8559	K562
TGAGCGTGCGGT	1151	1840	5797	K562
TGAGGACAGGCC	1690	3278	10177	K562
TGAGGGCACGTG	4560	12427	40704	K562
TGAGTTAAGCCT	575	801	2731	K562
TGATAAAGTTGT	1353	2289	7794	K562
TGATAGACGTTT	592	887	2846	K562
TGATATTACACT	1672	3162	9060	K562
TGATCGGACGTG	967	1507	5176	K562
TGATCGTGAGAA	754	1142	3642	K562
TGATGCCGCCAG	167	406	1153	K562
TGATGCGGTTGT	319	423	1390	K562
TGATTACCCGCC	2292	5290	17202	K562
TGATTCATAGCG	2155	4360	14486	K562
TGATTCCACTTC	1480	2702	9766	K562
TGCACACGTCCT	1150	2030	5760	K562
TGCACCACTGTG	1385	2628	8245	K562
TGCAGACCCGAT	291	362	1170	K562
TGCAGTCTAGGT	1480	2350	7573	K562
TGCATCTCTTGT	1428	2490	8524	K562
TGCCAGGCAGAC	390	500	1334	K562
TGCCAGTTGGCA	956	1534	5172	K562
TGCCATCCGATC	1566	3049	9948	K562
TGCCATTACGGG	279	345	1177	K562
TGCCATTATTCC	287	354	1144	K562
TGCCGATCTCTA	748	1061	3194	K562
TGCCGCGGTGTG	2940	8064	25932	K562
TGCCGTACTTGC	730	996	2955	K562
TGCCTGGAAGTC	356	465	1486	K562
TGCCTTTAAGAT	4251	10639	37192	K562
TGCGAAGCTAGC	1566	3156	10917	K562
TGCGCAACTAAT	660	934	2993	K562
TGCGCGAAACGG	634	966	2792	K562
TGCGCTACGACC	3847	13241	43155	K562
TGCGGCCTAATC	3049	7961	27350	K562
TGCGGGCTGATA	1351	2206	6870	K562
TGCGGTGATTGT	1291	2052	6436	K562
TGCGTGCTTGGC	580	793	2378	K562
TGCGTTCCGCAA	659	940	3155	K562
TGCTAACTCATG	893	1336	4055	K562
TGCTACGAGGGG	1517	2787	8255	K562
TGCTCCGGTTGA	343	443	1358	K562
TGCTCGGTGATA	323	391	1158	K562
TGCTTCAGACTC	991	1430	5178	K562
TGCTTGTATTCG	839	1254	3574	K562
TGGATGAGCGCC	1785	3531	9918	K562
TGGATTTCGAAT	2167	4896	15512	K562
TGGCAATTTGCA	979	1526	4501	K562
TGGCATTTAACT	4129	10919	37484	K562
TGGCCGGGCATC	944	1444	4312	K562
TGGCTGGGTCGT	499	748	2335	K562
TGGCTTAACACC	987	1727	4883	K562
TGGCTTGAGACA	513	675	2075	K562
TGGGAGAGCTGT	544	699	2169	K562
TGGGATCGACGA	1486	2650	8567	K562
TGGGATTACAGG	698	752	1681	K562
TGGGCAAAGAAC	552	744	2262	K562
TGGGCCCTTTAT	979	1568	4684	K562
TGGGCTGGTCCG	1725	3354	10173	K562
TGGGGCCGTTCC	2874	6844	22051	K562
TGGTCATAACCT	748	1118	3360	K562
TGGTCGTGTGAC	3360	7677	25859	K562
TGGTTATCAGCG	818	1280	4280	K562
TGGTTATTGGTA	530	698	2154	K562
TGGTTGGTTTTA	960	1673	5300	K562
TGTAAGTGTAGT	576	822	2608	K562
TGTAAGTTTGTT	501	640	2092	K562
TGTAATCCTGAA	536	729	2376	K562
TGTAATCTACAA	7375	37706	130030	K562
TGTACACTTAGA	2501	4988	14212	K562
TGTACCATGACA	5570	16653	52820	K562
TGTAGGACTCTA	1550	2680	8624	K562
TGTATACATCTA	463	604	1671	K562
TGTATATGGTTC	1133	1963	5373	K562
TGTATGCATCTA	5813	20466	64529	K562
TGTATGTGACAG	499	695	1960	K562
TGTCAGTACATG	807	1187	3514	K562
TGTCCCAGGGTT	2492	5364	16294	K562
TGTCCTGACTTG	1299	2132	6749	K562
TGTCGAATCCGT	1543	2715	9489	K562
TGTCGCCTTCAC	572	789	2411	K562
TGTCGGAGTCGT	1185	1784	6278	K562
TGTCTGCACATG	772	1201	3717	K562
TGTCTTACTCTC	351	463	1361	K562
TGTCTTCCAACT	2723	7125	25525	K562
TGTGACGAGTCA	1869	3330	10918	K562
TGTGAGTGAGCT	495	725	2328	K562
TGTGCACTCCAC	1882	3740	11739	K562
TGTGCATTGGTT	1956	4348	13855	K562
TGTGCCAAGGTT	1285	2101	7188	K562
TGTGCCCAGAGA	912	1420	4409	K562
TGTGGGTGCATA	1157	1922	5370	K562
TGTGGTGCACGA	1241	2036	6167	K562
TGTGTGTTGAAC	1418	2755	8745	K562
TGTTAGCTTCAT	2604	6303	21446	K562
TGTTATGGATGC	1603	2999	10000	K562
TGTTCAATCGGT	913	1363	4631	K562
TGTTCACTTGCA	1295	2251	7576	K562
TGTTCGCGCCTT	2784	6775	21859	K562
TGTTCTCTCTCT	476	599	632	K562
TTAAACCCGTCT	882	1460	4075	K562
TTAAACGACATT	1424	2729	9310	K562
TTAACCTTCCGA	366	452	1382	K562
TTAACGGCACAT	297	332	1192	K562
TTAACGGCGCAT	3250	7546	25467	K562
TTAACTTATTGG	258	341	1237	K562
TTAACTTGTTGG	3279	9505	33644	K562
TTAAGGGCAAAG	340	451	1529	K562
TTAAGGTTGTTA	900	1408	4399	K562
TTAATGTCCAAA	709	1067	3299	K562
TTACAAAGCTGG	3636	9669	32794	K562
TTACATCCGGGG	423	591	1627	K562
TTACCCTCTGCA	895	1437	4154	K562
TTACCGGCTAGC	1318	2377	7280	K562
TTACGAGAACCA	2633	6007	20079	K562
TTACGATCCATG	756	1101	3269	K562
TTACGCTCGTGT	1108	1826	5897	K562
TTACGGATTACC	527	650	2211	K562
TTACGTGCCACC	3604	10144	33643	K562
TTACTTGCAGCC	1193	1751	6022	K562
TTAGAGTCCAAA	2930	6695	22522	K562
TTAGATCGCAAT	730	1164	3951	K562
TTAGATTGGCAT	3570	8484	30447	K562
TTAGCGACGGCA	525	688	2195	K562
TTAGCTTTAAAG	2752	6499	23416	K562
TTAGGAATCGTC	1793	3410	11296	K562
TTAGTTTCGCTA	1072	1810	6570	K562
TTAGTTTTCAGG	355	511	1758	K562
TTATAAACAATC	3344	9699	32273	K562
TTATACTGCTTG	819	1183	3383	K562
TTATCTACATTG	949	1573	4852	K562
TTATGTGAGGGC	3747	8631	27244	K562
TTATTCGTAGCC	801	1005	3723	K562
TTATTGCGTAGC	1981	4057	13439	K562
TTATTGCTGAAG	1384	2515	9224	K562
TTCAAGGAGGCT	1540	2947	9797	K562
TTCAGATCCTCC	1848	3585	11440	K562
TTCAGGGACGTC	1417	2468	8202	K562
TTCATTGCATAT	294	336	1063	K562
TTCCAAATGAGC	3294	8730	30330	K562
TTCCAATACCCG	314	353	1283	K562
TTCCAGTACCCG	2992	5854	20277	K562
TTCCAGTTGGCA	260	335	815	K562
TTCCCCAGGCTC	424	583	1883	K562
TTCCCTGAGGGT	2079	4205	15057	K562
TTCCGAATATCG	2393	5713	19668	K562
TTCCGATTCTTA	967	1435	5182	K562
TTCCTTATACTC	780	1204	3606	K562
TTCGACACCGTC	1135	1787	5964	K562
TTCGCGCTTAAT	1681	3166	10717	K562
TTCGGCGCGATG	2265	5662	17244	K562
TTCGTACTAACT	818	1308	4191	K562
TTCGTCCTAGGA	1449	2790	9885	K562
TTCGTCGGGTAC	2012	4012	13534	K562
TTCGTTACATAT	283	336	1130	K562
TTCGTTGCATAT	3960	10004	34278	K562
TTCGTTTAACCA	488	654	2549	K562
TTCTAAGGACCC	1656	3018	8866	K562
TTCTAGGCCGGA	1537	3002	10850	K562
TTCTGACGCATC	554	798	2672	K562
TTCTGCCCCGCT	2412	5413	17348	K562
TTGAATTTGCCC	2017	4250	13835	K562
TTGACCATTGTC	2445	6410	21071	K562
TTGACTATGTCG	1675	3329	11452	K562
TTGAGCAACGTA	1105	1963	6737	K562
TTGATATGGGAA	2080	4133	14304	K562
TTGATATTTATG	1800	3808	13061	K562
TTGATCTATCGT	2329	5049	17812	K562
TTGATGCACTAG	1236	2189	7574	K562
TTGATGTCCAGT	397	539	1797	K562
TTGCAGATAGTT	1037	1715	5631	K562
TTGCTACGTTGA	2238	5349	18086	K562
TTGCTGCCCGAG	1885	4228	12128	K562
TTGCTGTACATA	1758	4045	13931	K562
TTGGACAAGTCT	1766	2877	10180	K562
TTGGACAGCTTA	1677	3228	11104	K562
TTGGAGCTCCCG	1063	1556	4656	K562
TTGGCACTATTG	492	639	2139	K562
TTGGCCAGGATA	2456	5041	16730	K562
TTGGTCCATGTC	1054	1689	5713	K562
TTGTAACGGGCA	2356	4660	15844	K562
TTGTACTACCTG	2030	4231	14313	K562
TTGTCTTATAAA	1243	2316	7544	K562
TTGTGACCGCAG	808	1202	4294	K562
TTGTTGGGAGAG	3298	8070	27966	K562
TTTACTCTCGAC	1412	2648	9048	K562
TTTAGGGGGAGG	648	907	2752	K562
TTTATCATCCAG	2009	3600	12511	K562
TTTATCCCACGT	822	1287	3917	K562
TTTATGCTACAC	1629	2988	9674	K562
TTTATGGTGACC	4115	13624	45181	K562
TTTATTCGCATT	4127	10574	39524	K562
TTTATTGGTAGC	2217	4687	16612	K562
TTTCAGTCCTCA	764	1123	3956	K562
TTTCATGCTGCG	703	1056	3354	K562
TTTCATTTACCA	628	887	3193	K562
TTTCCCTCATGC	2847	6749	23374	K562
TTTCCGATCGAT	269	328	799	K562
TTTCGACCAGTG	1718	3169	10981	K562
TTTCGACTTGCC	328	397	1284	K562
TTTCGCCACGCT	291	352	1157	K562
TTTCGGGGGTGG	544	788	2369	K562
TTTGCAACGTGC	307	382	1262	K562
TTTGCTAACTTG	1722	3354	11362	K562
TTTGGTCGTTAC	1967	3720	13416	K562
TTTTAGGGTTGC	2024	3801	13050	K562
TTTTATCTTTCT	2092	4302	14072	K562
TTTTCACTACTA	949	1499	4759	K562
TTTTCTCATCGT	2007	3846	12267	K562
TTTTCTCTCTCT	362	465	552	K562
TTTTGAGAAAGC	1242	2131	7381	K562
[truncated: 6,001 more rows]
