# Supplementary material for: Well-TEMP-seq as a microwell-based strategy for massively parallel profiling of single-cell temporal RNA dynamics
Source: Nat Commun. 2023 Mar 7;14:1272. doi: 10.1038/s41467-023-36902-5 (PMC9992361; doi:10.1038/s41467-023-36902-5)
Supplement: Supplementary file 7 — Source data [file 41467_2023_36902_MOESM7_ESM.zip › Source Data/supplementary figure 1/Supplementary fig1e.txt]

Gene	New_mean	Total_mean	New_ratio_mean
A2ML1-AS1	0.166666667	1.166666667	0.166666667
A2MP1	0.111111111	1.055555556	0.111111111
AAAS	0.31884058	1.15942029	0.27173913
AACS	0.277777778	1.111111111	0.25
AACSP1	0.684210526	1.052631579	0.631578947
AADAT	0.25	1	0.25
AAGAB	0.251461988	1.169590643	0.218323587
AAK1	0.425	1.1	0.4125
AAMDC	0.1171875	1.203125	0.10546875
AAMP	0.139303483	1.194029851	0.125207297
AAR2	0.705882353	1.147058824	0.60620915
AARS	0.205454545	1.578181818	0.131367965
AARS2	0.330508475	1.194915254	0.276836158
AARSD1	0.973684211	1.026315789	0.947368421
AASDH	0.242424242	1.060606061	0.212121212
AASDHPPT	0.251121076	1.273542601	0.183632287
AATF	0.322250639	1.41943734	0.220573012
AATK	0.615384615	1	0.615384615
ABCA11P	0.454545455	1.03030303	0.454545455
ABCA13	0.473684211	1.052631579	0.473684211
ABCA17P	0.222222222	1	0.222222222
ABCA2	0.043478261	1.043478261	0.043478261
ABCA3	0.348484848	1.143939394	0.306818182
ABCA6	0.888888889	1	0.888888889
ABCA7	0.242718447	1.097087379	0.223300971
ABCA8	0.208333333	1.041666667	0.208333333
ABCB1	0.055555556	1.111111111	0.055555556
ABCB10	0.527272727	1.072727273	0.5
ABCB10P1	0.8	1	0.8
ABCB10P3	0.142857143	1	0.142857143
ABCB10P4	0.341463415	1.048780488	0.329268293
ABCB11	0.555555556	1	0.555555556
ABCB6	0.444444444	1	0.444444444
ABCB7	0.092105263	1.164473684	0.080592105
ABCB8	0.195530726	1.17877095	0.15735568
ABCB9	0.4	1.057142857	0.4
ABCC1	0.388888889	1.111111111	0.347222222
ABCC10	0.285714286	1.107142857	0.258928571
ABCC4	0.201086957	1.342391304	0.159148551
ABCC5	0.283333333	1.125	0.244444444
ABCD1	0.428571429	1	0.428571429
ABCD3	0.2	1.188235294	0.145098039
ABCD4	0.173913043	1.101449275	0.142512077
ABCE1	0.187250996	1.25498008	0.148074369
ABCF1	0.4508519	2.170380079	0.207814335
ABCF2	0.311764706	1.435294118	0.216723856
ABCF2P1	0.529411765	1	0.529411765
ABCF3	0.284090909	1.147727273	0.255681818
ABCG2	0.2	1.2	0.2
ABHD10	0.333333333	1.022222222	0.322222222
ABHD11	0.617021277	1.170212766	0.531914894
ABHD12	0.279411765	1.014705882	0.279411765
ABHD13	0.642857143	1	0.642857143
ABHD14B	0.211180124	1.186335404	0.15942029
ABHD15	0.230769231	1	0.230769231
ABHD15-AS1	0.35	1.05	0.35
ABHD16A	1	1	1
ABHD17A	0.393939394	1.015151515	0.393939394
ABHD17AP3	0.4	1	0.4
ABHD17B	0.892857143	1.071428571	0.839285714
ABHD18	0.461538462	1.046153846	0.438461538
ABHD2	0.212435233	1.25388601	0.173451764
ABHD3	0.693877551	1.081632653	0.612244898
ABHD4	0.2	1	0.2
ABHD5	0.670967742	1.174193548	0.570967742
ABHD6	0.611111111	1.055555556	0.555555556
ABHD8	0.568627451	1.137254902	0.5
ABI1	0.248062016	1.19379845	0.20994832
ABI2	0.207317073	1.06097561	0.18902439
ABITRAM	0.467741935	1.080645161	0.435483871
ABL1	0.801619433	1.408906883	0.576778485
ABL2	0.693548387	1.064516129	0.629032258
ABO	0.36199095	1.325791855	0.267722474
ABR	0.538461538	1	0.538461538
ABRACL	0.125	1.195	0.103333333
ABRAXAS1	0.168421053	1.168421053	0.13245614
ABRAXAS2	0.772727273	1.136363636	0.670454545
ABT1	0.786585366	1.164634146	0.668191057
ABTB2	0.571428571	1	0.571428571
AC000085.1	0.8	1	0.8
AC000089.1	0.115384615	1.051282051	0.115384615
AC000120.3	0.820512821	1.205128205	0.717948718
AC000123.3	0.6	1	0.6
AC001226.2	0.181818182	1.090909091	0.136363636
AC002056.1	0.079681275	1.19123506	0.070385126
AC002066.1	0.260869565	1.043478261	0.260869565
AC002070.1	0.75	1	0.75
AC002074.1	0.333333333	1.333333333	0.166666667
AC002094.1	0.875	1.125	0.75
AC002116.2	0.430769231	1.107692308	0.4
AC002310.1	0.375	1	0.375
AC002310.2	0.235294118	1.058823529	0.235294118
AC002350.2	0.714285714	1.142857143	0.571428571
AC002377.1	0.576923077	1.038461538	0.557692308
AC002398.1	0.181818182	1.090909091	0.170454545
AC002451.1	0.6	1	0.6
AC002454.1	0.2	1.2	0.2
AC002463.1	0.176470588	1.176470588	0.147058824
AC002467.1	0.434782609	1.072463768	0.425120773
AC002470.1	0.72972973	1.054054054	0.716216216
AC002472.1	0.714285714	1	0.714285714
AC002472.2	0.535714286	1.178571429	0.464285714
AC002480.1	0.19047619	1.047619048	0.19047619
AC002524.1	0.230769231	1	0.230769231
AC002558.1	0.714285714	1	0.714285714
AC003002.2	0.666666667	1	0.666666667
AC003006.1	0.428571429	1.142857143	0.428571429
AC003102.1	0.833333333	1.166666667	0.666666667
AC003688.1	0.333333333	1.166666667	0.333333333
AC003965.1	0.8	1	0.8
AC004009.1	0.2	1	0.2
AC004057.1	0.316976127	1.769230769	0.179059303
AC004076.1	0.25	1.125	0.25
AC004083.1	0.173076923	1.448717949	0.125
AC004112.1	0.2	1	0.2
AC004148.1	0.166666667	1	0.166666667
AC004158.1	0.142857143	1	0.142857143
AC004223.3	1.1	1.1	1
AC004224.1	0.095238095	1.19047619	0.071428571
AC004233.3	0.7	1.1	0.65
AC004241.1	0.454545455	1	0.454545455
AC004241.3	0.571428571	1.071428571	0.5
AC004381.1	0.6	1	0.6
AC004381.3	0.571428571	1.142857143	0.5
AC004386.1	0.285714286	1	0.285714286
AC004453.1	0.233887734	2.059251559	0.110738807
AC004466.3	0.4	1	0.4
AC004477.1	0.9	1.1	0.8
AC004556.3	0.154285714	1.114285714	0.144285714
AC004596.1	0.066666667	1.083333333	0.066666667
AC004687.1	0.904761905	1.063492063	0.865079365
AC004704.1	0.5	1	0.5
AC004797.1	0.041666667	1.125	0.041666667
AC004801.1	0.28	1	0.28
AC004801.2	0.833333333	1	0.833333333
AC004803.1	0.055555556	1	0.055555556
AC004812.2	0.777777778	1	0.777777778
AC004816.1	0.375	1	0.375
AC004837.2	0.2	1	0.2
AC004837.4	1.166666667	1.166666667	1
AC004884.1	0.272727273	1	0.272727273
AC004884.2	0.333333333	1	0.333333333
AC004890.1	0.636363636	1	0.636363636
AC004908.2	0.52	1	0.52
AC004917.1	0.238095238	1.095238095	0.238095238
AC004918.1	0.166666667	1	0.166666667
AC004922.1	0.777777778	1.037037037	0.759259259
AC004936.1	0.133333333	1.155555556	0.122222222
AC004938.2	1	1	1
AC004941.2	0.457142857	1.057142857	0.442857143
AC004943.2	0.363636364	1.136363636	0.329545455
AC004949.1	0.41958042	1.300699301	0.363286713
AC004951.1	0.363636364	1	0.363636364
AC004951.4	0.469387755	1.12244898	0.414115646
AC004967.2	0.142857143	1	0.142857143
AC004980.1	0.724637681	1.297101449	0.59794686
AC004980.3	0.571428571	1	0.571428571
AC004982.2	0.571428571	1	0.571428571
AC004987.2	0.138888889	1.083333333	0.12037037
AC004990.1	0.625	1	0.625
AC005000.1	0.235294118	1.156862745	0.202614379
AC005005.4	1	1	1
AC005019.2	0.2	1	0.2
AC005034.6	0.75	1	0.75
AC005037.1	0.357142857	1.142857143	0.357142857
AC005041.5	1	1.142857143	0.857142857
AC005050.1	0.230769231	1	0.230769231
AC005052.2	0.565217391	1.130434783	0.47826087
AC005062.1	0.8	1.2	0.6
AC005076.1	0.641304348	1.22826087	0.543478261
AC005081.1	0.8	1.2	0.7
AC005083.1	0.181818182	1.090909091	0.181818182
AC005154.5	0.142857143	1.142857143	0.142857143
AC005208.1	0.339712919	1.789473684	0.196743342
AC005224.3	0.125	1	0.125
AC005229.1	0.857142857	1	0.857142857
AC005229.4	0.4	1.033333333	0.366666667
AC005253.1	0.4	1.2	0.4
AC005256.1	0.315789474	1	0.315789474
AC005258.1	0.122807018	1.035087719	0.122807018
AC005261.1	0.444444444	1.088888889	0.414814815
AC005261.4	0.2	1	0.2
AC005291.1	0.142857143	1.428571429	0.071428571
AC005291.2	0.333333333	1	0.333333333
AC005307.1	0.268292683	1.243902439	0.203252033
AC005324.3	0.6	1	0.6
AC005332.6	0.1	1	0.1
AC005355.2	0.666666667	1	0.666666667
AC005381.1	0.5	1	0.5
AC005394.1	0.2	1	0.2
AC005394.2	0.349344978	1.397379913	0.248107715
AC005400.1	0.8	1	0.8
AC005476.1	0.4	1.1	0.4
AC005480.1	1	1.285714286	0.714285714
AC005520.1	1.333333333	1.333333333	1
AC005537.1	0.379310345	1.068965517	0.344827586
AC005562.1	1	1.181818182	0.818181818
AC005586.1	0.4	1	0.4
AC005586.2	0.777777778	1	0.777777778
AC005614.2	0.529411765	1.058823529	0.470588235
AC005670.2	0.2	1.066666667	0.2
AC005670.3	0.381443299	1.175257732	0.333333333
AC005696.1	1	1	1
AC005697.1	0.285714286	1	0.285714286
AC005702.1	0.5	1.25	0.5
AC005726.1	0.22962963	1.118518519	0.20617284
AC005726.3	0.142857143	1.047619048	0.142857143
AC005740.3	0.166666667	1	0.166666667
AC005740.5	0.777777778	1	0.777777778
AC005786.3	0.125	1	0.125
AC005822.1	0.714285714	1.028571429	0.685714286
AC005828.3	0.666666667	1	0.666666667
AC005829.1	0.4	1	0.4
AC005833.1	0.285714286	1	0.285714286
AC005837.1	0.9	1.1	0.85
AC005837.2	0.027027027	1.054054054	0.027027027
AC005838.2	0.166666667	1	0.166666667
AC005839.1	0.2	1	0.2
AC005840.1	0.258064516	1.048387097	0.225806452
AC005871.2	0.333333333	1	0.333333333
AC005912.1	0.125095932	3.153491942	0.038945679
AC005920.1	0.4	1	0.4
AC005920.2	0.428571429	1.142857143	0.357142857
AC005943.1	0.5	1	0.5
AC006001.2	0.25	1.0625	0.234375
AC006001.3	0.509259259	1.12962963	0.452160494
AC006026.1	0.285714286	1.142857143	0.285714286
AC006028.1	0.555555556	1	0.555555556
AC006030.1	0.084210526	1.105263158	0.068421053
AC006033.1	0.625	1	0.625
AC006059.1	0.027777778	1.111111111	0.027777778
AC006059.2	0.47826087	1.086956522	0.434782609
AC006064.2	0.047619048	1.047619048	0.023809524
AC006064.6	1.16	1.16	1
AC006077.2	0.941176471	1	0.941176471
AC006111.1	0.166666667	1	0.166666667
AC006116.1	0.166666667	1	0.166666667
AC006116.8	0.833333333	1	0.833333333
AC006141.1	0.714285714	1.142857143	0.714285714
AC006160.1	0.466666667	1	0.466666667
AC006206.2	0.583333333	1.166666667	0.583333333
AC006210.2	0.25	1	0.25
AC006213.3	0.222222222	1.111111111	0.222222222
AC006238.1	0.7	1.1	0.6
AC006305.1	0.4	1	0.4
AC006329.1	1	1.241071429	0.796875
AC006333.2	0.431192661	1.119266055	0.389908257
AC006369.1	0.1875	1.125	0.125
AC006387.1	0.2	1	0.2
AC006449.6	0.837209302	1.093023256	0.755813953
AC006453.2	0.351351351	1.121621622	0.304054054
AC006486.1	0.384615385	1.076923077	0.384615385
AC006486.2	1	1	1
AC006487.1	0.857142857	1	0.857142857
AC006504.5	0.346153846	1	0.346153846
AC006511.3	0.909090909	1.090909091	0.818181818
AC006511.6	0.25	1	0.25
AC006525.1	0.2	1	0.2
AC006538.1	0.875	1.041666667	0.833333333
AC006547.1	0.142857143	1.057142857	0.142857143
AC006547.2	0.032258065	1	0.032258065
AC006581.2	0.714285714	1.142857143	0.571428571
AC006970.2	0.037037037	1.037037037	0.037037037
AC006978.1	0.366666667	1.1	0.366666667
AC006978.2	0.461538462	1	0.461538462
AC007000.1	0.6	1	0.6
AC007000.3	0.346153846	1.038461538	0.346153846
AC007038.1	0.666666667	1	0.666666667
AC007041.1	0.272727273	1	0.272727273
AC007066.2	0.846153846	1.076923077	0.769230769
AC007114.1	0.25	1.076923077	0.230769231
AC007128.1	0.3	1	0.3
AC007160.1	0.294117647	1	0.294117647
AC007161.3	0.5	1.1	0.4
AC007182.2	0.269230769	1.096153846	0.245192308
AC007192.1	1	1	1
AC007192.2	0.0625	1.1875	0.0625
AC007216.4	0.26	1.06	0.23
AC007229.1	0.041666667	1.041666667	0.041666667
AC007238.1	0.080357143	1.426339286	0.056994048
AC007262.2	0.8	1	0.8
AC007318.1	0.146002317	2.11239861	0.081745656
AC007318.2	0.454545455	1.113636364	0.375
AC007319.1	0.127572016	1.382716049	0.09430727
AC007325.4	0.083333333	1.083333333	0.083333333
AC007364.1	0.75	1	0.75
AC007383.1	0.538461538	1	0.538461538
AC007383.3	0.333333333	1	0.333333333
AC007389.1	0.43902439	1.170731707	0.37804878
AC007389.5	0.4	1	0.4
AC007405.1	0.128205128	1.115384615	0.128205128
AC007405.3	0.168	1.16	0.14
AC007485.2	0.083333333	1	0.083333333
AC007493.1	0.666666667	1.166666667	0.5
AC007541.1	0.727272727	1	0.727272727
AC007563.2	0.5	1	0.5
AC007566.1	0.542857143	1.028571429	0.514285714
AC007569.1	0.666666667	1.055555556	0.611111111
AC007610.1	1.166666667	1.333333333	0.833333333
AC007610.2	0.8	1	0.8
AC007663.3	0.583333333	1	0.583333333
AC007679.1	0.142857143	1.142857143	0.142857143
AC007683.1	0.141078838	1.203319502	0.117012448
AC007688.2	0.25	1	0.25
AC007731.1	0.6	1.2	0.5
AC007773.1	0.214285714	1	0.214285714
AC007780.1	0.714285714	1.142857143	0.714285714
AC007785.1	0.142857143	1	0.142857143
AC007842.1	0.25	1.125	0.25
AC007881.3	1	1	1
AC007969.1	0.282885431	1.739745403	0.159153364
AC007998.2	0.7	1.1	0.7
AC008011.2	0.25	1.125	0.125
AC008014.1	0.23255814	1.290697674	0.173449612
AC008026.1	0.016949153	1.016949153	0.016949153
AC008026.2	0.3	1	0.3
AC008038.1	0.079100749	2.926727727	0.024421852
AC008050.1	0.625	1.125	0.5
AC008105.2	0.428571429	1	0.428571429
AC008105.3	0.764705882	1.294117647	0.558823529
AC008124.1	0.290322581	1.096774194	0.274193548
AC008126.1	0.142857143	1	0.142857143
AC008147.1	0.75	1	0.75
AC008267.3	0.306122449	1.204081633	0.255102041
AC008267.5	0.122807018	1.122807018	0.122807018
AC008269.1	0.833333333	1	0.833333333
AC008403.1	0.75	1	0.75
AC008403.2	0.2	1	0.2
AC008427.1	0.25	1	0.25
AC008429.2	0.050069541	1.849791377	0.02798033
AC008438.1	0.605263158	1.092105263	0.565789474
AC008443.1	0.875	1.1875	0.723958333
AC008443.3	0.2	1.2	0.2
AC008443.5	0.111111111	1.111111111	0.083333333
AC008443.7	0.333333333	1	0.333333333
AC008443.9	1	1	1
AC008462.1	1	1.142857143	0.928571429
AC008481.1	0.25	1	0.25
AC008537.1	0.5	1.147058824	0.404411765
AC008537.2	0.285714286	1	0.285714286
AC008537.4	0.2	1	0.2
AC008543.1	0.333333333	1.060606061	0.303030303
AC008551.1	0.285714286	1.142857143	0.285714286
AC008555.4	0.103448276	1.172413793	0.103448276
AC008568.1	0.4	1.12	0.353333333
AC008574.1	0.777777778	1	0.777777778
AC008575.1	0.75	1	0.75
AC008592.3	0.8	1	0.8
AC008608.2	0.5	1	0.5
AC008610.1	0.833333333	1	0.833333333
AC008622.2	1.111111111	1.222222222	0.888888889
AC008629.1	0.571428571	1	0.571428571
AC008686.1	0.4	1	0.4
AC008695.1	0.813559322	1.13559322	0.745762712
AC008696.2	0.555555556	1	0.555555556
AC008725.1	0.692307692	1	0.692307692
AC008736.1	0.818181818	1.121212121	0.696969697
AC008750.4	0.3125	1	0.3125
AC008753.1	0.083333333	1	0.083333333
AC008758.1	0.5	1	0.5
AC008758.5	0.555555556	1	0.555555556
AC008764.1	0.8	1.15	0.73125
AC008764.2	0.391304348	1	0.391304348
AC008764.4	0.361111111	1.138888889	0.342592593
AC008764.8	1	1	1
AC008771.1	0.230769231	1.076923077	0.230769231
AC008781.1	0.2	1	0.2
AC008825.1	0.388888889	1.203703704	0.310185185
AC008840.1	0.2	1	0.2
AC008875.2	0.333333333	1	0.333333333
AC008875.3	0.731343284	1.104477612	0.641791045
AC008878.3	0.888888889	1.055555556	0.833333333
AC008915.2	0.6875	1	0.6875
AC008945.2	0.666666667	1	0.666666667
AC008946.1	0.411764706	1.058823529	0.352941176
AC008966.1	0.384615385	1	0.384615385
AC008972.2	0.833333333	1	0.833333333
AC008982.2	1	1	1
AC009005.1	0.416666667	1	0.416666667
AC009022.1	0.266666667	1	0.266666667
AC009053.1	0.722222222	1.055555556	0.694444444
AC009055.1	0.166666667	1	0.166666667
AC009060.1	0.090909091	1	0.090909091
AC009061.2	0.70212766	1.042553191	0.680851064
AC009065.4	0.5	1.1	0.4
AC009070.1	1.090909091	1.136363636	0.954545455
AC009088.1	0.9	1	0.9
AC009093.10	0.545454545	1	0.545454545
AC009094.1	1	1	1
AC009107.2	0.857142857	1.285714286	0.571428571
AC009113.1	0.92	1.04	0.88
AC009118.3	0.764705882	1.058823529	0.705882353
AC009120.1	0.142857143	1	0.142857143
AC009120.2	0.5625	1.1875	0.475694444
AC009121.3	0.125	1.125	0.0625
AC009126.1	0.4	1	0.4
AC009139.2	0.6	1	0.6
AC009163.5	1	1	1
AC009226.1	0.266666667	1.066666667	0.266666667
AC009244.1	0.244444444	1.022222222	0.233333333
AC009245.1	0.066037736	1.056603774	0.059748428
AC009264.1	0.346153846	1.423076923	0.282051282
AC009271.1	0.315789474	1.105263158	0.263157895
AC009299.3	0.444444444	1	0.444444444
AC009302.1	0.657894737	1.052631579	0.618421053
AC009309.1	0.693877551	1.06122449	0.642857143
AC009318.1	0.588235294	1	0.588235294
AC009362.1	0.382352941	1.029411765	0.367647059
AC009403.1	0.6	1	0.6
AC009403.2	0.5	1.041666667	0.489583333
AC009404.1	0.727272727	1.113636364	0.647727273
AC009413.1	0.181818182	1	0.181818182
AC009478.1	0.666666667	1	0.666666667
AC009487.2	0.722222222	1.055555556	0.694444444
AC009506.1	0.461538462	1	0.461538462
AC009533.1	0.3	1.1	0.3
AC009542.2	0.8	1.1	0.75
AC009554.1	0.055555556	1	0.055555556
AC009630.1	0.277777778	1.111111111	0.277777778
AC009690.1	0.80952381	1.047619048	0.761904762
AC009690.2	0.4	1	0.4
AC009779.2	0.71875	1.03125	0.6875
AC009831.1	0.6	1	0.6
AC009879.2	0.666666667	1.166666667	0.666666667
AC009879.4	0.125	1	0.125
AC009927.1	0.8	1	0.8
AC009948.1	0.120879121	1.104395604	0.118131868
AC009951.6	0.296296296	1.037037037	0.277777778
AC009961.1	0.363636364	1	0.363636364
AC009962.1	0.333333333	1	0.333333333
AC009963.3	0.777777778	1.111111111	0.666666667
AC010149.1	0.058823529	1	0.058823529
AC010197.2	0.476190476	1.095238095	0.404761905
AC010210.1	0.111111111	1	0.111111111
AC010226.1	0.034482759	1.034482759	0.034482759
AC010273.2	0.111111111	1	0.111111111
AC010275.1	0.5	1	0.5
AC010280.2	0.666666667	1	0.666666667
AC010319.4	0.1875	1	0.1875
AC010320.4	0.333333333	1	0.333333333
AC010323.1	1	1	1
AC010326.2	0.6	1	0.6
AC010326.4	0.142857143	1	0.142857143
AC010327.4	0.535714286	1.089285714	0.491071429
AC010327.5	1	1.076923077	0.923076923
AC010327.7	0.612903226	1.064516129	0.596774194
AC010328.2	0.296296296	1	0.296296296
AC010331.1	1	1.125	0.875
AC010336.8	1	1	1
AC010343.1	0.212397448	2.554238833	0.083685698
AC010343.3	0.24137931	1.103448276	0.24137931
AC010378.2	0.3	1	0.3
AC010422.2	0.846153846	1.038461538	0.826923077
AC010422.8	0.692307692	1	0.692307692
AC010460.3	0.166666667	1	0.166666667
AC010468.1	0.203389831	1.129943503	0.186440678
AC010491.1	0.875	1	0.875
AC010504.1	0.142857143	1	0.142857143
AC010519.1	0.814814815	1.111111111	0.703703704
AC010522.1	0.846153846	1	0.846153846
AC010531.1	0.263157895	1.052631579	0.263157895
AC010595.1	0.625	1	0.625
AC010601.1	0.526717557	1.297709924	0.426081425
AC010615.2	0.42745098	1.576470588	0.257189542
AC010615.4	0.12962963	1.092592593	0.101851852
AC010618.3	0.545454545	1.090909091	0.484848485
AC010624.1	1	1	1
AC010636.2	0.652173913	1.086956522	0.630434783
AC010642.2	0.191780822	1.054794521	0.164383562
AC010655.4	0.861111111	1.138888889	0.736111111
AC010761.2	1	1	1
AC010789.1	0.34375	1.03125	0.328125
AC010789.2	0.4	1.1	0.35
AC010878.1	0.333333333	1	0.333333333
AC010883.1	0.285714286	1	0.285714286
AC010894.1	0.071428571	1.142857143	0.035714286
AC010894.3	0.179775281	1.140449438	0.155430712
AC010969.2	0.235294118	1.058823529	0.235294118
AC010991.1	0.285714286	1.142857143	0.285714286
AC010996.1	0.571428571	1.071428571	0.571428571
AC011005.1	0.066666667	1.066666667	0.066666667
AC011043.1	0.303030303	1.121212121	0.287878788
AC011257.1	0.090909091	1.181818182	0.090909091
AC011287.1	0.52	1.28	0.446666667
AC011290.2	0.5	1.125	0.375
AC011346.1	0.6875	1.0625	0.65625
AC011444.1	0.541666667	1	0.541666667
AC011447.3	0.258823529	1.152941176	0.202941176
AC011447.7	0.266666667	1.066666667	0.266666667
AC011448.1	0.333333333	1	0.333333333
AC011452.1	0.095238095	1.107142857	0.077380952
AC011455.2	0.276595745	1.042553191	0.276595745
AC011455.6	0.4	1	0.4
AC011462.1	0.362318841	1.15942029	0.299516908
AC011466.1	0.444444444	1	0.444444444
AC011468.4	0.466666667	1	0.466666667
AC011472.2	0.428571429	1.142857143	0.428571429
AC011476.2	0.377358491	1.150943396	0.333333333
AC011476.3	0.333333333	1.160493827	0.275720165
AC011477.1	0.347826087	1.043478261	0.347826087
AC011483.1	0.8	1	0.8
AC011495.1	0.10915493	1.207746479	0.090669014
AC011498.1	1.071428571	1.142857143	0.964285714
AC011498.7	0.716981132	1.037735849	0.688679245
AC011503.1	0.090909091	1	0.090909091
AC011511.2	0.047619048	1	0.047619048
AC011603.2	0.108433735	1.144578313	0.102409639
AC011632.1	0.357142857	1.119047619	0.345238095
AC011767.1	0.166666667	1	0.166666667
AC011815.1	0.529411765	1.117647059	0.470588235
AC011816.1	1	1.2	0.8
AC011825.4	0.666666667	1	0.666666667
AC011840.1	0.2	1.4	0.2
AC011921.1	0.692307692	1	0.692307692
AC011921.3	0.106382979	1	0.106382979
AC011979.1	0.113744076	1.17535545	0.096366509
AC011997.1	0.625	1	0.625
AC012063.1	0.6	1	0.6
AC012065.5	0.034343434	1.480808081	0.02026936
AC012066.1	0.285714286	1.023809524	0.273809524
AC012085.2	0.166666667	1.166666667	0.166666667
AC012103.1	0.4	1.2	0.4
AC012146.1	0.015151515	1.060606061	0.015151515
AC012158.1	0.222222222	1	0.222222222
AC012184.1	0.103448276	1.034482759	0.103448276
AC012184.2	0.666666667	1	0.666666667
AC012184.3	0.466666667	1.066666667	0.466666667
AC012184.4	0.375	1	0.375
AC012254.1	0.8	1.2	0.8
AC012291.3	0.4	1	0.4
AC012306.2	0.68	1.08	0.64
AC012306.3	0.833333333	1	0.833333333
AC012313.1	0.266666667	1.066666667	0.266666667
AC012313.2	0.2	1	0.2
AC012313.3	0.857142857	1.142857143	0.714285714
AC012354.2	0.03196347	1.164383562	0.029680365
AC012358.3	0.135135135	1.081081081	0.135135135
AC012360.3	0.542857143	1.114285714	0.528571429
AC012368.1	0.076923077	1.153846154	0.076923077
AC012409.2	0.096774194	1.096774194	0.096774194
AC012435.3	0.4	1	0.4
AC012442.2	0.428571429	1	0.428571429
AC012485.1	0.230769231	1	0.230769231
AC012494.1	0.19047619	1.095238095	0.19047619
AC012531.3	0.255319149	1.085106383	0.234042553
AC012569.1	0.2	1	0.2
AC012615.1	0.875	1.041666667	0.875
AC012618.1	0.166666667	1.066666667	0.15
AC012640.2	0.666666667	1.066666667	0.633333333
AC012653.2	0.035502959	1.455621302	0.029585799
AC012676.1	0.5	1	0.5
AC012676.3	0.166666667	1	0.166666667
AC012676.5	0.933333333	1	0.933333333
AC013287.1	0.209302326	1.093023256	0.209302326
AC013355.1	0.3125	1	0.3125
AC013391.2	1.117647059	1.235294118	0.911764706
AC013400.1	0.8	1	0.8
AC013470.2	0.466666667	1.066666667	0.433333333
AC013470.3	0.151515152	1.098484848	0.128787879
AC013472.2	0.636363636	1.090909091	0.545454545
AC013474.1	1.6	2	0.8
AC013489.1	0.571428571	1.047619048	0.571428571
AC013565.1	0.5	1	0.5
AC013652.1	0.818181818	1.181818182	0.636363636
AC013717.1	0.181818182	1	0.181818182
AC013731.1	0.833333333	1	0.833333333
AC015574.1	0.37593985	1.22556391	0.266917293
AC015631.1	0.184615385	1.184615385	0.161538462
AC015795.1	0.041666667	1	0.041666667
AC015802.4	0.714285714	1	0.714285714
AC015813.1	0.55	1.05	0.5
AC015813.2	0.538461538	1.076923077	0.461538462
AC015813.5	0.857142857	1	0.857142857
AC015813.6	0.222222222	1	0.222222222
AC015849.1	0.4	1	0.4
AC015849.6	0.172932331	1.112781955	0.156641604
AC015871.1	0.15625	1	0.15625
AC015911.4	0.150943396	1.056603774	0.141509434
AC015912.3	0.722222222	1	0.722222222
AC015987.1	0.038461538	1.141025641	0.032051282
AC016027.1	0.555555556	1	0.555555556
AC016065.1	0.379310345	1.034482759	0.362068966
AC016074.2	0.731225296	2.652173913	0.276336186
AC016355.1	0.833333333	1	0.833333333
AC016394.1	0.978723404	1.042553191	0.936170213
AC016394.2	0.181818182	1.090909091	0.181818182
AC016526.2	0.285714286	1	0.285714286
AC016582.2	0.5	1	0.5
AC016596.1	0.428571429	1	0.428571429
AC016596.3	0.1	1.05	0.075
AC016629.2	0.666666667	1.238095238	0.534920635
AC016687.1	0.4	1.066666667	0.366666667
AC016687.3	0.261363636	1.295454545	0.211174242
AC016710.1	0.066666667	1.066666667	0.066666667
AC016712.1	0.076923077	1	0.076923077
AC016723.1	0.292724196	1.749576988	0.156055357
AC016727.1	0.4	1.1	0.354166667
AC016734.1	0.12962963	1.222222222	0.114969136
AC016739.1	0.174668874	2.94205298	0.051564107
AC016773.1	1.076923077	1.076923077	1
AC016831.7	0.352941176	1	0.352941176
AC016876.1	0.375	1.125	0.34375
AC016912.1	0.588235294	1.058823529	0.558823529
AC016925.3	0.428571429	1.428571429	0.357142857
AC016949.1	0.875	1	0.875
AC017002.5	0.222222222	1.111111111	0.222222222
AC017002.6	0.555555556	1.222222222	0.5
AC017050.1	0.142857143	1	0.142857143
AC017083.1	1	1.153846154	0.884615385
AC017083.3	0.7	1.08	0.656666667
AC017104.5	0.235294118	1.176470588	0.235294118
AC018362.1	0.230769231	1	0.230769231
AC018362.3	0.4	1	0.4
AC018371.2	0.302521008	1.084033613	0.288515406
AC018464.1	0.2	1	0.2
AC018512.1	0.06557377	1.229508197	0.016393443
AC018521.1	1	1	1
AC018521.5	0.2	1.125	0.15
AC018523.2	1	1	1
AC018557.1	0.142857143	1	0.142857143
AC018638.4	0.1	1	0.1
AC018638.5	0.6	1.133333333	0.5
AC018645.3	0.032258065	1	0.032258065
AC018647.2	0.52	1.12	0.43
AC018738.1	0.174273859	1.132780083	0.154910097
AC018755.3	0.25	1.125	0.25
AC018816.1	0.419354839	1.129032258	0.35483871
AC018904.1	0.142857143	1	0.142857143
AC018926.2	0.666666667	1.166666667	0.583333333
AC019068.1	0.291666667	1	0.291666667
AC019069.1	0.833333333	1.166666667	0.666666667
AC019080.1	0.166666667	1.083333333	0.166666667
AC019097.1	0.095238095	1.095238095	0.095238095
AC019129.1	0.086956522	1.043478261	0.086956522
AC019130.1	0.714285714	1.142857143	0.571428571
AC019131.1	0.181818182	1.090909091	0.181818182
AC019163.1	1	1	1
AC019197.1	0.166666667	1.166666667	0.166666667
AC019205.1	0.703703704	1.148148148	0.62962963
AC019257.8	0.75	1	0.75
AC019294.2	1	1	1
AC020558.1	0.833333333	1	0.833333333
AC020612.1	0.571428571	1.142857143	0.5
AC020629.1	0.060606061	1.045454545	0.060606061
AC020661.1	0.6	1	0.6
AC020687.1	0.6	1.133333333	0.533333333
AC020892.1	0.166666667	1	0.166666667
AC020898.1	0.15625	1	0.15625
AC020899.1	0.175675676	1.027027027	0.168918919
AC020904.2	0.153846154	1.038461538	0.153846154
AC020910.5	1	1	1
AC020915.2	0.147540984	1.049180328	0.147540984
AC020915.4	0.791666667	1.104166667	0.729166667
AC020916.1	0.941176471	1.058823529	0.882352941
AC021016.1	0.5	1	0.5
AC021037.1	1	1	1
AC021054.1	0.555555556	1.055555556	0.527777778
AC021074.1	0.225165563	1.248344371	0.175993377
AC021078.1	0.555555556	1	0.555555556
AC021086.1	0.8	1	0.8
AC021087.1	0.555555556	1	0.555555556
AC021087.3	0.4	1	0.4
AC021087.5	0.545454545	1.072727273	0.5
AC021097.2	0.48	1.12	0.44
AC021231.2	0.371621622	1.114864865	0.343468468
AC021351.1	0.285714286	1	0.285714286
AC021660.3	0.8	1	0.8
AC021752.1	0.833333333	1.083333333	0.791666667
AC021851.1	0.7	1.1	0.7
AC021945.1	1.166666667	1.166666667	1
AC022031.2	0.666666667	1.166666667	0.5
AC022075.1	0.533333333	1	0.533333333
AC022092.1	0.363636364	1	0.363636364
AC022098.1	0.181818182	1.03030303	0.181818182
AC022107.1	0.617647059	1.058823529	0.602941176
AC022137.3	0.821428571	1.071428571	0.75
AC022137.4	0.142857143	1	0.142857143
AC022149.1	0.022988506	1.103448276	0.022988506
AC022150.4	0.304347826	1	0.304347826
AC022167.2	0.2	1.2	0.166666667
AC022182.1	0.571428571	1	0.571428571
AC022182.3	0.128888889	1.204444444	0.111111111
AC022210.1	0.8	1.13125	0.69375
AC022210.2	0.428571429	1	0.428571429
AC022211.2	1	1	1
AC022217.3	0.333333333	1	0.333333333
AC022296.3	0.714285714	1	0.714285714
AC022306.1	0.153846154	1	0.153846154
AC022364.1	0.733333333	1.066666667	0.666666667
AC022400.6	0.555555556	1.074074074	0.481481481
AC022413.1	1.142857143	1.142857143	1
AC022483.1	1.086956522	1.260869565	0.891304348
AC022494.1	0.227272727	1.045454545	0.227272727
AC022558.2	0.29787234	1.063829787	0.265957447
AC022784.1	0.714285714	1.142857143	0.642857143
AC022826.2	0.727272727	1.090909091	0.636363636
AC022868.1	0.266666667	1	0.266666667
AC022893.1	0.6	1.133333333	0.533333333
AC022968.1	0.111747851	1.358166189	0.075644699
AC023024.1	1	1.090909091	0.909090909
AC023024.2	0.125	1	0.125
AC023043.4	0.333333333	1	0.333333333
AC023055.1	0.19047619	1.142857143	0.166666667
AC023157.1	0.166666667	1.166666667	0.125
AC023157.2	0.111111111	1.111111111	0.111111111
AC023157.3	0.646341463	1.097560976	0.585365854
AC023161.2	0.428571429	1.071428571	0.357142857
AC023232.1	0.406779661	1.06779661	0.38700565
AC023355.1	0.2	1	0.2
AC023389.1	0.375	1.125	0.3125
AC023480.1	0.6	1	0.6
AC023509.1	0.846153846	1	0.846153846
AC023509.3	0.875	1.0625	0.8125
AC023509.6	0.363636364	1.272727273	0.303030303
AC023512.1	0.160714286	1.071428571	0.160714286
AC023632.2	0.8	1	0.8
AC023794.4	0.727272727	1.090909091	0.636363636
AC023886.2	0.066666667	1	0.066666667
AC023906.1	0.272727273	1	0.272727273
AC023908.3	1	1.2	0.8
AC024060.2	0.4	1	0.4
AC024075.1	0.428571429	1	0.428571429
AC024075.2	0.416666667	1	0.416666667
AC024075.3	0.318181818	1.045454545	0.318181818
AC024257.3	0.666666667	1.333333333	0.666666667
AC024267.1	1	1	1
AC024267.3	0.4	1	0.4
AC024293.1	0.204591492	4.205266712	0.04761817
AC024337.2	0.125	1.125	0.125
AC024361.1	0.4	1	0.4
AC024405.2	0.4	1.2	0.3
AC024475.3	0.176470588	1.058823529	0.176470588
AC024558.2	0.2	1.15	0.2
AC024560.2	0.875	1	0.875
AC024560.4	0.466666667	1	0.466666667
AC024619.4	0.46	1	0.46
AC024681.2	0.4	1.2	0.3
AC024884.2	1	1	1
AC024933.2	0.466666667	1	0.466666667
AC024940.2	0.363636364	1	0.363636364
AC024940.3	0.384615385	1.076923077	0.346153846
AC025034.1	0.083333333	1	0.083333333
AC025043.1	0.12	1.12	0.1
AC025048.2	0.388888889	1.111111111	0.361111111
AC025048.6	0.166666667	1	0.166666667
AC025159.1	0.333333333	1.035087719	0.324561404
AC025160.1	0.275	1.15	0.2625
AC025161.1	0.425287356	1.011494253	0.425287356
AC025165.2	0.19047619	1	0.19047619
AC025165.5	0.2	1	0.2
AC025171.1	0.31147541	1.114754098	0.286885246
AC025171.2	0.75	1.225	0.6
AC025176.1	0.285714286	1	0.285714286
AC025178.1	0.5	1	0.5
AC025181.2	0.857142857	1.085714286	0.785714286
AC025198.1	0.103448276	1.034482759	0.103448276
AC025254.1	0.25	1.166666667	0.166666667
AC025283.2	0.466666667	1	0.466666667
AC025287.1	0.19047619	1.079365079	0.174603175
AC025431.1	0.6	1	0.6
AC025449.1	0.4	1	0.4
AC025458.1	0.079545455	1.068181818	0.079545455
AC025575.2	0.347826087	1	0.347826087
AC025678.3	0.454545455	1	0.454545455
AC025682.1	0.308641975	1.074074074	0.261316872
AC025774.1	0.222222222	1	0.222222222
AC026124.2	0.818181818	1	0.818181818
AC026167.1	0.818181818	1.363636364	0.560606061
AC026202.2	0.114285714	1.114285714	0.085714286
AC026254.2	0.222222222	1.055555556	0.222222222
AC026271.1	0.267515924	1.159235669	0.233545648
AC026333.4	0.5	1	0.5
AC026341.1	0.5	1	0.5
AC026347.1	0.04	1.16	0.04
AC026353.1	0.8	1	0.8
AC026367.1	1.166666667	1.166666667	1
AC026403.1	0.298245614	2.748245614	0.114280057
AC026410.3	0.285714286	1	0.285714286
AC026412.1	0.288659794	1.201030928	0.243986254
AC026412.2	0.384615385	1	0.384615385
AC026412.3	0.4	1	0.4
AC026462.1	0.175757576	1.470707071	0.118540965
AC026464.3	0.142857143	1.071428571	0.142857143
AC026464.4	0.4	1	0.4
AC026471.1	0.647058824	1	0.647058824
AC026471.2	0.5	1	0.5
AC026471.4	0.724137931	1.103448276	0.655172414
AC026700.1	0.272727273	1	0.272727273
AC026748.3	0.692307692	1	0.692307692
AC026803.3	0.2	1	0.2
AC026877.1	0.571428571	1	0.571428571
AC026951.1	0.571428571	1	0.571428571
AC026979.2	0.414634146	1.06097561	0.384146341
AC027018.1	0.2	1	0.2
AC027020.2	0.25	1.0625	0.25
AC027031.2	0.8	1.066666667	0.766666667
AC027097.1	0.166666667	1	0.166666667
AC027097.2	0.5	1	0.5
AC027237.2	0.25	1.125	0.25
AC027287.1	0.833333333	1	0.833333333
AC027290.2	0.75	1	0.75
AC027307.2	0.323529412	1.029411765	0.308823529
AC027307.3	0.666666667	1.111111111	0.666666667
AC027309.2	0.124197002	1.314775161	0.090364026
AC027559.1	0.166666667	1	0.166666667
AC027601.6	0.6	1	0.6
AC027612.3	0.219512195	1.024390244	0.219512195
AC027644.4	0.412371134	1.262886598	0.321391753
AC027682.1	0.833333333	1	0.833333333
AC027682.4	0.818181818	1	0.818181818
AC027682.6	0.357142857	1	0.357142857
AC027702.1	0.6	1	0.6
AC027796.3	1	1	1
AC034102.1	0.03960396	1.455445545	0.024711221
AC034102.2	0.578947368	1.052631579	0.552631579
AC034102.3	0.272727273	1	0.272727273
AC034102.4	0.042372881	1.169491525	0.032485876
AC034102.5	0.615384615	1.076923077	0.538461538
AC034102.6	0.444444444	1	0.444444444
AC034139.1	0.285714286	1.142857143	0.285714286
AC034193.1	0.081481481	1.155555556	0.077777778
AC034195.1	0.538461538	1.038461538	0.5
AC034198.2	1.166666667	1.166666667	1
AC034207.1	0.084507042	1.042253521	0.084507042
AC034231.1	0.625	1	0.625
AC034236.1	0.176022835	2.343482398	0.073002006
AC034236.2	0.9	1	0.9
AC034268.2	0.6	1	0.6
AC036108.1	0.32	1.12	0.32
AC036214.2	0.277777778	1.055555556	0.277777778
AC037487.4	0.25	1.125	0.25
AC040160.1	0.285714286	1	0.285714286
AC040169.1	0.787878788	1.090909091	0.696969697
AC040174.1	0.25	1.125	0.25
AC040977.2	0.045454545	1	0.045454545
AC044787.1	0.23150358	1.341288783	0.173733758
AC044893.1	0.393939394	1.484848485	0.282828283
AC044893.2	0.125	1.125	0.125
AC046134.2	0.151515152	1.060606061	0.151515152
AC046143.1	0.157894737	1	0.157894737
AC046176.1	0.115537849	1.270916335	0.081009296
AC048338.1	0.5	1	0.5
AC048338.2	1	1.05	0.95
AC048341.1	1	1.166666667	0.833333333
AC048344.4	0.727272727	1	0.727272727
AC048382.2	0.5	1	0.5
AC048382.5	0.5	1	0.5
AC053503.1	0.272727273	1.045454545	0.25
AC053513.1	0.333333333	1	0.333333333
AC053527.2	0.5	1	0.5
AC053545.1	0.2	1	0.2
AC055714.1	0.411764706	1	0.411764706
AC055811.2	0.625	1	0.625
AC055839.1	0.166666667	1	0.166666667
AC055839.2	0.05	1.05	0.05
AC058822.1	0.235294118	1.058823529	0.235294118
AC060766.3	0.25	1	0.25
AC060780.1	0.217948718	1.076923077	0.211538462
AC060809.1	0.090909091	1	0.090909091
AC061992.2	0.125	1	0.125
AC062004.1	0.555555556	1	0.555555556
AC063947.2	0.1	1.1	0.075
AC064799.1	0.55	1.204166667	0.452361111
AC064807.1	0.675675676	1	0.675675676
AC064836.3	0.6	1	0.6
AC064850.1	0.4	1	0.4
AC064869.1	0.190082645	1.165289256	0.171487603
AC064871.2	0.428571429	1.142857143	0.285714286
AC066613.2	0.05	1	0.05
AC067852.1	0.333333333	1	0.333333333
AC067852.5	0.714285714	1	0.714285714
AC067930.8	1	1.189189189	0.845945946
AC067942.1	0.461538462	1	0.461538462
AC067942.2	0.157894737	1.052631579	0.157894737
AC067945.1	0.2	1	0.2
AC068025.2	0.857142857	1	0.857142857
AC068189.1	0.5	1	0.5
AC068193.1	0.4	1.1	0.4
AC068205.2	0.307692308	1.076923077	0.307692308
AC068228.1	0.545454545	1.090909091	0.545454545
AC068228.3	0.076923077	1	0.076923077
AC068282.1	0.35	1.05	0.35
AC068338.2	0.892857143	1	0.892857143
AC068389.1	0.666666667	1	0.666666667
AC068473.5	0.5	1.083333333	0.5
AC068491.2	0.2	1	0.2
AC068491.4	0.25	1	0.25
AC068522.1	0.363636364	1	0.363636364
AC068533.3	0.1875	1.15	0.16875
AC068533.4	0.714285714	1.047619048	0.666666667
AC068547.1	0.857142857	1.285714286	0.571428571
AC068587.4	0.428571429	1.142857143	0.357142857
AC068620.1	0.416666667	1	0.416666667
AC068631.1	0.157894737	1.052631579	0.157894737
AC068633.1	0.15625	1.21875	0.15625
AC068657.1	0.05	1	0.05
AC068672.2	0.147928994	1.698224852	0.076692243
AC068724.3	0.285714286	1.142857143	0.214285714
AC068724.4	0.166666667	1	0.166666667
AC068756.1	0.818181818	1.181818182	0.636363636
AC068760.1	0.333333333	1	0.333333333
AC068774.1	0.571428571	1	0.571428571
AC068781.1	0.5	1	0.5
AC068790.8	0.8	1	0.8
AC068831.1	0.142857143	1	0.142857143
AC068831.6	0.4	1	0.4
AC068870.2	0.4	1	0.4
AC068888.1	0.071174377	1.359430605	0.06405694
AC068896.1	0.612903226	1.096774194	0.564516129
AC068993.1	0.25	1	0.25
AC069061.2	0.666666667	1	0.666666667
AC069213.3	0.15	1	0.15
AC069218.1	0.571428571	1.028571429	0.571428571
AC069224.1	1.125	1.1875	0.9375
AC069234.2	0.083333333	1	0.083333333
AC069257.3	0.615384615	1.038461538	0.596153846
AC069277.1	0.424	1.512	0.2934
AC069287.2	0.2	1.2	0.15
AC069360.1	0.888888889	1	0.888888889
AC069544.1	0.916666667	1.166666667	0.791666667
AC069547.2	0.25	1.083333333	0.25
AC072054.1	0.666666667	1	0.666666667
AC072061.1	0.833333333	1	0.833333333
AC073063.1	0.357142857	1	0.357142857
AC073073.1	0.4	1	0.4
AC073091.3	0.333333333	1	0.333333333
AC073107.1	0.308219178	1.130136986	0.277968037
AC073111.4	0.5	1.055555556	0.472222222
AC073130.2	0.120689655	1.103448276	0.120689655
AC073136.1	0.352941176	1.058823529	0.352941176
AC073136.2	0.166666667	1	0.166666667
AC073167.1	0.444444444	1	0.444444444
AC073263.1	0.727272727	1	0.727272727
AC073283.3	0.666666667	1	0.666666667
AC073320.1	0.2	1	0.2
AC073335.1	0.04109589	1.095890411	0.04109589
AC073342.1	0.12	1	0.12
AC073348.2	0.153846154	1.076923077	0.153846154
AC073365.1	0.138957816	1.508684864	0.0711568
AC073389.1	0.87755102	1.081632653	0.806122449
AC073389.2	0.545454545	1	0.545454545
AC073389.3	0.8	1	0.8
AC073475.1	0.545454545	1	0.545454545
AC073529.1	0.294117647	1.294117647	0.220588235
AC073585.1	0.216216216	1.121621622	0.216216216
AC073610.2	0.366666667	1.216666667	0.305555556
AC073611.1	0.375	1	0.375
AC073612.1	0.857142857	1	0.857142857
AC073842.2	0.714285714	1	0.714285714
AC073857.1	0.25	1	0.25
AC073861.1	0.276779774	4.886892881	0.053666682
AC073869.1	0.537037037	1.037037037	0.5
AC073896.1	0.675675676	1.054054054	0.648648649
AC073896.2	0.423076923	1.115384615	0.358974359
AC073896.3	0.666666667	1.111111111	0.555555556
AC073957.1	0.714285714	1	0.714285714
AC074032.1	0.52173913	1.217391304	0.415458937
AC074043.1	0.555555556	1	0.555555556
AC074099.1	0.25	1	0.25
AC074117.1	0.366666667	1.033333333	0.366666667
AC074135.1	0.266666667	1.066666667	0.266666667
AC074254.2	0.583333333	1	0.583333333
AC078778.1	0.395683453	1.223021583	0.314628297
AC078817.1	0.189873418	1.172995781	0.172292546
AC078845.1	0.308510638	1.329787234	0.239361702
AC078846.1	0.838709677	1.064516129	0.790322581
AC078881.1	1	1	1
AC078899.1	0.24137931	1.034482759	0.224137931
AC078925.4	0.666666667	1.133333333	0.633333333
AC078927.1	0.340909091	1.022727273	0.329545455
AC078991.1	0.055248619	1.149171271	0.055248619
AC079062.1	0.27027027	1.198198198	0.228228228
AC079140.2	0.163934426	1	0.163934426
AC079142.1	0.5	1.166666667	0.444444444
AC079160.1	0.238095238	1.095238095	0.238095238
AC079250.1	0.275862069	1.068965517	0.224137931
AC079305.1	1	1.076923077	0.923076923
AC079305.3	1	1	1
AC079313.2	0.146788991	1.128440367	0.110091743
AC079447.1	0.257575758	1.03030303	0.242424242
AC079466.1	0.705992509	1.953183521	0.372754298
AC079594.2	0.196721311	1.147540984	0.180327869
AC079600.1	0.666666667	1	0.666666667
AC079601.2	0.028571429	1	0.028571429
AC079760.1	0.454545455	1.272727273	0.409090909
AC079779.2	0.8	1	0.8
AC079781.5	0.541666667	1	0.541666667
AC079801.1	0.317991632	1.60251046	0.214781331
AC079804.3	0.625	1.125	0.5625
AC079807.1	0.875	1	0.875
AC079834.1	0.166666667	1	0.166666667
AC079841.2	0.4375	1.125	0.375
AC079848.1	0.1	1.1	0.1
AC079905.1	0.3	1	0.3
AC079921.1	0.192307692	1.038461538	0.173076923
AC079922.1	0.054054054	1.081081081	0.040540541
AC079922.2	0.444444444	1	0.444444444
AC079944.1	0.571428571	1	0.571428571
AC079944.2	0.28	1.04	0.26
AC079949.1	0.545454545	1.136363636	0.454545455
AC079949.2	0.6	1	0.6
AC079949.3	0.407894737	1.105263158	0.361842105
AC079949.5	0.642857143	1	0.642857143
AC079949.6	0.125	1.15625	0.109375
AC080023.2	0.111111111	1	0.111111111
AC083798.2	0.333333333	1	0.333333333
AC083799.1	0.1875	1	0.1875
AC083843.3	0.666666667	1	0.666666667
AC083870.1	0.428571429	1.071428571	0.428571429
AC083873.1	0.148148148	1.037037037	0.148148148
AC083880.1	0.566666667	1.1	0.533333333
AC083899.1	0.4	1	0.4
AC083904.1	0.137254902	1.058823529	0.137254902
AC084125.2	0.333333333	1	0.333333333
AC084125.4	0.5	1	0.5
AC084198.1	0.181818182	1	0.181818182
AC084198.2	0.230769231	1.128205128	0.192307692
AC084337.2	0.346153846	1.153846154	0.326923077
AC084357.2	0.666666667	1	0.666666667
AC084809.1	0.333333333	1	0.333333333
AC084824.1	0.026760563	1.718309859	0.013018109
AC084864.2	0.30952381	1.214285714	0.267857143
AC084880.1	0.124600639	1.325878594	0.097444089
AC087071.2	0.130434783	1	0.130434783
AC087235.1	0.3	1	0.3
AC087280.2	0.8	1	0.8
AC087283.1	0.333333333	1	0.333333333
AC087289.3	0.444444444	1.111111111	0.388888889
AC087343.1	0.214285714	1	0.214285714
AC087385.2	0.2	1	0.2
AC087477.2	0.875	1	0.875
AC087500.1	0.6	1	0.6
AC087521.2	0.375	1	0.375
AC087521.3	1	1	1
AC087533.1	1	1	1
AC087623.2	1	1	1
AC087632.2	0.492307692	1.076923077	0.446153846
AC087633.2	0.287671233	1.157534247	0.259703196
AC087721.2	0.5	1.055555556	0.472222222
AC087741.1	0.5	1	0.5
AC087742.1	1	1	1
AC087763.1	0.787878788	1	0.787878788
AC087854.2	0.352941176	1.058823529	0.294117647
AC087857.1	0.888888889	1	0.888888889
AC090004.2	0.111111111	1	0.111111111
AC090015.1	0.25	1.16	0.221666667
AC090061.1	0.272727273	1.181818182	0.272727273
AC090114.1	0.140684411	1.174904943	0.121356147
AC090114.2	0.666666667	1	0.666666667
AC090114.3	0.736842105	1.052631579	0.710526316
AC090115.1	0.833333333	1.166666667	0.666666667
AC090181.2	0.846153846	1	0.846153846
AC090281.1	0.181818182	1.045454545	0.136363636
AC090358.1	0.571428571	1.142857143	0.571428571
AC090360.1	0.636363636	1.045454545	0.636363636
AC090409.1	0.166666667	1	0.166666667
AC090498.1	0.092891761	2.962843296	0.02842503
AC090502.3	1	1	1
AC090515.2	0.666666667	1	0.666666667
AC090517.2	0.571428571	1.142857143	0.428571429
AC090517.5	0.266666667	1.066666667	0.266666667
AC090543.2	0.6	1.2	0.5
AC090579.1	0.571428571	1	0.571428571
AC090589.1	0.264705882	1.161764706	0.209558824
AC090616.3	0.714285714	1	0.714285714
AC090686.1	0.5	1	0.5
AC090771.1	0.857142857	1	0.857142857
AC090907.2	0.714285714	1.142857143	0.714285714
AC090912.1	0.428571429	1.142857143	0.428571429
AC090945.1	0.555555556	1.166666667	0.555555556
AC090970.2	0.5	1	0.5
AC090983.2	0.230769231	1	0.230769231
AC091045.1	0.259259259	1.037037037	0.259259259
AC091057.1	0.6	1.24	0.49
AC091057.5	0.75	1.125	0.75
AC091057.6	0.7	1	0.7
AC091078.1	0.666666667	1	0.666666667
AC091133.1	0.384615385	1	0.384615385
AC091133.3	0.277777778	1.166666667	0.25
AC091133.5	0.714285714	1	0.714285714
AC091153.1	0.428571429	1	0.428571429
AC091153.2	0.166666667	1.166666667	0.083333333
AC091153.3	0.2	1	0.2
AC091180.5	0.071428571	1.047619048	0.071428571
AC091271.1	0.769230769	1.102564103	0.730769231
AC091429.1	0.05	1.05	0.05
AC091489.1	0.32	1	0.32
AC091492.1	0.4	1	0.4
AC091551.1	0.454545455	1	0.454545455
AC091607.1	0.5	1	0.5
AC091614.1	0.2	1	0.2
AC091729.3	0.454545455	1	0.454545455
AC091799.1	0.428571429	1	0.428571429
AC091874.1	0.6	1	0.6
AC091887.1	0.081967213	1.06557377	0.081967213
AC091959.3	0.8	1	0.8
AC091982.3	0.285714286	1	0.285714286
AC091987.1	0.125	1	0.125
AC092017.1	0.057142857	1.232653061	0.049659864
AC092045.1	0.040201005	1.190954774	0.032663317
AC092070.2	0.5	1	0.5
AC092115.1	0.076086957	1.097826087	0.070652174
AC092115.3	0.451612903	1.064516129	0.419354839
AC092117.1	0.875	1	0.875
AC092119.2	1	1	1
AC092120.3	0.166666667	1	0.166666667
AC092139.1	0.307692308	1	0.307692308
AC092142.1	0.666666667	1.222222222	0.555555556
AC092143.3	0.444444444	1	0.444444444
AC092155.2	0.066666667	1.066666667	0.055555556
AC092159.2	1	1	1
AC092171.4	1	1	1
AC092279.1	0.508474576	1.06779661	0.474576271
AC092279.2	0.8	1	0.8
AC092296.2	0.214285714	1	0.214285714
AC092324.2	0.258064516	1.032258065	0.241935484
AC092329.3	0.6	1.2	0.4
AC092353.2	1	1	1
AC092384.1	0.045454545	1.045454545	0.045454545
AC092573.1	1	1	1
AC092574.2	0.142857143	1	0.142857143
AC092597.1	0.203389831	1.033898305	0.186440678
AC092642.1	0.428571429	1.142857143	0.428571429
AC092647.5	0.869565217	1.130434783	0.782608696
AC092650.1	0.75	1.15625	0.661458333
AC092718.2	0.071428571	1	0.071428571
AC092718.4	0.733333333	1.066666667	0.733333333
AC092718.8	0.3	1.166666667	0.3
AC092745.3	0.202247191	1.04494382	0.191011236
AC092747.4	0.227272727	1.045454545	0.227272727
AC092798.1	0.166666667	1	0.166666667
AC092802.1	0.208333333	1.208333333	0.166666667
AC092803.1	0.2	1.2	0.2
AC092803.3	0.045454545	1.090909091	0.045454545
AC092809.3	0.407407407	1.12962963	0.361111111
AC092821.3	0.384615385	1.153846154	0.384615385
AC092896.1	0.131578947	1.026315789	0.131578947
AC092910.3	0.733333333	1	0.733333333
AC092919.2	0.634146341	1.073170732	0.601626016
AC092944.1	0.454545455	1.090909091	0.454545455
AC092957.1	0.263157895	1.157894737	0.175438596
AC093014.1	0.25	1	0.25
AC093019.2	0.166666667	1	0.166666667
AC093155.1	0.5	1	0.5
AC093155.2	0.454545455	1	0.454545455
AC093157.1	0.297297297	1.054054054	0.297297297
AC093162.1	0.039548023	1.101694915	0.031073446
AC093249.2	0.470588235	1.058823529	0.470588235
AC093249.6	0.555555556	1.037037037	0.555555556
AC093297.2	0.444444444	1	0.444444444
AC093307.1	0.666666667	1.166666667	0.5
AC093323.1	0.392156863	1.078431373	0.343137255
AC093423.3	0.387096774	1.247311828	0.287634409
AC093433.1	0.044444444	1.066666667	0.044444444
AC093495.1	0.125	1	0.125
AC093503.2	0.037037037	1.074074074	0.037037037
AC093515.1	0.31300813	1.430894309	0.216056911
AC093536.1	0.125	1	0.125
AC093607.1	0.428571429	1	0.428571429
AC093627.5	0.5625	1.125	0.46875
AC093668.1	0.216216216	1.067567568	0.202702703
AC093673.1	0.444444444	1	0.444444444
AC093677.1	0.222222222	1	0.222222222
AC093724.1	0.404761905	1	0.404761905
AC093752.1	0.293103448	1.086206897	0.25
AC093766.1	0.282608696	1.163043478	0.244565217
AC093772.1	0.2	1	0.2
AC093821.1	0.222222222	1	0.222222222
AC093827.1	0.333333333	1	0.333333333
AC093827.4	0.307692308	1.076923077	0.307692308
AC093827.5	0.407407407	1.148148148	0.345679012
AC093838.2	0.333333333	1.166666667	0.166666667
AC093840.1	0.027131783	1.213178295	0.01873385
AC093866.1	0.4	1.066666667	0.4
AC093884.1	0.75	1	0.75
AC093890.1	0.6	1	0.6
AC093895.1	0.333333333	1.166666667	0.333333333
AC093898.1	0.3	1.1	0.3
AC093899.2	1.1	1.1	1
AC093909.1	0.304347826	1.043478261	0.297101449
AC095055.1	1	1	1
AC096564.1	0.166666667	1	0.166666667
AC096664.2	0.217391304	1	0.217391304
AC096677.1	0.333333333	1.166666667	0.333333333
AC096887.1	0.285714286	1	0.285714286
AC096992.2	0.222222222	1	0.222222222
AC097015.1	0.4	1	0.4
AC097104.1	0.461538462	1.076923077	0.384615385
AC097263.1	0.322695035	2.631205674	0.122965699
AC097376.3	0.472222222	1.111111111	0.416666667
AC097382.3	0.444444444	1.166666667	0.388888889
AC097448.1	0.033333333	1.166666667	0.033333333
AC097511.1	0.483870968	1.225806452	0.389784946
AC097512.1	0.396551724	1.137931034	0.356321839
AC097518.2	0.1	1.2	0.1
AC097520.2	0.222222222	1.111111111	0.222222222
AC097523.1	0.333333333	1	0.333333333
AC097528.1	0.369318182	1.272727273	0.308901515
AC097534.1	0.5	1	0.5
AC097641.1	0.4	1	0.4
AC097658.1	0.428571429	1.023809524	0.416666667
AC098484.3	0.285714286	1.071428571	0.285714286
AC098484.4	0.038461538	1	0.038461538
AC098487.1	0.285714286	1.142857143	0.285714286
AC098582.1	0.571428571	1	0.571428571
AC098588.2	0.636363636	1	0.636363636
AC098591.2	0.846153846	1.076923077	0.769230769
AC098591.3	0.088512241	1.559322034	0.06483275
AC098614.3	0.685714286	1.142857143	0.604761905
AC098617.1	0.208333333	1.229166667	0.1875
AC098820.1	0.2	1	0.2
AC098824.1	0.230769231	1	0.230769231
AC098859.1	0.545454545	1.022727273	0.522727273
AC098934.1	0.166666667	1	0.166666667
AC098934.3	0.125	1	0.125
AC099063.2	0.5	1	0.5
AC099336.2	0.289156627	1	0.289156627
AC099343.1	0.5	1	0.5
AC099489.1	0.375	1	0.375
AC099520.1	0.285714286	1.295918367	0.234693878
AC099522.2	0.933333333	1.133333333	0.833333333
AC099535.1	0.2	1	0.2
AC099560.2	0.082287308	1.649930265	0.051185495
AC099568.2	0.25	1	0.25
AC099654.2	0.5	1	0.5
AC099661.1	0.2	1	0.2
AC099677.1	0.4	1	0.4
AC099778.1	0.965517241	1.034482759	0.931034483
AC099811.1	0.363636364	1.181818182	0.318181818
AC099811.2	0.866666667	1	0.866666667
AC099811.5	0.5	1.071428571	0.5
AC099850.1	0.18	1.08	0.17
AC099850.2	0.039215686	1.166666667	0.039215686
AC100757.1	0.6	1	0.6
AC100793.3	0.571428571	1	0.571428571
AC100801.1	0.307692308	1	0.307692308
AC100810.1	0.223684211	1.065789474	0.190789474
AC100834.2	0.231818182	1.327272727	0.188787879
AC100861.1	0.16	1.04	0.16
AC100861.2	0.173913043	1.086956522	0.173913043
AC102953.2	0.434782609	1.086956522	0.413043478
AC103591.1	0.172043011	1.064516129	0.159498208
AC103702.2	0.413793103	1.137931034	0.396551724
AC103718.1	0.64	1.2	0.52
AC103810.2	0.4	1	0.4
AC103810.4	0.4	1	0.4
AC103853.2	0.333333333	1	0.333333333
AC103876.1	0.166666667	1	0.166666667
AC103988.1	0.368421053	1.052631579	0.342105263
AC104041.1	0.295918367	1.306122449	0.242346939
AC104066.4	0.05	1.05	0.05
AC104071.1	0.301369863	1.136986301	0.260273973
AC104088.1	0.142857143	1	0.142857143
AC104109.3	0.857142857	1.142857143	0.714285714
AC104109.4	0.551724138	1.137931034	0.5
AC104123.1	0.4	1	0.4
AC104126.1	0.733333333	1.266666667	0.5
AC104162.1	0.714285714	1	0.714285714
AC104162.2	0.636363636	1	0.636363636
AC104170.1	0.119047619	1.19047619	0.087698413
AC104211.1	0.30952381	1.293650794	0.26521164
AC104211.4	0.392857143	1	0.392857143
AC104212.2	0.833333333	1	0.833333333
AC104297.1	0.03125	1.34375	0.03125
AC104335.1	0.142857143	1	0.142857143
AC104383.2	0.295454545	1.227272727	0.295454545
AC104389.5	0.311111111	1.044444444	0.311111111
AC104389.6	0.4	1.08	0.34
AC104390.1	0.204819277	1.048192771	0.186746988
AC104461.1	0.125	1	0.125
AC104472.3	0.866666667	1	0.866666667
AC104472.4	0.625	1	0.625
AC104532.1	0.2	1	0.2
AC104532.2	0.238095238	1	0.238095238
AC104561.1	0.5	1.333333333	0.5
AC104563.1	0.066666667	1	0.066666667
AC104596.1	0.294117647	1	0.294117647
AC104619.1	0.7	1.1	0.7
AC104651.1	0.113636364	1.045454545	0.113636364
AC104664.1	0.8	1	0.8
AC104794.3	0.25	1	0.25
AC104806.1	0.2	1	0.2
AC104806.2	0.25	1.125	0.25
AC104823.1	0.085714286	1.314285714	0.085714286
AC104837.1	0.173076923	1.019230769	0.163461538
AC104849.1	1	1	1
AC104850.2	0.7	1	0.7
AC104986.1	0.6	1	0.6
AC104996.2	0.428571429	1	0.428571429
AC105036.3	0.75	1.05	0.75
AC105052.2	0.318181818	1.045454545	0.318181818
AC105052.4	0.477876106	1.17699115	0.404867257
AC105052.5	0.428571429	1	0.428571429
AC105137.2	0.8	1	0.8
AC105206.2	0.166666667	1	0.166666667
AC105219.1	0.625	1.125	0.625
AC105250.1	0.377777778	1.066666667	0.344444444
AC105265.2	0.777777778	1.111111111	0.777777778
AC105285.1	0.1875	1.0625	0.1875
AC105339.3	0.157894737	1.105263158	0.131578947
AC106741.1	0.125	1	0.125
AC106742.1	0.010309278	1.226804124	0.005154639
AC106744.1	0.30952381	1.416666667	0.241071429
AC106744.2	0.2	1	0.2
AC106771.1	0.297297297	1.121621622	0.277027027
AC106791.1	0.140350877	1.122807018	0.122807018
AC106793.1	1	1.166666667	0.833333333
AC106795.1	0.114754098	1.098360656	0.106557377
AC106798.1	0.111111111	1.277777778	0.111111111
AC106820.1	0.279069767	1.046511628	0.273255814
AC106872.2	0.028571429	1.085714286	0.028571429
AC107032.1	0.107142857	1	0.107142857
AC107068.1	0.375	1	0.375
AC107075.1	0.048333333	1.613333333	0.026972222
AC107081.2	0.02	1.08	0.02
AC107214.1	0.3	1.1	0.3
AC107223.1	0.094594595	1.175675676	0.074324324
AC107375.1	0.956521739	1	0.956521739
AC107419.1	0.6	1.3	0.35
AC107871.1	0.529411765	1	0.529411765
AC107886.1	0.5	1	0.5
AC107954.1	0.222222222	1	0.222222222
AC107959.2	0.333333333	1	0.333333333
AC107976.1	0.428571429	1	0.428571429
AC108010.1	0.214285714	1	0.214285714
AC108047.1	0.342105263	1	0.342105263
AC108073.1	0.125	1	0.125
AC108134.2	1	1.5	0.75
AC108477.2	0.6	1	0.6
AC108479.3	0.181818182	1	0.181818182
AC108488.2	0.875	1	0.875
AC108488.3	0.833333333	1.166666667	0.666666667
AC108516.2	0.8	1	0.8
AC108690.1	0.125	1.25	0.125
AC108749.1	0.714285714	1.285714286	0.523809524
AC109322.1	1	1.111111111	0.888888889
AC109446.3	0.105263158	1.157894737	0.105263158
AC109454.2	0.2	1	0.2
AC109460.2	0.189189189	1.027027027	0.189189189
AC109466.1	0.24	1.12	0.213333333
AC109481.1	0.045454545	1.045454545	0.022727273
AC109587.1	0.352941176	1	0.352941176
AC109635.3	0.268292683	1.097560976	0.256097561
AC110079.1	0.866666667	1.066666667	0.8
AC110275.1	0.941176471	1	0.941176471
AC110285.2	0.833333333	1	0.833333333
AC110588.1	1	1	1
AC110614.1	0.5	1.25	0.387152778
AC110771.1	1.166666667	1.166666667	1
AC110790.1	0.222222222	1	0.222222222
AC110795.1	0.692307692	1.076923077	0.692307692
AC110994.2	0.195544554	1.366336634	0.13370462
AC110998.1	0.461538462	1	0.461538462
AC112128.1	0.5	1.125	0.5
AC112178.1	0.162162162	1.054054054	0.162162162
AC112191.2	0.118421053	1.052631579	0.098684211
AC112206.2	0.111111111	1.333333333	0.055555556
AC112220.2	0.769230769	1.128205128	0.666666667
AC112253.1	0.458333333	1.083333333	0.4375
AC112907.1	0.4	1.3	0.35
AC113189.2	0.055555556	1	0.055555556
AC113367.1	0.11627907	1.069767442	0.110465116
AC113404.3	0.26984127	1.126984127	0.25
AC113410.3	1.090909091	1.090909091	1
AC113410.4	0.388888889	1	0.388888889
AC113414.1	0.180327869	1.114754098	0.169398907
AC113935.1	0.095187166	1.993582888	0.049988965
AC114490.2	1.125	1.25	0.875
AC114490.3	1.1	1.2	0.9
AC114491.1	0.1125	1.938636364	0.060389172
AC114728.1	0.2	1	0.2
AC114755.1	0.4	1	0.4
AC114763.1	0.448275862	1.034482759	0.431034483
AC114801.2	1	1	1
AC114956.1	0.666666667	1.166666667	0.583333333
AC114956.2	0.5	1	0.5
AC114956.3	0.5	1.1	0.45
AC115223.1	0.182672234	2.382045929	0.069664126
AC115837.1	0.164251208	1.193236715	0.1352657
AC116021.1	0.166666667	1	0.166666667
AC116347.1	0.049019608	1.019607843	0.049019608
AC116353.5	0.066666667	1.066666667	0.066666667
AC116359.1	0.333333333	1	0.333333333
AC116366.3	0.785714286	1.071428571	0.714285714
AC116407.4	0.538461538	1.076923077	0.5
AC116533.1	0.117414248	4.516490765	0.024310303
AC116913.1	0.555555556	1.222222222	0.5
AC117378.1	1	1	1
AC117382.1	0.118421053	1.039473684	0.118421053
AC117383.1	0.5	1.166666667	0.5
AC117386.2	1	1.2	0.8
AC117409.1	0.179487179	1.051282051	0.166666667
AC117465.1	0.5	1	0.5
AC117834.2	0.0625	1.125	0.0625
AC118344.1	0.5	1	0.5
AC118344.2	0.333333333	1	0.333333333
AC118549.1	0.756521739	1.165217391	0.656521739
AC118553.1	0.5	1	0.5
AC119403.1	0.375	1	0.375
AC119673.2	0.133333333	1.133333333	0.116666667
AC119751.3	0.166666667	1	0.166666667
AC120036.1	0.387096774	1.225806452	0.317204301
AC120053.1	0.636363636	1	0.636363636
AC120114.1	0.375	1	0.375
AC120114.3	0.266666667	1	0.266666667
AC120498.4	0.888888889	1.111111111	0.777777778
AC121761.1	0.142857143	1.071428571	0.142857143
AC122688.1	0.111111111	1	0.111111111
AC122718.1	0.352941176	1.088235294	0.352941176
AC123767.1	0.068965517	1.034482759	0.068965517
AC123768.3	0.666666667	1	0.666666667
AC123912.2	1	1	1
AC124016.1	0.5	1	0.5
AC124242.1	0.666666667	1	0.666666667
AC124798.1	0.388888889	1.037037037	0.361111111
AC124864.2	0.1	1.066666667	0.1
AC124916.1	0.153846154	1.076923077	0.115384615
AC124944.2	0.725	1.075	0.7
AC124947.1	0.416666667	1.083333333	0.333333333
AC124947.2	0.757575758	1.106060606	0.696969697
AC125232.2	0.545454545	1.090909091	0.545454545
AC125238.2	0.428571429	1	0.428571429
AC125603.2	0.533333333	1.2	0.4
AC125611.2	0.714285714	1	0.714285714
AC125611.3	0.041666667	1.041666667	0.041666667
AC125611.4	0.1	1	0.1
AC125807.2	0.451612903	1.129032258	0.387096774
AC126175.2	0.647887324	1.098591549	0.605633803
AC126177.6	0.444444444	1	0.444444444
AC126474.2	0.083333333	1	0.083333333
AC126615.1	0.166666667	1	0.166666667
AC127496.7	0.571428571	1	0.571428571
AC127502.1	0.714285714	1	0.714285714
AC127526.4	0.166666667	1.166666667	0.166666667
AC129803.1	0.25	1	0.25
AC129926.2	0.376146789	1.47706422	0.252701325
AC130324.2	0.2	1	0.2
AC130456.3	0.166666667	1	0.166666667
AC130462.2	0.888888889	1	0.888888889
AC130472.1	0.214285714	1	0.214285714
AC130650.2	0.125	1.0625	0.125
AC130689.1	0.083333333	1.083333333	0.083333333
AC130888.1	0.052631579	1.105263158	0.052631579
AC131011.1	0.2	1	0.2
AC131160.1	0.4	1	0.4
AC131180.1	0.19047619	1	0.19047619
AC131206.1	0.657894737	1.105263158	0.565789474
AC131212.3	0.75	1	0.75
AC131235.1	0.125136017	1.971708379	0.056806523
AC131235.2	0.428571429	1	0.428571429
AC131571.1	0.272727273	1.181818182	0.212121212
AC132008.2	0.545454545	1.181818182	0.47979798
AC132192.2	1.09375	1.09375	1
AC132807.2	0.5	1	0.5
AC132812.1	0.346153846	1.038461538	0.346153846
AC132872.1	0.875	1	0.875
AC132872.5	0.8	1.2	0.8
AC132938.3	0.923076923	1.076923077	0.884615385
AC132942.1	0.19047619	1	0.19047619
AC133134.1	0.125	1	0.125
AC133435.1	0.058823529	1	0.058823529
AC133550.2	0.057142857	1	0.057142857
AC133550.3	0.7	1.1	0.65
AC133552.2	0.857142857	1	0.857142857
AC133552.5	0.892857143	1.035714286	0.857142857
AC133644.3	0.551724138	1.034482759	0.517241379
AC133919.2	0.428571429	1	0.428571429
AC134043.2	0.571428571	1	0.571428571
AC134050.1	0.233333333	1.033333333	0.233333333
AC134878.2	0.8	1.1	0.8
AC134978.1	0.153846154	1	0.153846154
AC135050.2	0.428571429	1	0.428571429
AC135050.6	0.461538462	1.230769231	0.41025641
AC135178.3	0.857142857	1	0.857142857
AC135178.4	0.070175439	1.175438596	0.070175439
AC135279.3	0.266666667	1	0.266666667
AC135506.1	0.636363636	1	0.636363636
AC135586.2	0.25	1	0.25
AC135782.2	0.833333333	1.166666667	0.666666667
AC135893.1	0.733333333	1.066666667	0.666666667
AC135977.1	0.666666667	1	0.666666667
AC135983.2	0.392857143	1	0.392857143
AC136352.4	0.2	1	0.2
AC136431.1	0.477419355	1.258064516	0.382795699
AC136431.2	0.272727273	1	0.272727273
AC136475.1	0.323529412	1	0.323529412
AC136475.2	0.5	1	0.5
AC136475.3	0.4	1	0.4
AC136604.2	0.909090909	1.045454545	0.886363636
AC137834.1	0.5	1.125	0.4375
AC137894.3	1.111111111	1.111111111	1
AC137932.1	0.333333333	1.166666667	0.333333333
AC138123.1	0.307692308	1.076923077	0.230769231
AC138150.1	0.529411765	1.117647059	0.470588235
AC138356.2	0.428571429	1	0.428571429
AC138392.1	0.114285714	1.142857143	0.107142857
AC138393.1	0.291666667	1.236111111	0.277777778
AC138409.2	0.560606061	1.136363636	0.522727273
AC138649.1	0.428571429	1.142857143	0.285714286
AC138696.1	0.428571429	1.142857143	0.428571429
AC138696.2	0.2	1	0.2
AC138776.1	0.178571429	1.178571429	0.139880952
AC138811.1	0.083333333	1.083333333	0.083333333
AC138811.2	1	1.076923077	0.923076923
AC138894.1	0.875	1	0.875
AC138932.3	0.25	1	0.25
AC139100.2	0.363636364	1	0.363636364
AC139256.1	0.5	1	0.5
AC139491.2	0.380952381	1.19047619	0.380952381
AC139493.2	0.18	1.22	0.18
AC139530.1	0.903846154	1.057692308	0.846153846
AC139530.2	0.4	1	0.4
AC139700.1	0.8	1	0.8
AC139769.1	0.295081967	1.196721311	0.196721311
AC139795.1	0.454545455	1	0.454545455
AC139887.2	0.558704453	1.380566802	0.43414305
AC140134.1	0.142857143	1	0.142857143
AC140168.1	0.117647059	1.117647059	0.117647059
AC141002.1	0.2	1	0.2
AC141557.1	0.051282051	1	0.051282051
AC141586.1	0.90625	1.09375	0.84375
AC142472.1	1	1.125	0.875
AC144530.1	0.125	1.111111111	0.12037037
AC144548.1	0.869565217	1.043478261	0.836956522
AC144652.1	0.5	1	0.5
AC145098.1	0.25	1	0.25
AC145207.5	0.714285714	1	0.714285714
AC145212.1	0.354651163	1.284883721	0.270542636
AC145285.2	0.4	1	0.4
AC145285.6	0.545454545	1	0.545454545
AC145350.2	0.375	1	0.375
AC147651.1	0.333333333	1	0.333333333
AC147651.4	0.603773585	1.037735849	0.58490566
AC156455.1	0.315789474	1.092105263	0.293859649
AC209154.1	0.272727273	1.363636364	0.272727273
AC211433.1	0.285714286	1.285714286	0.214285714
AC226119.1	0.6	1	0.6
AC231533.1	0.461538462	1.076923077	0.384615385
AC231533.2	0.428571429	1.047619048	0.428571429
AC233279.1	0.290322581	1.064516129	0.274193548
AC233280.1	0.642857143	1.071428571	0.571428571
AC233982.1	0.307692308	1	0.307692308
AC234582.1	0.285714286	1	0.285714286
AC234775.2	0.028571429	1.2	0.028571429
AC234781.3	0.363636364	1	0.363636364
AC234917.3	0.636363636	1.068181818	0.590909091
AC240274.1	0.211111111	1.188888889	0.194444444
AC241584.1	0.166666667	1.088888889	0.155555556
AC241952.1	0.545454545	1.181818182	0.488636364
AC242376.2	0.666666667	1	0.666666667
AC242426.2	0.388888889	1.055555556	0.361111111
AC243585.2	0.1	1	0.1
AC243830.1	0.166666667	1	0.166666667
AC243919.1	0.195901145	6.422543701	0.030967867
AC243919.2	0.333333333	1	0.333333333
AC243960.1	0.333333333	1	0.333333333
AC243960.2	0.137987013	1.694805195	0.081109466
AC243964.3	0.285714286	1	0.285714286
AC244033.2	0.052631579	1.052631579	0.052631579
AC244090.1	0.166666667	1.055555556	0.166666667
AC244102.3	0.166666667	1.111111111	0.166666667
AC244102.4	0.22972973	1.081081081	0.209459459
AC244107.1	0.285714286	1	0.285714286
AC244154.1	0.875	1	0.875
AC244197.3	0.272727273	1	0.272727273
AC244394.1	0.093023256	1.023255814	0.093023256
AC244669.1	0.068493151	1.082191781	0.068493151
AC244669.2	0.032786885	1.131147541	0.032786885
AC245054.2	0.285714286	1	0.285714286
AC245060.4	0.125	1.125	0.125
AC245060.5	1.052631579	1.429824561	0.701754386
AC245060.7	0.161971831	1.077464789	0.147887324
AC245123.1	0.307692308	1	0.307692308
AC245140.2	0.777777778	1	0.777777778
AC245297.1	0.104560623	2.311457175	0.043971348
AC245297.3	0.070175439	1.105263158	0.046783626
AC245452.1	0.688888889	1.088888889	0.644444444
AC246787.1	0.107865169	1.33258427	0.081947566
AC246817.1	0.7875	1.1875	0.70625
AC246817.2	0.147959184	1.285714286	0.113520408
AC247036.1	0.75	1.083333333	0.75
ACAA1	0.163265306	1.142857143	0.12244898
ACAA2	0.06557377	1.221311475	0.055327869
ACACA	0.468926554	1.18079096	0.397363465
ACACB	0.5	1	0.5
ACAD10	0.239130435	1.02173913	0.239130435
ACAD8	0.169230769	1.092307692	0.161538462
ACAD9	0.319148936	1.063829787	0.319148936
ACADM	0.162835249	1.664750958	0.084168035
ACADS	0.236363636	1.145454545	0.181818182
ACADSB	0.142857143	1.047619048	0.142857143
ACADVL	0.090666667	1.330666667	0.061955556
ACAP2	0.3	1.333333333	0.239388889
ACAP3	0.457627119	1.203389831	0.338983051
ACAT1	0.087301587	1.766666667	0.052441421
ACAT2	0.157407407	1.208333333	0.126157407
ACBD3	0.534391534	1.338624339	0.419929453
ACBD4	0.25	1.022727273	0.238636364
ACBD5	0.75	1.107142857	0.700892857
ACBD6	0.152492669	1.931085044	0.081072243
ACBD7	0.111111111	1.111111111	0.111111111
ACCS	0.446808511	1.127659574	0.393617021
ACD	0.2	1.075	0.185416667
ACE	0.2	1.2	0.2
ACER3	0.197802198	1.142857143	0.164835165
ACHE	0.333333333	1	0.333333333
ACIN1	0.535483871	1.94516129	0.285482842
ACKR2	0.125	1	0.125
ACLY	0.139896373	1.129533679	0.117875648
ACO1	0.054054054	1.175675676	0.040540541
ACO2	0.395348837	1.093023256	0.341085271
ACOT13	0.055555556	1.400966184	0.040056361
ACOT7	0.144329897	1.092783505	0.132302405
ACOT8	0.2375	1.0625	0.225
ACOT9	0.123595506	1.185393258	0.101123596
ACOX1	0.326086957	1.130434783	0.277173913
ACOX3	0.210526316	1.052631579	0.210526316
ACOXL	0.512820513	1.153846154	0.41025641
ACP1	0.210691824	1.663522013	0.128791295
ACP2	0.230769231	1.076923077	0.230769231
ACP5	0.555555556	1.111111111	0.444444444
ACP6	0.166666667	1.166666667	0.166666667
ACRBP	0.357142857	1.25	0.306547619
ACSF3	0.523809524	1.119047619	0.422619048
ACSL1	0.145833333	1.166666667	0.125
ACSL3	0.281818182	1.136363636	0.25
ACSL4	0.131578947	1.157894737	0.118421053
ACSM1	0.077777778	1.188888889	0.066666667
ACSM3	0.411225659	2.725085911	0.14779088
ACSS1	0.142857143	1	0.142857143
ACSS2	0.120567376	1.170212766	0.088652482
ACTB	0.566895369	3.120068611	0.177702707
ACTBP2	0.515151515	1.060606061	0.484848485
ACTG1	0.466456196	3.44593528	0.148346385
ACTG1P17	0.6	1	0.6
ACTG1P20	0.666666667	1	0.666666667
ACTL6A	0.297734628	1.339805825	0.225997843
ACTN1	0.11627907	1.2	0.10620155
ACTN4	0.241545894	1.446859903	0.168075684
ACTR10	0.24137931	1.198275862	0.199712644
ACTR1A	0.161904762	1.214285714	0.116825397
ACTR1B	0.241758242	1.131868132	0.208791209
ACTR2	0.127080182	1.965204236	0.062391693
ACTR3	0.210180624	1.666666667	0.131298559
ACTR3B	0.37804878	1.048780488	0.359756098
ACTR3C	0.410714286	1.107142857	0.360119048
ACTR5	0.414634146	1.12195122	0.357723577
ACTR6	0.06122449	1.285714286	0.042176871
ACTR8	0.37037037	1.148148148	0.314814815
ACVR1	0.837209302	1.069767442	0.790697674
ACVR1B	0.578947368	1	0.578947368
ACVR1C	0.6	1	0.6
ACVR2A	0.714285714	1	0.714285714
ACVR2B	0.264367816	1.103448276	0.235632184
ACYP1	0.262032086	1.251336898	0.209180036
ACYP2	0.272727273	1.242424242	0.230976431
AD001527.1	0.071428571	1	0.071428571
ADA	0.055555556	1.097222222	0.048611111
ADA2	1	1	1
ADAL	0.295597484	1.20754717	0.245283019
ADAM10	0.292857143	1.2	0.20952381
ADAM15	0.082191781	1.150684932	0.075342466
ADAM17	0.438596491	1.105263158	0.421052632
ADAM8	0.888888889	1.222222222	0.666666667
ADAM9	0.25	1.076923077	0.230769231
ADAMTS13	0.125	1	0.125
ADAMTS14	0.495798319	1.25210084	0.41232493
ADAMTS20	0.636363636	1.363636364	0.424242424
ADAMTS3	0.566666667	1.116666667	0.502777778
ADAMTS6	0.366666667	1.2	0.288888889
ADAMTS9-AS2	0.6	1	0.6
ADAMTSL1	0.666666667	1	0.666666667
ADAMTSL4	0.357894737	1.136842105	0.296491228
ADAMTSL4-AS1	0.125	1	0.125
ADAMTSL5	0.357142857	1	0.357142857
ADAP1	0.6	1.4	0.5
ADAR	0.263888889	1.166666667	0.236111111
ADARB1	0.322834646	1.385826772	0.245931759
ADAT1	0.263157895	1.144736842	0.221491228
ADAT2	0.263157895	1.243421053	0.202850877
ADAT3	0.909090909	1	0.909090909
ADCK1	0.357142857	1.142857143	0.31547619
ADCK2	0.037735849	1	0.037735849
ADCK5	0.367346939	1.102040816	0.306122449
ADCY10	0.212121212	1	0.212121212
ADCY10P1	0.714285714	1	0.714285714
ADCY3	0.296296296	1.148148148	0.277777778
ADCY7	0.384615385	1.038461538	0.384615385
ADD1	0.271186441	1.216101695	0.21009887
ADD2	0.114624506	1.391304348	0.085309618
ADD3	0.115226337	1.41563786	0.081412894
ADGRA3	0.375	1	0.375
ADGRB3	0.252427184	1.291262136	0.202588997
ADGRD1	0.386363636	1.090909091	0.375
ADGRD1-AS1	0.454545455	1	0.454545455
ADGRE2	0.68	1.24	0.56
ADGRE5	0.424528302	1.160377358	0.378930818
ADGRF3	0.909090909	1	0.909090909
ADGRL1	0.35	1.016666667	0.35
ADGRV1	0.80952381	1.333333333	0.603968254
ADH5	0.107407407	1.244444444	0.084567901
ADH5P4	0.2	1.025	0.1875
ADI1	0.424050633	1.189873418	0.344409283
ADIPOR1	0.136125654	1.235602094	0.109075044
ADIPOR2	0.37037037	1.096296296	0.344444444
ADIRF	0.125	1	0.125
ADK	0.18442623	1.62295082	0.109901932
ADM2	0.875	1.083333333	0.791666667
ADM5	0.75	1	0.75
ADNP	0.931818182	1.125	0.818181818
ADNP-AS1	0.416666667	1.083333333	0.333333333
ADNP2	0.634146341	1.097560976	0.597560976
ADO	0.909090909	1	0.909090909
ADORA2B	0.761904762	1.095238095	0.714285714
ADPGK	0.481012658	1.139240506	0.386075949
ADPRH	0.428571429	1.285714286	0.285714286
ADPRHL1	0.333333333	1	0.333333333
ADPRHL2	0.959016393	1.172131148	0.831967213
ADPRM	0.264705882	1.029411765	0.235294118
ADRM1	0.4	1.2	0.329861111
ADSL	0.484848485	1.03030303	0.454545455
ADSS	0.213114754	1.229508197	0.173952641
ADSSL1	0.115384615	1.076923077	0.08974359
ADTRP	0.25	1.113636364	0.227272727
AEBP2	0.576271186	1.169491525	0.514124294
AEN	0.877192982	1.105263158	0.792397661
AF038458.1	0.583333333	1	0.583333333
AF117829.1	0.224489796	1.265306122	0.198979592
AF127577.4	0.714285714	1.142857143	0.678571429
AF127936.1	0.178571429	1.107142857	0.160714286
AF127936.2	0.212121212	1.121212121	0.212121212
AF129075.2	0.888888889	1	0.888888889
AF131216.4	1	1	1
AF201337.1	0.666666667	1.047619048	0.619047619
AF241726.2	0.633802817	1.169014085	0.514084507
AF241728.1	0.2	1.1	0.2
AF241728.2	0.5	1.071428571	0.428571429
AF254983.1	0.9375	1	0.9375
AF274858.1	0.4	1	0.4
AF279873.1	0.48	1.04	0.44
AF279873.3	0.25	1.09375	0.2265625
AFAP1	0.384615385	1.192307692	0.25
AFAP1-AS1	0.441558442	1.116883117	0.402597403
AFDN	0.202531646	1.35443038	0.138466948
AFDN-DT	0.111111111	1	0.111111111
AFF1	0.575	1.175	0.481944444
AFF3	0.583333333	1	0.583333333
AFF4	0.739130435	1.101449275	0.666666667
AFG1L	0.413043478	1.195652174	0.336956522
AFG3L1P	0.532110092	1.155963303	0.451070336
AFG3L2	0.337662338	1.399350649	0.228192641
AFG3L2P1	0.428571429	1	0.428571429
AFMID	0.145251397	1.134078212	0.132216015
AFTPH	0.625	1.178571429	0.5625
AGA	0.147368421	1.105263158	0.142105263
AGAP1	0.521472393	1.226993865	0.434560327
AGAP1-IT1	0.857142857	1	0.857142857
AGAP3	0.523148148	1.199074074	0.434027778
AGAP4	0.5	1	0.5
AGAP5	1	1	1
AGAP9	0.346153846	1.153846154	0.307692308
AGBL2	0.5	1	0.5
AGBL3	0.7	1.033333333	0.666666667
AGBL5	0.19047619	1.198412698	0.157407407
AGER	0.608695652	1.086956522	0.543478261
AGFG1	0.680851064	1.127659574	0.613475177
AGFG2	0.357142857	1	0.357142857
AGGF1	0.5	1.083333333	0.472222222
AGK	0.454545455	1.181818182	0.366883117
AGL	0.166666667	1.308641975	0.134773663
AGO1	0.211981567	1.262672811	0.183179724
AGO2	0.191082803	1.312101911	0.145435244
AGO3	0.552447552	1.195804196	0.456876457
AGO4	0.292682927	1.073170732	0.256097561
AGPAT1	0.110294118	1.154411765	0.089460784
AGPAT2	0.283333333	1.141666667	0.255555556
AGPAT3	0.404040404	1.323232323	0.318686869
AGPAT4	0.240740741	1.185185185	0.200617284
AGPAT5	0.365269461	1.293413174	0.296407186
AGPS	0.179487179	1.241025641	0.152564103
AGRN	0.133333333	1.066666667	0.133333333
AGTPBP1	0.128571429	1.114285714	0.104761905
AGTRAP	0.130434783	1.179347826	0.107789855
AHCTF1	0.743055556	1.1875	0.649305556
AHCY	0.08428246	1.451025057	0.058997722
AHCYL1	0.113445378	1.558823529	0.073132586
AHCYL2	0.25	1.066666667	0.241666667
AHDC1	0.722222222	1.222222222	0.555555556
AHI1	0.288209607	1.292576419	0.234898108
AHNAK	0.310344828	1.275862069	0.249655172
AHRR	0.482758621	1.034482759	0.448275862
AHSA1	0.236966825	1.232227488	0.195892575
AHSA2P	0.153846154	1.230769231	0.124198718
AHSP	0.070175439	1.280701754	0.048538012
AIDA	0.205479452	1.095890411	0.191780822
AIF1	0.096774194	1.161290323	0.096774194
AIF1L	0.142857143	1.107142857	0.142857143
AIFM1	0.107142857	1.505952381	0.074722731
AIFM2	0.217142857	1.211428571	0.19047619
AIG1	0.211488251	1.54308094	0.133038046
AIMP1	0.233695652	1.486413043	0.173309179
AIMP2	0.613138686	1.175182482	0.520072993
AIP	0.206422018	1.155963303	0.185015291
AJ003147.2	0.333333333	1	0.333333333
AJM1	0.545454545	1	0.545454545
AJUBA	0.545454545	1.090909091	0.545454545
AK1	0.063492063	1.047619048	0.063492063
AK2	0.14368932	1.524271845	0.097993528
AK3	0.150684932	1.269406393	0.116057839
AK4	0.188034188	1.11965812	0.170940171
AK4P1	0.363636364	1	0.363636364
AK6	0.243243243	1.324324324	0.206831832
AK7	0.166666667	1.166666667	0.125
AK9	0.25	1	0.25
AKAP1	0.231481481	1.12037037	0.205246914
AKAP10	1.018867925	1.075471698	0.943396226
AKAP11	0.440677966	1.152542373	0.36440678
AKAP12	0.125	1.1875	0.125
AKAP17A	0.714285714	1.089285714	0.669642857
AKAP6	0.6	1	0.6
AKAP7	0.125	1	0.125
AKAP8	0.788043478	1.179347826	0.674818841
AKAP8L	0.301435407	1.28708134	0.264354067
AKAP9	0.406844106	1.726235741	0.248457964
AKIP1	0.111510791	1.248201439	0.086930456
AKIRIN1	0.469945355	1.289617486	0.384972678
AKIRIN2	0.725490196	1.107843137	0.661764706
AKNA	0.555555556	1.111111111	0.486111111
AKNAD1	0.615384615	1.134615385	0.509615385
AKR1A1	0.209621993	1.250859107	0.16002291
AKR1B1	0.081967213	1.336065574	0.058401639
AKR1B1P2	0.083333333	1.083333333	0.083333333
AKR1C1	0.169642857	2.013392857	0.086233348
AKR1C2	0.11663067	1.56587473	0.072354212
AKR1C3	0.09375	1.260416667	0.078125
AKR1E2	0.571428571	1.028571429	0.564285714
AKR7A2	0.170731707	1.248780488	0.141869919
AKR7L	0.444444444	1	0.444444444
AKT1	0.162162162	1.054054054	0.148648649
AKT1S1	0.469387755	1.091836735	0.418367347
AKT2	0.197278912	1.149659864	0.16723356
AKT3	0.785714286	1.142857143	0.642857143
AKTIP	0.9	1	0.9
AL008721.2	0.111111111	1.111111111	0.111111111
AL008729.1	0.367647059	1.147058824	0.310294118
AL009031.1	0.671875	1.046875	0.640625
AL009174.1	0.095463138	2.372400756	0.041966417
AL009179.1	0.785714286	1.428571429	0.553571429
AL009179.2	0.115384615	1.153846154	0.076923077
AL020995.1	0.102564103	1.076923077	0.072649573
AL020996.1	0.111111111	1	0.111111111
AL020997.1	0.086956522	1	0.086956522
AL021368.4	0.625	1	0.625
AL021546.1	0.2	1	0.2
AL021707.1	0.64516129	1.096774194	0.64516129
AL021707.2	0.571428571	1	0.571428571
AL021707.6	0.681818182	1.090909091	0.613636364
AL021807.1	0.166666667	1.066666667	0.15
AL021917.1	0.285714286	1	0.285714286
AL021918.5	0.857142857	1.047619048	0.80952381
AL021920.2	0.25	1.020833333	0.25
AL021978.1	0.5	1	0.5
AL022068.1	0.6	1	0.6
AL022069.1	0.833333333	1	0.833333333
AL022069.3	0.5	1.125	0.5
AL022100.1	0.25	1.25	0.25
AL022311.1	0.8	1.1	0.7
AL022324.2	0.571428571	1	0.571428571
AL022345.4	0.333333333	1.047619048	0.285714286
AL022724.3	0.111111111	1.111111111	0.111111111
AL023574.1	0.222222222	1.111111111	0.222222222
AL023755.1	0.111111111	1	0.111111111
AL023775.1	0.12195122	1.024390244	0.12195122
AL024493.1	0.125	1.0625	0.125
AL024498.2	0.35	1.1	0.325
AL024507.2	0.7	1.1	0.65
AL024508.1	0.166666667	1	0.166666667
AL024508.2	1	1	1
AL031073.2	0.4	1	0.4
AL031133.1	0.644067797	1.084745763	0.601694915
AL031259.1	0.6	1	0.6
AL031274.1	0.2	1	0.2
AL031282.1	0.206896552	1.068965517	0.206896552
AL031282.2	0.473684211	1.052631579	0.447368421
AL031284.1	0.5	1	0.5
AL031289.1	0.25	1.125	0.25
AL031293.1	0.727272727	1	0.727272727
AL031315.1	0.440677966	1.152542373	0.389830508
AL031320.2	0.058823529	1.058823529	0.058823529
AL031428.1	0.263157895	1.157894737	0.228070175
AL031432.2	0.333333333	1.333333333	0.111111111
AL031432.3	0.714285714	1	0.714285714
AL031432.4	0.555555556	1	0.555555556
AL031679.1	1	1	1
AL031681.2	0.466666667	1	0.466666667
AL031705.1	0.857142857	1	0.857142857
AL031708.1	1	1	1
AL031727.1	0.137614679	1.436697248	0.095613805
AL031729.1	0.2	1.17254902	0.17254902
AL031733.2	0.777777778	1.111111111	0.777777778
AL031772.1	0.285714286	1	0.285714286
AL031777.1	1	1	1
AL031777.3	0.75	1.0625	0.6875
AL031847.1	0.5625	1	0.5625
AL031847.2	0.9	1	0.9
AL031963.3	0.941176471	1.088235294	0.852941176
AL031985.3	0.625	1	0.625
AL033504.1	0.111111111	1.325670498	0.072796935
AL033519.3	0.135135135	1.081081081	0.121621622
AL033523.1	0.666666667	1.666666667	0.511904762
AL033528.2	0.272727273	1.090909091	0.181818182
AL033529.1	0.545454545	1	0.545454545
AL034370.1	0.545454545	1.045454545	0.534090909
AL034379.1	0.666666667	1	0.666666667
AL034397.1	0.666666667	1	0.666666667
AL034397.2	0.547979798	1.616161616	0.361414743
AL034397.3	1.164556962	1.345991561	0.861462729
AL034405.1	0.153846154	1.076923077	0.153846154
AL035071.1	0.266666667	1.133333333	0.266666667
AL035071.2	0.075471698	1.113207547	0.066037736
AL035398.1	0.238095238	1.035714286	0.232142857
AL035411.1	0.07253886	1.129533679	0.064766839
AL035419.1	0.1	1	0.1
AL035446.2	0.313432836	1.164179104	0.253731343
AL035456.1	0.604166667	1.182291667	0.5078125
AL035458.1	0.067567568	1.256756757	0.055823681
AL035458.2	0.35	1.2	0.308333333
AL035461.3	0.5	1	0.5
AL035530.2	0.484848485	1.090909091	0.424242424
AL035587.1	0.45	1.05	0.45
AL035587.2	0.416666667	1	0.416666667
AL035658.1	0.066666667	1.066666667	0.033333333
AL035681.1	0.133333333	1.133333333	0.133333333
AL049552.2	0.555555556	1	0.555555556
AL049597.1	0.166666667	1	0.166666667
AL049597.2	1	1.166666667	0.833333333
AL049650.1	0.5	1.1	0.4
AL049697.1	0.8	1	0.8
AL049779.2	0.353909465	1.160493827	0.295610425
AL049780.2	0.266666667	1.066666667	0.266666667
AL049812.1	0.714285714	1	0.714285714
AL049830.1	0.166666667	1	0.166666667
AL049840.5	0.071428571	1.035714286	0.071428571
AL049840.6	0.2	1	0.2
AL049844.3	1	1	1
AL049869.3	0.166666667	1	0.166666667
AL049872.1	0.466666667	1	0.466666667
AL049873.1	0.124260355	1.640532544	0.07647929
AL050341.2	0.636363636	1.054545455	0.590909091
AL078600.1	0.3	1.05	0.275
AL078604.4	0.375	1	0.375
AL078621.1	0.111111111	1.301169591	0.084064327
AL079342.2	0.25	1	0.25
AL080243.2	0.08716707	1.278450363	0.06598063
AL080250.1	0.588235294	1.058823529	0.558823529
AL080276.2	0.684210526	1.052631579	0.657894737
AL096701.4	0.714285714	1	0.714285714
AL096803.2	0.75	1	0.75
AL096870.2	0.75	1	0.75
AL096870.8	0.4	1	0.4
AL109614.1	0.833333333	1	0.833333333
AL109615.3	0.272727273	1.090909091	0.272727273
AL109615.4	0.176470588	1.058823529	0.176470588
AL109618.1	0.393162393	1.102564103	0.356125356
AL109627.1	0.4	1	0.4
AL109741.2	0.019607843	1.058823529	0.019607843
AL109766.1	0.196721311	1.032786885	0.180327869
AL109811.3	1	1.142857143	0.857142857
AL109824.1	0.125	1	0.125
AL109840.1	0.24691358	1.166666667	0.197530864
AL109918.1	0.428571429	1	0.428571429
AL109930.1	0.2	1	0.2
AL109983.1	0.181818182	1	0.181818182
AL110114.1	0.666666667	1	0.666666667
AL110115.2	0.5	1	0.5
AL110118.2	0.1875	1.0625	0.1875
AL110292.1	0.413043478	1.152173913	0.358695652
AL117329.1	0.389473684	1.347368421	0.337719298
AL117332.1	0.636363636	1	0.636363636
AL117336.2	0.666666667	1.071428571	0.630952381
AL117348.2	0.956521739	1	0.956521739
AL117381.1	0.25	1.083333333	0.25
AL118508.2	0.823529412	1.058823529	0.823529412
AL118516.1	0.659574468	1.085106383	0.611702128
AL118558.1	0.214285714	1.071428571	0.214285714
AL118558.3	0.851851852	1.037037037	0.833333333
AL121594.1	0.615384615	1.076923077	0.538461538
AL121601.1	0.5	1	0.5
AL121603.2	0.666666667	1	0.666666667
AL121658.1	0.75862069	1	0.75862069
AL121723.1	0.120879121	1.065934066	0.098901099
AL121769.1	1	1	1
AL121832.2	0.5	1.115384615	0.442307692
AL121871.1	0.043478261	1.043478261	0.043478261
AL121877.1	0.333333333	1	0.333333333
AL121900.2	0.4	1	0.4
AL121917.1	0.444444444	1	0.444444444
AL121932.2	0.6875	1.0625	0.625
AL121936.1	0.6	1.2	0.5
[truncated: 14,262 more rows]
