# Supplementary material for: Well-TEMP-seq as a microwell-based strategy for massively parallel profiling of single-cell temporal RNA dynamics
Source: Nat Commun. 2023 Mar 7;14:1272. doi: 10.1038/s41467-023-36902-5 (PMC9992361; doi:10.1038/s41467-023-36902-5)
Supplement: Supplementary file 7 — Source data [file 41467_2023_36902_MOESM7_ESM.zip › Source Data/supplementary figure 1/Supplementary fig1f.txt]

Gene	New_mean	Total_mean	New_ratio_mean
A2MP1	0.185185185	1.055555556	0.175925926
A4GALT	0.5	1	0.5
AAAS	0.209876543	1.086419753	0.191358025
AACS	0.345454545	1.036363636	0.345454545
AACSP1	0.818181818	1	0.818181818
AADACL2-AS1	0.235294118	1	0.235294118
AADACP1	0.814814815	1.185185185	0.728395062
AADAT	0.445783133	1.156626506	0.391566265
AAGAB	0.37628866	1.113402062	0.312371134
AAK1	0.307692308	1.051282051	0.288461538
AAMDC	0.235294118	1.029411765	0.235294118
AAMP	0.196551724	1.196551724	0.159578544
AAR2	0.835294118	1.129411765	0.756862745
AARS2	0.4	1.1	0.370833333
AARS	0.337278107	1.165680473	0.29408284
AARSD1	1.034482759	1.137931034	0.896551724
AASDH	0.442307692	1.076923077	0.423076923
AASDHPPT	0.36416185	1.156069364	0.330924855
AASS	0.5	1	0.5
AATF	0.54587156	1.270642202	0.448012232
AATK	0.545454545	1.090909091	0.454545455
ABAT	0.444444444	1	0.444444444
ABCA11P	0.441860465	1.093023256	0.395348837
ABCA2	0.1	1.1	0.09
ABCA3	0.125	1	0.125
ABCA5	0.416666667	1.083333333	0.416666667
ABCA7	0.246056782	1.164037855	0.211356467
ABCB10	0.288135593	1.06779661	0.271186441
ABCB7	0.215384615	1.092307692	0.2
ABCB8	0.2	1.127272727	0.190909091
ABCB9	0.48	1.04	0.44
ABCC10	0.666666667	1	0.666666667
ABCC1	0.473684211	1.105263158	0.407894737
ABCC2	0.438931298	1.267175573	0.349618321
ABCC3	0.742268041	1.237113402	0.582474227
ABCC4	0.289473684	1.065789474	0.263157895
ABCC5	0.58974359	1.051282051	0.551282051
ABCC6	0.666666667	1.166666667	0.666666667
ABCD1	0.125	1	0.125
ABCD3	0.38028169	1.084507042	0.355633803
ABCD4	0.396039604	1.178217822	0.336633663
ABCE1	0.314447592	1.254957507	0.248835379
ABCF1	0.515243902	1.222560976	0.423780488
ABCF2	0.350649351	1.229437229	0.263708514
ABCF3	0.284482759	1.112068966	0.232758621
ABHD10	0.47826087	1.223602484	0.390010352
ABHD11	0.443609023	1.157894737	0.382205514
ABHD12	0.1875	1.0125	0.175
ABHD13	0.839285714	1.107142857	0.75
ABHD14A	0.19047619	1.19047619	0.19047619
ABHD14B	0.108695652	1.086956522	0.086956522
ABHD15-AS1	0.1875	1	0.1875
ABHD15	0.357142857	1.142857143	0.357142857
ABHD17A	0.276923077	1.092307692	0.253846154
ABHD17B	0.882352941	1.029411765	0.852941176
ABHD17C	0.68115942	1.086956522	0.646376812
ABHD18	0.510638298	1.085106383	0.468085106
ABHD2	0.340659341	1.054945055	0.311355311
ABHD3	0.452991453	1.076923077	0.423076923
ABHD5	0.556701031	1.072164948	0.496563574
ABHD6	0.442307692	1.115384615	0.423076923
ABHD8	0.5	1.153846154	0.403846154
ABI1	0.425675676	1.114864865	0.381756757
ABI2	0.472972973	1.189189189	0.384009009
ABITRAM	0.41025641	1.102564103	0.371794872
ABL1	0.653846154	1.057692308	0.596153846
ABL2	0.922077922	1.142857143	0.811688312
ABLIM1	0.214912281	1.223684211	0.183114035
ABLIM2	0.4	1.066666667	0.366666667
ABLIM3	0.259259259	1.148148148	0.259259259
ABRACL	0.194029851	1.217910448	0.162935323
ABRAXAS1	0.25	1.0625	0.25
ABRAXAS2	0.797619048	1.142857143	0.702380952
ABR	0.473684211	1.105263158	0.429824561
ABT1	0.717948718	1.102564103	0.657264957
ABTB1	0.142857143	1	0.142857143
ABTB2	0.583333333	1	0.583333333
AC000089.1	0.020408163	1	0.020408163
AC000120.3	0.913043478	1.260869565	0.695652174
AC001226.2	0.090909091	1	0.090909091
AC002056.1	0.13592233	1.029126214	0.13592233
AC002066.1	0.722222222	1.111111111	0.638888889
AC002310.1	0.8	1	0.8
AC002377.1	0.5	1.166666667	0.416666667
AC002398.1	0.181818182	1.090909091	0.181818182
AC002467.1	0.428571429	1.071428571	0.357142857
AC002470.1	0.375	1.125	0.375
AC002545.1	0.473684211	1	0.473684211
AC002558.1	0.75	1	0.75
AC003006.1	0.8	1	0.8
AC003688.1	0.608695652	1.086956522	0.52173913
AC004039.1	0.166666667	1.166666667	0.166666667
AC004053.1	0.2	1	0.2
AC004057.1	0.060273973	2.219178082	0.025410638
AC004224.1	0.333333333	1	0.333333333
AC004231.1	0.4375	1.0625	0.375
AC004241.1	0.222222222	1	0.222222222
AC004241.3	0.290322581	1.096774194	0.290322581
AC004386.1	0.086956522	1.043478261	0.086956522
AC004453.1	0.339753467	1.726502311	0.172435754
AC004552.1	0.129032258	1.032258065	0.112903226
AC004585.1	0.428571429	1	0.428571429
AC004801.1	0.444444444	1	0.444444444
AC004803.1	0.125	1	0.125
AC004812.2	0.875	1.125	0.75
AC004816.1	0.666666667	1.083333333	0.625
AC004816.2	0.5	1	0.5
AC004832.3	1	1.111111111	0.888888889
AC004832.6	0.833333333	1	0.833333333
AC004846.2	0.375	1	0.375
AC004865.2	0.583333333	1	0.583333333
AC004884.1	0.127272727	1	0.127272727
AC004889.1	0.166666667	1	0.166666667
AC004890.1	0.468085106	1	0.468085106
AC004898.1	0.375	1	0.375
AC004908.2	1	1	1
AC004917.1	0.818181818	1.363636364	0.659090909
AC004918.1	0.2	1	0.2
AC004922.1	0.743589744	1.179487179	0.628205128
AC004941.2	0.336206897	1.060344828	0.318965517
AC004943.2	0.363636364	1.318181818	0.215909091
AC004951.4	0.447368421	1	0.447368421
AC004967.1	0.458333333	1.041666667	0.458333333
AC004967.2	0.8	1.2	0.6
AC004980.1	0.98245614	1.175438596	0.815789474
AC004980.3	0.6	1	0.6
AC004987.2	0.142857143	1	0.142857143
AC005000.1	0.396624473	1.11814346	0.331926864
AC005005.4	0.75	1.125	0.625
AC005037.1	0.428571429	1	0.428571429
AC005041.1	0.166666667	1	0.166666667
AC005041.5	0.166666667	1	0.166666667
AC005052.2	0.461538462	1	0.461538462
AC005062.1	0.944444444	1.055555556	0.888888889
AC005076.1	0.4375	1.0625	0.375
AC005083.1	0.470588235	1.117647059	0.411764706
AC005154.5	0.5	1	0.5
AC005229.1	0.315789474	1.078947368	0.302631579
AC005256.1	0.565217391	1	0.565217391
AC005258.1	0.388888889	1	0.388888889
AC005261.1	0.659793814	1.175257732	0.551546392
AC005324.3	0.714285714	1	0.714285714
AC005332.6	0.142857143	1	0.142857143
AC005363.2	0.6	1	0.6
AC005476.2	0.2	1	0.2
AC005480.1	0.333333333	1.222222222	0.333333333
AC005520.1	0.818181818	1	0.818181818
AC005532.1	1	1	1
AC005562.1	0.428571429	1	0.428571429
AC005670.1	0.166666667	1	0.166666667
AC005670.3	0.571428571	1.142857143	0.468253968
AC005674.2	1	1	1
AC005699.1	0.909090909	1.181818182	0.727272727
AC005702.1	0.4	1	0.4
AC005726.1	0.297297297	1.108108108	0.256756757
AC005726.3	0.285714286	1	0.285714286
AC005785.2	1	1.2	0.9
AC005822.1	0.388888889	1	0.388888889
AC005831.1	0.1	1.1	0.1
AC005837.1	0.5	1.166666667	0.5
AC005837.2	0.055555556	1.055555556	0.055555556
AC005839.1	0.636363636	1	0.636363636
AC005840.1	0.242718447	1.038834951	0.233009709
AC005865.1	0.454545455	1.181818182	0.363636364
AC005912.1	0.240454545	2.472727273	0.090820002
AC005943.1	0.666666667	1	0.666666667
AC005993.1	0.428571429	1.142857143	0.428571429
AC006001.3	0.666666667	1.12345679	0.586419753
AC006026.1	0.285714286	1.142857143	0.285714286
AC006028.1	0.346153846	1.038461538	0.336538462
AC006030.1	0.153846154	1	0.153846154
AC006059.1	0.133333333	1.066666667	0.133333333
AC006059.2	0.590909091	1.045454545	0.545454545
AC006064.2	0.058823529	1.117647059	0.058823529
AC006064.6	0.896551724	1.103448276	0.810344828
AC006077.2	0.454545455	1.090909091	0.454545455
AC006160.1	0.333333333	1	0.333333333
AC006206.2	0.6	1.4	0.5
AC006210.2	0.2	1	0.2
AC006230.1	0.777777778	1.166666667	0.611111111
AC006329.1	1.041666667	1.183333333	0.870833333
AC006333.2	0.6	1	0.6
AC006369.1	0.166666667	1	0.166666667
AC006445.2	0.833333333	1	0.833333333
AC006449.6	1	1	1
AC006453.2	0.244444444	1.066666667	0.222222222
AC006486.1	0.6	1	0.6
AC006487.1	0.6	1.133333333	0.555555556
AC006504.5	0.666666667	1.047619048	0.642857143
AC006511.3	0.886363636	1.022727273	0.863636364
AC006511.4	0.047058824	1.070588235	0.047058824
AC006538.1	0.692307692	1	0.692307692
AC006538.2	0.833333333	1	0.833333333
AC006547.1	0.142857143	1	0.142857143
AC006970.1	0.470588235	1	0.470588235
AC006978.2	0.666666667	1.166666667	0.666666667
AC007000.3	0.916666667	1.083333333	0.833333333
AC007038.1	0.6	1	0.6
AC007038.2	1.2	1.2	1
AC007066.2	1.2	1.2	1
AC007114.1	0.333333333	1	0.333333333
AC007160.1	0.077922078	1.012987013	0.077922078
AC007182.2	0.181434599	1.200421941	0.155063291
AC007192.1	0.555555556	1	0.555555556
AC007216.4	0.272727273	1.090909091	0.204545455
AC007229.1	0.063829787	1.042553191	0.063829787
AC007238.1	0.196261682	1.098130841	0.16588785
AC007240.3	0.8	1	0.8
AC007285.1	0.2	1	0.2
AC007318.1	0.199052133	1.156398104	0.172985782
AC007318.2	0.545454545	1	0.545454545
AC007319.1	0.25	1	0.25
AC007325.4	0.041666667	1.041666667	0.041666667
AC007383.1	0.0625	1	0.0625
AC007389.1	0.571428571	1	0.571428571
AC007405.1	0.095238095	1.047619048	0.071428571
AC007485.2	0.5	1	0.5
AC007537.1	0.142857143	1	0.142857143
AC007566.1	0.4	1.1	0.4
AC007610.1	0.15	1.05	0.15
AC007611.1	0.125	1	0.125
AC007683.1	0.14354067	1.14354067	0.128275234
AC007686.1	0.5	1	0.5
AC007686.4	0.222222222	1	0.222222222
AC007688.2	0.217391304	1.02173913	0.217391304
AC007780.1	0.76	1.04	0.72
AC007969.1	0.175770308	1.832633053	0.093261487
AC007996.1	1.192307692	1.192307692	1
AC007998.2	0.6	1	0.6
AC008012.1	0.9	1	0.9
AC008014.1	0.483516484	1.120879121	0.428571429
AC008026.2	0.159292035	1.097345133	0.150442478
AC008035.1	0.063829787	1.042553191	0.063829787
AC008038.1	0.151394422	1.427622842	0.099236388
AC008105.1	1	1.2	0.8
AC008105.2	0.444444444	1	0.444444444
AC008124.1	0.736842105	1.052631579	0.736842105
AC008267.3	0.352941176	1.058823529	0.352941176
AC008267.5	0.263157895	1.052631579	0.263157895
AC008269.1	0.636363636	1	0.636363636
AC008427.1	0.296296296	1.037037037	0.296296296
AC008429.2	0.0625	1.205882353	0.055147059
AC008438.1	0.5	1	0.5
AC008440.2	0.037037037	1.074074074	0.037037037
AC008443.1	0.857142857	1.047619048	0.80952381
AC008443.5	0.153846154	1.076923077	0.153846154
AC008481.1	0.173913043	1	0.173913043
AC008537.1	0.75	1	0.75
AC008543.1	0.625	1	0.625
AC008575.1	0.9	1	0.9
AC008581.2	0.166666667	1.083333333	0.166666667
AC008610.1	0.857142857	1	0.857142857
AC008629.1	0.333333333	1.166666667	0.333333333
AC008649.2	0.5	1	0.5
AC008677.2	0.230769231	1	0.230769231
AC008691.1	0.444444444	1	0.444444444
AC008695.1	0.5	1	0.5
AC008696.2	0.2	1	0.2
AC008725.1	0.4	1	0.4
AC008735.2	0.125	1	0.125
AC008736.1	0.166666667	1	0.166666667
AC008764.1	0.580645161	1.096774194	0.548387097
AC008764.2	0.444444444	1.111111111	0.444444444
AC008764.4	0.571428571	1.142857143	0.571428571
AC008764.6	0.333333333	1	0.333333333
AC008771.1	0.214285714	1.071428571	0.214285714
AC008781.1	0.166666667	1.166666667	0.166666667
AC008813.1	0.5	1	0.5
AC008878.1	0.714285714	1	0.714285714
AC008878.3	1	1.111111111	0.888888889
AC008894.2	0.095238095	1.142857143	0.095238095
AC008915.2	0.411764706	1	0.411764706
AC008953.1	0.636363636	1	0.636363636
AC008966.1	0.263157895	1	0.263157895
AC008982.1	0.222222222	1	0.222222222
AC009005.1	0.185185185	1	0.185185185
AC009022.1	0.9	1.1	0.85
AC009041.2	0.16	1.08	0.12
AC009053.1	0.944444444	1.277777778	0.736111111
AC009053.3	0.333333333	1.166666667	0.333333333
AC009061.2	0.428571429	1	0.428571429
AC009070.1	0.909090909	1	0.909090909
AC009075.2	0.166666667	1	0.166666667
AC009088.1	0.818181818	1.090909091	0.727272727
AC009094.1	0.058823529	1.058823529	0.058823529
AC009118.3	0.846153846	1.076923077	0.769230769
AC009120.2	0.611111111	1	0.611111111
AC009220.1	0.057142857	1.028571429	0.057142857
AC009237.3	0.571428571	1	0.571428571
AC009244.1	0.142857143	1.028571429	0.142857143
AC009245.1	0.097345133	1.10619469	0.088495575
AC009275.1	0.235294118	1.058823529	0.235294118
AC009299.3	0.090909091	1	0.090909091
AC009302.1	0.584745763	1.059322034	0.525423729
AC009309.1	0.666666667	1.111111111	0.611111111
AC009318.1	0.8	1	0.8
AC009362.1	0.372340426	1.079787234	0.340425532
AC009403.1	0.631578947	1.157894737	0.473684211
AC009403.2	0.5	1.125	0.5
AC009404.1	0.846153846	1.102564103	0.743589744
AC009413.1	0.446808511	1.042553191	0.425531915
AC009487.2	0.75	1	0.75
AC009533.1	0.75	1	0.75
AC009630.1	0.285714286	1.047619048	0.285714286
AC009690.1	0.727272727	1.181818182	0.636363636
AC009690.2	0.333333333	1	0.333333333
AC009779.2	0.428571429	1	0.428571429
AC009779.4	0.285714286	1	0.285714286
AC009879.2	0.916666667	1	0.916666667
AC009879.3	0.2	1	0.2
AC009879.4	0.4	1.2	0.2
AC009927.1	0.6	1	0.6
AC009948.1	0.189781022	1.051094891	0.178832117
AC009955.2	0.5	1.2	0.4
AC009996.1	0.428571429	1	0.428571429
AC010095.1	0.2	1	0.2
AC010099.1	0.533333333	1.066666667	0.488888889
AC010149.1	0.085106383	1.063829787	0.085106383
AC010197.2	0.795918367	1.040816327	0.775510204
AC010198.2	0.555555556	1.166666667	0.472222222
AC010323.1	1	1.2	0.8
AC010325.1	0.6	1	0.6
AC010326.2	1	1	1
AC010326.4	0.833333333	1	0.833333333
AC010327.4	0.5	1.2	0.4
AC010328.2	0.11627907	1.023255814	0.11627907
AC010331.1	0.6	1	0.6
AC010343.1	0.221556886	1.732784431	0.118766957
AC010343.3	0.2	1	0.2
AC010422.2	0.642857143	1	0.642857143
AC010422.8	0.454545455	1	0.454545455
AC010460.3	0.384615385	1.076923077	0.384615385
AC010468.1	0.401960784	1.068627451	0.362745098
AC010469.2	0.4	1	0.4
AC010503.4	0.545454545	1.045454545	0.5
AC010519.1	0.8125	1	0.8125
AC010522.1	0.857142857	1	0.857142857
AC010531.1	0.8	1.2	0.6
AC010531.6	0.307692308	1.076923077	0.307692308
AC010536.1	0.5	1.166666667	0.333333333
AC010538.1	0.333333333	1	0.333333333
AC010616.1	0.333333333	1	0.333333333
AC010618.3	0.825	1.075	0.75
AC010624.5	0.888888889	1.037037037	0.851851852
AC010642.2	0.1	1.033333333	0.1
AC010655.4	0.888888889	1.027777778	0.861111111
AC010761.1	0.285714286	1	0.285714286
AC010834.2	0.538461538	1	0.538461538
AC010878.1	0.166666667	1	0.166666667
AC010894.1	0.16	1	0.16
AC010894.3	0.08988764	1.112359551	0.078651685
AC010969.2	0.228571429	1.114285714	0.228571429
AC010976.1	0.111111111	1	0.111111111
AC011005.1	0.2	1	0.2
AC011029.1	0.6	1	0.6
AC011043.1	0.534246575	1.068493151	0.5
AC011287.1	0.2	1	0.2
AC011407.1	0.2	1	0.2
AC011444.1	0.545454545	1	0.545454545
AC011452.1	0.038461538	1.038461538	0.038461538
AC011455.2	0.157894737	1.157894737	0.122807018
AC011462.1	0.315789474	1.052631579	0.315789474
AC011466.1	0.2	1	0.2
AC011466.3	0	1	0
AC011472.2	0.4	1	0.4
AC011476.2	0.428571429	1	0.428571429
AC011476.3	0.714285714	1.047619048	0.666666667
AC011477.1	0.8	1.2	0.666666667
AC011483.1	0.076923077	1	0.076923077
AC011495.1	0.060606061	1.050505051	0.060606061
AC011498.7	0.80952381	1.095238095	0.75
AC011603.2	0.380952381	1.095238095	0.333333333
AC011604.2	0.777777778	1.111111111	0.722222222
AC011825.1	0.2	1	0.2
AC011825.3	0.8	1.2	0.7
AC011921.1	0.4	1	0.4
AC011921.3	0.175438596	1	0.175438596
AC011979.1	0.206278027	1.089686099	0.180866966
AC011997.1	0.75	1	0.75
AC012065.5	0.110294118	1.172794118	0.083946078
AC012066.1	0.142857143	1.040816327	0.142857143
AC012073.1	0.285714286	1	0.285714286
AC012085.1	0.285714286	1.142857143	0.285714286
AC012146.1	0.25	1.080357143	0.227678571
AC012184.2	0.666666667	1	0.666666667
AC012184.3	0.4	1	0.4
AC012213.2	0.666666667	1.166666667	0.5
AC012213.5	0.066666667	1.133333333	0.05
AC012306.2	0.666666667	1.166666667	0.666666667
AC012313.3	0.4	1	0.4
AC012354.2	0.129032258	1.172043011	0.103046595
AC012360.3	0.84	1.12	0.72
AC012409.2	0.285714286	1.285714286	0.285714286
AC012459.1	0.208333333	1.125	0.145833333
AC012467.2	0.3	1.2	0.3
AC012485.1	0.161290323	1	0.161290323
AC012531.3	0.7	1	0.7
AC012569.1	0.333333333	1	0.333333333
AC012618.1	0.12	1.08	0.098888889
AC012625.1	0.368421053	1.157894737	0.315789474
AC012640.2	0.666666667	1	0.666666667
AC012676.1	0.714285714	1.285714286	0.630952381
AC012676.5	0.8	1	0.8
AC013287.1	0.142857143	1	0.142857143
AC013391.2	0.8	1.2	0.6
AC013394.1	0.6	1	0.6
AC013470.3	0.25	1.041666667	0.229166667
AC013489.1	0.4	1	0.4
AC015712.1	0.25	1	0.25
AC015712.2	0.32	1.04	0.32
AC015712.5	0.75	1	0.75
AC015813.1	0.625	1.041666667	0.583333333
AC015813.2	0.9	1.2	0.7
AC015813.6	0.2	1.066666667	0.166666667
AC015849.1	0.8	1	0.8
AC015849.3	0.181818182	1.121212121	0.166666667
AC015849.6	0.316666667	1.033333333	0.291666667
AC015871.1	0.285714286	1.095238095	0.285714286
AC015911.4	0.3125	1	0.3125
AC015912.3	0.717391304	1.130434783	0.641304348
AC015987.1	0.055555556	1.055555556	0.055555556
AC016065.1	0.739130435	1	0.739130435
AC016074.2	0.607692308	1.092307692	0.565384615
AC016394.1	0.888888889	1	0.888888889
AC016394.2	0.454545455	1.090909091	0.409090909
AC016582.2	0.8	1	0.8
AC016596.3	0.102564103	1.025641026	0.102564103
AC016687.1	0.32	1	0.32
AC016700.2	0.142857143	1	0.142857143
AC016712.1	0.089285714	1	0.089285714
AC016723.1	0.428571429	1	0.428571429
AC016727.1	0.272727273	1.090909091	0.272727273
AC016734.1	0.215384615	1.046153846	0.215384615
AC016739.1	0.157784305	3.013008812	0.046713191
AC016773.1	0.714285714	1.142857143	0.642857143
AC016831.1	0.869565217	1.086956522	0.826086957
AC016831.7	0.983471074	1.140495868	0.858126722
AC016876.1	0.222222222	1.111111111	0.222222222
AC017002.5	0.125	1	0.125
AC017083.3	0.64516129	1	0.64516129
AC018362.3	0.8	1	0.8
AC018371.2	0.166666667	1	0.166666667
AC018398.1	0.909090909	1	0.909090909
AC018475.1	0.090909091	1	0.090909091
AC018512.1	0.076923077	1.038461538	0.076923077
AC018521.1	0.333333333	1	0.333333333
AC018521.5	0.205882353	1	0.205882353
AC018523.2	1	1	1
AC018557.1	0.142857143	1.142857143	0.142857143
AC018628.1	0.545454545	1	0.545454545
AC018647.2	0.6	1	0.6
AC018738.1	0.264069264	1.134199134	0.224747475
AC018865.3	0.5	1	0.5
AC018868.1	0.130434783	1	0.130434783
AC019068.1	0.322580645	1.187096774	0.277956989
AC019069.1	1	1	1
AC019097.1	0.1	1	0.1
AC019129.1	0.151162791	1.046511628	0.145348837
AC019211.1	1	1.227272727	0.818181818
AC019257.8	0.395833333	1	0.395833333
AC020629.1	0.214285714	1.035714286	0.214285714
AC020661.1	0.666666667	1.083333333	0.583333333
AC020898.1	0.432432432	1.054054054	0.405405405
AC020904.2	0.5	1.083333333	0.416666667
AC020909.3	0.111111111	1	0.111111111
AC020915.2	0.066666667	1	0.066666667
AC020915.4	0.75	1.0625	0.6875
AC020916.1	0.785714286	1.071428571	0.75
AC021016.1	0.076923077	1	0.076923077
AC021074.1	0.154255319	1.247340426	0.112300532
AC021078.1	0.846153846	1.153846154	0.769230769
AC021087.2	0.833333333	1	0.833333333
AC021087.5	0.80952381	1.095238095	0.738095238
AC021097.2	0.6	1	0.6
AC021231.2	0.177884615	1.072115385	0.155448718
AC021660.3	0.73015873	1.222222222	0.619047619
AC021660.4	0.384615385	1	0.384615385
AC021752.1	0.75	1	0.75
AC021851.1	0.857142857	1	0.857142857
AC021945.1	1	1.166666667	0.833333333
AC022034.2	0.2	1	0.2
AC022098.1	0.157894737	1.105263158	0.131578947
AC022101.1	0.324324324	1.027027027	0.310810811
AC022107.1	1	1	1
AC022137.3	0.6875	1	0.6875
AC022137.4	0.166666667	1	0.166666667
AC022144.1	0.857142857	1	0.857142857
AC022149.1	0.208333333	1	0.208333333
AC022167.2	0.8	1	0.8
AC022182.3	0.259259259	1.037037037	0.25308642
AC022210.1	0.565656566	1.060606061	0.537037037
AC022210.2	0.777777778	1	0.777777778
AC022211.4	0.5	1	0.5
AC022400.6	0.418803419	1.111111111	0.36039886
AC022483.1	1	1	1
AC022494.1	0.272727273	1	0.272727273
AC022558.2	0.333333333	1.083333333	0.333333333
AC022826.2	0.827586207	1.034482759	0.793103448
AC022868.1	0.230769231	1.051282051	0.230769231
AC022893.1	0.909090909	1	0.909090909
AC022968.1	0.116883117	1.142857143	0.093073593
AC022973.4	0.2	1	0.2
AC022973.5	0.125	1.125	0.125
AC023043.4	1.142857143	1.142857143	1
AC023055.1	0.5	1.166666667	0.333333333
AC023157.1	0.208955224	1.029850746	0.194029851
AC023157.2	0.307692308	1	0.307692308
AC023157.3	0.8	1	0.8
AC023161.2	0.230769231	1	0.230769231
AC023232.1	0.15942029	1.072463768	0.15942029
AC023509.1	0.7	1	0.7
AC023512.1	0.142857143	1	0.142857143
AC023590.1	0.2	1	0.2
AC023644.1	0.2	1	0.2
AC023790.2	0.8	1	0.8
AC023906.1	0.632653061	1.102040816	0.56122449
AC024060.2	0.75	1	0.75
AC024075.2	0.409090909	1.045454545	0.409090909
AC024230.1	0.535714286	1.142857143	0.446428571
AC024293.1	0.146825397	2.252834467	0.053536025
AC024451.3	0.333333333	1	0.333333333
AC024558.2	0.352941176	1.058823529	0.352941176
AC024588.1	0.222222222	1	0.222222222
AC024619.4	0.381165919	1.098654709	0.343198804
AC024940.2	0.225806452	1.096774194	0.225806452
AC024940.3	0.545454545	1	0.545454545
AC024941.2	0.095238095	1.047619048	0.095238095
AC024995.1	0.666666667	1.047619048	0.642857143
AC025048.2	0.555555556	1.111111111	0.555555556
AC025048.4	0.666666667	1	0.666666667
AC025159.1	0.2	1.2	0.2
AC025161.1	0.133333333	1	0.133333333
AC025165.4	0.6	1	0.6
AC025165.5	0.4	1	0.4
AC025166.1	0.4	1	0.4
AC025171.1	0.555555556	1.111111111	0.444444444
AC025183.1	0.244444444	1.066666667	0.211111111
AC025198.1	0.369565217	1.086956522	0.347826087
AC025265.1	0.833333333	1	0.833333333
AC025271.1	1	1	1
AC025283.2	0.75	1	0.75
AC025287.1	0.260869565	1.043478261	0.260869565
AC025419.1	0.5	1.038461538	0.5
AC025449.1	0.285714286	1.142857143	0.285714286
AC025449.2	0.166666667	1.166666667	0.166666667
AC025458.1	0.18579235	1.071038251	0.174863388
AC025459.1	0.642857143	1.023809524	0.630952381
AC025569.1	0.467741935	1.129032258	0.39516129
AC025627.1	1	1	1
AC025678.3	0.2	1.2	0.2
AC025682.1	0.132075472	1.018867925	0.113207547
AC026124.2	1	1.125	0.875
AC026167.1	0.166666667	1	0.166666667
AC026271.1	0.266055046	1.064220183	0.243119266
AC026273.1	0.6	1	0.6
AC026347.1	0.05	1.1	0.05
AC026356.1	0.833333333	1	0.833333333
AC026401.3	0.333333333	1	0.333333333
AC026403.1	0.216252518	1.942243116	0.100977381
AC026412.1	0.4375	1.140625	0.354166667
AC026412.2	0.545454545	1	0.545454545
AC026462.1	0.206896552	1.123152709	0.184729064
AC026464.3	0.538461538	1	0.538461538
AC026689.1	0.2	1	0.2
AC026700.1	0.071428571	1.107142857	0.071428571
AC026748.3	0.333333333	1	0.333333333
AC026951.1	0.315789474	1.052631579	0.289473684
AC026979.2	0.3125	1.125	0.3125
AC027020.2	0.3	1	0.3
AC027031.2	0.545454545	1.060606061	0.484848485
AC027097.1	0.233333333	1	0.233333333
AC027097.2	0.333333333	1	0.333333333
AC027117.1	0.2	1.4	0.2
AC027117.2	0.333333333	1	0.333333333
AC027237.3	0.7	1.3	0.5
AC027288.3	0.1875	1	0.1875
AC027290.2	1	1.058823529	0.941176471
AC027307.3	0.8	1	0.8
AC027309.2	0.179379715	1.597652976	0.103968587
AC027313.1	0.8	1	0.8
AC027373.1	0.6	1	0.6
AC027601.1	0.166666667	1.166666667	0.166666667
AC027601.6	0.6	1	0.6
AC027612.3	0.444444444	1	0.444444444
AC027644.4	0.705882353	1.117647059	0.602941176
AC027796.3	1	1	1
AC027801.2	0.181818182	1	0.181818182
AC027808.1	0.6	1	0.6
AC034102.1	0.055813953	1.134883721	0.051162791
AC034102.2	0.615384615	1	0.615384615
AC034102.4	0.036585366	1.146341463	0.036585366
AC034139.1	0.875	1.25	0.71875
AC034193.1	0.333333333	1.083333333	0.291666667
AC034198.2	0.75	1	0.75
AC034207.1	0.070175439	1.01754386	0.070175439
AC034231.1	0.5	1	0.5
AC034236.1	0.179195804	2.700611888	0.062792373
AC034236.2	0.857142857	1.142857143	0.714285714
AC036103.1	0.1	1.1	0.1
AC036214.3	0.785714286	1.142857143	0.785714286
AC036214.4	0.142857143	1.142857143	0.142857143
AC040160.1	0.6	1	0.6
AC040162.1	0.8	1	0.8
AC040169.1	0.714285714	1.285714286	0.535714286
AC040970.1	0.6	1.2	0.4
AC040977.2	0.142857143	1	0.142857143
AC044787.1	0.209109731	1.256728778	0.158661146
AC046134.2	0.333333333	1.037037037	0.296296296
AC046143.1	0.04	1	0.04
AC046176.1	0.2375	1.075	0.202083333
AC048338.1	0.714285714	1	0.714285714
AC048338.2	0.833333333	1	0.833333333
AC048341.1	1	1.2	0.8
AC048344.4	0.8	1	0.8
AC051619.5	0.818181818	1	0.818181818
AC053513.1	0.6	1	0.6
AC055855.1	0.5	1	0.5
AC058822.1	0.208333333	1.083333333	0.208333333
AC060766.3	0.228571429	1.028571429	0.228571429
AC060780.1	0.789473684	1.052631579	0.736842105
AC062015.1	0.923076923	1.076923077	0.846153846
AC063947.2	0.266666667	1	0.266666667
AC064799.1	0.371657754	1.176470588	0.305608607
AC064807.1	0.8	1.2	0.7
AC067852.5	0.555555556	1	0.555555556
AC067904.2	0.166666667	1	0.166666667
AC067942.1	0.318181818	1.045454545	0.287878788
AC067956.1	0.615384615	1	0.615384615
AC068025.2	0.6	1	0.6
AC068205.2	0.75	1.125	0.625
AC068282.1	0.357142857	1.142857143	0.357142857
AC068473.5	0.666666667	1	0.666666667
AC068522.1	0.153846154	1.076923077	0.115384615
AC068533.3	0.205882353	1.117647059	0.18627451
AC068533.4	0.733333333	1	0.733333333
AC068587.4	0.43902439	1.146341463	0.410569106
AC068631.1	0.333333333	1	0.333333333
AC068633.1	0.71969697	1.151515152	0.622474747
AC068657.1	0.357142857	1	0.357142857
AC068724.3	0.2	1	0.2
AC068760.1	0.571428571	1	0.571428571
AC068888.1	0.153846154	1.08974359	0.141025641
AC068896.1	0.823529412	1.176470588	0.647058824
AC068993.1	0.133333333	1.066666667	0.133333333
AC069213.3	0.064935065	1.038961039	0.064935065
AC069218.1	0.401960784	1.058823529	0.385620915
AC069544.1	0.6	1.2	0.4
AC073050.1	0.2	1.2	0.2
AC073063.1	0.272727273	1	0.272727273
AC073072.2	0.25	1	0.25
AC073073.1	0.1	1	0.1
AC073107.1	0.534883721	1.186046512	0.406976744
AC073114.1	0.6	1	0.6
AC073130.2	0.103448276	1	0.103448276
AC073136.1	0.375	1	0.375
AC073283.3	0.882352941	1.058823529	0.882352941
AC073310.1	0.428571429	1	0.428571429
AC073332.1	0.8	1.2	0.6
AC073335.1	0.138888889	1.041666667	0.128472222
AC073343.2	0.166666667	1	0.166666667
AC073475.1	0.173913043	1	0.173913043
AC073529.1	0.5	1.25	0.5
AC073585.1	0.5	1.3	0.4
AC073593.2	0.2	1.2	0.2
AC073610.2	0.592592593	1.092592593	0.546296296
AC073611.1	0.333333333	1	0.333333333
AC073861.1	0.223897475	3.281568036	0.061396579
AC073869.1	0.398230088	1.07079646	0.362831858
AC073896.1	0.75	1	0.75
AC073896.2	0.25	1	0.25
AC074032.1	0.44	1.12	0.4
AC074043.1	0.461538462	1	0.461538462
AC074117.1	0.526315789	1	0.526315789
AC074386.1	0.75	1.05	0.7
AC077690.1	0.142857143	1	0.142857143
AC078777.1	0.058823529	1	0.058823529
AC078778.1	1	1.083333333	0.916666667
AC078817.1	0.25739645	1.139053254	0.223865878
AC078820.1	0.296296296	1.111111111	0.296296296
AC078820.2	0.272727273	1	0.272727273
AC078846.1	0.666666667	1	0.666666667
AC078923.1	0.476744186	1.151162791	0.459302326
AC078927.1	0.391304348	1.043478261	0.380434783
AC078991.1	0.063829787	1.042553191	0.063829787
AC078993.1	0.692307692	1.038461538	0.692307692
AC079140.2	0.164583333	1.235416667	0.121979167
AC079142.1	0.714285714	1	0.714285714
AC079250.1	0.208955224	1	0.208955224
AC079313.2	0.139534884	1.093023256	0.085271318
AC079316.1	0.8	1	0.8
AC079447.1	0.538461538	1.128205128	0.448717949
AC079594.2	0.260869565	1	0.260869565
AC079600.1	0.333333333	1	0.333333333
AC079601.2	0.290322581	1	0.290322581
AC079776.4	0.5	1.1	0.5
AC079779.2	0.944444444	1.138888889	0.805555556
AC079781.5	0.633333333	1.066666667	0.583333333
AC079807.1	0.4	1	0.4
AC079834.1	0.2	1	0.2
AC079841.2	0.375	1	0.375
AC079905.1	0.363636364	1	0.363636364
AC079922.1	0.094017094	1.025641026	0.094017094
AC079922.2	0.857142857	1	0.857142857
AC079944.2	0.444444444	1	0.444444444
AC079949.2	0.571428571	1	0.571428571
AC079949.3	0.666666667	1	0.666666667
AC080023.2	0.25	1	0.25
AC080079.2	0.875	1.125	0.8125
AC080162.1	0.1	1	0.1
AC080188.2	0.714285714	1	0.714285714
AC083798.2	0.533333333	1.066666667	0.5
AC083799.1	0.461538462	1.153846154	0.423076923
AC083855.2	0.666666667	1.027777778	0.638888889
AC083904.1	0.238095238	1	0.238095238
AC084198.2	1.071428571	1.214285714	0.857142857
AC084337.2	0.625	1	0.625
AC084824.1	0.106382979	1.109929078	0.081028369
AC084880.1	0.064516129	1.183870968	0.052150538
AC087280.2	0.714285714	1	0.714285714
AC087283.1	0.142857143	1	0.142857143
AC087343.1	0.141414141	1.03030303	0.131313131
AC087392.1	0.744186047	1.046511628	0.697674419
AC087482.1	0.333333333	1.111111111	0.305555556
AC087500.1	0.4375	1	0.4375
AC087521.2	0.25	1.0625	0.25
AC087632.2	0.476190476	1.047619048	0.452380952
AC087645.2	0.5	1	0.5
AC087721.2	0.64	1.04	0.64
AC087752.1	0.666666667	1	0.666666667
AC087763.1	0.466666667	1	0.466666667
AC087854.2	0.083333333	1	0.083333333
AC087857.1	0.444444444	1	0.444444444
AC087893.2	0.833333333	1	0.833333333
AC089983.1	0.459459459	1.148648649	0.398648649
AC090013.1	0.2	1	0.2
AC090015.1	0.555555556	1	0.555555556
AC090023.2	0.571428571	1.142857143	0.571428571
AC090061.1	0.2	1.2	0.2
AC090114.1	0.139917695	1.102880658	0.124142661
AC090114.3	1	1.166666667	0.833333333
AC090159.1	1.142857143	1.142857143	1
AC090181.2	0.875	1	0.875
AC090204.1	0.255319149	1.042553191	0.212765957
AC090281.1	0.38028169	1.098591549	0.302816901
AC090360.1	0.88	1.04	0.86
AC090409.1	0.692307692	1.076923077	0.615384615
AC090498.1	0.088819227	2.332810867	0.036723164
AC090543.2	0.107142857	1.017857143	0.107142857
AC090579.1	0.166666667	1	0.166666667
AC090589.1	0.279279279	1.171171171	0.238363363
AC090607.2	1.142857143	1.285714286	0.857142857
AC090673.1	0.222222222	1	0.222222222
AC090686.1	0.266666667	1.033333333	0.266666667
AC090709.1	0.2	1	0.2
AC090771.1	0.571428571	1	0.571428571
AC090912.1	0.166666667	1	0.166666667
AC090971.3	0.8	1	0.8
AC091045.1	0.2	1.1	0.2
AC091057.1	0.75	1.083333333	0.708333333
AC091057.6	0.875	1	0.875
AC091133.1	0.307692308	1	0.307692308
AC091133.6	0.714285714	1	0.714285714
AC091153.1	0.348484848	1.060606061	0.318181818
AC091153.2	0.181818182	1	0.181818182
AC091153.3	0.2	1	0.2
AC091180.5	0.227272727	1.090909091	0.227272727
AC091212.1	0.653846154	1.076923077	0.653846154
AC091271.1	0.777777778	1	0.777777778
AC091429.1	0.321428571	1.071428571	0.285714286
AC091729.3	0.266666667	1.044444444	0.233333333
AC091820.1	0.142857143	1	0.142857143
AC091887.1	0.583333333	1	0.583333333
AC091959.3	0.736842105	1.105263158	0.684210526
AC092017.1	0.08045977	1.034482759	0.08045977
AC092045.1	0.166666667	1.037037037	0.157407407
AC092047.1	0.117647059	1.044117647	0.117647059
AC092115.1	0.2	1.05	0.15
AC092115.3	0.461538462	1	0.461538462
AC092142.1	0.25	1	0.25
AC092155.2	0.290322581	1	0.290322581
AC092164.1	0.2	1	0.2
AC092306.1	0.588235294	1.176470588	0.441176471
AC092324.2	0.576271186	1.050847458	0.542372881
AC092329.4	0.4	1	0.4
AC092597.1	0.307692308	1.025641026	0.307692308
AC092647.5	0.8125	1.25	0.625
AC092650.1	0.555555556	1.111111111	0.555555556
AC092683.1	0.4	1	0.4
AC092718.2	0.357142857	1	0.357142857
AC092718.4	0.351351351	1.081081081	0.324324324
AC092718.8	0.425	1.075	0.4125
AC092720.1	0.2	1	0.2
AC092745.3	0.131578947	1.052631579	0.131578947
AC092745.5	0.666666667	1	0.666666667
AC092747.4	0.375	1.125	0.333333333
AC092809.3	0.43	1.03	0.405
AC092821.3	0.714285714	1	0.714285714
AC092868.3	0.75	1	0.75
AC092902.4	0.666666667	1.222222222	0.611111111
AC092944.1	0.6	1.266666667	0.533333333
AC093014.1	0.303571429	1.017857143	0.303571429
AC093142.1	0.333333333	1	0.333333333
AC093152.1	1.1	1.1	1
AC093157.1	0.346153846	1.115384615	0.346153846
AC093162.1	0.035294118	1.094117647	0.035294118
AC093297.2	0.222222222	1	0.222222222
AC093323.1	0.515789474	1.063157895	0.494736842
AC093423.3	0.75	1	0.75
AC093433.1	0.075	1.05	0.075
AC093535.1	0.1	1.1	0.1
AC093591.1	0.108695652	1.065217391	0.092391304
AC093627.4	0.5	1.166666667	0.333333333
AC093627.5	0.75	1.083333333	0.666666667
AC093668.1	0.2	1.2	0.2
AC093673.1	0.576923077	1.076923077	0.557692308
AC093677.1	0.153846154	1.076923077	0.153846154
AC093700.1	0.4	1	0.4
AC093724.1	0.375	1	0.375
AC093752.1	0.75	1.09375	0.65625
AC093827.1	0.333333333	1	0.333333333
AC093827.2	0.5	1.166666667	0.5
AC093827.5	0.6	1.2	0.6
AC093840.1	0.039130435	1.065217391	0.034782609
AC093866.1	0.75	1.05	0.7
AC093884.1	0.666666667	1	0.666666667
AC093909.1	0.428571429	1.085714286	0.4
AC093916.1	0.625	1	0.625
AC096564.1	0.111111111	1	0.111111111
AC096664.2	0.206521739	1.032608696	0.201086957
AC096677.1	0.444444444	1.222222222	0.444444444
AC096887.1	0.375	1	0.375
AC097015.1	0.714285714	1	0.714285714
AC097263.1	0.11461794	1.302325581	0.094063439
AC097376.3	0.3125	1.125	0.3125
AC097493.4	0.4	1	0.4
AC097522.2	0.6	1	0.6
AC097523.1	0.4	1	0.4
AC097534.1	0.1	1	0.1
AC097658.1	0.166666667	1	0.166666667
AC097662.1	0.5	1	0.5
AC097713.2	0.125	1	0.125
AC098484.4	0.214285714	1	0.214285714
AC098487.1	0.571428571	1.071428571	0.571428571
AC098582.1	0.5	1	0.5
AC098583.1	0.2	1	0.2
AC098588.2	0.941176471	1.058823529	0.882352941
AC098588.3	0.4	1	0.4
AC098591.3	0.181488203	1.315789474	0.129612825
AC098614.3	0.608695652	1.02173913	0.586956522
AC098820.1	0.307692308	1.076923077	0.230769231
AC098824.1	0.333333333	1	0.333333333
AC098859.1	0.555555556	1.055555556	0.555555556
AC098934.1	0.391304348	1.043478261	0.347826087
AC098934.3	0.110294118	1.029411765	0.110294118
AC099336.2	0.297385621	1.120915033	0.253812636
AC099340.1	0.8	1	0.8
AC099343.1	0.111111111	1	0.111111111
AC099487.2	0.4	1.2	0.2
AC099489.1	1.142857143	1.428571429	0.714285714
AC099518.1	0.833333333	1	0.833333333
AC099520.1	0.970588235	1.323529412	0.661764706
AC099560.2	0.170960187	2.00234192	0.083176045
AC099778.1	0.666666667	1	0.666666667
AC099789.1	0.04	1	0.04
AC099811.2	1	1	1
AC099850.1	0.727272727	1.181818182	0.636363636
AC099850.2	0.226190476	1.202380952	0.207057823
AC100810.1	0.333333333	1.177777778	0.255555556
AC100830.1	0.166666667	1.166666667	0.166666667
AC100861.1	0.411764706	1.058823529	0.411764706
AC102953.2	0.8	1.1	0.8
AC103591.1	0.25	1.041666667	0.25
AC103591.3	0.722222222	1	0.722222222
AC103691.1	0.166666667	1.166666667	0.166666667
AC103702.2	0.673469388	1.091836735	0.612244898
AC103718.1	0.666666667	1	0.666666667
AC103988.1	0.4	1	0.4
AC104024.2	0.666666667	1	0.666666667
AC104027.1	0.142857143	1	0.142857143
AC104046.1	0.234042553	1.021276596	0.234042553
AC104066.4	0.125	1.375	0.041666667
AC104088.1	0.272727273	1	0.272727273
AC104109.3	0.741935484	1.064516129	0.709677419
AC104109.4	0.666666667	1.133333333	0.533333333
AC104113.1	0.4	1.2	0.4
AC104162.2	0.571428571	1.142857143	0.428571429
AC104297.1	0.083333333	1.066666667	0.083333333
AC104306.1	0.352941176	1	0.352941176
AC104316.1	0.090909091	1	0.090909091
AC104339.1	0.2	1	0.2
AC104365.1	0.157894737	1.052631579	0.157894737
AC104383.2	0.769230769	1.153846154	0.615384615
AC104389.5	0.928571429	1	0.928571429
AC104390.1	0.315789474	1.087719298	0.307017544
AC104461.1	0.181818182	1	0.181818182
AC104472.3	0.818181818	1	0.818181818
AC104563.1	0.134328358	1.014925373	0.134328358
AC104596.1	1.142857143	1.285714286	0.857142857
AC104619.1	0.615384615	1	0.615384615
AC104651.1	0.22	1.04	0.21
AC104667.2	0.298507463	1.149253731	0.298507463
AC104759.1	0.428571429	1	0.428571429
AC104837.1	0.290322581	1.096774194	0.241935484
AC104849.1	1.076923077	1.123076923	0.953846154
AC104850.2	0.2	1	0.2
AC104986.1	0.6	1	0.6
AC105001.1	0.142857143	1	0.142857143
AC105036.3	0.733333333	1.133333333	0.666666667
AC105052.2	1	1.166666667	0.916666667
AC105052.4	0.909090909	1	0.909090909
AC105118.1	0.285714286	1.142857143	0.285714286
AC105219.1	0.666666667	1	0.666666667
AC105233.5	0.611111111	1.111111111	0.5
AC105250.1	0.318181818	1	0.318181818
AC105339.4	0.2	1	0.2
AC105345.1	0.8	1	0.8
AC105399.1	0.875	1	0.875
AC105460.1	0.468965517	1.137931034	0.410804598
AC105460.2	0.15625	1.109375	0.1484375
AC105916.1	0.35	1.05	0.3
AC106795.1	0.15	1.1	0.13
AC106795.3	1.444444444	1.444444444	1
AC106820.1	0.208333333	1.069444444	0.180555556
AC106820.5	0.125	1	0.125
AC106872.2	0.116666667	1	0.116666667
AC107032.1	0.117647059	1	0.117647059
AC107032.2	0.4	1.2	0.4
AC107068.1	0.818181818	1.090909091	0.727272727
AC107075.1	0.135278515	1.206896552	0.117595049
AC107081.2	0.05	1.25	0.05
AC107223.1	0.6	1	0.6
AC107308.1	0.93814433	1.041237113	0.896907216
AC107419.1	0.863636364	1.090909091	0.772727273
AC107871.1	0.636363636	1	0.636363636
AC107918.4	0.3125	1	0.3125
AC107956.1	0.066666667	1	0.066666667
AC107959.1	0.833333333	1	0.833333333
AC107959.4	0.333333333	1	0.333333333
AC107983.1	0.08	1.04	0.08
AC108022.1	0.625	1	0.625
AC108073.1	0.214285714	1.071428571	0.178571429
AC108134.1	0.375	1	0.375
AC108134.2	0.777777778	1.222222222	0.611111111
AC108161.1	0.181818182	1	0.181818182
AC108174.1	0.766666667	1.083333333	0.725
AC108488.3	0.428571429	1	0.428571429
AC108516.2	1.2	1.2	1
AC108519.1	0.222222222	1	0.222222222
AC108676.1	0.722222222	1	0.722222222
AC108860.2	0.2	1.1	0.2
AC109322.1	0.6	1.2	0.5
AC109460.2	0.130434783	1.086956522	0.130434783
AC109587.1	0.076923077	1	0.076923077
AC110079.1	1	1	1
AC110275.1	0.727272727	1.090909091	0.727272727
AC110285.2	0.333333333	1	0.333333333
AC110285.6	0.666666667	1	0.666666667
AC110588.1	1	1.05	0.95
AC110795.1	0.5	1	0.5
AC110926.1	0.428571429	1	0.428571429
AC110994.2	0.249221184	1.177570093	0.209761163
AC110998.1	0.166666667	1	0.166666667
AC112128.1	0.916666667	1.083333333	0.833333333
AC112184.1	1.166666667	1.333333333	0.916666667
AC112191.2	0.089171975	1.212314225	0.072009908
AC112220.2	0.947368421	1.052631579	0.894736842
AC112493.1	0.5	1	0.5
AC112504.2	0.875	1.1875	0.71875
AC112907.1	0.3	1.2	0.233333333
AC113367.1	0.147435897	1.076923077	0.137820513
AC113404.3	0.545454545	1.090909091	0.454545455
AC113410.3	0.571428571	1	0.571428571
AC113414.1	0.2	1	0.2
AC113935.1	0.105130362	1.602186712	0.059909743
AC114271.1	0.6	1	0.6
AC114491.1	0.124716553	1.448979592	0.078930461
AC114728.1	0.033333333	1.016666667	0.033333333
AC114763.1	0.888888889	1	0.888888889
AC115223.1	0.228862974	1.371720117	0.163131681
AC115284.4	1.071428571	1.178571429	0.910714286
AC115837.1	0.276785714	1.160714286	0.230654762
AC116049.2	0.208333333	1	0.208333333
AC116347.1	0.128712871	1.079207921	0.123762376
AC116362.1	0.222222222	1	0.222222222
AC116366.3	0.866666667	1	0.866666667
AC116533.1	0.10519802	2.88820132	0.034449164
AC116562.4	0.466666667	1	0.466666667
AC116913.1	0.5	1.071428571	0.5
AC116917.1	0.416666667	1	0.416666667
AC117378.1	1	1	1
AC117382.1	0.031746032	1.031746032	0.031746032
AC117409.1	0.333333333	1	0.333333333
AC117503.3	0.923076923	1.153846154	0.769230769
AC118344.1	0.142857143	1	0.142857143
AC118549.1	0.759036145	1.048192771	0.710843373
AC118553.2	1.166666667	1.166666667	1
AC119403.1	0.625	1	0.625
AC119673.2	0.625	1	0.625
AC120036.1	0.714285714	1.142857143	0.571428571
AC120114.3	0.833333333	1	0.833333333
AC120498.8	0.4	1	0.4
AC121761.1	0.6875	1.125	0.6875
AC122688.1	0.166666667	1	0.166666667
AC122688.3	0.714285714	1	0.714285714
AC122718.1	0.291666667	1.041666667	0.291666667
AC124045.1	1	1.285714286	0.714285714
AC124798.1	0.166666667	1	0.166666667
AC124916.1	0.125	1	0.125
AC124944.2	1	1.142857143	0.857142857
AC125494.1	0.5	1.166666667	0.333333333
AC125616.1	0.444444444	1.222222222	0.388888889
AC125807.2	0.333333333	1	0.333333333
AC126389.1	0.571428571	1	0.571428571
AC126474.2	0.142857143	1	0.142857143
AC126696.3	0.5	1	0.5
AC127502.1	1	1.4	0.6
AC130324.2	0.333333333	1.166666667	0.333333333
AC130650.2	1	1	1
AC130689.1	0.222222222	1.111111111	0.222222222
AC131009.3	0.444444444	1	0.444444444
AC131160.1	0.842105263	1	0.842105263
AC131206.1	0.5	1	0.5
AC131212.3	0.6	1	0.6
AC131235.1	0.176339286	1.463169643	0.108165601
AC131571.1	0.333333333	1	0.333333333
AC132008.2	0.591549296	1.028169014	0.577464789
AC132812.1	0.3	1	0.3
AC132942.1	0.19047619	1.023809524	0.19047619
AC133134.1	0.175824176	1.021978022	0.164835165
AC133435.1	0.181818182	1	0.181818182
AC133550.2	0.1	1	0.1
AC133552.5	0.5	1	0.5
AC133644.3	1.125	1.125	1
AC134050.1	0.418604651	1.069767442	0.406976744
AC135050.2	0.692307692	1.153846154	0.615384615
AC135050.6	0.666666667	1.111111111	0.555555556
AC135178.3	1.073170732	1.097560976	0.975609756
AC135178.4	0.107142857	1.071428571	0.107142857
AC135977.1	0.4	1	0.4
AC135983.1	0.4	1.2	0.2
AC135983.2	1.2	1.2	1
AC136489.1	0.6	1	0.6
AC136604.2	0.8	1	0.8
AC137723.1	0.8	1.2	0.6
AC137770.1	0.8	1	0.8
AC137894.3	1	1	1
AC137932.2	1	1.142857143	0.857142857
AC138028.6	0.714285714	1	0.714285714
AC138123.1	0.074074074	1.037037037	0.074074074
AC138305.1	0.066666667	1	0.066666667
AC138392.1	0.214285714	1.071428571	0.214285714
AC138393.1	0.714285714	1	0.714285714
AC138409.2	0.866666667	1.066666667	0.866666667
AC138811.1	0.047619048	1	0.047619048
AC138811.2	0.875	1	0.875
AC138932.3	0.428571429	1.071428571	0.392857143
AC138965.2	0.529411765	1	0.529411765
AC139149.1	0.75	1.125	0.75
AC139256.2	0.4	1	0.4
AC139530.1	0.611111111	1.166666667	0.527777778
AC139530.2	0.72	1	0.72
AC139722.1	1	1.2	0.8
AC139769.2	0.035714286	1.071428571	0.035714286
AC139795.1	1	1	1
AC139795.2	0.545454545	1.181818182	0.5
AC139887.2	0.962962963	1.166666667	0.833333333
AC140504.1	1	1	1
AC141557.1	0.454545455	1.090909091	0.409090909
AC141586.1	0.928571429	1.142857143	0.857142857
AC142472.1	0.833333333	1	0.833333333
AC144530.1	0.250681199	1.185286104	0.204677566
AC144548.1	0.62962963	1	0.62962963
AC144836.1	0.4	1	0.4
AC145098.1	0.4	1	0.4
AC145207.5	0.459459459	1.054054054	0.405405405
AC145212.1	0.6875	1.0625	0.625
AC145285.2	1	1	1
AC156455.1	0.369565217	1.086956522	0.347826087
AC207130.1	0.666666667	1.111111111	0.666666667
AC226119.1	0.5	1	0.5
AC231533.1	0.6	1	0.6
AC233279.1	0.330097087	1.111650485	0.275080906
AC234775.2	0.166666667	1	0.166666667
AC234917.3	0.45	1.1	0.4
AC239584.1	0.166666667	1.166666667	0.166666667
AC240274.1	0.523809524	1.142857143	0.492063492
AC241584.1	0.125	1.03125	0.125
AC242376.2	0.818181818	1	0.818181818
AC242426.2	0.75	1	0.75
AC242842.3	1	1	1
AC243919.1	0.087155963	2.515137615	0.029503182
AC243960.2	0.243027888	1.143426295	0.214741036
AC243964.3	0.192307692	1.038461538	0.192307692
AC243967.2	0.2	1	0.2
AC244102.3	0.333333333	1.111111111	0.333333333
AC244154.1	0.8	1.4	0.8
AC244258.1	0.375	1	0.375
AC244394.1	0.15	1.05	0.15
AC245054.2	0.375	1	0.375
AC245060.4	0.166666667	1	0.166666667
AC245060.5	1.08	1.12	0.96
AC245060.7	0.376470588	1.082352941	0.347058824
AC245297.3	0.388888889	1.055555556	0.333333333
AC245452.1	0.166666667	1.166666667	0.166666667
AC246787.1	0.133903134	1.391737892	0.090040361
AC254629.1	0.142857143	1	0.142857143
ACAA1	0.35	1	0.35
ACAA2	0.103448276	1.120689655	0.103448276
ACACA	0.521978022	1.17032967	0.441391941
ACACB	0.357142857	1	0.357142857
ACAD10	0.333333333	1	0.333333333
ACAD11	0.818181818	1	0.818181818
ACAD8	0.268292683	1.097560976	0.256097561
ACAD9	0.253521127	1.112676056	0.223004695
ACADM	0.242553191	1.161702128	0.208510638
ACADSB	0.070422535	1.098591549	0.056338028
ACADS	0.272727273	1.136363636	0.227272727
ACADVL	0.171755725	1.152671756	0.142557252
ACAP1	0.272727273	1	0.272727273
ACAP2	0.4	1.113043478	0.356521739
ACAP2-IT1	0.8	1	0.8
ACAP3	0.304347826	1.043478261	0.282608696
ACAT1	0.100303951	1.23100304	0.075227964
ACAT2	0.18	1.08	0.14
ACBD3	0.657534247	1.068493151	0.589041096
ACBD5	0.305882353	1.070588235	0.292156863
ACBD6	0.233333333	1.22	0.193333333
ACBD7	0.125	1.125	0.0625
ACCS	0.5	1	0.5
ACD	0.313131313	1.121212121	0.277777778
ACER3	0.346666667	1.053333333	0.306666667
ACIN1	0.442879499	1.383411581	0.303003825
ACLY	0.25390625	1.18359375	0.214192708
ACO1	0.180722892	1.036144578	0.180722892
ACO2	0.40625	1	0.40625
ACOT11	0.285714286	1.071428571	0.261904762
ACOT13	0.090163934	1.081967213	0.077868852
ACOT7	0.208722741	1.199376947	0.167185877
ACOT8	0.25	1.083333333	0.166666667
ACOT9	0.275590551	1.125984252	0.234251969
ACOX1	0.295238095	1.142857143	0.261904762
ACOX2	0.181818182	1.090909091	0.181818182
ACOX3	0.565217391	1.173913043	0.532608696
ACOXL	0.375	1	0.375
ACP1	0.260273973	1.369863014	0.184011017
ACP2	0.14	1.06	0.113333333
ACP6	0.1875	1.15625	0.171875
ACP7	0.620689655	1.034482759	0.603448276
ACSF2	0.409090909	1.136363636	0.363636364
ACSF3	0.382352941	1.117647059	0.328431373
ACSL1	0.142857143	1.095238095	0.079365079
ACSL3	0.400943396	1.127358491	0.362028302
ACSL4	0.26056338	1.098591549	0.234741784
ACSL5	0.37037037	1.140740741	0.318518519
ACSM3	0.1	1.05	0.1
ACSS2	0.236363636	1.109090909	0.236363636
ACTB	0.59056806	2.811897106	0.194583451
ACTBP2	0.405405405	1.054054054	0.391891892
ACTG1	0.455272512	6.267772512	0.062498705
ACTG1P14	0.285714286	1	0.285714286
ACTL6A	0.34375	1.13125	0.3125
ACTN1	0.393586006	1.192419825	0.311467444
ACTN4	0.483076923	1.264615385	0.363863248
ACTR10	0.328125	1.109375	0.28125
ACTR1A	0.28708134	1.162679426	0.224720893
ACTR1B	0.461538462	1.076923077	0.423076923
ACTR2	0.236641221	1.372137405	0.156829335
ACTR3B	0.333333333	1.035087719	0.298245614
ACTR3	0.303921569	1.248366013	0.23828976
ACTR5	0.35	1.1	0.33125
ACTR6	0.168224299	1.112149533	0.158878505
ACTR8	0.422222222	1.066666667	0.4
ACTRT3	0.846153846	1.076923077	0.769230769
ACVR1B	0.564102564	1.102564103	0.512820513
ACVR1	0.407407407	1.074074074	0.388888889
ACVR2A	0.56	1	0.56
ACVR2B	0.793103448	1.103448276	0.75862069
ACYP1	0.360189573	1.151658768	0.31042654
ACYP2	0.287878788	1.060606061	0.265151515
AD001527.1	0.111111111	1	0.111111111
ADA	0.15	1.1	0.135416667
ADAL	0.52173913	1	0.52173913
ADAM10	0.303797468	1.196202532	0.239451477
ADAM11	0.4	1	0.4
ADAM12	0.2	1	0.2
ADAM15	0.197368421	1.210526316	0.149853801
ADAM17	0.885714286	1.085714286	0.8
ADAM19	0.276595745	1.085106383	0.241134752
ADAM22	0.4	1.08	0.4
ADAM32	0.857142857	1	0.857142857
ADAM9	0.336996337	1.175824176	0.299450549
ADAMTS13	0.181818182	1	0.181818182
ADAMTS14	0.769230769	1.038461538	0.730769231
ADAMTS16	0.857142857	1	0.857142857
ADAMTS17	0.666666667	1	0.666666667
ADAMTS2	0.166666667	1	0.166666667
ADAMTS7	0.25	1	0.25
ADAMTS9-AS2	0.4	1	0.4
ADAMTSL5	0.692307692	1.076923077	0.615384615
ADAP1	0.333333333	1.03030303	0.303030303
ADAP2	0.2	1.033333333	0.2
ADARB1	0.655172414	1	0.655172414
ADAR	0.285714286	1.234920635	0.232698413
ADAT1	0.261904762	1.023809524	0.261904762
ADAT2	0.516483516	1.098901099	0.487179487
ADCK1	0.25	1	0.25
ADCK2	0.260869565	1.043478261	0.260869565
ADCK5	0.166666667	1	0.166666667
ADCY10	0.666666667	1	0.666666667
ADCY10P1	0.727272727	1.181818182	0.545454545
ADCY3	0.467741935	1.048387097	0.427419355
ADCY6	0.363636364	1	0.363636364
ADCY7	0.272727273	1.090909091	0.272727273
ADCY9	0.666666667	1	0.666666667
ADD1	0.333333333	1.117117117	0.291291291
ADD3	0.193548387	1.129032258	0.169354839
ADGRA3	0.387931034	1.120689655	0.340517241
ADGRB2	0.571428571	1.142857143	0.5
ADGRE2	0.736842105	1.105263158	0.631578947
ADGRE5	0.563636364	1.109090909	0.509090909
ADGRF1	0.689655172	1.25	0.563218391
ADGRF3	0.833333333	1.166666667	0.75
ADGRG1	0.140625	1.09375	0.125
ADGRG5	0.25	1	0.25
ADGRG6	0.444444444	1.064814815	0.425925926
ADGRL1	0.340909091	1.106060606	0.325757576
ADGRV1	0.75	1.083333333	0.666666667
ADH5	0.29245283	1.235849057	0.248876909
ADH5P4	0.342105263	1	0.342105263
ADI1	0.129353234	1.164179104	0.121890547
ADIPOR1	0.257142857	1.131428571	0.23
ADIPOR2	0.515923567	1.178343949	0.44373673
ADIRF-AS1	0.818181818	1.090909091	0.727272727
ADIRF	0.5	1.166666667	0.5
ADK	0.326180258	1.175965665	0.266809728
ADM2	0.75	1	0.75
ADM5	0.714285714	1	0.714285714
ADM	0.943181818	1.090909091	0.863636364
ADNP2	0.841059603	1.132450331	0.743487859
ADNP	0.922222222	1.088888889	0.84537037
ADO	0.925925926	1.074074074	0.851851852
ADORA1	0.166666667	1	0.166666667
ADORA2B	0.824561404	1.087719298	0.763157895
ADPGK	0.4375	1.135416667	0.374131944
ADPRHL1	0.217391304	1.043478261	0.195652174
ADPRHL2	0.817307692	1.144230769	0.726762821
ADPRM	0.8	1.05	0.75
ADRA2C	0.272727273	1	0.272727273
ADRM1	0.402402402	1.213213213	0.317317317
ADSL	0.293333333	1.093333333	0.293333333
ADSS	0.226415094	1.088050314	0.204402516
ADSSL1	0.235294118	1.058823529	0.235294118
AEBP2	0.473684211	1.087719298	0.429824561
AEN	0.93442623	1.073770492	0.860655738
AF038458.1	0.5	1	0.5
AF117829.1	0.547169811	1.075471698	0.518867925
AF127577.4	0.8	1.2	0.6
AF201337.1	0.508474576	1.033898305	0.483050847
AF241726.2	0.304347826	1	0.304347826
AF274858.1	0.166666667	1	0.166666667
AF279873.1	0.476190476	1	0.476190476
AFAP1	0.405405405	1.081081081	0.378378378
AFAP1L1	0.142857143	1	0.142857143
AFDN	0.495495495	1.099099099	0.447447447
AFF1	0.478873239	1.070422535	0.450704225
AFF4	0.78125	1.09375	0.739583333
AFG1L	0.538461538	1	0.538461538
AFG3L1P	0.652380952	1.161904762	0.536904762
AFG3L2	0.286407767	1.106796117	0.256472492
AFMID	0.360248447	1.161490683	0.322981366
AFTPH	0.705882353	1.102941176	0.669117647
AGA	0.235294118	1.176470588	0.235294118
AGAP1	0.523809524	1.095238095	0.461904762
AGAP1-IT1	0.428571429	1	0.428571429
AGAP2-AS1	0.461538462	1	0.461538462
AGAP2	0.444444444	1.166666667	0.333333333
AGAP3	0.504132231	1.132231405	0.451790634
AGAP4	0.875	1.0625	0.875
AGAP9	0.705882353	1.058823529	0.705882353
AGBL3	0.454545455	1.090909091	0.363636364
AGBL4	0.5	1	0.5
AGBL5	0.161290323	1.064516129	0.161290323
AGER	0.578947368	1.105263158	0.526315789
AGFG1	0.4375	1.166666667	0.368055556
AGFG2	0.352941176	1	0.352941176
AGGF1	0.632653061	1.040816327	0.62244898
AGK	0.448275862	1.086206897	0.431034483
AGL	0.28057554	1.143884892	0.209832134
AGO1	0.20661157	1.190082645	0.168732782
AGO2	0.603053435	1.179389313	0.503880407
AGO3	0.720930233	1.11627907	0.641472868
AGO4	0.142857143	1	0.142857143
AGPAT1	0.111111111	1	0.111111111
AGPAT2	0.180327869	1.114754098	0.168032787
AGPAT3	0.226890756	1.168067227	0.18907563
AGPAT4	0.846153846	1	0.846153846
AGPAT5	0.555214724	1.226993865	0.438445808
AGPS	0.210884354	1.156462585	0.166666667
AGRN	0.5	1	0.5
AGTPBP1	0.355555556	1.066666667	0.333333333
AGTRAP	0.095238095	1.150793651	0.079365079
AHCTF1	0.744966443	1.100671141	0.677852349
AHCY	0.195652174	1.385375494	0.135243742
AHCYL1	0.294117647	1.139037433	0.267112299
AHCYL2	0.527777778	1.055555556	0.486111111
AHDC1	0.733333333	1.066666667	0.733333333
AHI1	0.4	1.082758621	0.381609195
AHNAK2	0.64	1.2	0.52
AHNAK	0.311418685	1.269896194	0.246251442
AHR	0.803921569	1.098039216	0.745098039
AHRR	0.657894737	1.052631579	0.605263158
AHSA1	0.259259259	1.206971678	0.208667912
AHSA2P	0.432432432	1.040540541	0.418918919
AIDA	0.42	1	0.42
AIF1L	0.113636364	1.143939394	0.098484848
AIFM1	0.13	1.215	0.106666667
AIFM2	0.296072508	1.235649547	0.234793555
AIG1	0.293233083	1.172932331	0.264661654
AIMP1	0.426934097	1.266475645	0.331375358
AIMP2	0.677419355	1.032258065	0.64516129
AIP	0.185840708	1.150442478	0.165929204
AJM1	0.833333333	1	0.833333333
AJUBA	0.857142857	1.079365079	0.825396825
AK1	0.090909091	1	0.090909091
AK2	0.297117517	1.270509978	0.242158839
AK3	0.373913043	1.130434783	0.336231884
AK4	0.366666667	1.111111111	0.303703704
AK6	0.586956522	1.076086957	0.527173913
AK9	0.416666667	1	0.416666667
AKAP10	0.929411765	1.152941176	0.788235294
AKAP11	0.566666667	1.033333333	0.533333333
AKAP12	1.765022422	3.130044843	0.511362383
AKAP13	0.731343284	1.119402985	0.651741294
AKAP17A	0.85106383	1.085106383	0.787234043
AKAP1	0.366666667	1.125	0.313333333
AKAP5	1	1.166666667	0.833333333
AKAP7	0.272727273	1	0.272727273
AKAP8	0.785714286	1.160714286	0.658730159
AKAP8L	0.6875	1.0625	0.65625
AKAP9	0.669230769	1.353846154	0.461538462
AKIP1	0.2	1.1	0.176923077
AKIRIN1	0.806603774	1.141509434	0.712264151
AKIRIN2	0.943396226	1.169811321	0.805031447
AKNA	0.769230769	1.076923077	0.692307692
AKNAD1	0.647058824	1.176470588	0.5
AKR1A1	0.315589354	1.205323194	0.268948035
AKR1B1	0.091666667	1.2	0.074652778
AKR1E2	0.428571429	1.142857143	0.285714286
AKR7A2	0.075757576	1.068181818	0.075757576
AKT1	0.222222222	1.063492063	0.206349206
AKT1S1	0.253521127	1.098591549	0.216549296
AKT2	0.247787611	1.17699115	0.237463127
AKTIP	0.269230769	1.038461538	0.25
AL008633.1	0.3	1.1	0.3
AL009174.1	0.184717608	1.932225914	0.091431798
AL009179.1	0.529411765	1	0.529411765
AL020997.1	0.2	1.106666667	0.173333333
AL021368.4	0.4	1	0.4
AL021546.1	0.333333333	1.166666667	0.333333333
AL021707.1	0.625	1.125	0.59375
AL021707.6	0.772727273	1.136363636	0.636363636
AL021878.2	0.714285714	1	0.714285714
AL021917.1	1	1	1
AL021918.5	0.8	1	0.8
AL021920.2	0.5	1.045454545	0.454545455
AL022311.1	0.888888889	1.222222222	0.666666667
AL023775.1	0.545454545	1	0.545454545
AL024498.2	0.2	1.1	0.2
AL031058.1	0.8	1	0.8
AL031133.1	0.553191489	1.021276596	0.531914894
AL031282.2	0.533333333	1	0.533333333
AL031315.1	0.76	1	0.76
AL031428.1	0.125	1.0625	0.09375
AL031599.1	0.125	1.041666667	0.125
AL031602.2	0.2	1	0.2
AL031681.2	0.8	1	0.8
AL031708.1	1	1	1
AL031727.1	0.280068729	1.309278351	0.20661512
AL031729.1	0.161538462	1.454945055	0.09886098
AL031847.2	0.888888889	1	0.888888889
AL031985.2	0.387096774	1	0.387096774
AL033519.3	0.291525424	1.176271186	0.219774011
AL033529.1	1	1.111111111	0.888888889
AL034370.1	0.5625	1.03125	0.5625
AL034379.1	0.357142857	1	0.357142857
AL034405.1	0.153846154	1.076923077	0.115384615
AL034417.2	1	1	1
AL035071.1	0.344827586	1.068965517	0.310344828
AL035071.2	0.125	1.125	0.125
AL035078.4	0.833333333	1	0.833333333
AL035398.1	0.263959391	1.076142132	0.241116751
AL035411.1	0.273972603	1.04109589	0.267123288
AL035419.1	0.2	1	0.2
AL035446.1	0.188679245	1.037735849	0.188679245
AL035446.2	0.657894737	1	0.657894737
AL035456.1	0.458333333	1	0.458333333
AL035458.1	0.198198198	1.135135135	0.18018018
AL035458.2	0.369565217	1.108695652	0.326086957
AL035461.2	0.5	1	0.5
AL035461.3	0.375	1.125	0.375
AL035530.2	0.4	1.04	0.4
AL035587.1	0.636363636	1.181818182	0.636363636
AL035587.2	0.153846154	1	0.153846154
AL035658.1	0.133333333	1.066666667	0.133333333
AL035661.1	0.428571429	1.142857143	0.357142857
AL035681.1	0.214285714	1.142857143	0.178571429
AL049569.1	0.142857143	1	0.142857143
AL049597.1	0.083333333	1	0.083333333
AL049697.1	0.818181818	1	0.818181818
AL049779.1	1	1	1
AL049779.2	0.485294118	1.044117647	0.455882353
AL049780.2	0.166666667	1	0.166666667
AL049828.1	0.388888889	1.111111111	0.388888889
AL049828.2	0.5	1	0.5
AL049830.1	0.111111111	1	0.111111111
AL049840.5	0.266666667	1.066666667	0.266666667
AL049840.6	0.5	1	0.5
AL049869.3	0.142857143	1	0.142857143
AL049872.1	0.190082645	1.049586777	0.17768595
AL049873.1	0.320689655	1.605172414	0.193961151
AL050309.1	0.5	1	0.5
AL050341.2	0.8	1	0.8
AL078459.1	0.533333333	1.066666667	0.533333333
AL078604.1	0.2	1	0.2
AL078621.1	0.158536585	1.06097561	0.152439024
AL080243.2	0.058275058	1.319347319	0.041828542
AL080250.1	0.5	1	0.5
AL080276.2	0.428571429	1	0.428571429
AL096701.1	0.166666667	1	0.166666667
AL096803.2	1	1	1
AL096870.2	1	1.125	0.9375
AL096870.8	0.416666667	1	0.416666667
AL109615.3	0.333333333	1.333333333	0.166666667
AL109618.1	0.311258278	1.066225166	0.291390728
AL109627.1	0.5	1	0.5
AL109741.2	0.134146341	1.067073171	0.131097561
AL109766.1	0.28	1	0.28
AL109840.1	0.422222222	1.066666667	0.355555556
AL109983.1	0.083333333	1	0.083333333
AL110114.1	0.217391304	1.043478261	0.217391304
AL110118.2	0.454545455	1.090909091	0.454545455
AL117209.1	0.1	1	0.1
AL117329.1	0.863636364	1.090909091	0.772727273
AL117332.1	0.4	1	0.4
AL117336.2	0.6	1	0.6
AL117381.1	0.133333333	1.066666667	0.133333333
AL118516.1	1.035714286	1.25	0.803571429
AL118558.1	0.222222222	1.222222222	0.074074074
AL118558.3	0.6	1	0.6
AL121594.1	0.833333333	1	0.833333333
AL121601.1	0.142857143	1	0.142857143
AL121658.1	1	1	1
AL121694.1	0.2	1	0.2
AL121723.1	0.06097561	1.06097561	0.06097561
AL121832.2	0.625	1.125	0.5625
AL121871.1	0.213675214	1.076923077	0.200854701
AL121944.1	0.5	1	0.5
AL122020.1	0.096551724	1.134482759	0.079310345
AL122035.1	0.166666667	1	0.166666667
AL132780.1	0.538461538	1.076923077	0.461538462
AL132780.2	0.857142857	1	0.857142857
AL132780.3	0.625	1.375	0.4375
AL132780.4	0.833333333	1	0.833333333
AL133215.2	0.818181818	1.045454545	0.795454545
AL133216.2	1	1	1
AL133260.1	0.290322581	1.016129032	0.290322581
AL133268.1	0.5	1	0.5
AL133325.3	0.9	1.1	0.8
AL133352.1	0.9	1	0.9
AL133353.2	0.482142857	1.035714286	0.455357143
AL133410.1	0.333333333	1.111111111	0.333333333
AL133477.1	0.207100592	1.094674556	0.184418146
AL133477.2	0.875	1	0.875
AL133500.1	0.875	1	0.875
AL135903.1	0.571428571	1	0.571428571
AL135905.2	0.631578947	1	0.631578947
AL136038.5	0.666666667	1	0.666666667
AL136115.2	0.9	1	0.9
AL136116.3	0.166666667	1	0.166666667
AL136126.1	0.150170648	1.139931741	0.126279863
AL136295.1	0.333333333	1	0.333333333
AL136295.7	1	1.2	0.8
AL136298.3	0.585106383	1.095744681	0.531914894
AL136380.1	0.857142857	1.142857143	0.785714286
AL136454.1	0.120451694	1.419071518	0.080656629
AL136531.2	0.8	1	0.8
AL136968.2	0.362573099	1.087719298	0.328947368
AL136981.3	0.58974359	1.051282051	0.564102564
AL136981.4	0.55	1.09	0.505
AL137009.1	0.181818182	1	0.181818182
AL137013.1	0.272727273	1	0.272727273
AL137058.2	0.266666667	1	0.266666667
AL137100.1	0.2	1	0.2
AL137230.2	0.533333333	1	0.533333333
AL137782.1	0.75862069	1.172413793	0.641762452
AL137800.1	1	1	1
AL138686.1	0.090909091	1	0.090909091
AL138721.1	0.272727273	1	0.272727273
AL138733.1	0.428571429	1.142857143	0.285714286
AL138752.1	0.279411765	1.044117647	0.264705882
AL138752.2	0.537037037	1.12962963	0.467592593
AL138756.1	0.428571429	1	0.428571429
AL138760.1	0.2	1	0.2
AL138762.1	0.3	1	0.3
AL138785.1	0.097137901	1.562879445	0.056583334
AL138789.1	0.571428571	1.028571429	0.571428571
AL138921.1	0.5	1	0.5
AL139039.2	0.2	1	0.2
AL139095.2	0.123287671	1.118721461	0.116438356
AL139095.4	0.076923077	1.115384615	0.076923077
AL139100.1	0.047619048	1.047619048	0.047619048
AL139124.1	1	1	1
AL139156.2	0.090909091	1.054545455	0.081818182
AL139174.1	0.285714286	1	0.285714286
AL139243.1	0.357142857	1.071428571	0.285714286
AL139260.1	0.444444444	1.111111111	0.407407407
AL139289.2	0.3	1.1	0.3
AL139317.5	0.333333333	1	0.333333333
AL139353.3	0.108910891	1.02970297	0.099009901
AL157388.1	0.045454545	1	0.045454545
AL157713.1	0.285714286	1.028571429	0.257142857
AL157786.1	0.285714286	1	0.285714286
AL157871.3	0.258064516	1.064516129	0.225806452
AL157871.4	0.375	1.0625	0.3125
AL157935.2	1	1.2	0.9
AL158050.1	0.733333333	1.133333333	0.666666667
AL158152.1	1	1.166666667	0.833333333
AL158212.1	0.625	1	0.625
AL158212.3	0.692307692	1	0.692307692
AL158212.5	0.2	1	0.2
AL158801.4	0.034482759	1.068965517	0.034482759
AL158801.5	0.226027397	1.082191781	0.219178082
AL158823.1	0.162162162	1	0.162162162
AL158825.2	0.666666667	1	0.666666667
AL159163.1	0.545454545	1.090909091	0.454545455
AL160006.1	0.5	1	0.5
AL160236.2	0.166666667	1	0.166666667
AL160269.1	0.466666667	1	0.466666667
AL160314.2	0.6	1.1	0.6
AL161431.1	0.634615385	1.115384615	0.564102564
AL161787.1	0.222222222	1.041666667	0.208333333
AL161891.1	0.875	1	0.875
AL161909.1	0.178743961	1.1352657	0.147745572
AL162151.2	0.4	1	0.4
AL162231.2	0.576923077	1	0.576923077
AL162253.2	0.428571429	1.142857143	0.285714286
AL162393.1	0.153846154	1	0.153846154
AL162411.1	0.636363636	1.090909091	0.545454545
AL162430.1	0.235294118	1	0.235294118
AL162595.1	0.8	1	0.8
AL163051.1	0.416666667	1	0.416666667
AL353194.1	0.285714286	1	0.285714286
AL353576.1	0.8	1	0.8
AL353678.1	0.348101266	1.088607595	0.306962025
AL353705.1	0.255813953	1.023255814	0.244186047
AL353705.4	0.946808511	1.074468085	0.879432624
AL353743.1	0.625	1	0.625
AL353763.2	0.542857143	1.057142857	0.528571429
AL353796.1	0.333333333	1.166666667	0.333333333
AL354696.2	0.3	1	0.3
AL354702.1	0.777777778	1	0.777777778
AL354707.1	0.333333333	1.111111111	0.333333333
AL354714.2	0.179487179	1.012820513	0.179487179
AL354733.3	0.2	1	0.2
AL354822.1	0.7	1.1	0.6
AL354836.1	0.692307692	1	0.692307692
AL354872.1	0.55	1.15	0.5
AL354953.1	0.2	1	0.2
AL355032.1	0.178926441	1.284294235	0.139780365
AL355309.1	0.03125	1.046875	0.03125
AL355312.6	0.476190476	1.047619048	0.476190476
AL355315.1	0.4	1.2	0.3
AL355353.1	0.4	1	0.4
AL355388.3	0.222222222	1	0.222222222
AL355488.1	0.909090909	1.090909091	0.818181818
AL355512.1	0.451612903	1.064516129	0.419354839
AL355574.1	0.6	1	0.6
AL355802.1	0.068181818	1.056818182	0.068181818
AL355987.4	0.75	1.166666667	0.583333333
AL355999.1	0.666666667	1.166666667	0.583333333
AL356000.1	0.4	1	0.4
AL356124.1	0.538461538	1.153846154	0.461538462
AL356534.1	0.166666667	1	0.166666667
AL356535.1	0.214285714	1.044642857	0.208333333
AL356653.1	0.352216749	1.275862069	0.258210181
AL357055.1	0.052631579	1	0.052631579
AL357075.4	0.333333333	1.111111111	0.333333333
AL357075.5	1.2	1.2	1
AL357079.1	0.8	1	0.8
AL357140.2	0.375	1.25	0.375
AL357153.2	0.6	1	0.6
AL357515.1	0.058823529	1	0.058823529
AL358113.1	0.777777778	1.055555556	0.722222222
AL358472.1	0.330960854	1.476868327	0.213507598
AL358472.4	0.777777778	1	0.777777778
AL358472.5	0.090909091	1.090909091	0.090909091
AL358942.1	0.305084746	1.084745763	0.288135593
AL359232.1	0.272727273	1	0.272727273
AL359504.2	0.5625	1.0625	0.5625
AL359643.3	0.666666667	1.111111111	0.555555556
AL359706.1	0.1	1.1	0.1
AL359710.1	0.571428571	1	0.571428571
AL359736.1	0.85	1.1	0.775
AL359918.1	0.118644068	1	0.118644068
AL359921.1	0.6	1	0.6
AL359922.1	0.6	1	0.6
AL360181.3	0.5625	1	0.5625
AL365181.2	1	1.142857143	0.892857143
AL365181.3	0.642857143	1.142857143	0.573214286
AL365203.2	0.681818182	1.068181818	0.636363636
AL365295.1	0.105263158	1.157894737	0.105263158
AL365357.1	0.151026393	1.331378299	0.112952102
AL365440.1	0.157894737	1.026315789	0.157894737
AL390039.1	0.144578313	1.060240964	0.138554217
AL390066.1	0.6	1	0.6
AL390119.1	0.406392694	1.095890411	0.359208524
AL390195.1	0.666666667	1	0.666666667
AL390719.1	0.378378378	1.081081081	0.337837838
AL390719.2	1	1.142857143	0.928571429
AL390719.3	0.125	1	0.125
AL390728.1	0.8	1	0.8
AL390728.4	0.53125	1	0.53125
AL390728.6	0.5	1.0625	0.4375
AL390879.1	0.555555556	1.055555556	0.5
AL390957.1	0.327868852	1.229508197	0.272540984
AL391058.1	0.102564103	1.025641026	0.102564103
AL391095.1	1	1	1
AL391219.1	0.285714286	1	0.285714286
AL391684.1	0.6	1	0.6
AL391834.1	0.285714286	1.142857143	0.285714286
AL391988.1	0.285714286	1.142857143	0.214285714
AL392172.1	0.377358491	1.037735849	0.377358491
AL441992.1	0.15625	1.0625	0.140625
AL441992.2	0.571428571	1	0.571428571
AL442128.1	0.714285714	1.142857143	0.714285714
AL445189.2	0.20754717	1.028301887	0.183962264
AL445248.1	0.2	1	0.2
AL445305.1	0.2	1.05	0.2
AL445433.1	0.275	1.025	0.2625
AL445524.1	0.166666667	1.03030303	0.151515152
AL445524.2	0.333333333	1.166666667	0.25
AL445584.2	0.769230769	1	0.769230769
AL450063.1	0.230769231	1	0.230769231
AL450384.2	0.666666667	1.166666667	0.666666667
AL450405.1	0.152886115	1.391575663	0.097568903
AL450992.1	0.052631579	1.052631579	0.052631579
AL450992.2	0.5	1	0.5
AL450998.1	0.219594595	1.412162162	0.158043758
AL450998.2	0.833333333	1	0.833333333
AL451007.1	0.75	1	0.75
AL451062.3	0.571428571	1	0.571428571
AL451136.1	0.6	1	0.6
AL451165.2	0.3	1.05	0.25
AL512380.2	0.285714286	1	0.285714286
AL512625.1	0.714285714	1	0.714285714
AL512633.1	0.142857143	1	0.142857143
AL512637.1	0.111111111	1	0.111111111
AL512791.1	0.103448276	1	0.103448276
AL512844.1	0.1875	1.020833333	0.1875
AL512844.2	0.166666667	1	0.166666667
AL513165.1	0.826086957	1.173913043	0.782608696
AL513175.1	0.133333333	1	0.133333333
AL513175.2	0.305555556	1	0.305555556
AL513318.2	0.333333333	1	0.333333333
AL513343.1	0.5	1.1	0.4
AL513365.1	0.142857143	1	0.142857143
AL513497.1	0.25	1	0.25
AL513550.1	0.727272727	1.181818182	0.545454545
AL583805.1	0.111111111	1	0.111111111
AL583834.1	0.454545455	1.090909091	0.424242424
AL583856.1	0.333333333	1	0.333333333
AL589666.1	0.5	1	0.5
AL590062.1	0.4	1	0.4
AL590139.1	0.75862069	1	0.75862069
AL590326.1	0.277777778	1	0.277777778
AL590556.1	0.652173913	1	0.652173913
AL590609.2	0.04109589	1.109589041	0.034246575
AL590627.2	0.75	1.125	0.625
AL590652.1	0.571428571	1.142857143	0.428571429
AL590666.2	0.714285714	1	0.714285714
AL590705.1	0.375	1.125	0.375
AL590714.1	0.166666667	1	0.166666667
AL590762.1	0.14893617	1.021276596	0.14893617
AL590762.3	0.086956522	1.086956522	0.070652174
AL590867.1	0.023255814	1.26744186	0.007475083
AL590867.2	0.083504731	2.958453311	0.026888498
AL591135.1	0.6	1	0.6
AL591684.2	1	1.090909091	0.909090909
AL591806.4	0.285714286	1	0.285714286
AL591845.1	0.666666667	1	0.666666667
AL591846.1	0.17804878	1.209756098	0.136382114
AL591895.1	0.75	1.083333333	0.666666667
AL592114.1	0.107438017	1.041322314	0.08677686
AL592166.1	0.25	1	0.25
AL592183.1	0.34375	1.0625	0.34375
AL592293.2	0.107142857	1.107142857	0.107142857
AL592295.3	0.611111111	1	0.611111111
AL592295.4	0.8	1	0.8
AL592429.2	0.4	1	0.4
AL592437.1	0.571428571	1	0.571428571
AL592437.2	0.25	1	0.25
AL596087.1	0.206896552	1.068965517	0.206896552
AL596087.2	0.142857143	1	0.142857143
AL596275.1	0.090909091	1	0.090909091
AL596442.3	0.7	1	0.7
AL603766.1	0.333333333	1.097222222	0.277777778
AL603825.1	0.5	1	0.5
AL603832.1	0.142857143	1	0.142857143
AL606468.1	1	1	1
AL606489.1	0.1875	1	0.1875
AL606834.1	0.9	1.1	0.8
AL606834.2	0.428571429	1	0.428571429
AL627308.2	0.181818182	1	0.181818182
AL627309.6	0.733333333	1.066666667	0.666666667
AL627402.1	0.25	1	0.25
AL645568.1	0.136363636	1.045454545	0.136363636
AL645608.7	1	1.111111111	0.888888889
AL645728.1	0.8	1	0.8
AL645728.2	0.333333333	1	0.333333333
AL662795.2	0.461538462	1	0.461538462
AL662890.1	0.2	1.2	0.2
AL663058.1	0.161290323	1.129032258	0.13655914
AL669818.1	0.1	1	0.1
AL669831.3	0.052855407	2.095382746	0.023556747
AL669918.1	0	1.2	0
AL669983.1	0.150326797	1.045751634	0.150326797
AL671762.1	0.571428571	1.142857143	0.571428571
AL683813.1	0.785714286	1.071428571	0.785714286
AL691432.2	0.4	1	0.4
AL713999.1	0.333333333	1	0.333333333
AL731569.1	0.4	1	0.4
AL731769.2	0.428571429	1	0.428571429
AL807752.5	0.8	1	0.8
AL807761.2	0.153846154	1	0.153846154
AL845321.1	0.4	1	0.4
AL928654.1	0.857142857	1.285714286	0.714285714
AL928654.4	0.125	1	0.125
ALAD	0.371428571	1.028571429	0.342857143
ALAS1	0.352	1.192	0.312
ALCAM	0.25631769	1.241877256	0.189330124
ALDH16A1	0.28125	1.1875	0.28125
ALDH18A1	0.251612903	1.212903226	0.209677419
ALDH1A3	0.333333333	1.370860927	0.24082834
ALDH1B1	0.47	1.07	0.445
ALDH2	0.068181818	1.113636364	0.068181818
ALDH3A1	0.4	1	0.4
ALDH3A2	0.273255814	1.264534884	0.220978682
ALDH3B1	0.333333333	1	0.333333333
ALDH4A1	0.16	1.08	0.16
ALDH5A1	0.3	1.1	0.2
ALDH6A1	0.136363636	1.045454545	0.090909091
ALDH7A1	0.176470588	1.117647059	0.159926471
ALDH9A1	0.172248804	1.253588517	0.149122807
ALDOA	0.285714286	1	0.285714286
ALDOC	0.222222222	1	0.222222222
ALG10B	0.714285714	1.071428571	0.642857143
ALG10	0.357142857	1	0.357142857
ALG11	0.619047619	1	0.619047619
ALG12	0.833333333	1	0.833333333
ALG13	0.466666667	1.090909091	0.415151515
ALG14	0.4	1.05	0.366666667
ALG1	0.428571429	1	0.428571429
ALG1L15P	0.2	1	0.2
ALG2	0.736111111	1.097222222	0.659722222
ALG3	0.32183908	1.126436782	0.287356322
ALG5	0.305389222	1.119760479	0.271457086
ALG6	0.24137931	1.189655172	0.215517241
ALG8	0.320610687	1.114503817	0.278625954
ALG9	0.333333333	1.066666667	0.333333333
ALKBH1	0.833333333	1.083333333	0.75
ALKBH2	0.83	1.11	0.74
ALKBH3	0.278481013	1.063291139	0.270042194
ALKBH4	0.875	1	0.875
ALKBH5	0.365853659	1.109756098	0.334349593
ALKBH6	0.6	1	0.6
ALKBH7	0.138888889	1.166666667	0.125
ALKBH8	0.571428571	1.102040816	0.540816327
ALMS1	0.359375	1.09375	0.328125
ALMS1-IT1	0.5	1	0.5
ALOX12-AS1	0.192982456	1.122807018	0.175438596
ALOX12P2	1.009174312	1.201834862	0.827217125
ALOXE3	0.5	1	0.5
ALPK1	0.6	1	0.6
ALS2	0.791666667	1.055555556	0.743055556
ALS2CL	0.285714286	1	0.285714286
ALYREF	0.165680473	1.24260355	0.13897929
AMBRA1	0.774193548	1.032258065	0.741935484
AMD1	0.85828877	1.192513369	0.717468806
AMDHD1	0.166666667	1	0.166666667
AMDHD2	0.041666667	1.041666667	0.041666667
AMFR	0.216216216	1.072072072	0.202702703
AMH	0.6	1	0.6
AMMECR1	0.3	1.183333333	0.275
AMMECR1L	0.858974359	1.08974359	0.782051282
AMN1	0.736842105	1.157894737	0.631578947
AMOTL1	0.693181818	1.090909091	0.630681818
AMOTL2	1.007407407	1.088888889	0.918518519
AMPD2	0.325581395	1.069767442	0.313953488
AMPD3	0.621621622	1.054054054	0.594594595
AMY2B	0.2	1	0.2
AMZ1	0.2	1	0.2
AMZ2	0.152647975	1.186915888	0.127725857
AMZ2P1	0.393442623	1.081967213	0.368852459
ANAPC10	0.464285714	1.083333333	0.416666667
ANAPC11	0.203985932	1.474794842	0.133230056
ANAPC13	0.54679803	1.206896552	0.43136289
ANAPC15	0.352941176	1.058823529	0.323529412
ANAPC16	0.28372093	1.227906977	0.226782946
ANAPC1	0.555555556	1.12962963	0.481481481
ANAPC2	0.147058824	1.058823529	0.147058824
ANAPC4	0.37254902	1.078431373	0.333333333
ANAPC5	0.216666667	1.258333333	0.184259259
ANAPC7	0.314553991	1.183098592	0.257042254
ANG	0.466666667	1	0.466666667
ANGEL1	0.052631579	1	0.052631579
ANGEL2	0.456521739	1.173913043	0.391304348
ANGPT2	0.636363636	1	0.636363636
ANGPTL4	0.740740741	1.148148148	0.648148148
ANK2	0.541666667	1.041666667	0.520833333
ANK3	0.48	1.12	0.386666667
ANKAR	0.571428571	1.142857143	0.571428571
ANKDD1A	0.117647059	1.058823529	0.117647059
ANKEF1	0.597014925	1.134328358	0.532338308
ANKFY1	0.6	1.066666667	0.544444444
ANKH	0.296875	1.15625	0.28125
ANKHD1	0.528301887	1.113207547	0.452830189
ANKIB1	0.619565217	1.086956522	0.559782609
ANKLE1	0.736842105	1	0.736842105
ANKLE2	0.653631285	1.17877095	0.569832402
ANKMY1	0.575757576	1.090909091	0.484848485
ANKMY2	0.403225806	1.064516129	0.39516129
ANKRA2	0.789473684	1.105263158	0.684210526
ANKRD10	0.694369973	1.26541555	0.547885016
ANKRD10-IT1	0.793103448	1.068965517	0.74137931
ANKRD11	0.557755776	1.410891089	0.39469947
ANKRD12	0.680851064	1.106382979	0.64893617
ANKRD13A	0.476190476	1.015873016	0.46031746
ANKRD13B	0.157894737	1.052631579	0.131578947
ANKRD13C	0.578125	1.171875	0.4921875
ANKRD13D	0.590909091	1.075757576	0.53030303
ANKRD16	0.8	1	0.8
ANKRD17	0.648484848	1.139393939	0.565151515
ANKRD18A	0.565217391	1.115942029	0.514492754
ANKRD18CP	0.916666667	1	0.916666667
ANKRD18DP	0.833333333	1.166666667	0.666666667
ANKRD19P	0.254237288	1.13559322	0.216101695
ANKRD20A4	0.571428571	1.285714286	0.428571429
ANKRD22	0.111111111	1	0.111111111
ANKRD23	0.5625	1	0.5625
ANKRD26	0.492063492	1.126984127	0.468253968
ANKRD27	0.461538462	1.092307692	0.423076923
ANKRD28	0.521126761	1.056338028	0.509859155
ANKRD29	0.368421053	1.105263158	0.368421053
ANKRD33B	0.904761905	1.047619048	0.857142857
ANKRD36B	0.379310345	1.137931034	0.327586207
ANKRD36	0.46875	1.0625	0.421875
ANKRD36C	0.324324324	1.108108108	0.297297297
ANKRD39	0.253968254	1.126984127	0.222222222
ANKRD40	0.605442177	1.074829932	0.551020408
ANKRD42	0.375	1.083333333	0.375
ANKRD44	0.769230769	1.076923077	0.692307692
ANKRD46	0.533333333	1.033333333	0.533333333
ANKRD49	0.822222222	1.044444444	0.777777778
ANKRD50	0.866666667	1.044444444	0.822222222
ANKRD52	0.640625	1.171875	0.55078125
ANKRD54	0.5	1.094594595	0.459459459
ANKRD6	0.421052632	1	0.421052632
ANKRD9	0.428571429	1	0.428571429
ANKS1A	0.632653061	1.102040816	0.551020408
ANKS3	0.625	1.1	0.5375
ANKS6	0.372093023	1.093023256	0.372093023
ANKUB1	0.7	1.1	0.616666667
ANKZF1	0.416666667	1.027777778	0.416666667
ANLN	0.406091371	1.147208122	0.347715736
ANO10	0.258064516	1.129032258	0.241935484
ANO1	0.308823529	1.102941176	0.284313725
ANO5	0.3	1	0.3
ANO6	0.469879518	1.13253012	0.409638554
ANO8	0.214285714	1.071428571	0.214285714
ANO9	0.393939394	1.090909091	0.353535354
ANP32A	0.195386703	1.481682497	0.137912709
ANP32AP1	0.093023256	1.023255814	0.093023256
ANP32B	0.375255624	1.571574642	0.23349888
ANP32BP1	0.145631068	1.048543689	0.13592233
ANP32BP3	0.111111111	1	0.111111111
ANP32C	0.074074074	1.049382716	0.074074074
ANP32E	0.189627229	1.351701783	0.146380335
ANTKMT	0.208955224	1.089552239	0.171641791
ANTXR1	0.309090909	1.163636364	0.254545455
ANXA10	0.184210526	1.118421053	0.171052632
ANXA11	0.366666667	1.212121212	0.301616162
ANXA1	0.44079516	1.777009507	0.226741152
ANXA2	0.29122807	2.759210526	0.098147206
ANXA2P2	0.221889055	1.335832084	0.156896552
ANXA3	0.312849162	1.273743017	0.237662942
ANXA4	0.147928994	1.118343195	0.128205128
ANXA5	0.255898367	1.384754991	0.185487425
ANXA6	0.105263158	1.063157895	0.094736842
ANXA7	0.176706827	1.140562249	0.152610442
AOC2	0.583333333	1.083333333	0.583333333
AOPEP	0.761904762	1.063492063	0.738095238
AP000251.1	0.266666667	1	0.266666667
AP000311.1	0.692307692	1.115384615	0.615384615
AP000331.1	0.8	1.2	0.6
AP000347.1	0.8	1	0.8
AP000442.1	0.181818182	1.060606061	0.181818182
AP000446.1	0.6	1.2	0.6
AP000487.1	0.5	1	0.5
AP000553.1	0.285714286	1	0.285714286
AP000568.1	0.3375	1.1125	0.30625
AP000580.1	0.266666667	1.066666667	0.266666667
AP000769.1	0.544217687	1.149659864	0.486394558
AP000781.1	0.030769231	1.092307692	0.030769231
AP000787.1	0.142857143	1	0.142857143
AP000866.6	0.6	1	0.6
AP000873.2	0.666666667	1.047619048	0.619047619
AP000892.1	0.285714286	1	0.285714286
AP000919.1	0.241666667	1.166666667	0.229166667
AP000926.2	0.76	1	0.76
AP000936.3	0.7	1	0.7
AP000943.2	0.125	1	0.125
AP001000.1	0.842105263	1.052631579	0.807017544
AP001011.1	0.052631579	1	0.052631579
AP001024.1	0.220973783	1.146067416	0.190074906
AP001062.1	0.5	1	0.5
AP001107.1	0.052631579	1	0.052631579
AP001107.9	0.4	1.2	0.4
AP001207.2	0.214285714	1	0.214285714
AP001267.5	0.952380952	1.047619048	0.928571429
AP001273.2	0.9	1	0.9
AP001318.2	0.222222222	1	0.222222222
AP001324.1	0.199574468	2.945106383	0.062820213
AP001372.2	0.583333333	1	0.583333333
AP001458.2	1	1.222222222	0.777777778
AP001505.1	0.515151515	1.060606061	0.484848485
AP001628.1	0.882352941	1.088235294	0.794117647
AP001816.1	0.674418605	1.069767442	0.627906977
AP001924.1	0.25	1	0.25
AP001977.1	0.176470588	1.176470588	0.117647059
AP001992.1	0.4	1	0.4
AP002026.1	0.533333333	1	0.533333333
AP002360.1	0.418181818	1.109090909	0.372727273
AP002381.2	0.846153846	1.307692308	0.58974359
AP002387.2	0.475	1.05	0.45625
AP002478.1	0.714285714	1	0.714285714
AP002495.1	0.411764706	1	0.411764706
AP002748.4	0.875	1.25	0.625
AP002748.5	0.923076923	1	0.923076923
AP002784.1	0.441176471	1.029411765	0.441176471
AP002784.2	0.092050209	1.092050209	0.083682008
AP002812.2	1.2	1.2	1
AP002813.1	0.8	1.2	0.6
AP002884.2	0.266666667	1.166666667	0.25
AP002954.1	0.031496063	1.11023622	0.031496063
AP002982.1	0.214285714	1	0.214285714
AP002990.1	0.857142857	1	0.857142857
AP003068.2	0.380952381	1	0.380952381
AP003096.1	0.052631579	1.052631579	0.052631579
AP003108.2	0.647058824	1.058823529	0.588235294
AP003307.1	0.5	1	0.5
AP003419.1	1	1	1
AP003467.2	0.2	1	0.2
AP003469.4	0.866666667	1	0.866666667
AP003486.1	0.25	1	0.25
AP003778.1	1	1	1
AP004609.3	0.428571429	1.142857143	0.285714286
AP005136.3	0.666666667	1	0.666666667
AP005263.1	1	1.166666667	0.833333333
AP005329.1	0.2	1	0.2
AP005403.1	0.151162791	1.069767442	0.13372093
AP005717.2	0.2	1	0.2
AP006296.1	0.365079365	1.074074074	0.326719577
AP006621.3	0.302325581	1.023255814	0.302325581
AP1AR	0.490066225	1.112582781	0.443708609
AP1B1	0.169811321	1.188679245	0.148322851
AP1G1	0.393617021	1.127659574	0.361702128
AP1G2	0.692307692	1.076923077	0.692307692
AP1M1	0.305882353	1.082352941	0.276470588
AP1M2	0.127659574	1.164893617	0.108156028
AP1S1	0.267123288	1.253424658	0.219618395
AP1S2	0.172413793	1.051724138	0.16091954
AP1S3	0.388679245	1.2	0.317520216
AP2A1	0.375	1.083333333	0.291666667
AP2A2	0.289940828	1.153846154	0.250493097
AP2B1	0.321428571	1.169642857	0.256324405
AP2M1	0.186932849	1.386569873	0.12646703
AP2S1	0.234891676	1.542759407	0.137592985
AP3B1	0.282157676	1.178423237	0.236929461
AP3B2	0.3	1.1	0.2
AP3D1	0.260606061	1.272727273	0.197878788
AP3M1	0.322222222	1.111111111	0.283333333
AP3M2	0.683544304	1.126582278	0.630801688
AP3S1	0.38028169	1.500782473	0.246850463
AP3S2	0.678571429	1.142857143	0.589285714
AP4B1	0.666666667	1.095238095	0.571428571
AP4E1	0.28125	1.0625	0.28125
AP4M1	0.411764706	1.088235294	0.382352941
AP4S1	0.387096774	1.032258065	0.35483871
AP5B1	0.918032787	1.049180328	0.87704918
[truncated: 13,035 more rows]
