# Supplementary material for: Well-TEMP-seq as a microwell-based strategy for massively parallel profiling of single-cell temporal RNA dynamics
Source: Nat Commun. 2023 Mar 7;14:1272. doi: 10.1038/s41467-023-36902-5 (PMC9992361; doi:10.1038/s41467-023-36902-5)
Supplement: Supplementary file 7 — Source data [file 41467_2023_36902_MOESM7_ESM.zip › Source Data/supplementary figure 1/Supplementary fig1b.txt]

percentage%	type
56.6667	Intronic Reads
43.2432	Intronic Reads
38.0567	Intronic Reads
45	Intronic Reads
19.5652	Intronic Reads
43.9655	Intronic Reads
45.8716	Intronic Reads
50	Intronic Reads
25.3707	Intronic Reads
69.9827	Intronic Reads
50	Intronic Reads
46.6063	Intronic Reads
48.5086	Intronic Reads
48.4615	Intronic Reads
57.6637	Intronic Reads
42.8571	Intronic Reads
43.7801	Intronic Reads
58.9041	Intronic Reads
75	Intronic Reads
24.5283	Intronic Reads
25	Intronic Reads
31.8898	Intronic Reads
56.8928	Intronic Reads
46.5553	Intronic Reads
41.3333	Intronic Reads
65.3846	Intronic Reads
46.5146	Intronic Reads
46.6667	Intronic Reads
46.1538	Intronic Reads
46.9027	Intronic Reads
50	Intronic Reads
45.4728	Intronic Reads
49.0591	Intronic Reads
33.3333	Intronic Reads
51.1111	Intronic Reads
53.1561	Intronic Reads
50	Intronic Reads
38.4615	Intronic Reads
49.0637	Intronic Reads
35.5828	Intronic Reads
29.9145	Intronic Reads
46.6667	Intronic Reads
18.5185	Intronic Reads
30	Intronic Reads
62.9921	Intronic Reads
43.3566	Intronic Reads
65.2174	Intronic Reads
50.3311	Intronic Reads
61.9048	Intronic Reads
46.6102	Intronic Reads
39.2857	Intronic Reads
50	Intronic Reads
23.5294	Intronic Reads
26.6667	Intronic Reads
52.1739	Intronic Reads
54.023	Intronic Reads
34.2105	Intronic Reads
62.3529	Intronic Reads
52.3605	Intronic Reads
31.2986	Intronic Reads
43.0108	Intronic Reads
35.7713	Intronic Reads
60	Intronic Reads
50	Intronic Reads
53.0864	Intronic Reads
43.2432	Intronic Reads
33.1361	Intronic Reads
58.75	Intronic Reads
39.1304	Intronic Reads
49.2707	Intronic Reads
75	Intronic Reads
20	Intronic Reads
44.9123	Intronic Reads
31.1688	Intronic Reads
48.9237	Intronic Reads
50	Intronic Reads
41.9162	Intronic Reads
35.6061	Intronic Reads
32.5581	Intronic Reads
46.5177	Intronic Reads
44.9612	Intronic Reads
53.8642	Intronic Reads
50	Intronic Reads
60	Intronic Reads
62.8571	Intronic Reads
58.7143	Intronic Reads
56.2667	Intronic Reads
47.0588	Intronic Reads
33.1202	Intronic Reads
57.6471	Intronic Reads
44.4444	Intronic Reads
62.7907	Intronic Reads
50.9934	Intronic Reads
59.7765	Intronic Reads
55.3719	Intronic Reads
40	Intronic Reads
55.9471	Intronic Reads
42.1384	Intronic Reads
57.8947	Intronic Reads
56.8182	Intronic Reads
50.8197	Intronic Reads
54.7826	Intronic Reads
51.1848	Intronic Reads
46.3087	Intronic Reads
55.0769	Intronic Reads
61.6601	Intronic Reads
54.2169	Intronic Reads
73.3333	Intronic Reads
53.0864	Intronic Reads
32.1244	Intronic Reads
49.7619	Intronic Reads
55.9375	Intronic Reads
46.3768	Intronic Reads
46.6667	Intronic Reads
43.9528	Intronic Reads
48.1481	Intronic Reads
47.0255	Intronic Reads
53.0303	Intronic Reads
52.7088	Intronic Reads
39.0093	Intronic Reads
62.963	Intronic Reads
46.1538	Intronic Reads
42.1569	Intronic Reads
54.4937	Intronic Reads
43.75	Intronic Reads
70.5882	Intronic Reads
27.6712	Intronic Reads
47.5578	Intronic Reads
56.2203	Intronic Reads
30.5714	Intronic Reads
48.8889	Intronic Reads
47.8261	Intronic Reads
15.3509	Intronic Reads
46.9697	Intronic Reads
46.9565	Intronic Reads
54.0793	Intronic Reads
45.7806	Intronic Reads
0	Intronic Reads
25.4958	Intronic Reads
43.6242	Intronic Reads
25.1366	Intronic Reads
38.7665	Intronic Reads
29.3734	Intronic Reads
54.2857	Intronic Reads
34.0426	Intronic Reads
36.9792	Intronic Reads
37.931	Intronic Reads
58.9172	Intronic Reads
40.8219	Intronic Reads
36.5079	Intronic Reads
70	Intronic Reads
40.9836	Intronic Reads
59.1837	Intronic Reads
50	Intronic Reads
48.8372	Intronic Reads
46.0227	Intronic Reads
44.4444	Intronic Reads
47.6562	Intronic Reads
51.5152	Intronic Reads
73.6842	Intronic Reads
26.2525	Intronic Reads
58.2716	Intronic Reads
53.3333	Intronic Reads
63.1579	Intronic Reads
64.5892	Intronic Reads
39.6226	Intronic Reads
55.8201	Intronic Reads
70.5882	Intronic Reads
55.137	Intronic Reads
48.5149	Intronic Reads
58.0645	Intronic Reads
51.4886	Intronic Reads
30.7229	Intronic Reads
32.5	Intronic Reads
65.0505	Intronic Reads
56.5217	Intronic Reads
0	Intronic Reads
35.5049	Intronic Reads
54.4073	Intronic Reads
36.3636	Intronic Reads
55.0827	Intronic Reads
53.3333	Intronic Reads
52.9915	Intronic Reads
38.4615	Intronic Reads
45	Intronic Reads
46.5649	Intronic Reads
44.0461	Intronic Reads
34.3537	Intronic Reads
53.6145	Intronic Reads
44.6809	Intronic Reads
48.2143	Intronic Reads
45.8213	Intronic Reads
56.7568	Intronic Reads
50	Intronic Reads
39.0244	Intronic Reads
83.3333	Intronic Reads
33.9286	Intronic Reads
44.4444	Intronic Reads
41.3043	Intronic Reads
63.6735	Intronic Reads
23.3766	Intronic Reads
48.6486	Intronic Reads
58.8517	Intronic Reads
25	Intronic Reads
49.2754	Intronic Reads
54.5455	Intronic Reads
56.535	Intronic Reads
60.4167	Intronic Reads
75	Intronic Reads
62.9921	Intronic Reads
56.4557	Intronic Reads
40.9321	Intronic Reads
25	Intronic Reads
36.5079	Intronic Reads
44.375	Intronic Reads
50.1529	Intronic Reads
46.4758	Intronic Reads
28.5714	Intronic Reads
66.6667	Intronic Reads
33.1429	Intronic Reads
65.8621	Intronic Reads
47.2973	Intronic Reads
44.4444	Intronic Reads
59.1111	Intronic Reads
61.2245	Intronic Reads
56.3233	Intronic Reads
40.678	Intronic Reads
28.5714	Intronic Reads
45.8333	Intronic Reads
57.8761	Intronic Reads
56.3025	Intronic Reads
30.137	Intronic Reads
62.5	Intronic Reads
51.1696	Intronic Reads
44.9721	Intronic Reads
40.8163	Intronic Reads
38.6263	Intronic Reads
53.125	Intronic Reads
16.3265	Intronic Reads
44.6154	Intronic Reads
51.2821	Intronic Reads
56.3218	Intronic Reads
0	Intronic Reads
42.8571	Intronic Reads
19.2731	Intronic Reads
45.1613	Intronic Reads
60.6557	Intronic Reads
38.2979	Intronic Reads
53.276	Intronic Reads
46.9388	Intronic Reads
47.8261	Intronic Reads
53.8922	Intronic Reads
65.4762	Intronic Reads
80	Intronic Reads
37.9032	Intronic Reads
60.5	Intronic Reads
55.0186	Intronic Reads
0	Intronic Reads
26.0504	Intronic Reads
37.5	Intronic Reads
18.1818	Intronic Reads
43.4109	Intronic Reads
49.5845	Intronic Reads
53.8462	Intronic Reads
56.7568	Intronic Reads
2.3256	Intronic Reads
40	Intronic Reads
53.2673	Intronic Reads
48.4375	Intronic Reads
27.5862	Intronic Reads
29.4118	Intronic Reads
44.7368	Intronic Reads
57.265	Intronic Reads
51.9417	Intronic Reads
55.4252	Intronic Reads
57.4803	Intronic Reads
68.1818	Intronic Reads
43.3962	Intronic Reads
36.5591	Intronic Reads
37.3196	Intronic Reads
45.4545	Intronic Reads
25.3333	Intronic Reads
0	Intronic Reads
32.5714	Intronic Reads
35.1648	Intronic Reads
52.5577	Intronic Reads
36.8794	Intronic Reads
64.7059	Intronic Reads
46.6667	Intronic Reads
47.8992	Intronic Reads
52	Intronic Reads
62.2419	Intronic Reads
18.8679	Intronic Reads
49.5215	Intronic Reads
43.4156	Intronic Reads
52.4887	Intronic Reads
0	Intronic Reads
40	Intronic Reads
39.4495	Intronic Reads
39.0625	Intronic Reads
49.3849	Intronic Reads
63.1579	Intronic Reads
45	Intronic Reads
41.0945	Intronic Reads
41.8367	Intronic Reads
44.4444	Intronic Reads
44.4629	Intronic Reads
70	Intronic Reads
46.1538	Intronic Reads
56.7669	Intronic Reads
16.9014	Intronic Reads
51.9608	Intronic Reads
38.0597	Intronic Reads
61.9048	Intronic Reads
46.8647	Intronic Reads
38.5965	Intronic Reads
37.2881	Intronic Reads
58.042	Intronic Reads
51.9481	Intronic Reads
48.75	Intronic Reads
48.9183	Intronic Reads
50	Intronic Reads
45.8333	Intronic Reads
33.913	Intronic Reads
43.1373	Intronic Reads
40	Intronic Reads
41.8182	Intronic Reads
34.5133	Intronic Reads
44.9721	Intronic Reads
10.1266	Intronic Reads
28.5714	Intronic Reads
29.6651	Intronic Reads
40	Intronic Reads
50.9565	Intronic Reads
43.1894	Intronic Reads
44.8276	Intronic Reads
67.1756	Intronic Reads
28.6822	Intronic Reads
60	Intronic Reads
59.0361	Intronic Reads
50.838	Intronic Reads
35.4839	Intronic Reads
58.7814	Intronic Reads
45.1128	Intronic Reads
62.215	Intronic Reads
43.4783	Intronic Reads
32.8	Intronic Reads
52.3364	Intronic Reads
25	Intronic Reads
47.6596	Intronic Reads
34.6154	Intronic Reads
34.1463	Intronic Reads
50	Intronic Reads
43.9716	Intronic Reads
56.682	Intronic Reads
50	Intronic Reads
53.6977	Intronic Reads
30.7692	Intronic Reads
51.4052	Intronic Reads
54.5455	Intronic Reads
64.8649	Intronic Reads
40.4255	Intronic Reads
58.1081	Intronic Reads
58.4348	Intronic Reads
41.6667	Intronic Reads
44.6429	Intronic Reads
39.0411	Intronic Reads
40.2778	Intronic Reads
57.2368	Intronic Reads
54.717	Intronic Reads
30.7692	Intronic Reads
62.5	Intronic Reads
43.3333	Intronic Reads
39.2694	Intronic Reads
24.6305	Intronic Reads
27.7778	Intronic Reads
57.1429	Intronic Reads
19.0476	Intronic Reads
51.6575	Intronic Reads
57.4468	Intronic Reads
55.8824	Intronic Reads
47.1698	Intronic Reads
58.2305	Intronic Reads
47.619	Intronic Reads
33.3333	Intronic Reads
53.9202	Intronic Reads
58.7629	Intronic Reads
61.5385	Intronic Reads
27.027	Intronic Reads
66.6667	Intronic Reads
42.7948	Intronic Reads
53.0461	Intronic Reads
42.3077	Intronic Reads
77.7778	Intronic Reads
90	Intronic Reads
44.8276	Intronic Reads
30.2326	Intronic Reads
53	Intronic Reads
41.0526	Intronic Reads
56.3107	Intronic Reads
44.2953	Intronic Reads
35.6322	Intronic Reads
36	Intronic Reads
60.4167	Intronic Reads
52.1197	Intronic Reads
53.3333	Intronic Reads
53.4314	Intronic Reads
27.7419	Intronic Reads
36.3636	Intronic Reads
29.8246	Intronic Reads
43.0939	Intronic Reads
44.7293	Intronic Reads
60	Intronic Reads
31.0345	Intronic Reads
54.5455	Intronic Reads
50	Intronic Reads
41.791	Intronic Reads
30.9091	Intronic Reads
58.8235	Intronic Reads
62.0493	Intronic Reads
28.5714	Intronic Reads
39.6226	Intronic Reads
44.5887	Intronic Reads
53.0146	Intronic Reads
33.7662	Intronic Reads
41.6667	Intronic Reads
54.2857	Intronic Reads
58.2418	Intronic Reads
50.5576	Intronic Reads
48.2143	Intronic Reads
58.3333	Intronic Reads
38.4615	Intronic Reads
20.6853	Intronic Reads
41.3043	Intronic Reads
46.1538	Intronic Reads
33.3333	Intronic Reads
44.8598	Intronic Reads
44.4444	Intronic Reads
29.7872	Intronic Reads
55.0201	Intronic Reads
57.7181	Intronic Reads
28.5714	Intronic Reads
48	Intronic Reads
39.3103	Intronic Reads
29.7872	Intronic Reads
37.5451	Intronic Reads
47.6974	Intronic Reads
39.9015	Intronic Reads
49.2754	Intronic Reads
26.6667	Intronic Reads
52.1472	Intronic Reads
39.3939	Intronic Reads
49.6732	Intronic Reads
59.375	Intronic Reads
61.9048	Intronic Reads
58.5859	Intronic Reads
48.5714	Intronic Reads
38.7931	Intronic Reads
49.6183	Intronic Reads
54.0323	Intronic Reads
47.619	Intronic Reads
41.1765	Intronic Reads
27.2727	Intronic Reads
58.5366	Intronic Reads
65.2174	Intronic Reads
35.3846	Intronic Reads
28.6654	Intronic Reads
38.0952	Intronic Reads
42.4658	Intronic Reads
53.8462	Intronic Reads
64.3817	Intronic Reads
46.9534	Intronic Reads
36.1446	Intronic Reads
55.6787	Intronic Reads
37.931	Intronic Reads
31.856	Intronic Reads
42.1053	Intronic Reads
60.2273	Intronic Reads
52.3077	Intronic Reads
52.381	Intronic Reads
32.3529	Intronic Reads
10	Intronic Reads
70.7317	Intronic Reads
57.0896	Intronic Reads
54.5455	Intronic Reads
66.6667	Intronic Reads
53.876	Intronic Reads
43.5714	Intronic Reads
4.1667	Intronic Reads
43.9252	Intronic Reads
55.0369	Intronic Reads
44.186	Intronic Reads
46.3415	Intronic Reads
40.3846	Intronic Reads
39.726	Intronic Reads
58.3333	Intronic Reads
40	Intronic Reads
43.7788	Intronic Reads
47.8261	Intronic Reads
36.2069	Intronic Reads
63.3333	Intronic Reads
66.6667	Intronic Reads
52.1739	Intronic Reads
37.2642	Intronic Reads
69.2308	Intronic Reads
42.8571	Intronic Reads
17.8462	Intronic Reads
30.4348	Intronic Reads
46.4481	Intronic Reads
29.1391	Intronic Reads
38.9444	Intronic Reads
37.6682	Intronic Reads
41.8919	Intronic Reads
50	Intronic Reads
37.9221	Intronic Reads
43.9394	Intronic Reads
47.5	Intronic Reads
69.5652	Intronic Reads
45.3125	Intronic Reads
41.7355	Intronic Reads
45.1613	Intronic Reads
32.2581	Intronic Reads
80	Intronic Reads
63.6364	Intronic Reads
31.25	Intronic Reads
38.051	Intronic Reads
33.3333	Intronic Reads
62.5	Intronic Reads
37.1795	Intronic Reads
55.814	Intronic Reads
63.1579	Intronic Reads
20	Intronic Reads
57.3201	Intronic Reads
0	Intronic Reads
36.2069	Intronic Reads
33.3333	Intronic Reads
45.2055	Intronic Reads
25	Intronic Reads
50	Intronic Reads
57.8947	Intronic Reads
41.6667	Intronic Reads
58.3333	Intronic Reads
53.6866	Intronic Reads
35.7143	Intronic Reads
29.4872	Intronic Reads
46.0784	Intronic Reads
43.6975	Intronic Reads
26.7516	Intronic Reads
44.4444	Intronic Reads
66.6667	Intronic Reads
42.8571	Intronic Reads
30	Intronic Reads
41.9753	Intronic Reads
68.75	Intronic Reads
77.7778	Intronic Reads
36.8421	Intronic Reads
23.0769	Intronic Reads
48.9362	Intronic Reads
31.8182	Intronic Reads
51.875	Intronic Reads
44.2786	Intronic Reads
35.4167	Intronic Reads
54.2553	Intronic Reads
49.0909	Intronic Reads
57.1429	Intronic Reads
58.8235	Intronic Reads
33.3333	Intronic Reads
50.3226	Intronic Reads
48.8189	Intronic Reads
41.1765	Intronic Reads
47.4227	Intronic Reads
62.4161	Intronic Reads
50.6024	Intronic Reads
57.6923	Intronic Reads
42.5339	Intronic Reads
26.6094	Intronic Reads
49.1667	Intronic Reads
52.9412	Intronic Reads
47.7366	Intronic Reads
56.25	Intronic Reads
33.3333	Intronic Reads
49.1228	Intronic Reads
28.866	Intronic Reads
48.6667	Intronic Reads
17.4419	Intronic Reads
50	Intronic Reads
60	Intronic Reads
41.7582	Intronic Reads
58.8235	Intronic Reads
31.9149	Intronic Reads
63.6364	Intronic Reads
46.1538	Intronic Reads
44.8276	Intronic Reads
44.9631	Intronic Reads
50.4762	Intronic Reads
62.5	Intronic Reads
22.8856	Intronic Reads
56.4516	Intronic Reads
53.2484	Intronic Reads
39.3258	Intronic Reads
48.1013	Intronic Reads
32	Intronic Reads
70	Intronic Reads
50	Intronic Reads
23.7288	Intronic Reads
54.3796	Intronic Reads
32.1782	Intronic Reads
57.3604	Intronic Reads
48.6726	Intronic Reads
60	Intronic Reads
40.4412	Intronic Reads
56.6879	Intronic Reads
85.7143	Intronic Reads
62.5	Intronic Reads
53.8462	Intronic Reads
41.6667	Intronic Reads
36.2319	Intronic Reads
44.2105	Intronic Reads
36.4407	Intronic Reads
43.1818	Intronic Reads
25	Intronic Reads
46.3415	Intronic Reads
43.2692	Intronic Reads
40.9938	Intronic Reads
34.2857	Intronic Reads
65.6627	Intronic Reads
42.3313	Intronic Reads
54.386	Intronic Reads
44.4444	Intronic Reads
44.3662	Intronic Reads
47.0588	Intronic Reads
60	Intronic Reads
36.755	Intronic Reads
73.3333	Intronic Reads
52.1127	Intronic Reads
47.0383	Intronic Reads
50	Intronic Reads
18.6047	Intronic Reads
0	Intronic Reads
22.3684	Intronic Reads
73.3333	Intronic Reads
58.8983	Intronic Reads
49.8584	Intronic Reads
37.931	Intronic Reads
58.8889	Intronic Reads
64.4068	Intronic Reads
60	Intronic Reads
31.8182	Intronic Reads
38.0054	Intronic Reads
72.7273	Intronic Reads
48	Intronic Reads
51.3514	Intronic Reads
38.0952	Intronic Reads
40.6433	Intronic Reads
38.1356	Intronic Reads
45.283	Intronic Reads
47.7124	Intronic Reads
40	Intronic Reads
40	Intronic Reads
50.1558	Intronic Reads
57.6923	Intronic Reads
28.5714	Intronic Reads
51.5625	Intronic Reads
27.7778	Intronic Reads
55.3846	Intronic Reads
43.75	Intronic Reads
46.1538	Intronic Reads
44.1441	Intronic Reads
56.5217	Intronic Reads
45.0495	Intronic Reads
20	Intronic Reads
53.8462	Intronic Reads
63.6364	Intronic Reads
50	Intronic Reads
67.9707	Intronic Reads
28	Intronic Reads
26	Intronic Reads
64.2405	Intronic Reads
48.8263	Intronic Reads
54.8387	Intronic Reads
56.1404	Intronic Reads
52.381	Intronic Reads
27.4725	Intronic Reads
40	Intronic Reads
57.1429	Intronic Reads
66.6667	Intronic Reads
47.619	Intronic Reads
19.1176	Intronic Reads
58.3333	Intronic Reads
40	Intronic Reads
0	Intronic Reads
51.8519	Intronic Reads
28.0374	Intronic Reads
10	Intronic Reads
71.4286	Intronic Reads
29.8279	Intronic Reads
66.6667	Intronic Reads
53.3333	Intronic Reads
51.7964	Intronic Reads
68.75	Intronic Reads
48.1481	Intronic Reads
40.8163	Intronic Reads
38.806	Intronic Reads
28.5714	Intronic Reads
27.1739	Intronic Reads
44.206	Intronic Reads
30.7692	Intronic Reads
44.4444	Intronic Reads
63.6364	Intronic Reads
8.3333	Intronic Reads
60.5042	Intronic Reads
43.3628	Intronic Reads
60	Intronic Reads
31.0861	Intronic Reads
50	Intronic Reads
31.6667	Intronic Reads
85.7143	Intronic Reads
64	Intronic Reads
21.5686	Intronic Reads
68.75	Intronic Reads
26.1682	Intronic Reads
54.5455	Intronic Reads
45.9016	Intronic Reads
41.5094	Intronic Reads
20	Intronic Reads
54.2169	Intronic Reads
6.8966	Intronic Reads
45.8904	Intronic Reads
42.0732	Intronic Reads
50	Intronic Reads
53.0612	Intronic Reads
28.8557	Intronic Reads
63.6364	Intronic Reads
44.4444	Intronic Reads
53.1915	Intronic Reads
60	Intronic Reads
46.6292	Intronic Reads
48.0899	Intronic Reads
37.3333	Intronic Reads
22.7273	Intronic Reads
49.8127	Intronic Reads
44.4043	Intronic Reads
37.931	Intronic Reads
27.027	Intronic Reads
62.5	Intronic Reads
78.5714	Intronic Reads
52.381	Intronic Reads
80	Intronic Reads
40.081	Intronic Reads
52.7778	Intronic Reads
53.9683	Intronic Reads
53.7037	Intronic Reads
53.7313	Intronic Reads
29.6296	Intronic Reads
36	Intronic Reads
22.2222	Intronic Reads
18.75	Intronic Reads
60.2273	Intronic Reads
54.1667	Intronic Reads
31.0345	Intronic Reads
34.375	Intronic Reads
25.6198	Intronic Reads
56.7493	Intronic Reads
52	Intronic Reads
68.75	Intronic Reads
55.5556	Intronic Reads
35.4167	Intronic Reads
23.0769	Intronic Reads
34.657	Intronic Reads
66.6667	Intronic Reads
52.1222	Intronic Reads
35.8696	Intronic Reads
38.0282	Intronic Reads
38.8889	Intronic Reads
30.9091	Intronic Reads
47.0032	Intronic Reads
25.6757	Intronic Reads
20	Intronic Reads
60	Intronic Reads
40	Intronic Reads
43.6111	Intronic Reads
50.8333	Intronic Reads
84.6154	Intronic Reads
52	Intronic Reads
32.6087	Intronic Reads
47.0588	Intronic Reads
23.8095	Intronic Reads
46.1538	Intronic Reads
54.5455	Intronic Reads
54.5455	Intronic Reads
63.6364	Intronic Reads
54.5817	Intronic Reads
81.8182	Intronic Reads
25	Intronic Reads
44.5344	Intronic Reads
57.8947	Intronic Reads
59.1195	Intronic Reads
47.9592	Intronic Reads
77.7778	Intronic Reads
14.2857	Intronic Reads
38.756	Intronic Reads
36.6667	Intronic Reads
57.1429	Intronic Reads
56.5217	Intronic Reads
42.8571	Intronic Reads
50	Intronic Reads
45.8599	Intronic Reads
63.3166	Intronic Reads
54.5455	Intronic Reads
75	Intronic Reads
68.1818	Intronic Reads
46.978	Intronic Reads
25.2717	Intronic Reads
57.6271	Intronic Reads
44.1509	Intronic Reads
40.4255	Intronic Reads
41.4141	Intronic Reads
44.4444	Intronic Reads
48.6275	Intronic Reads
45.4545	Intronic Reads
0	Intronic Reads
52.795	Intronic Reads
28.7425	Intronic Reads
60	Intronic Reads
42.6497	Intronic Reads
20	Intronic Reads
49.0385	Intronic Reads
32.4324	Intronic Reads
61.1111	Intronic Reads
48.1481	Intronic Reads
46.1538	Intronic Reads
40.9639	Intronic Reads
46.2963	Intronic Reads
35.4839	Intronic Reads
26.3158	Intronic Reads
60	Intronic Reads
33.3333	Intronic Reads
55.5556	Intronic Reads
50	Intronic Reads
24.1379	Intronic Reads
59.1623	Intronic Reads
60	Intronic Reads
72	Intronic Reads
30.7692	Intronic Reads
11.1111	Intronic Reads
52.8736	Intronic Reads
50	Intronic Reads
46.7532	Intronic Reads
22.8571	Intronic Reads
66.6667	Intronic Reads
29.2308	Intronic Reads
36.7647	Intronic Reads
17.4194	Intronic Reads
35.3846	Intronic Reads
48.3146	Intronic Reads
42.8571	Intronic Reads
45.5696	Intronic Reads
42.1053	Intronic Reads
61.4458	Intronic Reads
70	Intronic Reads
52	Intronic Reads
52.6316	Intronic Reads
47.3684	Intronic Reads
72.7273	Intronic Reads
45.4545	Intronic Reads
65.5405	Intronic Reads
66.6667	Intronic Reads
58.3333	Intronic Reads
23.0769	Intronic Reads
40	Intronic Reads
50.5682	Intronic Reads
48.9362	Intronic Reads
90.9091	Intronic Reads
29.7297	Intronic Reads
56.8966	Intronic Reads
53.8462	Intronic Reads
33.3333	Intronic Reads
61.5385	Intronic Reads
40.4255	Intronic Reads
45.8333	Intronic Reads
62.963	Intronic Reads
54.1096	Intronic Reads
53.8462	Intronic Reads
58.2677	Intronic Reads
53.8462	Intronic Reads
55	Intronic Reads
43.1034	Intronic Reads
70	Intronic Reads
33.3333	Intronic Reads
46.9388	Intronic Reads
62.5	Intronic Reads
54.5455	Intronic Reads
22.093	Intronic Reads
52.505	Intronic Reads
35.8974	Intronic Reads
68	Intronic Reads
21.0526	Intronic Reads
68.4211	Intronic Reads
57.1429	Intronic Reads
61.1111	Intronic Reads
49.5238	Intronic Reads
54.4304	Intronic Reads
66.6667	Intronic Reads
70.5882	Intronic Reads
58.4906	Intronic Reads
45.7143	Intronic Reads
50	Intronic Reads
40.2746	Intronic Reads
64.2857	Intronic Reads
65.2174	Intronic Reads
46.4912	Intronic Reads
75	Intronic Reads
50	Intronic Reads
27.4194	Intronic Reads
50	Intronic Reads
49.6552	Intronic Reads
50	Intronic Reads
80	Intronic Reads
50	Intronic Reads
0	Intronic Reads
78.5714	Intronic Reads
36.2069	Intronic Reads
31.8182	Intronic Reads
40.6667	Intronic Reads
23.3333	Intronic Reads
42.8571	Intronic Reads
38.8889	Intronic Reads
60	Intronic Reads
26.3158	Intronic Reads
56.6667	Intronic Reads
51.3158	Intronic Reads
40	Intronic Reads
60	Intronic Reads
50	Intronic Reads
63.4667	Intronic Reads
48.7179	Intronic Reads
30.6452	Intronic Reads
28.4768	Intronic Reads
39.1705	Intronic Reads
65.3846	Intronic Reads
42.9412	Intronic Reads
45	Intronic Reads
60	Intronic Reads
60	Intronic Reads
41.3613	Intronic Reads
41.6667	Intronic Reads
60	Intronic Reads
40.8602	Intronic Reads
68.6957	Intronic Reads
36.3636	Intronic Reads
40	Intronic Reads
38.0952	Intronic Reads
6.6667	Intronic Reads
21.5686	Intronic Reads
58	Intronic Reads
47.9592	Intronic Reads
64.3599	Intronic Reads
34	Intronic Reads
39.1304	Intronic Reads
77.7778	Intronic Reads
40.8163	Intronic Reads
24.2991	Intronic Reads
46.988	Intronic Reads
57.1429	Intronic Reads
36.7521	Intronic Reads
72.7273	Intronic Reads
51.6129	Intronic Reads
66.6667	Intronic Reads
26.9231	Intronic Reads
39.0625	Intronic Reads
52.381	Intronic Reads
56.2044	Intronic Reads
73.6842	Intronic Reads
45.5357	Intronic Reads
72.2222	Intronic Reads
34.0909	Intronic Reads
67.5676	Intronic Reads
66.6667	Intronic Reads
27.8481	Intronic Reads
64	Intronic Reads
57.1429	Intronic Reads
46.2963	Intronic Reads
34.0278	Intronic Reads
39.1304	Intronic Reads
30.4878	Intronic Reads
45.4545	Intronic Reads
66.0377	Intronic Reads
63.8889	Intronic Reads
38.3333	Intronic Reads
35.5263	Intronic Reads
76.9231	Intronic Reads
43.4109	Intronic Reads
54.0984	Intronic Reads
43.5644	Intronic Reads
24.7525	Intronic Reads
45.4545	Intronic Reads
40.9396	Intronic Reads
20.4819	Intronic Reads
47.8571	Intronic Reads
44.4444	Intronic Reads
27.2727	Intronic Reads
41.6667	Intronic Reads
50	Intronic Reads
60.9195	Intronic Reads
58.3333	Intronic Reads
46.5116	Intronic Reads
53.8961	Intronic Reads
81.25	Intronic Reads
53.9474	Intronic Reads
14.9425	Intronic Reads
34.0909	Intronic Reads
57.4468	Intronic Reads
50	Intronic Reads
65.3061	Intronic Reads
41.1765	Intronic Reads
30.4348	Intronic Reads
46.3415	Intronic Reads
45.4545	Intronic Reads
66.6667	Intronic Reads
56.6667	Intronic Reads
19.1781	Intronic Reads
50	Intronic Reads
0	Intronic Reads
40.5797	Intronic Reads
37.2549	Intronic Reads
36.5385	Intronic Reads
46.875	Intronic Reads
41.1765	Intronic Reads
55.1724	Intronic Reads
40	Intronic Reads
52.9412	Intronic Reads
76.9231	Intronic Reads
36.7089	Intronic Reads
41.6667	Intronic Reads
71.4286	Intronic Reads
30.7692	Intronic Reads
53.3333	Intronic Reads
48.4848	Intronic Reads
66.6667	Intronic Reads
48.4615	Intronic Reads
33.3333	Intronic Reads
64	Intronic Reads
41.6667	Intronic Reads
44.4816	Intronic Reads
54.5685	Intronic Reads
17.3077	Intronic Reads
41.6667	Intronic Reads
77.7778	Intronic Reads
84.6154	Intronic Reads
52.1739	Intronic Reads
54.5455	Intronic Reads
41.1765	Intronic Reads
35.5556	Intronic Reads
24.1706	Intronic Reads
14.2857	Intronic Reads
48.5714	Intronic Reads
46.875	Intronic Reads
52.9412	Intronic Reads
50.3759	Intronic Reads
39.0244	Intronic Reads
44.4444	Intronic Reads
25	Intronic Reads
60.5442	Intronic Reads
46.6887	Intronic Reads
49.1667	Intronic Reads
30	Intronic Reads
0	Intronic Reads
57.5758	Intronic Reads
54.5455	Intronic Reads
71.4286	Intronic Reads
43.75	Intronic Reads
25.2427	Intronic Reads
54.5455	Intronic Reads
39.726	Intronic Reads
66.6667	Intronic Reads
41.7112	Intronic Reads
50.7246	Intronic Reads
53.5714	Intronic Reads
38.0952	Intronic Reads
50	Intronic Reads
51.5152	Intronic Reads
0	Intronic Reads
54.5455	Intronic Reads
50	Intronic Reads
45.2381	Intronic Reads
55.2632	Intronic Reads
40	Intronic Reads
42.8571	Intronic Reads
55	Intronic Reads
45.4545	Intronic Reads
45.8333	Intronic Reads
88.8889	Intronic Reads
30	Intronic Reads
44	Intronic Reads
13.6364	Intronic Reads
66.6667	Intronic Reads
8.3333	Intronic Reads
43.0556	Intronic Reads
81.8182	Intronic Reads
43.75	Intronic Reads
33.3333	Intronic Reads
46.6667	Intronic Reads
37.5	Intronic Reads
34.7826	Intronic Reads
42.623	Intronic Reads
48.8806	Intronic Reads
52.8736	Intronic Reads
66.6667	Intronic Reads
0	Intronic Reads
70	Intronic Reads
57.1429	Intronic Reads
33.3333	Intronic Reads
30.8824	Intronic Reads
0	Intronic Reads
27.7778	Intronic Reads
55.5556	Intronic Reads
52.2388	Intronic Reads
32.7731	Intronic Reads
30.5085	Intronic Reads
55.814	Intronic Reads
46.3415	Intronic Reads
50.8834	Intronic Reads
48.7719	Intronic Reads
54.1667	Intronic Reads
27.7228	Intronic Reads
45.4545	Intronic Reads
63.8889	Intronic Reads
45.9302	Intronic Reads
52.4823	Intronic Reads
61.5385	Intronic Reads
63.6364	Intronic Reads
69.2308	Intronic Reads
51.6854	Intronic Reads
50	Intronic Reads
47.619	Intronic Reads
28.5714	Intronic Reads
73.3333	Intronic Reads
0	Intronic Reads
71.4286	Intronic Reads
44.2105	Intronic Reads
66.6667	Intronic Reads
46.1538	Intronic Reads
46.5517	Intronic Reads
42.8571	Intronic Reads
0	Intronic Reads
41.1765	Intronic Reads
55.3846	Intronic Reads
54.0541	Intronic Reads
30	Intronic Reads
44.1176	Intronic Reads
30	Intronic Reads
38.0952	Intronic Reads
50	Intronic Reads
50	Intronic Reads
19.8582	Intronic Reads
10	Intronic Reads
75	Intronic Reads
52.381	Intronic Reads
50	Intronic Reads
75	Intronic Reads
58.3333	Intronic Reads
66.6667	Intronic Reads
61.5385	Intronic Reads
48.0769	Intronic Reads
28	Intronic Reads
47.0588	Intronic Reads
53.8462	Intronic Reads
50	Intronic Reads
52.9412	Intronic Reads
24.1379	Intronic Reads
25	Intronic Reads
46.6667	Intronic Reads
50	Intronic Reads
29.4118	Intronic Reads
57.1429	Intronic Reads
41.1765	Intronic Reads
57.3034	Intronic Reads
54.8611	Intronic Reads
42.8571	Intronic Reads
40.4255	Intronic Reads
78.5714	Intronic Reads
18.1818	Intronic Reads
66.6667	Intronic Reads
57.6923	Intronic Reads
100	Intronic Reads
35.7143	Intronic Reads
41.1765	Intronic Reads
58.1281	Intronic Reads
39.4161	Intronic Reads
14.2857	Intronic Reads
44.7154	Intronic Reads
37.6068	Intronic Reads
40.5405	Intronic Reads
46.8085	Intronic Reads
41.25	Intronic Reads
16.129	Intronic Reads
30.7692	Intronic Reads
52.7132	Intronic Reads
44.7712	Intronic Reads
33.3333	Intronic Reads
27.2727	Intronic Reads
30.4348	Intronic Reads
9.0909	Intronic Reads
55.5556	Intronic Reads
58.8785	Intronic Reads
48.7805	Intronic Reads
46.6667	Intronic Reads
51.7241	Intronic Reads
42	Intronic Reads
47.5	Intronic Reads
34	Intronic Reads
50	Intronic Reads
36.3636	Intronic Reads
46.1538	Intronic Reads
27.2727	Intronic Reads
32.8467	Intronic Reads
33.3333	Intronic Reads
50	Intronic Reads
53.3333	Intronic Reads
24.4898	Intronic Reads
42.2222	Intronic Reads
16.2791	Intronic Reads
61.1111	Intronic Reads
31.7406	Intronic Reads
37.3737	Intronic Reads
42.8571	Intronic Reads
40	Intronic Reads
70	Intronic Reads
46.4286	Intronic Reads
44.1667	Intronic Reads
60	Intronic Reads
47.541	Intronic Reads
61.5385	Intronic Reads
34.1463	Intronic Reads
84.6154	Intronic Reads
39.2157	Intronic Reads
45	Intronic Reads
46.1538	Intronic Reads
72.7273	Intronic Reads
40	Intronic Reads
50	Intronic Reads
40	Intronic Reads
40.7583	Intronic Reads
41.4013	Intronic Reads
40	Intronic Reads
55.5556	Intronic Reads
76.9231	Intronic Reads
58.5106	Intronic Reads
60.3774	Intronic Reads
36.3636	Intronic Reads
50	Intronic Reads
33.4884	Intronic Reads
48	Intronic Reads
0	Intronic Reads
47.4138	Intronic Reads
39.5349	Intronic Reads
54.3478	Intronic Reads
48.8038	Intronic Reads
40	Intronic Reads
50	Intronic Reads
25	Intronic Reads
68.75	Intronic Reads
54.902	Intronic Reads
58.3333	Intronic Reads
46.3576	Intronic Reads
68.4211	Intronic Reads
50	Intronic Reads
36	Intronic Reads
42.8571	Intronic Reads
34.5455	Intronic Reads
53.8462	Intronic Reads
55.5556	Intronic Reads
40	Intronic Reads
70	Intronic Reads
32.6087	Intronic Reads
51.7241	Intronic Reads
42.8571	Intronic Reads
37.8698	Intronic Reads
37.037	Intronic Reads
36.3636	Intronic Reads
90.9091	Intronic Reads
56	Intronic Reads
43.75	Intronic Reads
81.8182	Intronic Reads
42.8571	Intronic Reads
55	Intronic Reads
45.5959	Intronic Reads
35.4839	Intronic Reads
58.8235	Intronic Reads
35.2941	Intronic Reads
54.902	Intronic Reads
25.6	Intronic Reads
33.3333	Intronic Reads
38.4181	Intronic Reads
31.7073	Intronic Reads
56.25	Intronic Reads
40	Intronic Reads
76.9231	Intronic Reads
18.1818	Intronic Reads
46.6667	Intronic Reads
38.4615	Intronic Reads
51.7647	Intronic Reads
0	Intronic Reads
45.3416	Intronic Reads
54.5455	Intronic Reads
27.5862	Intronic Reads
27.5862	Intronic Reads
43.5484	Intronic Reads
25	Intronic Reads
56.25	Intronic Reads
26.6667	Intronic Reads
44.7059	Intronic Reads
18.8119	Intronic Reads
60	Intronic Reads
42.1053	Intronic Reads
41.2698	Intronic Reads
54.9763	Intronic Reads
53.8462	Intronic Reads
60	Intronic Reads
57.1429	Intronic Reads
38.0952	Intronic Reads
63.6364	Intronic Reads
55.5556	Intronic Reads
29.7297	Intronic Reads
69.5652	Intronic Reads
54.1284	Intronic Reads
38.4615	Intronic Reads
66.6667	Intronic Reads
46.1538	Intronic Reads
48.9796	Intronic Reads
45.6522	Intronic Reads
68	Intronic Reads
30.7692	Intronic Reads
30.2326	Intronic Reads
41.1765	Intronic Reads
41.791	Intronic Reads
50	Intronic Reads
55.5556	Intronic Reads
38.8889	Intronic Reads
33.3333	Intronic Reads
50	Intronic Reads
65.5172	Intronic Reads
39.2857	Intronic Reads
47.619	Intronic Reads
39.2157	Intronic Reads
40	Intronic Reads
71.4286	Intronic Reads
42.8571	Intronic Reads
64.2857	Intronic Reads
55.3299	Intronic Reads
66.6667	Intronic Reads
46.6667	Intronic Reads
47.619	Intronic Reads
60	Intronic Reads
46.9136	Intronic Reads
41.3793	Intronic Reads
62.069	Intronic Reads
0	Intronic Reads
40	Intronic Reads
18.1818	Intronic Reads
47.8261	Intronic Reads
46.4567	Intronic Reads
26.3158	Intronic Reads
66.6667	Intronic Reads
23.0769	Intronic Reads
40	Intronic Reads
49.3671	Intronic Reads
72.7273	Intronic Reads
61.5385	Intronic Reads
0	Intronic Reads
34.7826	Intronic Reads
44.4444	Intronic Reads
52.5547	Intronic Reads
38.4615	Intronic Reads
57.8947	Intronic Reads
40	Intronic Reads
50	Intronic Reads
54.5455	Intronic Reads
40	Intronic Reads
43.75	Intronic Reads
58.6207	Intronic Reads
86.9565	Intronic Reads
32.2034	Intronic Reads
44.8276	Intronic Reads
26.9231	Intronic Reads
54.5455	Intronic Reads
51.7986	Intronic Reads
13.6364	Intronic Reads
60	Intronic Reads
55.7143	Intronic Reads
24.6575	Intronic Reads
15	Intronic Reads
61.1111	Intronic Reads
62.7119	Intronic Reads
0	Intronic Reads
84.6154	Intronic Reads
66.6667	Intronic Reads
40	Intronic Reads
30	Intronic Reads
48.1481	Intronic Reads
25	Intronic Reads
7.6923	Intronic Reads
50	Intronic Reads
60.6061	Intronic Reads
41.6667	Intronic Reads
36.8421	Intronic Reads
50	Intronic Reads
71.4286	Intronic Reads
40	Intronic Reads
54.4304	Intronic Reads
42.623	Intronic Reads
41.4062	Intronic Reads
38.2812	Intronic Reads
46	Intronic Reads
36.4865	Intronic Reads
66.6667	Intronic Reads
64.7059	Intronic Reads
42.2222	Intronic Reads
9.0909	Intronic Reads
64.7059	Intronic Reads
43.4211	Intronic Reads
42.8571	Intronic Reads
54.5455	Intronic Reads
66.6667	Intronic Reads
37.5	Intronic Reads
0	Intronic Reads
42.1053	Intronic Reads
42.8571	Intronic Reads
30	Intronic Reads
45.9016	Intronic Reads
31.4516	Intronic Reads
61.0778	Intronic Reads
30	Intronic Reads
40.3509	Intronic Reads
28.125	Intronic Reads
61.1111	Intronic Reads
42.3488	Intronic Reads
51.6129	Intronic Reads
50	Intronic Reads
33.3333	Intronic Reads
60.5769	Intronic Reads
78.9474	Intronic Reads
70	Intronic Reads
37.5	Intronic Reads
39.7059	Intronic Reads
68.75	Intronic Reads
46.6667	Intronic Reads
58.3333	Intronic Reads
25	Intronic Reads
50	Intronic Reads
54.2857	Intronic Reads
43.1034	Intronic Reads
63.1579	Intronic Reads
36.3636	Intronic Reads
58.589	Intronic Reads
30.7692	Intronic Reads
41.5584	Intronic Reads
5.8824	Intronic Reads
73.3333	Intronic Reads
73.6842	Intronic Reads
33.3333	Intronic Reads
58.8235	Intronic Reads
39.5604	Intronic Reads
38.8889	Intronic Reads
35.8974	Intronic Reads
54.5455	Intronic Reads
39.3443	Intronic Reads
42.8571	Intronic Reads
56.1798	Intronic Reads
43.6364	Intronic Reads
30.4348	Intronic Reads
38.4615	Intronic Reads
70.5882	Intronic Reads
55	Intronic Reads
54.3478	Intronic Reads
51.9774	Intronic Reads
50	Intronic Reads
30.4348	Intronic Reads
37.234	Intronic Reads
68.75	Intronic Reads
62.069	Intronic Reads
45.8333	Intronic Reads
35.7143	Intronic Reads
66.6667	Intronic Reads
38.4615	Intronic Reads
50	Intronic Reads
57.6923	Intronic Reads
33.3333	Intronic Reads
65.3846	Intronic Reads
45.8333	Intronic Reads
18.1818	Intronic Reads
50	Intronic Reads
73.3333	Intronic Reads
46.6667	Intronic Reads
70	Intronic Reads
39.1304	Intronic Reads
76.1905	Intronic Reads
58.3333	Intronic Reads
52.5926	Intronic Reads
50	Intronic Reads
58.3333	Intronic Reads
54.2056	Intronic Reads
43.4783	Intronic Reads
50	Intronic Reads
80	Intronic Reads
14.2857	Intronic Reads
54.1667	Intronic Reads
23.0769	Intronic Reads
40.9091	Intronic Reads
56	Intronic Reads
30.3571	Intronic Reads
50.8475	Intronic Reads
68.75	Intronic Reads
4.9296	Intronic Reads
70	Intronic Reads
46.4286	Intronic Reads
47.619	Intronic Reads
45.4545	Intronic Reads
66.6667	Intronic Reads
38.6364	Intronic Reads
37.5	Intronic Reads
10.5263	Intronic Reads
69.0476	Intronic Reads
61.2903	Intronic Reads
73.6842	Intronic Reads
64.2857	Intronic Reads
50	Intronic Reads
50	Intronic Reads
66.6667	Intronic Reads
26.3158	Intronic Reads
91.6667	Intronic Reads
37.1901	Intronic Reads
69.2308	Intronic Reads
46.6667	Intronic Reads
57.1429	Intronic Reads
35.7143	Intronic Reads
33.3333	Intronic Reads
58.3333	Intronic Reads
88.8889	Intronic Reads
55.814	Intronic Reads
35.7143	Intronic Reads
65.8537	Intronic Reads
47.5	Intronic Reads
54.1667	Intronic Reads
28.2051	Intronic Reads
41.6667	Intronic Reads
66.6667	Intronic Reads
58.3333	Intronic Reads
45.4545	Intronic Reads
67.5676	Intronic Reads
18.1818	Intronic Reads
21.7391	Intronic Reads
81.8182	Intronic Reads
37.5	Intronic Reads
54.4304	Intronic Reads
37.8049	Intronic Reads
66.6667	Intronic Reads
48.4848	Intronic Reads
42.1053	Intronic Reads
59.5238	Intronic Reads
45.5357	Intronic Reads
33.3333	Intronic Reads
38.4615	Intronic Reads
64.2857	Intronic Reads
50	Intronic Reads
68.75	Intronic Reads
49.1667	Intronic Reads
50	Intronic Reads
60	Intronic Reads
50	Intronic Reads
46.4	Intronic Reads
50	Intronic Reads
36.8056	Intronic Reads
56.25	Intronic Reads
70.5882	Intronic Reads
75	Intronic Reads
30.7692	Intronic Reads
35.1064	Intronic Reads
54.4554	Intronic Reads
61.5385	Intronic Reads
20	Intronic Reads
38.3178	Intronic Reads
44	Intronic Reads
72	Intronic Reads
42.8571	Intronic Reads
62.069	Intronic Reads
43.5897	Intronic Reads
41.0256	Intronic Reads
38.1579	Intronic Reads
41.6667	Intronic Reads
68.75	Intronic Reads
41.0256	Intronic Reads
29.4118	Intronic Reads
33.3333	Intronic Reads
60.177	Intronic Reads
60	Intronic Reads
44.4444	Intronic Reads
56.0976	Intronic Reads
60	Intronic Reads
64.7059	Intronic Reads
0	Intronic Reads
41.791	Intronic Reads
42.2414	Intronic Reads
65.2174	Intronic Reads
40	Intronic Reads
37.0787	Intronic Reads
60	Intronic Reads
40.7407	Intronic Reads
0	Intronic Reads
50.9804	Intronic Reads
50	Intronic Reads
45.8333	Intronic Reads
42.8571	Intronic Reads
36.3636	Intronic Reads
45	Intronic Reads
50	Intronic Reads
57.1429	Intronic Reads
45	Intronic Reads
72.7273	Intronic Reads
53.8462	Intronic Reads
41.8182	Intronic Reads
50	Intronic Reads
85.7143	Intronic Reads
57.6923	Intronic Reads
67.5	Intronic Reads
52.5424	Intronic Reads
37.4269	Intronic Reads
38.4615	Intronic Reads
55.5556	Intronic Reads
61.5385	Intronic Reads
36.3636	Intronic Reads
45.4545	Intronic Reads
56.25	Intronic Reads
57.1429	Intronic Reads
63.6364	Intronic Reads
44.4444	Intronic Reads
71.4286	Intronic Reads
62.5	Intronic Reads
30.6122	Intronic Reads
44.7059	Intronic Reads
54.5455	Intronic Reads
57.8947	Intronic Reads
53.8462	Intronic Reads
70.5882	Intronic Reads
51.7241	Intronic Reads
45.3901	Intronic Reads
37.5	Intronic Reads
56	Intronic Reads
53.1915	Intronic Reads
65	Intronic Reads
48.1481	Intronic Reads
34.2105	Intronic Reads
36.1111	Intronic Reads
44.7368	Intronic Reads
35.7143	Intronic Reads
59.0909	Intronic Reads
58.3333	Intronic Reads
50	Intronic Reads
60.3093	Intronic Reads
54.5455	Intronic Reads
25	Intronic Reads
41.8605	Intronic Reads
55.5556	Intronic Reads
43.2432	Intronic Reads
72.7273	Intronic Reads
25	Intronic Reads
43.75	Intronic Reads
32.5843	Intronic Reads
32.4324	Intronic Reads
52.9412	Intronic Reads
21.6216	Intronic Reads
35.7143	Intronic Reads
52.7273	Intronic Reads
20	Intronic Reads
35.7143	Intronic Reads
51.7986	Intronic Reads
50	Intronic Reads
50	Intronic Reads
16.6667	Intronic Reads
50	Intronic Reads
61.1111	Intronic Reads
63.6364	Intronic Reads
61.7647	Intronic Reads
71.4286	Intronic Reads
66.6667	Intronic Reads
41.6667	Intronic Reads
18.8679	Intronic Reads
33.3333	Intronic Reads
44.4444	Intronic Reads
37.5	Intronic Reads
64.7059	Intronic Reads
50	Intronic Reads
70	Intronic Reads
57.6132	Intronic Reads
51.1628	Intronic Reads
82.3529	Intronic Reads
45	Intronic Reads
43.5897	Intronic Reads
60	Intronic Reads
78.9474	Intronic Reads
29.4118	Intronic Reads
68.9655	Intronic Reads
48.8372	Intronic Reads
66.6667	Intronic Reads
33.3333	Intronic Reads
23.5294	Intronic Reads
32	Intronic Reads
75	Intronic Reads
75	Intronic Reads
55.6452	Intronic Reads
58.0645	Intronic Reads
58.3333	Intronic Reads
25	Intronic Reads
77.7778	Intronic Reads
23.5294	Intronic Reads
32.1839	Intronic Reads
45	Intronic Reads
17.2414	Intronic Reads
34.375	Intronic Reads
52.9412	Intronic Reads
43.9024	Intronic Reads
35	Intronic Reads
73.3333	Intronic Reads
10	Intronic Reads
45.2381	Intronic Reads
43.0421	Intronic Reads
46.6667	Intronic Reads
50	Intronic Reads
52.3077	Intronic Reads
42.2222	Intronic Reads
58.3333	Intronic Reads
32.1429	Intronic Reads
50	Intronic Reads
37.5	Intronic Reads
36.3636	Intronic Reads
0	Intronic Reads
51.8072	Intronic Reads
64.7059	Intronic Reads
23.0769	Intronic Reads
42.6667	Intronic Reads
52.7778	Intronic Reads
52	Intronic Reads
61.1111	Intronic Reads
46.1538	Intronic Reads
39.2857	Intronic Reads
70.5882	Intronic Reads
66.6667	Intronic Reads
61.9048	Intronic Reads
36.8421	Intronic Reads
64	Intronic Reads
59.5238	Intronic Reads
59.8361	Intronic Reads
58.3333	Intronic Reads
50	Intronic Reads
71.4286	Intronic Reads
87.5	Intronic Reads
0	Intronic Reads
60	Intronic Reads
46.8085	Intronic Reads
26	Intronic Reads
45	Intronic Reads
52.9412	Intronic Reads
60	Intronic Reads
88.2353	Intronic Reads
57.1429	Intronic Reads
66.6667	Intronic Reads
33.3333	Intronic Reads
60.7143	Intronic Reads
53.3333	Intronic Reads
42.8571	Intronic Reads
28.3333	Intronic Reads
35.2273	Intronic Reads
53.125	Intronic Reads
57.8947	Intronic Reads
38.4615	Intronic Reads
41.6667	Intronic Reads
32.5	Intronic Reads
20	Intronic Reads
33.3333	Intronic Reads
60	Intronic Reads
35.7143	Intronic Reads
45.4545	Intronic Reads
52.7778	Intronic Reads
7.1429	Intronic Reads
51.6129	Intronic Reads
48.1481	Intronic Reads
40	Intronic Reads
31.8182	Intronic Reads
47.1154	Intronic Reads
48.3871	Intronic Reads
45.0292	Intronic Reads
33.8583	Intronic Reads
10	Intronic Reads
26.9231	Intronic Reads
41.6667	Intronic Reads
54.8387	Intronic Reads
32.6531	Intronic Reads
31.5789	Intronic Reads
46.1538	Intronic Reads
44.4444	Intronic Reads
55.5556	Intronic Reads
32.1839	Intronic Reads
42.8571	Intronic Reads
34.7826	Intronic Reads
21.4286	Intronic Reads
39.375	Intronic Reads
50	Intronic Reads
52.7778	Intronic Reads
46.6292	Intronic Reads
63.1579	Intronic Reads
40	Intronic Reads
47.0588	Intronic Reads
5.5556	Intronic Reads
42.8571	Intronic Reads
43.3333	Intronic Reads
35	Intronic Reads
37.5	Intronic Reads
40.1639	Intronic Reads
9.0909	Intronic Reads
66.6667	Intronic Reads
17.3913	Intronic Reads
26.3158	Intronic Reads
43.1579	Intronic Reads
40	Intronic Reads
43.662	Intronic Reads
39.3939	Intronic Reads
33.3333	Intronic Reads
47.1698	Intronic Reads
33.7349	Intronic Reads
73.3333	Intronic Reads
45.4545	Intronic Reads
57.1429	Intronic Reads
6.25	Intronic Reads
64	Intronic Reads
57.1429	Intronic Reads
30	Intronic Reads
51.1254	Intronic Reads
34.7826	Intronic Reads
46.1538	Intronic Reads
28.5714	Intronic Reads
6.25	Intronic Reads
33.3333	Intronic Reads
55	Intronic Reads
52.9412	Intronic Reads
45.8333	Intronic Reads
54.7009	Intronic Reads
42.5532	Intronic Reads
48.4375	Intronic Reads
47.8261	Intronic Reads
45.4545	Intronic Reads
57.1429	Intronic Reads
56.25	Intronic Reads
0	Intronic Reads
55.7971	Intronic Reads
66.6667	Intronic Reads
69.2308	Intronic Reads
71.4286	Intronic Reads
22.9885	Intronic Reads
53.1646	Intronic Reads
45.4545	Intronic Reads
51.7241	Intronic Reads
50	Intronic Reads
45.4545	Intronic Reads
40	Intronic Reads
60	Intronic Reads
84.6154	Intronic Reads
36.8421	Intronic Reads
28.5714	Intronic Reads
63.1579	Intronic Reads
41.0256	Intronic Reads
81.8182	Intronic Reads
0	Intronic Reads
68.1818	Intronic Reads
71.4286	Intronic Reads
66.6667	Intronic Reads
63.6364	Intronic Reads
52.1739	Intronic Reads
40	Intronic Reads
57.1429	Intronic Reads
26.6667	Intronic Reads
64.7059	Intronic Reads
42.8571	Intronic Reads
40.1786	Intronic Reads
30	Intronic Reads
60.7143	Intronic Reads
30.7692	Intronic Reads
40.1869	Intronic Reads
47.619	Intronic Reads
0	Intronic Reads
41.1765	Intronic Reads
31.25	Intronic Reads
51.3514	Intronic Reads
63.6364	Intronic Reads
15.625	Intronic Reads
46.9697	Intronic Reads
0	Intronic Reads
55.5556	Intronic Reads
49.4118	Intronic Reads
38.4615	Intronic Reads
40.7407	Intronic Reads
43.8503	Intronic Reads
41.6667	Intronic Reads
50	Intronic Reads
42.3077	Intronic Reads
48	Intronic Reads
15.7895	Intronic Reads
41.4634	Intronic Reads
69.2308	Intronic Reads
46.0674	Intronic Reads
5.8824	Intronic Reads
44.4444	Intronic Reads
43.4783	Intronic Reads
41.9355	Intronic Reads
47.8261	Intronic Reads
32.1429	Intronic Reads
36.3636	Intronic Reads
43.75	Intronic Reads
46.1538	Intronic Reads
67.5676	Intronic Reads
53.3333	Intronic Reads
58.3333	Intronic Reads
0	Intronic Reads
48.4211	Intronic Reads
30.7692	Intronic Reads
34.0426	Intronic Reads
5	Intronic Reads
25	Intronic Reads
33.3333	Intronic Reads
78.4314	Intronic Reads
54.0541	Intronic Reads
75	Intronic Reads
68.1818	Intronic Reads
32.4675	Intronic Reads
50	Intronic Reads
50	Intronic Reads
45.4545	Intronic Reads
60	Intronic Reads
80	Intronic Reads
57.1429	Intronic Reads
50	Intronic Reads
39.4737	Intronic Reads
63.6364	Intronic Reads
72.2222	Intronic Reads
32.7273	Intronic Reads
31.25	Intronic Reads
60	Intronic Reads
77.7778	Intronic Reads
46.1538	Intronic Reads
34.4828	Intronic Reads
50	Intronic Reads
53.125	Intronic Reads
72.4138	Intronic Reads
40	Intronic Reads
59.2593	Intronic Reads
22.2222	Intronic Reads
45.4545	Intronic Reads
56.25	Intronic Reads
57.8947	Intronic Reads
60	Intronic Reads
66.6667	Intronic Reads
46.6667	Intronic Reads
41.1765	Intronic Reads
46.6667	Intronic Reads
80	Intronic Reads
26.1905	Intronic Reads
66.6667	Intronic Reads
76.1905	Intronic Reads
46.875	Intronic Reads
0	Intronic Reads
15.7895	Intronic Reads
85.7143	Intronic Reads
44.4444	Intronic Reads
38.0952	Intronic Reads
54.8387	Intronic Reads
64.2857	Intronic Reads
66.6667	Intronic Reads
40	Intronic Reads
63.6364	Intronic Reads
66.6667	Intronic Reads
90.9091	Intronic Reads
88.8889	Intronic Reads
76.1905	Intronic Reads
75	Intronic Reads
50	Intronic Reads
24.5283	Intronic Reads
64.7059	Intronic Reads
42.1053	Intronic Reads
66.6667	Intronic Reads
52.9412	Intronic Reads
46.4789	Intronic Reads
45.4545	Intronic Reads
50	Intronic Reads
50	Intronic Reads
46.2963	Intronic Reads
32	Intronic Reads
53.1915	Intronic Reads
53.5714	Intronic Reads
55.1724	Intronic Reads
33.3333	Intronic Reads
[truncated: 8,001 more rows]
