# Supplementary material for: Well-TEMP-seq as a microwell-based strategy for massively parallel profiling of single-cell temporal RNA dynamics
Source: Nat Commun. 2023 Mar 7;14:1272. doi: 10.1038/s41467-023-36902-5 (PMC9992361; doi:10.1038/s41467-023-36902-5)
Supplement: Supplementary file 7 — Source data [file 41467_2023_36902_MOESM7_ESM.zip › Source Data/supplementary figure 1/Supplementary fig1a.txt]

mutation_count	times	frequency
1	797292	0.198769674917449
2	621101	0.154844202451426
3	560310	0.139688641743546
4	485957	0.121151993139099
5	408593	0.101864684185399
6	330701	0.0824457416666355
7	261775	0.0652620766940031
8	210088	0.052376197759487
9	179091	0.0446484598498929
10	156227	0.0389483275930628
