# Supplementary material for: Well-TEMP-seq as a microwell-based strategy for massively parallel profiling of single-cell temporal RNA dynamics
Source: Nat Commun. 2023 Mar 7;14:1272. doi: 10.1038/s41467-023-36902-5 (PMC9992361; doi:10.1038/s41467-023-36902-5)
Supplement: Supplementary file 7 — Source data [file 41467_2023_36902_MOESM7_ESM.zip › Source Data/figure 2/fig2e.txt]

cell_barcode	total_umi	TC_umi	rate	group	gene
ACTAGGTGTTCG	2	0	0	K562_4sU_IAA	GADPH
CAAAAGGCCTAA	3	1	0.333333333333333	K562_4sU_IAA	GADPH
AAATCTCGATCG	1	0	0	K562_4sU_IAA	GADPH
TAGAGCGTCACG	3	0	0	K562_4sU_IAA	GADPH
ATATGTCGTACG	2	0	0	K562_4sU_IAA	GADPH
GGCAGGCCGCCA	2	0	0	K562_4sU_IAA	GADPH
TGTCTGTATATC	4	0	0	K562_4sU_IAA	GADPH
TCTCTGAGGTAA	3	1	0.333333333333333	K562_4sU_IAA	GADPH
TGAATCGGCAAC	4	1	0.25	K562_4sU_IAA	GADPH
CTGACCCCGAAT	3	0	0	K562_4sU_IAA	GADPH
CAACGCGATGAA	1	0	0	K562_4sU_IAA	GADPH
TCCTGAATTGTC	1	0	0	K562_4sU_IAA	GADPH
GTCTCGGCACGG	3	0	0	K562_4sU_IAA	GADPH
CAGCGCCTGATA	1	0	0	K562_4sU_IAA	GADPH
AATCGGCACGGG	1	0	0	K562_4sU_IAA	GADPH
CGCTACTCTTAT	5	0	0	K562_4sU_IAA	GADPH
CTGGTATCTTCT	1	0	0	K562_4sU_IAA	GADPH
TACTACCGTCTG	2	0	0	K562_4sU_IAA	GADPH
TGTGATCAGACT	10	0	0	K562_4sU_IAA	GADPH
GAAGGGTGGTTA	6	0	0	K562_4sU_IAA	GADPH
GCCGCGCGGTCC	1	0	0	K562_4sU_IAA	GADPH
CTCGAAGATTAG	2	0	0	K562_4sU_IAA	GADPH
AAAGACGTAGCC	1	0	0	K562_4sU_IAA	GADPH
GCACTGTTCTTG	4	0	0	K562_4sU_IAA	GADPH
TCCCTGAGCGCT	1	0	0	K562_4sU_IAA	GADPH
TGCAAGAACCTA	3	0	0	K562_4sU_IAA	GADPH
ACGGTCGTTCGC	3	1	0.333333333333333	K562_4sU_IAA	GADPH
CATATGCGCGCA	3	0	0	K562_4sU_IAA	GADPH
AAAGGGAGTCCT	2	0	0	K562_4sU_IAA	GADPH
AGCATTTTGGTC	4	0	0	K562_4sU_IAA	GADPH
ATGGCCTCCCCA	4	0	0	K562_4sU_IAA	GADPH
CAAGCCAGGATA	3	0	0	K562_4sU_IAA	GADPH
CCTCAGCCCTGG	2	1	0.5	K562_4sU_IAA	GADPH
TCAGTACCACGC	6	0	0	K562_4sU_IAA	GADPH
CGAAGCGGCATG	1	0	0	K562_4sU_IAA	GADPH
GTCGATACCCGG	2	0	0	K562_4sU_IAA	GADPH
ATACCTGAATCA	11	0	0	K562_4sU_IAA	GADPH
TGGGGAATGGAT	6	0	0	K562_4sU_IAA	GADPH
ATAGGATCTTTC	4	1	0.25	K562_4sU_IAA	GADPH
GTTCGCCTCCGA	2	0	0	K562_4sU_IAA	GADPH
CATTTTTTCGTC	4	1	0.25	K562_4sU_IAA	GADPH
CTGTAATGGCAG	1	0	0	K562_4sU_IAA	GADPH
CTCCATTAGACA	2	0	0	K562_4sU_IAA	GADPH
ACTCTTCTCCTA	1	0	0	K562_4sU_IAA	GADPH
TATGATAATCTC	3	0	0	K562_4sU_IAA	GADPH
TGCTCTGGAGTT	3	0	0	K562_4sU_IAA	GADPH
ATGTTCTGCGTA	1	0	0	K562_4sU_IAA	GADPH
ATGGACTGTGGT	2	0	0	K562_4sU_IAA	GADPH
TCCTTGTACGCT	2	0	0	K562_4sU_IAA	GADPH
GGCAAGTTATGC	1	0	0	K562_4sU_IAA	GADPH
AACGTCGTTCCA	3	0	0	K562_4sU_IAA	GADPH
GTAGTTCGTAGC	2	0	0	K562_4sU_IAA	GADPH
TAGCCAGATTGA	1	0	0	K562_4sU_IAA	GADPH
TTAGCGAAGCTT	4	0	0	K562_4sU_IAA	GADPH
GCGGATATACGA	1	0	0	K562_4sU_IAA	GADPH
TTAGGATTATTA	3	0	0	K562_4sU_IAA	GADPH
ACACAAATAGAT	3	0	0	K562_4sU_IAA	GADPH
TTATTCGAGCCA	4	0	0	K562_4sU_IAA	GADPH
GTGGTAAACGGG	1	0	0	K562_4sU_IAA	GADPH
CCGGTAGCACTA	4	0	0	K562_4sU_IAA	GADPH
TGTCCAATAATG	4	1	0.25	K562_4sU_IAA	GADPH
GATGATCGGAGC	2	0	0	K562_4sU_IAA	GADPH
GGAAGTGGGATT	9	0	0	K562_4sU_IAA	GADPH
GCGGGATCACAT	2	0	0	K562_4sU_IAA	GADPH
GACCTTGCTTAG	2	0	0	K562_4sU_IAA	GADPH
GGGATCCAAGCA	3	0	0	K562_4sU_IAA	GADPH
ATAATGTGGCTT	4	0	0	K562_4sU_IAA	GADPH
GGGGGGGCCCCC	6	0	0	K562_4sU_IAA	GADPH
ACGCCGCGGGAG	1	1	1	K562_4sU_IAA	GADPH
ATGGGATATCCT	5	1	0.2	K562_4sU_IAA	GADPH
CAACCACCGATG	1	0	0	K562_4sU_IAA	GADPH
GGTCAAGTGGTC	1	0	0	K562_4sU_IAA	GADPH
AGTAGTCAAGTA	3	0	0	K562_4sU_IAA	GADPH
CAACGAGCCGTG	1	0	0	K562_4sU_IAA	GADPH
CCACTCGGTCGT	3	1	0.333333333333333	K562_4sU_IAA	GADPH
ATTGCCCTCTAT	12	0	0	K562_4sU_IAA	GADPH
GTTCCGCTATTT	1	0	0	K562_4sU_IAA	GADPH
GATAGGCATCCT	5	0	0	K562_4sU_IAA	GADPH
GTGGGCAGGCGA	1	0	0	K562_4sU_IAA	GADPH
ACCGATTACTCC	2	0	0	K562_4sU_IAA	GADPH
AGTTGCTCCTTC	1	0	0	K562_4sU_IAA	GADPH
GTGTATTGGAGT	4	1	0.25	K562_4sU_IAA	GADPH
CTAATCATCTGA	2	0	0	K562_4sU_IAA	GADPH
TGCCCTACGTCA	1	0	0	K562_4sU_IAA	GADPH
GTAGTAGCGAAG	1	0	0	K562_4sU_IAA	GADPH
TTCGAAGGATGA	2	0	0	K562_4sU_IAA	GADPH
CGCCTAAACCGT	5	0	0	K562_4sU_IAA	GADPH
ATATGGACCCCG	1	0	0	K562_4sU_IAA	GADPH
GATTAGTCCAAC	2	0	0	K562_4sU_IAA	GADPH
AACTCCAACCTC	2	0	0	K562_4sU_IAA	GADPH
CGACAGGGGCGG	1	0	0	K562_4sU_IAA	GADPH
TATAAGAGGGCC	2	0	0	K562_4sU_IAA	GADPH
TAGACTCATTAT	1	0	0	K562_4sU_IAA	GADPH
ATCAGAGAAAGA	3	0	0	K562_4sU_IAA	GADPH
CCGATCCGTGTA	6	0	0	K562_4sU_IAA	GADPH
GCGCATTGCAAG	4	1	0.25	K562_4sU_IAA	GADPH
AACACAAGGGCA	2	0	0	K562_4sU_IAA	GADPH
CAGGGCTTGCCT	4	0	0	K562_4sU_IAA	GADPH
GCTACGGCGTTG	1	0	0	K562_4sU_IAA	GADPH
CCTGACGTCATC	5	0	0	K562_4sU_IAA	GADPH
ACAACGAACCCG	1	0	0	K562_4sU_IAA	GADPH
CGGGAATTTGGG	2	0	0	K562_4sU_IAA	GADPH
TGGGATCTCTGT	2	0	0	K562_4sU_IAA	GADPH
CGACCCCGGCGC	9	0	0	K562_4sU_IAA	GADPH
AAGGTGTAGCCC	1	0	0	K562_4sU_IAA	GADPH
ACCGTATACTAG	1	0	0	K562_4sU_IAA	GADPH
ATTCAACGAACC	1	0	0	K562_4sU_IAA	GADPH
TTTGACCCTCCT	4	0	0	K562_4sU_IAA	GADPH
GCACCACCGCCG	1	0	0	K562_4sU_IAA	GADPH
TCCGTTATGTAA	2	0	0	K562_4sU_IAA	GADPH
CCCCCGCCCGCA	5	0	0	K562_4sU_IAA	GADPH
TTTGTCCGATTA	1	0	0	K562_4sU_IAA	GADPH
CCGAAGGCCCCC	5	0	0	K562_4sU_IAA	GADPH
ATTCAAAGTATC	2	0	0	K562_4sU_IAA	GADPH
TTGAGTTGCCCT	5	0	0	K562_4sU_IAA	GADPH
GTAGGTGGTATA	6	1	0.166666666666667	K562_4sU_IAA	GADPH
GTTTAGAGCCCG	6	0	0	K562_4sU_IAA	GADPH
ATAAAGAATCTC	1	0	0	K562_4sU_IAA	GADPH
GTGTCAGGCGCC	4	0	0	K562_4sU_IAA	GADPH
ATTGTCTCAAAT	5	0	0	K562_4sU_IAA	GADPH
ATCGGCGTTATT	2	0	0	K562_4sU_IAA	GADPH
GTCATACCTTTC	1	0	0	K562_4sU_IAA	GADPH
CGCCCACTTCTC	4	1	0.25	K562_4sU_IAA	GADPH
TGCGACAGATGC	3	0	0	K562_4sU_IAA	GADPH
TGACGGGATGGC	2	0	0	K562_4sU_IAA	GADPH
ATATCATAGCCT	1	0	0	K562_4sU_IAA	GADPH
TAGAAATTTTCA	1	0	0	K562_4sU_IAA	GADPH
CTTCTTAGACGC	3	0	0	K562_4sU_IAA	GADPH
GGCGGGCTTCGT	2	0	0	K562_4sU_IAA	GADPH
GGCCATCGCAAT	13	0	0	K562_4sU_IAA	GADPH
TAGCTGATAGTT	3	1	0.333333333333333	K562_4sU_IAA	GADPH
AACTGGTACCGT	5	0	0	K562_4sU_IAA	GADPH
AGGCGAAGAACG	1	0	0	K562_4sU_IAA	GADPH
TTGTCAGCTTGA	3	0	0	K562_4sU_IAA	GADPH
CCCTTAGAAACA	2	0	0	K562_4sU_IAA	GADPH
ATCTCGAAGCCG	2	1	0.5	K562_4sU_IAA	GADPH
GTGCCCGTCGGG	5	1	0.2	K562_4sU_IAA	GADPH
AAGCTAATAATC	4	0	0	K562_4sU_IAA	GADPH
ACCGCCCGGTCA	4	0	0	K562_4sU_IAA	GADPH
GACCTTTCCAAC	2	0	0	K562_4sU_IAA	GADPH
CTCGGGCCCATG	2	0	0	K562_4sU_IAA	GADPH
TCAATGGTTAGC	2	0	0	K562_4sU_IAA	GADPH
GTGAGCACACTT	1	0	0	K562_4sU_IAA	GADPH
GGGTATCCTAGC	2	0	0	K562_4sU_IAA	GADPH
CTCTGAGTGCCT	3	0	0	K562_4sU_IAA	GADPH
AAATCTGAGCGC	4	0	0	K562_4sU_IAA	GADPH
TTTTGAGAATCC	3	0	0	K562_4sU_IAA	GADPH
GAATGAATTCTG	1	0	0	K562_4sU_IAA	GADPH
AGGGTGGGAGTG	1	0	0	K562_4sU_IAA	GADPH
TTCGCAACTCGT	5	1	0.2	K562_4sU_IAA	GADPH
ACCAGGGGGTAC	1	0	0	K562_4sU_IAA	GADPH
GAACTTCTGCGA	3	0	0	K562_4sU_IAA	GADPH
AGTTGCGTGAAA	1	0	0	K562_4sU_IAA	GADPH
ACCTGAAGTTCC	2	0	0	K562_4sU_IAA	GADPH
AGAACCTCTATA	1	1	1	K562_4sU_IAA	GADPH
ACGTCGTGAAAA	2	0	0	K562_4sU_IAA	GADPH
AGGAAAATGCAT	3	0	0	K562_4sU_IAA	GADPH
GCGACTCGTAAC	10	0	0	K562_4sU_IAA	GADPH
CTTACCGCACCG	1	0	0	K562_4sU_IAA	GADPH
GGCGTGCTCTGT	1	0	0	K562_4sU_IAA	GADPH
AGCTAGTGCAAA	1	0	0	K562_4sU_IAA	GADPH
TAAACATACGCG	1	0	0	K562_4sU_IAA	GADPH
CGTGCAGTCCCA	10	0	0	K562_4sU_IAA	GADPH
TTAACGTGAAGG	1	0	0	K562_4sU_IAA	GADPH
AACGCAACCTCA	3	0	0	K562_4sU_IAA	GADPH
CGTAAACAGCCC	1	0	0	K562_4sU_IAA	GADPH
CACTGAATTCAC	2	0	0	K562_4sU_IAA	GADPH
GCGTGACATTTT	2	1	0.5	K562_4sU_IAA	GADPH
AGTCTGACCCGG	2	1	0.5	K562_4sU_IAA	GADPH
GGAGCTGGTCCG	5	0	0	K562_4sU_IAA	GADPH
GAAAGTCAGGGC	4	0	0	K562_4sU_IAA	GADPH
TCAAGAGAAGGG	1	0	0	K562_4sU_IAA	GADPH
CTCCTCCAATTG	3	0	0	K562_4sU_IAA	GADPH
AGTGGGATGTTA	1	0	0	K562_4sU_IAA	GADPH
TGCATTTTGCCC	4	0	0	K562_4sU_IAA	GADPH
GGCTAAAAGGTT	2	0	0	K562_4sU_IAA	GADPH
ACCGTCGTGAAA	1	0	0	K562_4sU_IAA	GADPH
CAGTGGGCATCT	1	0	0	K562_4sU_IAA	GADPH
GGACTAATTATC	3	0	0	K562_4sU_IAA	GADPH
ACTTGAATACTT	3	0	0	K562_4sU_IAA	GADPH
TCCTCGGCAGTA	1	0	0	K562_4sU_IAA	GADPH
ATTTAGGCAACC	2	0	0	K562_4sU_IAA	GADPH
GCAAGTAAGTGG	1	0	0	K562_4sU_IAA	GADPH
GTGAACTTATCA	1	0	0	K562_4sU_IAA	GADPH
GTCGAAGCGCGA	2	1	0.5	K562_4sU_IAA	GADPH
GTCGTGGGAGAA	2	0	0	K562_4sU_IAA	GADPH
TTACCGAGCAGT	2	0	0	K562_4sU_IAA	GADPH
CCCTCTCTCACA	1	0	0	K562_4sU_IAA	GADPH
GCCGTTACGGTA	2	0	0	K562_4sU_IAA	GADPH
ATTATGCGAGAT	3	0	0	K562_4sU_IAA	GADPH
GCTCTTGCTTAT	6	1	0.166666666666667	K562_4sU_IAA	GADPH
ATTATGCTGCGA	1	0	0	K562_4sU_IAA	GADPH
CTGAGTGCTACG	2	1	0.5	K562_4sU_IAA	GADPH
TACCTCTGACTC	1	0	0	K562_4sU_IAA	GADPH
GTCTTCAGAGCT	1	0	0	K562_4sU_IAA	GADPH
AGGTAAGCATAG	1	0	0	K562_4sU_IAA	GADPH
ATCATCCCAGCC	2	0	0	K562_4sU_IAA	GADPH
CCACATACTAGA	2	0	0	K562_4sU_IAA	GADPH
TCGAACACACCG	2	0	0	K562_4sU_IAA	GADPH
CCTACCGTTCGC	3	0	0	K562_4sU_IAA	GADPH
GACAATGGCAGC	4	0	0	K562_4sU_IAA	GADPH
TCAAAACGCTGT	2	1	0.5	K562_4sU_IAA	GADPH
AACTAGCTGCCC	4	0	0	K562_4sU_IAA	GADPH
ATAGCCCCAACT	3	0	0	K562_4sU_IAA	GADPH
TGCTGAGTAAAC	3	0	0	K562_4sU_IAA	GADPH
AGACACTACGCT	4	1	0.25	K562_4sU_IAA	GADPH
AGCAATTCCTTT	1	0	0	K562_4sU_IAA	GADPH
GTAACCTGTTCC	1	0	0	K562_4sU_IAA	GADPH
GACAGCGAGCAA	3	0	0	K562_4sU_IAA	GADPH
CGGGACGTCTCT	1	0	0	K562_4sU_IAA	GADPH
CCTATACGTCTG	2	0	0	K562_4sU_IAA	GADPH
TCGAACAGCTCC	2	0	0	K562_4sU_IAA	GADPH
ATAGAACAATTA	1	0	0	K562_4sU_IAA	GADPH
AGGGCCAGGTGT	2	0	0	K562_4sU_IAA	GADPH
CTATCACAGGTT	2	0	0	K562_4sU_IAA	GADPH
ACGTCTGCGAAA	1	0	0	K562_4sU_IAA	GADPH
ATACTCTGAACG	3	0	0	K562_4sU_IAA	GADPH
TTATGAAATACG	2	1	0.5	K562_4sU_IAA	GADPH
AATACGGTCTTC	1	0	0	K562_4sU_IAA	GADPH
TACCCACGGGCG	5	1	0.2	K562_4sU_IAA	GADPH
GGATTGCAGCAC	2	0	0	K562_4sU_IAA	GADPH
CGGCTGGCATTA	5	1	0.2	K562_4sU_IAA	GADPH
TGGATTTGAATG	1	0	0	K562_4sU_IAA	GADPH
GAGGAGCCTGAC	2	0	0	K562_4sU_IAA	GADPH
TTTGTACCGGCA	1	0	0	K562_4sU_IAA	GADPH
CGCATAGATACA	6	0	0	K562_4sU_IAA	GADPH
ACCCCGCAATGC	3	0	0	K562_4sU_IAA	GADPH
CTGGCCGCCATG	1	0	0	K562_4sU_IAA	GADPH
CAGGGCTTGTGA	3	0	0	K562_4sU_IAA	GADPH
GATATTTGCTCT	2	0	0	K562_4sU_IAA	GADPH
AGTGGGATGTTG	1	0	0	K562_4sU_IAA	GADPH
TTGATCCATACA	1	0	0	K562_4sU_IAA	GADPH
TTTGGAATCAGG	1	0	0	K562_4sU_IAA	GADPH
CGTTTCTTTAAG	2	0	0	K562_4sU_IAA	GADPH
AATGGAGTAGAG	3	1	0.333333333333333	K562_4sU_IAA	GADPH
GCACACTTTGGT	1	1	1	K562_4sU_IAA	GADPH
TTTCCTTGGCGT	3	0	0	K562_4sU_IAA	GADPH
GAAAAATAAAGA	2	0	0	K562_4sU_IAA	GADPH
GCCACAATCTCG	1	0	0	K562_4sU_IAA	GADPH
CTCAGCCCCTCA	2	0	0	K562_4sU_IAA	GADPH
AATTGAGGGACA	6	0	0	K562_4sU_IAA	GADPH
TTGTGTACAAAC	2	0	0	K562_4sU_IAA	GADPH
GCGGTGTGATGA	2	0	0	K562_4sU_IAA	GADPH
TCCCTTAACGGC	1	0	0	K562_4sU_IAA	GADPH
TCGTAGCGCCAG	1	0	0	K562_4sU_IAA	GADPH
CACTATTCACCG	1	1	1	K562_4sU_IAA	GADPH
CCGACAGGACCG	1	0	0	K562_4sU_IAA	GADPH
ATCTTGGTTGAA	1	0	0	K562_4sU_IAA	GADPH
ATGGTTACTTGG	3	0	0	K562_4sU_IAA	GADPH
GTTCCTCAGCTA	3	0	0	K562_4sU_IAA	GADPH
TCCGTACGAAGA	1	0	0	K562_4sU_IAA	GADPH
TTGATCATGTGG	1	0	0	K562_4sU_IAA	GADPH
ATAACATTTCCC	2	0	0	K562_4sU_IAA	GADPH
CCATTATCACCA	1	0	0	K562_4sU_IAA	GADPH
CAGCTGACTGGT	2	1	0.5	K562_4sU_IAA	GADPH
ATTGGGCCTTCC	1	1	1	K562_4sU_IAA	GADPH
GGTTACTTAATT	2	0	0	K562_4sU_IAA	GADPH
TCATGCTTTCCT	6	0	0	K562_4sU_IAA	GADPH
GCCACGGGGCAA	1	0	0	K562_4sU_IAA	GADPH
ACCGTTACTATA	3	0	0	K562_4sU_IAA	GADPH
TGCAGGGGTCAG	1	0	0	K562_4sU_IAA	GADPH
GTGGAACCAATG	1	0	0	K562_4sU_IAA	GADPH
GACGCTGGTGTA	2	0	0	K562_4sU_IAA	GADPH
ACCCTAACGATG	1	0	0	K562_4sU_IAA	GADPH
TCGAGTAGGCGT	1	0	0	K562_4sU_IAA	GADPH
TTAAGACCAGGC	2	0	0	K562_4sU_IAA	GADPH
ACTGTCCACACG	1	0	0	K562_4sU_IAA	GADPH
CTCTCGAACAGG	4	0	0	K562_4sU_IAA	GADPH
CTACAAACTACG	2	0	0	K562_4sU_IAA	GADPH
ACAGTCGTCTGA	1	0	0	K562_4sU_IAA	GADPH
GACATTGAATTC	2	0	0	K562_4sU_IAA	GADPH
CGCGCAAACCAC	4	0	0	K562_4sU_IAA	GADPH
GTTGTCCGCGTA	2	0	0	K562_4sU_IAA	GADPH
GCGCCAGTAGTT	2	0	0	K562_4sU_IAA	GADPH
CTGCCCTCTCTT	1	0	0	K562_4sU_IAA	GADPH
AAAATCGCTGCC	2	1	0.5	K562_4sU_IAA	GADPH
CTGGAACATGCC	4	0	0	K562_4sU_IAA	GADPH
GGCCAAATTCAG	1	0	0	K562_4sU_IAA	GADPH
GGATCCACCGCC	12	1	0.0833333333333333	K562_4sU_IAA	GADPH
ATATCGTAGCCT	7	0	0	K562_4sU_IAA	GADPH
AACGAGACTTAG	2	0	0	K562_4sU_IAA	GADPH
ACTTGCCCCGCC	3	0	0	K562_4sU_IAA	GADPH
GGTAACGTCGCA	1	0	0	K562_4sU_IAA	GADPH
CTATGTGACCTC	2	1	0.5	K562_4sU_IAA	GADPH
GCCAGACATGCT	4	1	0.25	K562_4sU_IAA	GADPH
ATTGCGACGTAG	4	0	0	K562_4sU_IAA	GADPH
GATGTTCCAGGT	3	0	0	K562_4sU_IAA	GADPH
GGGGTGGTTCCG	3	0	0	K562_4sU_IAA	GADPH
AAGTTTTAACCC	4	0	0	K562_4sU_IAA	GADPH
ATTATCACGCGG	2	0	0	K562_4sU_IAA	GADPH
ATGCCACCGGGA	1	0	0	K562_4sU_IAA	GADPH
ATAAGGAATCTC	4	0	0	K562_4sU_IAA	GADPH
TACACGAGGGCA	1	0	0	K562_4sU_IAA	GADPH
TCCTAATACTGC	3	0	0	K562_4sU_IAA	GADPH
AGGACACCCCTC	1	0	0	K562_4sU_IAA	GADPH
GGTGGTCCCAGC	6	0	0	K562_4sU_IAA	GADPH
TATGCGGCGTAT	2	0	0	K562_4sU_IAA	GADPH
GAGCTAGGATGG	2	0	0	K562_4sU_IAA	GADPH
AGCCGCGCGGTC	6	0	0	K562_4sU_IAA	GADPH
TACCCGGCAGCG	1	0	0	K562_4sU_IAA	GADPH
CGTAAATTTCGA	3	0	0	K562_4sU_IAA	GADPH
GTGGGGGCGTTA	1	0	0	K562_4sU_IAA	GADPH
AGACTCGAAGCC	2	0	0	K562_4sU_IAA	GADPH
ATAGAACGGTCA	1	0	0	K562_4sU_IAA	GADPH
CTACAACAATCC	2	0	0	K562_4sU_IAA	GADPH
AATTCGCTCTCT	3	0	0	K562_4sU_IAA	GADPH
CCCCTGACGGAG	1	0	0	K562_4sU_IAA	GADPH
CCCGTTTCGGGT	1	0	0	K562_4sU_IAA	GADPH
CAGATCAAGTCA	1	0	0	K562_4sU_IAA	GADPH
TGAGCATTATGC	3	0	0	K562_4sU_IAA	GADPH
GGAGCCGTTAAT	2	0	0	K562_4sU_IAA	GADPH
GCGCAACATGGC	1	0	0	K562_4sU_IAA	GADPH
GCGAAATTGACA	3	0	0	K562_4sU_IAA	GADPH
ATCTCATGATTG	1	0	0	K562_4sU_IAA	GADPH
ATGTACATTTGT	2	0	0	K562_4sU_IAA	GADPH
TGGCTTGAGTAT	2	0	0	K562_4sU_IAA	GADPH
CAAAAGGACCAA	4	0	0	K562_4sU_IAA	GADPH
AATTGCACCGAG	3	0	0	K562_4sU_IAA	GADPH
TCTCACACCGCG	2	0	0	K562_4sU_IAA	GADPH
AGTGATGCTAGC	1	0	0	K562_4sU_IAA	GADPH
CGCCTGGGACGC	5	0	0	K562_4sU_IAA	GADPH
TTCACATATCAC	4	0	0	K562_4sU_IAA	GADPH
TGATCGTAGGTC	1	0	0	K562_4sU_IAA	GADPH
CTGCCGACACCA	5	1	0.2	K562_4sU_IAA	GADPH
CCCCCTCCACAA	2	0	0	K562_4sU_IAA	GADPH
TTGTGATACACA	1	0	0	K562_4sU_IAA	GADPH
ATACGTGGGACC	2	0	0	K562_4sU_IAA	GADPH
AAGGAAAGATCG	1	0	0	K562_4sU_IAA	GADPH
AGGAAAGCAATA	1	0	0	K562_4sU_IAA	GADPH
CCGGACATTGAA	2	1	0.5	K562_4sU_IAA	GADPH
CTAGATTCTGCG	1	0	0	K562_4sU_IAA	GADPH
GATTCAACGCAT	1	0	0	K562_4sU_IAA	GADPH
GCTAAGACCACT	3	0	0	K562_4sU_IAA	GADPH
CAGTGCTGCCAC	1	0	0	K562_4sU_IAA	GADPH
TTTACTGGTGCC	2	0	0	K562_4sU_IAA	GADPH
CATGATATTGAT	5	0	0	K562_4sU_IAA	GADPH
CTTATCCCGATT	2	0	0	K562_4sU_IAA	GADPH
CTACATATACGC	1	0	0	K562_4sU_IAA	GADPH
TTGTGGCGCACA	2	0	0	K562_4sU_IAA	GADPH
TCCTCAACGACG	1	0	0	K562_4sU_IAA	GADPH
CAGGTCGCACAA	5	0	0	K562_4sU_IAA	GADPH
CATATCATAGTC	4	1	0.25	K562_4sU_IAA	GADPH
CGGCTTACGCCG	1	0	0	K562_4sU_IAA	GADPH
GGGCCCAATCGG	2	0	0	K562_4sU_IAA	GADPH
CTGTGTCAGGAC	3	0	0	K562_4sU_IAA	GADPH
GCTCAAGTGGTG	2	0	0	K562_4sU_IAA	GADPH
GATCAGTCGATT	2	0	0	K562_4sU_IAA	GADPH
GGTCTCCACCTT	2	0	0	K562_4sU_IAA	GADPH
CTAAGCTACAAT	1	0	0	K562_4sU_IAA	GADPH
ACTTTAGTACAA	4	0	0	K562_4sU_IAA	GADPH
GTTATGCGGTGT	2	0	0	K562_4sU_IAA	GADPH
AGAGGCCGGTCA	1	0	0	K562_4sU_IAA	GADPH
GCAAAGTTAGAC	1	1	1	K562_4sU_IAA	GADPH
TTAAGTATTTAT	1	0	0	K562_4sU_IAA	GADPH
CCCGGGGAGCTC	2	1	0.5	K562_4sU_IAA	GADPH
GAGCACGACATA	2	1	0.5	K562_4sU_IAA	GADPH
TGTCTATATATC	2	0	0	K562_4sU_IAA	GADPH
CGCAAGAGGCAG	2	0	0	K562_4sU_IAA	GADPH
TCCCCTCGTGTA	1	0	0	K562_4sU_IAA	GADPH
TTCTGGTCCTCC	2	1	0.5	K562_4sU_IAA	GADPH
TAAGTTATCTCC	2	1	0.5	K562_4sU_IAA	GADPH
TGGCTGGTTTTT	3	0	0	K562_4sU_IAA	GADPH
GGGCCAAGGGGC	2	0	0	K562_4sU_IAA	GADPH
TTCCCGAGTTTC	2	0	0	K562_4sU_IAA	GADPH
TTTGCCCTATGG	3	0	0	K562_4sU_IAA	GADPH
AATAGGCCTGCC	1	0	0	K562_4sU_IAA	GADPH
TATAGGTCCCGT	3	0	0	K562_4sU_IAA	GADPH
AGAAAAGTACGT	1	0	0	K562_4sU_IAA	GADPH
TACCGCACATCA	2	0	0	K562_4sU_IAA	GADPH
GTGGGCGCATTG	1	0	0	K562_4sU_IAA	GADPH
GCCGGTTGCAAC	2	0	0	K562_4sU_IAA	GADPH
ATCGAGTCCGCA	3	0	0	K562_4sU_IAA	GADPH
GGGCCTTAATCT	1	0	0	K562_4sU_IAA	GADPH
ATAAAGTTTGGT	1	0	0	K562_4sU_IAA	GADPH
CCCTAAGACCTC	4	1	0.25	K562_4sU_IAA	GADPH
GGCTCATTAGCT	2	1	0.5	K562_4sU_IAA	GADPH
GAGTAAGACAGC	1	0	0	K562_4sU_IAA	GADPH
TTTCGCTAGTGG	2	1	0.5	K562_4sU_IAA	GADPH
CCGCTCATAGTA	6	0	0	K562_4sU_IAA	GADPH
TTCCCCCCATCG	3	0	0	K562_4sU_IAA	GADPH
GCTCAAGCGGGG	1	0	0	K562_4sU_IAA	GADPH
TCCCGTTATGTA	1	0	0	K562_4sU_IAA	GADPH
AAAGTTTTGAGA	2	0	0	K562_4sU_IAA	GADPH
TGCCTAGAGGGA	3	1	0.333333333333333	K562_4sU_IAA	GADPH
TGGTCATAGGAT	1	0	0	K562_4sU_IAA	GADPH
ATCAGCCTCGAG	4	0	0	K562_4sU_IAA	GADPH
AGTACATACGTG	2	0	0	K562_4sU_IAA	GADPH
CACCAGAACGTA	5	0	0	K562_4sU_IAA	GADPH
TTATTTGTGCGC	1	0	0	K562_4sU_IAA	GADPH
ATCTCGTGATTG	4	0	0	K562_4sU_IAA	GADPH
CTCCTACCTTTC	1	0	0	K562_4sU_IAA	GADPH
GAGGTGTGCATA	1	0	0	K562_4sU_IAA	GADPH
GGCGGGTAGTGA	1	0	0	K562_4sU_IAA	GADPH
CAACAGGAGTCT	2	0	0	K562_4sU_IAA	GADPH
TTATGAGGACCT	1	0	0	K562_4sU_IAA	GADPH
CACTCAAGAATG	2	0	0	K562_4sU_IAA	GADPH
CTACCGGTTTAT	1	0	0	K562_4sU_IAA	GADPH
CTTACCTCGGTA	2	0	0	K562_4sU_IAA	GADPH
TTGGCATGGAAG	1	0	0	K562_4sU_IAA	GADPH
CGTGTTGGGTCT	1	0	0	K562_4sU_IAA	GADPH
GGCCCACAATCA	2	0	0	K562_4sU_IAA	GADPH
ATTTACTCCACG	1	0	0	K562_4sU_IAA	GADPH
GGTACACTTTGA	2	0	0	K562_4sU_IAA	GADPH
TTTCAAGTTTGA	3	1	0.333333333333333	K562_4sU_IAA	GADPH
GTTAAACCAGTG	1	0	0	K562_4sU_IAA	GADPH
ACCGATTCCGAT	3	0	0	K562_4sU_IAA	GADPH
CAACGTCGCCTG	1	0	0	K562_4sU_IAA	GADPH
TGTACAAGTCCT	1	0	0	K562_4sU_IAA	GADPH
CTCAACCAGGTG	1	0	0	K562_4sU_IAA	GADPH
ACAACGTAGGTT	1	0	0	K562_4sU_IAA	GADPH
GATACATAACTC	1	0	0	K562_4sU_IAA	GADPH
TGCACCGTAGTC	2	0	0	K562_4sU_IAA	GADPH
TTGTCTGGGTTA	3	0	0	K562_4sU_IAA	GADPH
CCCTGCCATACC	2	0	0	K562_4sU_IAA	GADPH
GTCGAGTCCCTC	2	0	0	K562_4sU_IAA	GADPH
ATCATCACCTCA	2	0	0	K562_4sU_IAA	GADPH
AACACACAGGTA	3	0	0	K562_4sU_IAA	GADPH
CTCACTCTCCTT	2	2	1	K562_4sU_IAA	GADPH
TCTTGGGCTTCA	1	0	0	K562_4sU_IAA	GADPH
ATAGAAGTCGTG	3	1	0.333333333333333	K562_4sU_IAA	GADPH
ATAGATTCCAAT	1	1	1	K562_4sU_IAA	GADPH
TTAACGGTTAGC	1	0	0	K562_4sU_IAA	GADPH
CGATCACGCATA	1	0	0	K562_4sU_IAA	GADPH
TCCCTCGAGGCC	1	0	0	K562_4sU_IAA	GADPH
CCCGTGCAGCTG	3	0	0	K562_4sU_IAA	GADPH
GAGTCAAGGTCG	3	0	0	K562_4sU_IAA	GADPH
CGTCAGAATCAA	4	2	0.5	K562_4sU_IAA	GADPH
ACAGTGACAAGC	2	0	0	K562_4sU_IAA	GADPH
CCACGCGGCCTT	4	0	0	K562_4sU_IAA	GADPH
AGGTAGACGTTG	3	0	0	K562_4sU_IAA	GADPH
CTTCTACGGCAC	1	0	0	K562_4sU_IAA	GADPH
AACTTAGATACC	2	0	0	K562_4sU_IAA	GADPH
CTTATATTGTTG	4	0	0	K562_4sU_IAA	GADPH
ATAATGAACAGT	5	0	0	K562_4sU_IAA	GADPH
GCGAGGTCTCTT	2	0	0	K562_4sU_IAA	GADPH
CACACGTGTTTG	1	0	0	K562_4sU_IAA	GADPH
GCGCCCCTACGA	3	0	0	K562_4sU_IAA	GADPH
TACTGATGCACA	1	0	0	K562_4sU_IAA	GADPH
GGGTGCAGCAAT	1	0	0	K562_4sU_IAA	GADPH
ATGGAACCCTAC	5	1	0.2	K562_4sU_IAA	GADPH
GTCAGTCGGTCA	1	0	0	K562_4sU_IAA	GADPH
CTCTTAAGTCAC	1	0	0	K562_4sU_IAA	GADPH
AGTAGTGAGACC	2	0	0	K562_4sU_IAA	GADPH
GTTCCCCGCGCC	1	0	0	K562_4sU_IAA	GADPH
CTCGAGACAGAC	1	0	0	K562_4sU_IAA	GADPH
GTTCTGCCAAGG	1	0	0	K562_4sU_IAA	GADPH
TCGGCCTGTCGC	2	0	0	K562_4sU_IAA	GADPH
TAAAAATAGATT	4	0	0	K562_4sU_IAA	GADPH
AGATCGACATAT	2	0	0	K562_4sU_IAA	GADPH
CTATATTCCGTC	3	0	0	K562_4sU_IAA	GADPH
CATGACTCCCGA	3	0	0	K562_4sU_IAA	GADPH
TATCCTTAGGGA	4	0	0	K562_4sU_IAA	GADPH
ATTATTGTCCCC	4	1	0.25	K562_4sU_IAA	GADPH
AGGTGCACTAGC	3	0	0	K562_4sU_IAA	GADPH
GATGACGGGATG	3	1	0.333333333333333	K562_4sU_IAA	GADPH
TGGCAGACTCAC	3	0	0	K562_4sU_IAA	GADPH
CGCTCAACTAGA	1	1	1	K562_4sU_IAA	GADPH
TCATGACGAGAG	1	0	0	K562_4sU_IAA	GADPH
ACTGGGAATATC	3	0	0	K562_4sU_IAA	GADPH
TATAAGTCCCGT	1	0	0	K562_4sU_IAA	GADPH
TCATACGCGTCG	1	0	0	K562_4sU_IAA	GADPH
CGCAGTGCAAGT	2	0	0	K562_4sU_IAA	GADPH
CCCCTCTCTCAC	1	1	1	K562_4sU_IAA	GADPH
CCGATCAAGATA	1	0	0	K562_4sU_IAA	GADPH
AGAATCGTCCGT	1	0	0	K562_4sU_IAA	GADPH
CTCGTCTCCAAT	2	0	0	K562_4sU_IAA	GADPH
CCATCCAGCACT	3	0	0	K562_4sU_IAA	GADPH
CAGTAATGATGT	3	0	0	K562_4sU_IAA	GADPH
AAGCGATCGCTA	1	0	0	K562_4sU_IAA	GADPH
CCCGATGCGAAG	1	0	0	K562_4sU_IAA	GADPH
TTAGATATCCGG	1	0	0	K562_4sU_IAA	GADPH
AGGAAAGCAATG	1	0	0	K562_4sU_IAA	GADPH
TCCCCGTAATAC	1	0	0	K562_4sU_IAA	GADPH
TTAAACTAAAGT	4	1	0.25	K562_4sU_IAA	GADPH
AGACAGTGACTA	1	0	0	K562_4sU_IAA	GADPH
CGTTGAAGGAAA	3	0	0	K562_4sU_IAA	GADPH
AATGAGACCAAA	1	0	0	K562_4sU_IAA	GADPH
GTGAATAAGGAT	2	0	0	K562_4sU_IAA	GADPH
TACTTGACGTTG	4	1	0.25	K562_4sU_IAA	GADPH
GGCAAATACAGC	1	0	0	K562_4sU_IAA	GADPH
ACCCGTATGTGA	1	0	0	K562_4sU_IAA	GADPH
TAGCCAGCTAAT	1	0	0	K562_4sU_IAA	GADPH
AGATTTATCTAG	1	1	1	K562_4sU_IAA	GADPH
ATCTTATGGCGA	1	0	0	K562_4sU_IAA	GADPH
TCACCGGCACGT	1	0	0	K562_4sU_IAA	GADPH
CCCCTTATTCCA	1	0	0	K562_4sU_IAA	GADPH
AAAGTAACGGAC	1	0	0	K562_4sU_IAA	GADPH
GAATTTCCGGCA	1	0	0	K562_4sU_IAA	GADPH
CGCATTTTCTTT	1	0	0	K562_4sU_IAA	GADPH
CAAATGGATAGA	4	0	0	K562_4sU_IAA	GADPH
CCACACACAATT	2	0	0	K562_4sU_IAA	GADPH
CACGTACGAGCT	2	0	0	K562_4sU_IAA	GADPH
GTCAACAACATT	1	0	0	K562_4sU_IAA	GADPH
AAAAGTCAGGGC	1	0	0	K562_4sU_IAA	GADPH
ACCCGTTACTAT	1	0	0	K562_4sU_IAA	GADPH
CGCCAGGGAAGA	1	0	0	K562_4sU_IAA	GADPH
GGGAGGGAGACC	1	0	0	K562_4sU_IAA	GADPH
GCCGGATATACG	1	0	0	K562_4sU_IAA	GADPH
TCTAATTACGTA	1	0	0	K562_4sU_IAA	GADPH
TTAGATTGACGA	1	0	0	K562_4sU_IAA	GADPH
ATCTAAACCATC	1	0	0	K562_4sU_IAA	GADPH
CCTACAATAGCA	3	0	0	K562_4sU_IAA	GADPH
GGCTGTGAGGGG	1	0	0	K562_4sU_IAA	GADPH
CTTACAGAACTG	1	0	0	K562_4sU_IAA	GADPH
CGCGGATCGTCA	2	0	0	K562_4sU_IAA	GADPH
CGACCACCACGC	1	0	0	K562_4sU_IAA	GADPH
ACGTAGGGGCGA	1	0	0	K562_4sU_IAA	GADPH
CTCATAAACCAG	1	0	0	K562_4sU_IAA	GADPH
GAGTGATTGGCC	1	0	0	K562_4sU_IAA	GADPH
AACCGGCCGTTG	2	0	0	K562_4sU_IAA	GADPH
TTTCATGGCGCC	3	0	0	K562_4sU_IAA	GADPH
ACTAGTGACCTA	3	0	0	K562_4sU_IAA	GADPH
GCAACACTTTTC	2	0	0	K562_4sU_IAA	GADPH
TTGCTATAGCAG	3	0	0	K562_4sU_IAA	GADPH
TAGGTTCGTAAA	2	0	0	K562_4sU_IAA	GADPH
GGTCTGCAGGGC	1	0	0	K562_4sU_IAA	GADPH
TCCGCACCGCTC	2	0	0	K562_4sU_IAA	GADPH
GGTGACACACCC	2	0	0	K562_4sU_IAA	GADPH
GCGGCCCCCTCT	1	0	0	K562_4sU_IAA	GADPH
CGCTAGGTGCTG	2	0	0	K562_4sU_IAA	GADPH
ACGCGTAGGATG	1	0	0	K562_4sU_IAA	GADPH
CACCTCAGGTCA	2	0	0	K562_4sU_IAA	GADPH
TATGCGTGGTTT	2	0	0	K562_4sU_IAA	GADPH
CTTTCGTACTGG	1	0	0	K562_4sU_IAA	GADPH
CGGTCGGTTCAT	1	0	0	K562_4sU_IAA	GADPH
GCTATGCTACCC	2	1	0.5	K562_4sU_IAA	GADPH
GTCAGACACGTT	4	0	0	K562_4sU_IAA	GADPH
CCCTGACGCCCG	3	0	0	K562_4sU_IAA	GADPH
GCTTTGGTCCCC	1	0	0	K562_4sU_IAA	GADPH
CGCTCGCTTCTC	1	0	0	K562_4sU_IAA	GADPH
GCGACAAAGATA	1	0	0	K562_4sU_IAA	GADPH
TAGAACTTGATC	6	1	0.166666666666667	K562_4sU_IAA	GADPH
TAGTCAGTAGAC	3	0	0	K562_4sU_IAA	GADPH
TACGCAGTTAGT	2	0	0	K562_4sU_IAA	GADPH
GCACTAGGTTCG	2	0	0	K562_4sU_IAA	GADPH
GGACCCAGACAA	1	0	0	K562_4sU_IAA	GADPH
GGGTGGCGATTC	1	0	0	K562_4sU_IAA	GADPH
ATATGCTCACAG	2	0	0	K562_4sU_IAA	GADPH
CTGATTTCCGGC	1	0	0	K562_4sU_IAA	GADPH
ACAGTCCTTCTG	2	0	0	K562_4sU_IAA	GADPH
CTCCGTAACTGC	1	0	0	K562_4sU_IAA	GADPH
TTTGTGGAGCAA	1	0	0	K562_4sU_IAA	GADPH
GTCTTGTGTATC	2	1	0.5	K562_4sU_IAA	GADPH
GTGCATTCAAAC	3	0	0	K562_4sU_IAA	GADPH
CCAACCCCAAGG	1	0	0	K562_4sU_IAA	GADPH
CGTGTCGCCGTG	1	0	0	K562_4sU_IAA	GADPH
TTGGCTCAGGGT	2	1	0.5	K562_4sU_IAA	GADPH
TAACTCAGTAAA	2	0	0	K562_4sU_IAA	GADPH
CTAGTTTTGACC	1	0	0	K562_4sU_IAA	GADPH
AAATGCACTTGA	2	0	0	K562_4sU_IAA	GADPH
GAAGGGGCATGA	2	0	0	K562_4sU_IAA	GADPH
AAGTTGACCAAA	3	0	0	K562_4sU_IAA	GADPH
GGGTAGGTAGGC	1	0	0	K562_4sU_IAA	GADPH
AAACTGGGTGTG	1	0	0	K562_4sU_IAA	GADPH
TGCCCTCTAATT	2	0	0	K562_4sU_IAA	GADPH
GGAAATGTTCAA	1	0	0	K562_4sU_IAA	GADPH
TATGTAGGAAGA	2	0	0	K562_4sU_IAA	GADPH
TCGCTTGTTACC	1	0	0	K562_4sU_IAA	GADPH
GTAGGTGATATA	1	0	0	K562_4sU_IAA	GADPH
TTGCATGTGGTC	2	0	0	K562_4sU_IAA	GADPH
GCCCATTTGAAC	1	0	0	K562_4sU_IAA	GADPH
TCAGGAGCGTCG	1	0	0	K562_4sU_IAA	GADPH
GGTGCCATAAGC	2	0	0	K562_4sU_IAA	GADPH
TGTACCCCCAGC	2	0	0	K562_4sU_IAA	GADPH
GGCCATATGCTT	1	0	0	K562_4sU_IAA	GADPH
GCCAACACTTTT	1	0	0	K562_4sU_IAA	GADPH
GCAGATATGCTC	1	0	0	K562_4sU_IAA	GADPH
GCCAAGTAAGTG	1	0	0	K562_4sU_IAA	GADPH
TCGATCGGGCTC	2	1	0.5	K562_4sU_IAA	GADPH
CCCGGTCCTCAA	3	0	0	K562_4sU_IAA	GADPH
TTACAGTTGGCA	4	0	0	K562_4sU_IAA	GADPH
CGTCGTTCCCCG	1	1	1	K562_4sU_IAA	GADPH
CCCGCCTCTTTA	1	0	0	K562_4sU_IAA	GADPH
ACAATTTTCGGG	2	1	0.5	K562_4sU_IAA	GADPH
CCCGTGAAATAT	1	0	0	K562_4sU_IAA	GADPH
TGGACCAAGGTA	1	0	0	K562_4sU_IAA	GADPH
CTCCATTTTCGG	1	0	0	K562_4sU_IAA	GADPH
GGTGGATTACCT	2	0	0	K562_4sU_IAA	GADPH
AGCGAGATAACT	2	0	0	K562_4sU_IAA	GADPH
CGCGCCCCACAG	2	0	0	K562_4sU_IAA	GADPH
GTCACAAAATCT	1	0	0	K562_4sU_IAA	GADPH
CACGGCTTGACG	1	0	0	K562_4sU_IAA	GADPH
AAGAGTGGAAAA	3	0	0	K562_4sU_IAA	GADPH
TGACTTCATTTA	3	1	0.333333333333333	K562_4sU_IAA	GADPH
GTTAGTTGCAGG	1	0	0	K562_4sU_IAA	GADPH
CTTCGCCTACGT	3	0	0	K562_4sU_IAA	GADPH
CATTGACTTTCC	2	0	0	K562_4sU_IAA	GADPH
CTTGCTTCTGCG	1	0	0	K562_4sU_IAA	GADPH
GGGGCGCATCCA	1	0	0	K562_4sU_IAA	GADPH
GCACGGGGCAAA	2	0	0	K562_4sU_IAA	GADPH
TCCTTCAGCGGT	1	0	0	K562_4sU_IAA	GADPH
GCCGCAGTTCTT	2	1	0.5	K562_4sU_IAA	GADPH
CGCCATCCCCAG	1	0	0	K562_4sU_IAA	GADPH
TTGCTCCCCCAC	2	0	0	K562_4sU_IAA	GADPH
AGAAAGCTACTT	1	0	0	K562_4sU_IAA	GADPH
CTTCAGTACTCT	2	0	0	K562_4sU_IAA	GADPH
CCGACCACAAAA	1	0	0	K562_4sU_IAA	GADPH
GGTAGGCGTCAG	1	0	0	K562_4sU_IAA	GADPH
AACAGTACAAAC	1	0	0	K562_4sU_IAA	GADPH
GGGTGTTCCTCG	3	0	0	K562_4sU_IAA	GADPH
GTGCTGGTAACC	1	0	0	K562_4sU_IAA	GADPH
AAGTTCTGAATT	1	0	0	K562_4sU_IAA	GADPH
GTCATTCAAAAT	1	1	1	K562_4sU_IAA	GADPH
CATGCGGACAAA	2	0	0	K562_4sU_IAA	GADPH
CATAGCCCGCTC	1	0	0	K562_4sU_IAA	GADPH
CTGAGCTCATAA	1	0	0	K562_4sU_IAA	GADPH
AGCAACCTTTAC	1	0	0	K562_4sU_IAA	GADPH
ATCGTTTAAGCT	1	0	0	K562_4sU_IAA	GADPH
CGTATACCGGCC	1	0	0	K562_4sU_IAA	GADPH
AATCGCCAAATG	3	0	0	K562_4sU_IAA	GADPH
TCGGTTTTCGTC	1	0	0	K562_4sU_IAA	GADPH
GATAAGTCTACG	1	0	0	K562_4sU_IAA	GADPH
TTTTTAGGGATC	1	0	0	K562_4sU_IAA	GADPH
CGACGTGGCTGC	1	0	0	K562_4sU_IAA	GADPH
GAATGGAAATGT	2	0	0	K562_4sU_IAA	GADPH
ATCAACAAGGCA	1	0	0	K562_4sU_IAA	GADPH
GAAGTGTCCCAC	1	0	0	K562_4sU_IAA	GADPH
TAACTCATAGCC	1	0	0	K562_4sU_IAA	GADPH
AGCGCCACATAT	2	0	0	K562_4sU_IAA	GADPH
GACCAAGCGTCG	1	0	0	K562_4sU_IAA	GADPH
GTCCACCCGTTG	3	0	0	K562_4sU_IAA	GADPH
CGCAGGCATTTC	1	0	0	K562_4sU_IAA	GADPH
ACGGCCACGGGG	1	0	0	K562_4sU_IAA	GADPH
TCCGCTGACGGC	1	0	0	K562_4sU_IAA	GADPH
GCCGACTCGTAA	1	0	0	K562_4sU_IAA	GADPH
TCGAGTGAGTTT	1	0	0	K562_4sU_IAA	GADPH
TAGACTGAGTGA	1	0	0	K562_4sU_IAA	GADPH
AATAAGAAAAGA	1	0	0	K562_4sU_IAA	GADPH
ATTTGATCCACA	1	0	0	K562_4sU_IAA	GADPH
TAGAACATCATA	4	0	0	K562_4sU_IAA	GADPH
GCCCACAATCTC	1	0	0	K562_4sU_IAA	GADPH
TGGTGGGGTTTT	1	0	0	K562_4sU_IAA	GADPH
AGACTAAACTTC	1	0	0	K562_4sU_IAA	GADPH
TGGCGGTGTGGT	2	0	0	K562_4sU_IAA	GADPH
TTAGGCACGAGG	2	0	0	K562_4sU_IAA	GADPH
GCGAAAGCCGCA	1	0	0	K562_4sU_IAA	GADPH
TTGGTCTCGTGG	1	0	0	K562_4sU_IAA	GADPH
CCCCATAGTGAA	1	0	0	K562_4sU_IAA	GADPH
TATAGTCTGTCA	1	0	0	K562_4sU_IAA	GADPH
CCAGGTTGTATC	1	0	0	K562_4sU_IAA	GADPH
TCTAACGTTGCC	1	1	1	K562_4sU_IAA	GADPH
CCTCAAGAAGCT	1	0	0	K562_4sU_IAA	GADPH
TATTTTACTCAG	3	0	0	K562_4sU_IAA	GADPH
GCAAATAAGTGG	1	0	0	K562_4sU_IAA	GADPH
TTACCTTTTACA	1	0	0	K562_4sU_IAA	GADPH
CGCAGTATTCCA	1	0	0	K562_4sU_IAA	GADPH
GCATTAAGATTT	4	1	0.25	K562_4sU_IAA	GADPH
GCGCTATCTATT	2	0	0	K562_4sU_IAA	GADPH
GGCTCGAGCGAT	2	0	0	K562_4sU_IAA	GADPH
TCAAAGCCATAT	2	0	0	K562_4sU_IAA	GADPH
AAATGAAGGAGG	1	0	0	K562_4sU_IAA	GADPH
CATGGCAGAGGT	1	0	0	K562_4sU_IAA	GADPH
GGGCGGGGCACG	3	0	0	K562_4sU_IAA	GADPH
GCTGTTACCTGC	2	0	0	K562_4sU_IAA	GADPH
CTTGGCACAACT	2	0	0	K562_4sU_IAA	GADPH
AGGCATATTGCG	1	0	0	K562_4sU_IAA	GADPH
TCGTATCGACGC	1	0	0	K562_4sU_IAA	GADPH
GTGAAAAGCACA	1	0	0	K562_4sU_IAA	GADPH
TGGTCTAATTCT	1	0	0	K562_4sU_IAA	GADPH
ATTCATCGAGCG	3	1	0.333333333333333	K562_4sU_IAA	GADPH
CGACGATGCCTG	1	0	0	K562_4sU_IAA	GADPH
GCCTTGCTCCGC	2	0	0	K562_4sU_IAA	GADPH
GCTTAGTTAGTC	1	0	0	K562_4sU_IAA	GADPH
TGCCCGCTACCC	1	0	0	K562_4sU_IAA	GADPH
CGCTAAATCCCT	1	0	0	K562_4sU_IAA	GADPH
GTATCGATGGCT	1	0	0	K562_4sU_IAA	GADPH
TGTCCAAAGCCG	5	0	0	K562_4sU_IAA	GADPH
TGCCCTCAATCC	1	0	0	K562_4sU_IAA	GADPH
AATACCCCCTTG	1	0	0	K562_4sU_IAA	GADPH
CCTTACCAATGA	2	0	0	K562_4sU_IAA	GADPH
CGAACTTGATTG	2	0	0	K562_4sU_IAA	GADPH
TTGATGGACCCG	1	0	0	K562_4sU_IAA	GADPH
TTATGCAGTAAG	1	0	0	K562_4sU_IAA	GADPH
TCGTGCTCTCAT	1	0	0	K562_4sU_IAA	GADPH
CGCAATCAGACG	2	0	0	K562_4sU_IAA	GADPH
AGAGAGCGCTGT	1	0	0	K562_4sU_IAA	GADPH
CGGATAGGAACC	1	0	0	K562_4sU_IAA	GADPH
GTACAATAGCGC	1	0	0	K562_4sU_IAA	GADPH
TCTGTTGTGGAG	1	0	0	K562_4sU_IAA	GADPH
CTGATTATGGAT	2	0	0	K562_4sU_IAA	GADPH
CTCTCGTCAGTT	1	0	0	K562_4sU_IAA	GADPH
GTAATTGAGATG	2	0	0	K562_4sU_IAA	GADPH
CATGGGCGTATG	2	0	0	K562_4sU_IAA	GADPH
CAAGTGGGGTGT	1	0	0	K562_4sU_IAA	GADPH
TTAGCATTATCA	1	0	0	K562_4sU_IAA	GADPH
GAATAGAGTGGT	1	0	0	K562_4sU_IAA	GADPH
TGCTTCTTGGTC	1	0	0	K562_4sU_IAA	GADPH
AGCCACAGAAAC	1	0	0	K562_4sU_IAA	GADPH
TACAATGCCTGT	3	0	0	K562_4sU_IAA	GADPH
CATAACAAGGGG	2	1	0.5	K562_4sU_IAA	GADPH
AAACGGAACTGG	2	0	0	K562_4sU_IAA	GADPH
CCCGACCACAAA	1	0	0	K562_4sU_IAA	GADPH
CTTTAGGCACGT	1	0	0	K562_4sU_IAA	GADPH
AAGAGTAACATA	1	0	0	K562_4sU_IAA	GADPH
GTCCCTACTCTG	1	0	0	K562_4sU_IAA	GADPH
AACCTACAATTT	1	0	0	K562_4sU_IAA	GADPH
TCCCTGGGCTAA	2	0	0	K562_4sU_IAA	GADPH
TTGACAGCAGCT	2	0	0	K562_4sU_IAA	GADPH
GCTATGCACGCG	1	0	0	K562_4sU_IAA	GADPH
ACGACAGCCTGC	1	0	0	K562_4sU_IAA	GADPH
GGCTCATCTAAA	1	0	0	K562_4sU_IAA	GADPH
CTCACCGTACAC	2	0	0	K562_4sU_IAA	GADPH
AACTCTGGCAAG	2	0	0	K562_4sU_IAA	GADPH
AATAATCGGAAA	2	0	0	K562_4sU_IAA	GADPH
CTATCACAGCGG	1	0	0	K562_4sU_IAA	GADPH
TGCACTCCATAA	2	0	0	K562_4sU_IAA	GADPH
TTGCACCCCTGA	1	0	0	K562_4sU_IAA	GADPH
GCAAGGCTGATT	1	0	0	K562_4sU_IAA	GADPH
GCAGGGATAGTT	2	0	0	K562_4sU_IAA	GADPH
CAGAGACCACAA	1	0	0	K562_4sU_IAA	GADPH
CACTCTATTCGG	1	0	0	K562_4sU_IAA	GADPH
GATCGTGTAAAG	1	0	0	K562_4sU_IAA	GADPH
GCTTAGGTCCCC	1	0	0	K562_4sU_IAA	GADPH
GTGTTACCCTCT	1	0	0	K562_4sU_IAA	GADPH
TGGTAGCACCTC	2	0	0	K562_4sU_IAA	GADPH
GGATTAGTACAT	1	0	0	K562_4sU_IAA	GADPH
CCCATAGTGAAC	3	0	0	K562_4sU_IAA	GADPH
ACAAGCCCTTCT	1	0	0	K562_4sU_IAA	GADPH
CCCTGACGGAGC	2	0	0	K562_4sU_IAA	GADPH
TGTCTCATCTCT	1	0	0	K562_4sU_IAA	GADPH
CGACTCAATTGG	1	0	0	K562_4sU_IAA	GADPH
GGACAGAATGCA	1	0	0	K562_4sU_IAA	GADPH
AGAACGAAGTCT	1	0	0	K562_4sU_IAA	GADPH
ATGCAAAAGCAT	1	0	0	K562_4sU_IAA	GADPH
ATATGAATTGAA	1	0	0	K562_4sU_IAA	GADPH
CTACTCGCGTGT	1	0	0	K562_4sU_IAA	GADPH
CCCTTATTCCAA	2	0	0	K562_4sU_IAA	GADPH
TAAAGGCCAGTA	2	0	0	K562_4sU_IAA	GADPH
GACTCGAACGCC	1	0	0	K562_4sU_IAA	GADPH
ACCCCCGCAATG	1	0	0	K562_4sU_IAA	GADPH
CCCATGAAGGCT	1	1	1	K562_4sU_IAA	GADPH
CCGAAGTAGCCA	3	0	0	K562_4sU_IAA	GADPH
TTTGCCTAAGAG	1	0	0	K562_4sU_IAA	GADPH
ACCATGGACATA	3	0	0	K562_4sU_IAA	GADPH
AGGGCTGCCCTT	1	0	0	K562_4sU_IAA	GADPH
CGTCTATCTTCC	2	0	0	K562_4sU_IAA	GADPH
TATGATCAGACT	1	0	0	K562_4sU_IAA	GADPH
GACAGTATCCAG	1	0	0	K562_4sU_IAA	GADPH
GTAGCCCAGTGG	1	0	0	K562_4sU_IAA	GADPH
GCAGGTCACTGT	1	0	0	K562_4sU_IAA	GADPH
GTTCATCCTAAC	1	0	0	K562_4sU_IAA	GADPH
TCCAAATGTGGG	1	0	0	K562_4sU_IAA	GADPH
ATTTAGTATCGA	1	0	0	K562_4sU_IAA	GADPH
CGTGGGCGCGCC	1	0	0	K562_4sU_IAA	GADPH
AAGAAACCTATG	1	0	0	K562_4sU_IAA	GADPH
AGCACGAGATTT	1	0	0	K562_4sU_IAA	GADPH
AGATCTAACACC	1	0	0	K562_4sU_IAA	GADPH
CTTCCGGGAAGT	1	0	0	K562_4sU_IAA	GADPH
TCAGTGACGCTA	1	0	0	K562_4sU_IAA	GADPH
GTGGGAGAAAGC	1	0	0	K562_4sU_IAA	GADPH
GTGGCATGATGG	2	0	0	K562_4sU_IAA	GADPH
AGGCGTAAATTG	1	0	0	K562_4sU_IAA	GADPH
CTGTTCGGTCAT	1	0	0	K562_4sU_IAA	GADPH
GGCGGCGGTAAG	1	0	0	K562_4sU_IAA	GADPH
TTTCGGCTTCAT	1	0	0	K562_4sU_IAA	GADPH
GAGAAGGATGGC	1	0	0	K562_4sU_IAA	GADPH
CTAAGGTGGAGG	1	0	0	K562_4sU_IAA	GADPH
GAAATTAGGCTG	2	0	0	K562_4sU_IAA	GADPH
CTGAAGTCGGGG	1	0	0	K562_4sU_IAA	GADPH
GCGCATTACAAG	1	0	0	K562_4sU_IAA	GADPH
ACAATCACTGGA	1	0	0	K562_4sU_IAA	GADPH
TATGGGGTCGAG	1	0	0	K562_4sU_IAA	GADPH
AGCTCCCCGGTC	1	1	1	K562_4sU_IAA	GADPH
GTGGGACGGCGC	2	0	0	K562_4sU_IAA	GADPH
GTCTGAGAATGT	1	0	0	K562_4sU_IAA	GADPH
GTCAGGTTCATT	1	0	0	K562_4sU_IAA	GADPH
CGTGGCGCCGGC	1	0	0	K562_4sU_IAA	GADPH
GCGTTCTAAAAG	1	0	0	K562_4sU_IAA	GADPH
CGAGCTCTACGC	1	0	0	K562_4sU_IAA	GADPH
GGATAGGATTTC	1	0	0	K562_4sU_IAA	GADPH
TTTCTTCAATTC	1	0	0	K562_4sU_IAA	GADPH
AGTGCTAGAGTC	2	0	0	K562_4sU_IAA	GADPH
CCTTATGATCTT	1	0	0	K562_4sU_IAA	GADPH
GAAACTTTTACG	1	0	0	K562_4sU_IAA	GADPH
TCCCCAGTTTAG	1	0	0	K562_4sU_IAA	GADPH
ACCGACCCCGTG	1	0	0	K562_4sU_IAA	GADPH
CGATAAAGGTAC	1	0	0	K562_4sU_IAA	GADPH
TGCTGTGCCGGT	1	0	0	K562_4sU_IAA	GADPH
CCCCTAAGACCT	1	0	0	K562_4sU_IAA	GADPH
CCTGCGTCATAG	1	0	0	K562_4sU_IAA	GADPH
GGGGAGAGCTCA	1	0	0	K562_4sU_IAA	GADPH
TCAAATGTGGGT	1	0	0	K562_4sU_IAA	GADPH
CACATAGCAACA	2	0	0	K562_4sU_IAA	GADPH
TACTTTAAGTCG	1	0	0	K562_4sU_IAA	GADPH
GCGCTAGCACAT	1	0	0	K562_4sU_IAA	GADPH
AAATCGTTTGCT	1	0	0	K562_4sU_IAA	GADPH
CACTGGCCCTAC	1	0	0	K562_4sU_IAA	GADPH
TGTGATGAGTTT	1	0	0	K562_4sU_IAA	GADPH
GTAGCACTGGCA	1	1	1	K562_4sU_IAA	GADPH
CTTAAACGTTAC	1	0	0	K562_4sU_IAA	GADPH
CTCGGAAGCTGT	1	0	0	K562_4sU_IAA	GADPH
CTATAAAGCTAG	1	0	0	K562_4sU_IAA	GADPH
AGCGCTGCCCCT	1	0	0	K562_4sU_IAA	GADPH
CCCTAGTAATAC	1	0	0	K562_4sU_IAA	GADPH
TAACCTTCGCTT	1	0	0	K562_4sU_IAA	GADPH
CTGCTGTACCTC	1	0	0	K562_4sU_IAA	GADPH
GTAGGTAGTATA	1	0	0	K562_4sU_IAA	GADPH
CCTGGAGCGGCC	1	0	0	K562_4sU_IAA	GADPH
AGCCCTAGGCAT	3	0	0	K562_4sU_IAA	GADPH
CCATGACATTGT	1	0	0	K562_4sU_IAA	GADPH
ATTCCAGAGCTC	1	0	0	K562_4sU_IAA	GADPH
GCCAGAGAGCGG	1	0	0	K562_4sU_IAA	GADPH
AGAATGCCGCCT	1	0	0	K562_4sU_IAA	GADPH
TACTCTTATTCT	1	0	0	K562_4sU_IAA	GADPH
TGCGCGGCCCTC	1	0	0	K562_4sU_IAA	GADPH
TTATCAGCTTGA	1	0	0	K562_4sU_IAA	GADPH
TACAGAGCTTGC	1	0	0	K562_4sU_IAA	GADPH
AGTGACATGTGG	1	0	0	K562_4sU_IAA	GADPH
ATTTGGTGTGTA	1	0	0	K562_4sU_IAA	GADPH
CCCCAACAGATC	1	0	0	K562_4sU_IAA	GADPH
TAAGCTTGGATA	2	0	0	K562_4sU_IAA	GADPH
GCACTCTATGGG	1	0	0	K562_4sU_IAA	GADPH
CTCATACAATAA	1	0	0	K562_4sU_IAA	GADPH
TCGCCCAGACGG	1	0	0	K562_4sU_IAA	GADPH
GGACGAGGTCTA	1	0	0	K562_4sU_IAA	GADPH
GTTGAATGAAGC	1	0	0	K562_4sU_IAA	GADPH
GCCCGTAGTCCC	1	0	0	K562_4sU_IAA	GADPH
TCTGCGTGAGTA	1	0	0	K562_4sU_IAA	GADPH
GCGAGCGTCATT	1	0	0	K562_4sU_IAA	GADPH
CCAGGTCCATAT	1	0	0	K562_4sU_IAA	GADPH
GAATGACCGCTC	1	0	0	K562_4sU_IAA	GADPH
CCCCGTTTCGGG	1	0	0	K562_4sU_IAA	GADPH
GGTTGCGTAGGT	1	0	0	K562_4sU_IAA	GADPH
CACCCTAGATTC	1	0	0	K562_4sU_IAA	GADPH
CAACGTGCAGGT	1	0	0	K562_4sU_IAA	GADPH
GGTGTCACGTTT	1	0	0	K562_4sU_IAA	GADPH
CACCAATTCATG	1	0	0	K562_4sU_IAA	GADPH
CAAGGTGTAGTT	1	0	0	K562_4sU_IAA	GADPH
GCGCGCGACATC	1	0	0	K562_4sU_IAA	GADPH
ACACTAACGGGC	2	0	0	K562_4sU_IAA	GADPH
ACACATTCTGGG	1	0	0	K562_4sU_IAA	GADPH
CCCAGGTTGTAT	1	0	0	K562_4sU_IAA	GADPH
AACCTGCAACAA	1	0	0	K562_4sU_IAA	GADPH
GAACATCATGTC	1	0	0	K562_4sU_IAA	GADPH
ACTAATTGATGG	1	0	0	K562_4sU_IAA	GADPH
TGGACCTAGCGG	1	0	0	K562_4sU_IAA	GADPH
TGCAACGGAGAG	1	0	0	K562_4sU_IAA	GADPH
ACGGCACTCGGC	1	0	0	K562_4sU_IAA	GADPH
TGTCACAATTCG	1	0	0	K562_4sU_IAA	GADPH
ACCGTTCTCGTT	1	0	0	K562_4sU_IAA	GADPH
CCTAAAAGGAGT	1	0	0	K562_4sU_IAA	GADPH
TACAGAACGAGC	1	0	0	K562_4sU_IAA	GADPH
ATAGGCCATGAA	1	0	0	K562_4sU_IAA	GADPH
CTGGGCCAGGGA	1	0	0	K562_4sU_IAA	GADPH
CAGACGAACCGA	1	1	1	K562_4sU_IAA	GADPH
CGCCATTAACCA	1	0	0	K562_4sU_IAA	GADPH
TGTGCCACATGT	2	0	0	K562_4sU_IAA	GADPH
CTGTTTTTCGGT	1	0	0	K562_4sU_IAA	GADPH
GTATTATGGAGC	1	0	0	K562_4sU_IAA	GADPH
GGAGTATGCGAG	1	0	0	K562_4sU_IAA	GADPH
CGGACTCCCGTT	1	0	0	K562_4sU_IAA	GADPH
GGCCCGGGTAAT	1	0	0	K562_4sU_IAA	GADPH
ACCATTTTAAAT	1	0	0	K562_4sU_IAA	GADPH
GGACGGGGACCG	1	0	0	K562_4sU_IAA	GADPH
TGTGATCAAACT	1	0	0	K562_4sU_IAA	GADPH
GCTCAGGTGGAT	1	0	0	K562_4sU_IAA	GADPH
GGGTCGGCCGGC	1	0	0	K562_4sU_IAA	GADPH
AGTTGTTATCCT	1	0	0	K562_4sU_IAA	GADPH
CACCCCGAGATA	1	0	0	K562_4sU_IAA	GADPH
CTTATTTACTAG	1	1	1	K562_4sU_IAA	GADPH
TAATTCCACTGG	1	0	0	K562_4sU_IAA	GADPH
CAGTTCCGACAA	1	0	0	K562_4sU_IAA	GADPH
GCCTATGTCCCA	1	0	0	K562_4sU_IAA	GADPH
ATCGCTTTGGGG	1	0	0	K562_4sU	GADPH
CGGGGAGCTTAG	2	1	0.5	K562_4sU	GADPH
AATGTGAGACGA	4	0	0	K562_4sU	GADPH
GGCGATGTTATG	4	0	0	K562_4sU	GADPH
AATTTATTTAAT	1	0	0	K562_4sU	GADPH
GGGGAGCAGAAT	1	0	0	K562_4sU	GADPH
TCTGCTGGGCCC	1	0	0	K562_4sU	GADPH
CTAGATCATCCA	2	0	0	K562_4sU	GADPH
TGGTGTCGCACA	1	0	0	K562_4sU	GADPH
AGTGAAAGGTAT	1	0	0	K562_4sU	GADPH
CTTCGCCTTCGG	5	0	0	K562_4sU	GADPH
TGCGTTCTTACA	1	0	0	K562_4sU	GADPH
ACGAGTACTCGT	3	0	0	K562_4sU	GADPH
TGTTGAGACGAC	2	0	0	K562_4sU	GADPH
ATTTTCCTAATC	3	0	0	K562_4sU	GADPH
TCGGGTACGCCA	2	0	0	K562_4sU	GADPH
GAAGCGCGAATT	1	0	0	K562_4sU	GADPH
AGGTGCTGAGGC	5	1	0.2	K562_4sU	GADPH
GCGCATCGGCAA	2	0	0	K562_4sU	GADPH
AAGACTAAAACT	1	0	0	K562_4sU	GADPH
CTACTGGTAGAT	3	0	0	K562_4sU	GADPH
GGAGTCACCAAG	1	0	0	K562_4sU	GADPH
GAGCAGTCGCTC	2	0	0	K562_4sU	GADPH
CATAATCTCTCA	1	0	0	K562_4sU	GADPH
TACGGGACTGCA	1	0	0	K562_4sU	GADPH
CAGTAACTTAGC	2	0	0	K562_4sU	GADPH
TGGTCATGGAGT	2	0	0	K562_4sU	GADPH
ATATACGTAACG	1	0	0	K562_4sU	GADPH
AAAGCCCCGAGT	1	0	0	K562_4sU	GADPH
CTTCCGTGCTCG	1	0	0	K562_4sU	GADPH
TGTAACCATACG	1	0	0	K562_4sU	GADPH
CAATGAAAGCCT	1	0	0	K562_4sU	GADPH
CTGATCAGAAAG	1	0	0	K562_4sU	GADPH
CCAGCAGTACCC	2	0	0	K562_4sU	GADPH
CTGCTTATCACG	1	0	0	K562_4sU	GADPH
GGCATCGATTAT	4	0	0	K562_4sU	GADPH
ACTGGCTGGTGT	2	0	0	K562_4sU	GADPH
TCGTGTGCACGA	2	0	0	K562_4sU	GADPH
TCACTACCTATT	2	0	0	K562_4sU	GADPH
TAGTTAGGTGAA	3	0	0	K562_4sU	GADPH
CGTTGGTAACTT	4	0	0	K562_4sU	GADPH
TCTTACAGTCAG	1	0	0	K562_4sU	GADPH
CTCGCGACCGCA	3	0	0	K562_4sU	GADPH
CCCGGCCATTGA	3	0	0	K562_4sU	GADPH
AACGTCATAGAT	2	0	0	K562_4sU	GADPH
AAGGACGATCAA	3	0	0	K562_4sU	GADPH
GCGTAGCACGCC	2	0	0	K562_4sU	GADPH
ATTGGGTATGGA	2	0	0	K562_4sU	GADPH
GACCAAAAGAAA	2	0	0	K562_4sU	GADPH
TGCGTACAGAAG	1	0	0	K562_4sU	GADPH
GCGAACAAGAGC	3	0	0	K562_4sU	GADPH
CACCTACCCTAC	2	0	0	K562_4sU	GADPH
CAGGCCTTTAGT	2	0	0	K562_4sU	GADPH
CTGAGAATGTCC	1	0	0	K562_4sU	GADPH
CGTAAATCACTC	4	0	0	K562_4sU	GADPH
CTAAGCTGCACT	1	0	0	K562_4sU	GADPH
GTAGCATGATCA	3	0	0	K562_4sU	GADPH
AAGAGACCGGGT	2	0	0	K562_4sU	GADPH
GGGAGGACACGG	1	0	0	K562_4sU	GADPH
TGTATTGACCTT	1	0	0	K562_4sU	GADPH
CAACGACTGTCT	2	0	0	K562_4sU	GADPH
GACATGTTCGGT	2	0	0	K562_4sU	GADPH
CTCCCAAAGTCC	6	0	0	K562_4sU	GADPH
GTGAAATAAGAT	1	0	0	K562_4sU	GADPH
TCGTCCGGGTCA	6	0	0	K562_4sU	GADPH
TTTATCCAGCAT	6	0	0	K562_4sU	GADPH
AGATTCATCCTA	3	0	0	K562_4sU	GADPH
GCAAGGGCGTGT	1	0	0	K562_4sU	GADPH
CATCTCTCATTC	2	0	0	K562_4sU	GADPH
AACAGACTGACA	3	0	0	K562_4sU	GADPH
AAGTGTGTGTTC	1	0	0	K562_4sU	GADPH
CTGTTCTTGCAC	2	0	0	K562_4sU	GADPH
GTCAATATGTAA	1	0	0	K562_4sU	GADPH
CCAGGAACCGCG	3	0	0	K562_4sU	GADPH
TCCCATGTATCG	2	0	0	K562_4sU	GADPH
CGACAATGGAGT	1	0	0	K562_4sU	GADPH
CACTAACCCTGG	1	0	0	K562_4sU	GADPH
ATTCCCGAGGCT	3	0	0	K562_4sU	GADPH
GCAGACTTAACT	2	0	0	K562_4sU	GADPH
CCTATTGAAGCA	1	0	0	K562_4sU	GADPH
CTTTCGGGAACT	1	0	0	K562_4sU	GADPH
CCTAAAGCTAAG	2	0	0	K562_4sU	GADPH
CTCTGCCACTGG	4	0	0	K562_4sU	GADPH
TAGTGGAAGCAA	1	0	0	K562_4sU	GADPH
TACATTTGCTCT	1	0	0	K562_4sU	GADPH
TCACCAGTCAGT	1	0	0	K562_4sU	GADPH
CAGGGCTAGACC	1	0	0	K562_4sU	GADPH
GGGAGAGACTGG	1	0	0	K562_4sU	GADPH
TGGCGCCTCCTC	1	0	0	K562_4sU	GADPH
GCGTCCAGATTA	6	0	0	K562_4sU	GADPH
CCACCAGAGTCC	3	0	0	K562_4sU	GADPH
ACAAGCATCCCC	5	0	0	K562_4sU	GADPH
AGCGCCTTGTGG	2	0	0	K562_4sU	GADPH
CGGTACAGGTCA	1	0	0	K562_4sU	GADPH
GAAACGGACAGG	2	0	0	K562_4sU	GADPH
GCCGTATGCGGA	1	0	0	K562_4sU	GADPH
ATTCCATCTCTT	1	0	0	K562_4sU	GADPH
AAGGTACGCCGT	2	0	0	K562_4sU	GADPH
CAATTATAGTAG	1	0	0	K562_4sU	GADPH
GTGCCTCCACGT	3	0	0	K562_4sU	GADPH
ATGTGAACACCG	1	0	0	K562_4sU	GADPH
GAGTTTCGAAAT	2	0	0	K562_4sU	GADPH
CTGTAGCGCTTT	1	0	0	K562_4sU	GADPH
GCATTGGTTACC	1	0	0	K562_4sU	GADPH
GATCTCGTCCTA	3	0	0	K562_4sU	GADPH
TGAGGTGGCCGG	2	0	0	K562_4sU	GADPH
GGACGATCAAAG	1	0	0	K562_4sU	GADPH
TGGTGGCCCAAA	1	0	0	K562_4sU	GADPH
AGGGTACCCGAC	1	0	0	K562_4sU	GADPH
GCTAGATACAAG	1	0	0	K562_4sU	GADPH
TGCTTTGGTTGT	2	0	0	K562_4sU	GADPH
TGCTTAGGATAC	2	0	0	K562_4sU	GADPH
GCCGAGCGTAGA	1	0	0	K562_4sU	GADPH
TCGTGCTCCCTT	2	0	0	K562_4sU	GADPH
ATTTTCCACCAA	3	0	0	K562_4sU	GADPH
CGCTAGGATCGT	1	0	0	K562_4sU	GADPH
CTGGGGGATGCG	2	0	0	K562_4sU	GADPH
TTGCAAAGGAAG	3	0	0	K562_4sU	GADPH
ACGCTCGATGTC	4	0	0	K562_4sU	GADPH
TACTCACGCTTG	3	0	0	K562_4sU	GADPH
GAGCGTGCGACT	1	0	0	K562_4sU	GADPH
GTGGGTTCGACA	2	0	0	K562_4sU	GADPH
ACTCGCCCCCCG	3	0	0	K562_4sU	GADPH
TCGAATCACTGT	3	0	0	K562_4sU	GADPH
GTGCTGCGCTAC	1	0	0	K562_4sU	GADPH
CCCCTTGTTTCC	1	0	0	K562_4sU	GADPH
GCCCCGGGATAT	2	0	0	K562_4sU	GADPH
TCTATGATCGTA	3	0	0	K562_4sU	GADPH
TTGGATTCGTGT	3	0	0	K562_4sU	GADPH
TTAAGGGCACAA	1	0	0	K562_4sU	GADPH
AAATGAGATCCT	1	0	0	K562_4sU	GADPH
TCCTAAAGAGCC	1	0	0	K562_4sU	GADPH
TCTACCGTGAGC	1	0	0	K562_4sU	GADPH
TCTGTTAGGGGT	1	0	0	K562_4sU	GADPH
CTCCGCTCGTGA	2	0	0	K562_4sU	GADPH
CAGTTGAGTGGC	3	0	0	K562_4sU	GADPH
ACATCCTTCTTG	4	0	0	K562_4sU	GADPH
TGGGAAACAAAT	1	0	0	K562_4sU	GADPH
TCTTTGTCAAAA	2	0	0	K562_4sU	GADPH
GTTAGCGGTACG	1	0	0	K562_4sU	GADPH
CCCCTATATGAA	1	0	0	K562_4sU	GADPH
CGCCGCCAACTT	2	0	0	K562_4sU	GADPH
TACAGTGTAGCA	2	0	0	K562_4sU	GADPH
CTCCTGCTCGCG	2	0	0	K562_4sU	GADPH
CTGCGAGGCGCA	3	0	0	K562_4sU	GADPH
CTGGCGATCCGA	1	0	0	K562_4sU	GADPH
CCCCCCTCTGAC	1	0	0	K562_4sU	GADPH
CGGATACGCCAC	2	0	0	K562_4sU	GADPH
GCGCAGCTATAC	1	0	0	K562_4sU	GADPH
GACCGGGAAACT	1	0	0	K562_4sU	GADPH
TAGCTCCTCCGC	2	0	0	K562_4sU	GADPH
GGTAGCAGCAAA	2	0	0	K562_4sU	GADPH
GGATCGTTCACA	4	0	0	K562_4sU	GADPH
TTGTGGGTATAA	4	0	0	K562_4sU	GADPH
CAGACTTTCATG	7	0	0	K562_4sU	GADPH
AACCATTCGTCC	5	0	0	K562_4sU	GADPH
TCCTATGAGTCA	1	0	0	K562_4sU	GADPH
TTGTGGCTTAGA	1	0	0	K562_4sU	GADPH
ATACGCAGCTAA	2	0	0	K562_4sU	GADPH
CAATGTTCCCCC	1	0	0	K562_4sU	GADPH
CGATAGACATGG	4	0	0	K562_4sU	GADPH
TAGTCATCACGT	1	0	0	K562_4sU	GADPH
CGGGTCCCGGGC	2	0	0	K562_4sU	GADPH
TGCACTGGTCGA	1	0	0	K562_4sU	GADPH
CTTCAAGCTGCG	1	0	0	K562_4sU	GADPH
CACAAGTGATTC	1	0	0	K562_4sU	GADPH
GAAGCTCCTCCG	1	0	0	K562_4sU	GADPH
ATACGTATGGGT	1	0	0	K562_4sU	GADPH
TTAGCAGCCAGG	1	0	0	K562_4sU	GADPH
CACAGCCGAATT	1	0	0	K562_4sU	GADPH
CGCGCCTGACTA	1	0	0	K562_4sU	GADPH
TTAACGCGTAGG	2	0	0	K562_4sU	GADPH
CTTTCGAGCTGT	1	0	0	K562_4sU	GADPH
CCCGTGGTATAG	1	0	0	K562_4sU	GADPH
TGCACAGGTCCT	2	0	0	K562_4sU	GADPH
ACAGGATGCGAT	1	0	0	K562_4sU	GADPH
ATATATCGAGAG	1	0	0	K562_4sU	GADPH
CCTCAACAAGTA	1	0	0	K562_4sU	GADPH
AAGGGGTGTTTG	2	0	0	K562_4sU	GADPH
CTGGGTAGTATC	1	0	0	K562_4sU	GADPH
GTACGAGGAGTA	1	0	0	K562_4sU	GADPH
TGCATATATAAA	4	0	0	K562_4sU	GADPH
CAACGCCCTACG	2	0	0	K562_4sU	GADPH
GGCGCGTCACCT	2	0	0	K562_4sU	GADPH
TTCCGTGATCCC	3	0	0	K562_4sU	GADPH
TGTACGACCAGG	2	0	0	K562_4sU	GADPH
CGTCATGTGTAA	1	0	0	K562_4sU	GADPH
GAGTCTCTGCAA	1	0	0	K562_4sU	GADPH
GAATCCTCAAAG	1	0	0	K562_4sU	GADPH
TAGCAGAAATGA	1	0	0	K562_4sU	GADPH
CGTCAGGGTGGT	1	0	0	K562_4sU	GADPH
TTATTCAACCTT	7	1	0.142857142857143	K562_4sU	GADPH
TACGACCGTGCC	4	0	0	K562_4sU	GADPH
ATTTTTCGCCAA	2	0	0	K562_4sU	GADPH
GCCCTATCGGTA	1	0	0	K562_4sU	GADPH
CTTTTCGCACGG	2	0	0	K562_4sU	GADPH
ATTTGGCTCGTT	2	0	0	K562_4sU	GADPH
GTGGTCCGCCCT	1	0	0	K562_4sU	GADPH
GGGGATCGGCGA	2	0	0	K562_4sU	GADPH
CGGCTCCACTTC	1	0	0	K562_4sU	GADPH
GGATCAGTATAG	2	0	0	K562_4sU	GADPH
GATGAATCACGC	3	0	0	K562_4sU	GADPH
CGTAGATTAAGA	2	0	0	K562_4sU	GADPH
AAACTCAGTTTA	2	0	0	K562_4sU	GADPH
TTGATTATCGTC	2	0	0	K562_4sU	GADPH
CCTCCAGGATAC	2	0	0	K562_4sU	GADPH
CAAGAGTACCTC	2	0	0	K562_4sU	GADPH
GTGATATGGCCC	1	0	0	K562_4sU	GADPH
GGTGGTCAGACT	5	0	0	K562_4sU	GADPH
GGCACATTCCCC	1	0	0	K562_4sU	GADPH
CATCGTAATGAG	5	0	0	K562_4sU	GADPH
ACCCGCCTTTTA	1	0	0	K562_4sU	GADPH
ACCTTGGCATCC	1	0	0	K562_4sU	GADPH
GGACTTGAGGGA	3	0	0	K562_4sU	GADPH
TACATGTGTTCT	2	0	0	K562_4sU	GADPH
TATGAAGGAATG	1	0	0	K562_4sU	GADPH
TTAAGGCGCGAA	1	0	0	K562_4sU	GADPH
CAAAAAGTGTCC	2	0	0	K562_4sU	GADPH
ACGATTTGGGCG	1	0	0	K562_4sU	GADPH
ATACCATAAAAA	1	0	0	K562_4sU	GADPH
AGTCCTGGCCCC	5	0	0	K562_4sU	GADPH
GAACACAACGGA	1	0	0	K562_4sU	GADPH
GATATTAATCGC	3	0	0	K562_4sU	GADPH
GATAGTACATTT	1	0	0	K562_4sU	GADPH
GCTATATTTCGG	2	0	0	K562_4sU	GADPH
ACGCGAGCGTCA	2	0	0	K562_4sU	GADPH
CCGGCTCCAAAC	1	0	0	K562_4sU	GADPH
TGGTATTACCTC	1	0	0	K562_4sU	GADPH
CCGCTAACCTTC	3	0	0	K562_4sU	GADPH
CATTACCTAGGT	3	0	0	K562_4sU	GADPH
CGAAGGTTCCGA	1	0	0	K562_4sU	GADPH
TACATCCGTACG	1	0	0	K562_4sU	GADPH
GAACATGTCATG	1	0	0	K562_4sU	GADPH
TTGCTGGCTCCC	1	0	0	K562_4sU	GADPH
TCCCCATTTCTA	4	0	0	K562_4sU	GADPH
AGCACCCCATAA	1	0	0	K562_4sU	GADPH
ATATTGGCATCA	1	0	0	K562_4sU	GADPH
GTGGCAATGGTT	1	0	0	K562_4sU	GADPH
ACATAAAGCAAG	2	0	0	K562_4sU	GADPH
TCTGACGCAGAG	2	0	0	K562_4sU	GADPH
CGCAAACACGAC	1	0	0	K562_4sU	GADPH
GTATGGCCTTCC	2	0	0	K562_4sU	GADPH
TTTCTTGGTTTT	3	0	0	K562_4sU	GADPH
AACGCTACTACA	2	0	0	K562_4sU	GADPH
CGAATTTGATAA	1	0	0	K562_4sU	GADPH
ATGTGTAGATAA	3	0	0	K562_4sU	GADPH
AACAGTAGCATA	1	0	0	K562_4sU	GADPH
CTTCCTTCGCTT	2	0	0	K562_4sU	GADPH
AAGACACCCGCC	3	0	0	K562_4sU	GADPH
AAATAACACTAT	3	0	0	K562_4sU	GADPH
CGCGGACATTAC	1	0	0	K562_4sU	GADPH
CTGGAGCTGTTG	1	0	0	K562_4sU	GADPH
AGGAACGTTGTA	1	0	0	K562_4sU	GADPH
TGACAATTACTA	1	0	0	K562_4sU	GADPH
TCGAAGCTCAAT	1	0	0	K562_4sU	GADPH
ACTTGTGTTATT	1	0	0	K562_4sU	GADPH
AAGTGGGATATC	1	0	0	K562_4sU	GADPH
GTAGAGTATTAG	4	0	0	K562_4sU	GADPH
GGACTCCGCTAA	1	0	0	K562_4sU	GADPH
ATCACGATTTCG	2	0	0	K562_4sU	GADPH
ATTTGCCCCACT	2	0	0	K562_4sU	GADPH
TATGCGCTGTTT	2	0	0	K562_4sU	GADPH
CTATCTGTACCT	2	0	0	K562_4sU	GADPH
TTAGGCCTGGTC	1	0	0	K562_4sU	GADPH
CGCCTAGTGTCC	2	0	0	K562_4sU	GADPH
CGTGATTGACCA	1	0	0	K562_4sU	GADPH
ACCCCGTGCCAA	1	0	0	K562_4sU	GADPH
GGTAGTCTTAGT	1	0	0	K562_4sU	GADPH
TTACGCCTGCTA	1	0	0	K562_4sU	GADPH
TATAGGTGCCGG	1	0	0	K562_4sU	GADPH
GTTAATGTGCAT	1	0	0	K562_4sU	GADPH
TACATTGCCTCC	2	0	0	K562_4sU	GADPH
GACAAAGCAGTC	1	0	0	K562_4sU	GADPH
TACAACTTATTC	2	0	0	K562_4sU	GADPH
CTGATTAGATCT	1	0	0	K562_4sU	GADPH
AAGACCTGCAGC	3	0	0	K562_4sU	GADPH
GACATCAGCCAA	1	0	0	K562_4sU	GADPH
ACAGTGTATTGG	2	0	0	K562_4sU	GADPH
CGGTCTTCATAG	1	0	0	K562_4sU	GADPH
GCGATTAATACA	1	0	0	K562_4sU	GADPH
GTATCCATCTAA	2	0	0	K562_4sU	GADPH
CTTGGGGAAGTT	2	0	0	K562_4sU	GADPH
GCCCTTAGAAAT	2	0	0	K562_4sU	GADPH
TTGACAATCATG	1	0	0	K562_4sU	GADPH
TGAGAAGAAACT	3	0	0	K562_4sU	GADPH
TAAGCCGATTGG	2	0	0	K562_4sU	GADPH
GGCTCCAGAACA	1	0	0	K562_4sU	GADPH
CCCGGGCAGTCC	1	0	0	K562_4sU	GADPH
CATGTAGTACCC	6	0	0	K562_4sU	GADPH
TTAGAGAATACA	2	1	0.5	K562_4sU	GADPH
CTCGTCTATGCG	2	0	0	K562_4sU	GADPH
TTGTCTTTGACA	2	0	0	K562_4sU	GADPH
TTCGCAGCCCAG	2	0	0	K562_4sU	GADPH
CTGTAAGCGTAA	2	0	0	K562_4sU	GADPH
ATTTAGGTGCGT	1	0	0	K562_4sU	GADPH
AATTATCGTAGT	1	0	0	K562_4sU	GADPH
ACCAGGCCATAG	1	0	0	K562_4sU	GADPH
TAAATCGTACAG	1	0	0	K562_4sU	GADPH
AAATTTCCCCTC	3	0	0	K562_4sU	GADPH
CGTACTAACGCT	1	0	0	K562_4sU	GADPH
ATATATAATCCG	3	1	0.333333333333333	K562_4sU	GADPH
TACTTCCAGTCT	2	0	0	K562_4sU	GADPH
CAGAAACATATG	4	0	0	K562_4sU	GADPH
ACCGGTTCTACA	4	0	0	K562_4sU	GADPH
TGGTTCCAAGCC	4	0	0	K562_4sU	GADPH
TGACGCGCGAGC	1	0	0	K562_4sU	GADPH
TGAGTGCCACCC	2	0	0	K562_4sU	GADPH
CCGGCTGTATAG	4	0	0	K562_4sU	GADPH
ATGTTCATCGTG	2	0	0	K562_4sU	GADPH
ACCATCCTTCTT	1	0	0	K562_4sU	GADPH
AATGCTTTTAGC	2	0	0	K562_4sU	GADPH
ATCGAACGATAG	1	0	0	K562_4sU	GADPH
ACCTCTAACACT	2	0	0	K562_4sU	GADPH
CGTGGGCCCGCA	1	0	0	K562_4sU	GADPH
GAAGCCCATCGA	1	0	0	K562_4sU	GADPH
AGCTCATCAGTC	1	0	0	K562_4sU	GADPH
AAGGGGACGAAG	1	0	0	K562_4sU	GADPH
CCCCTTCATTTC	2	0	0	K562_4sU	GADPH
GAACGTCCTGGG	1	0	0	K562_4sU	GADPH
GTCAGGTCTGCG	1	0	0	K562_4sU	GADPH
GACAATCCGAAA	1	0	0	K562_4sU	GADPH
TGTATGATCGTA	1	0	0	K562_4sU	GADPH
ACTAGTTGGATA	1	0	0	K562_4sU	GADPH
CCCGCGGTCCAT	3	0	0	K562_4sU	GADPH
CCCCCGAACCTT	2	0	0	K562_4sU	GADPH
AAGACCTTGTGA	2	0	0	K562_4sU	GADPH
TGGCCATCTCCT	2	0	0	K562_4sU	GADPH
TTGCACCAGGTG	2	0	0	K562_4sU	GADPH
CCCCGGGTAGGA	1	0	0	K562_4sU	GADPH
TCCATTACGACC	2	0	0	K562_4sU	GADPH
GGCGTCCGCCAT	1	0	0	K562_4sU	GADPH
CGCCTTCGACAC	2	0	0	K562_4sU	GADPH
CTATCTCGCCAT	1	0	0	K562_4sU	GADPH
TAGAGGAGGCGC	1	0	0	K562_4sU	GADPH
GATCCCGATATC	4	0	0	K562_4sU	GADPH
GATTCCCTGGAG	6	0	0	K562_4sU	GADPH
CTAGCCTTGGGA	1	0	0	K562_4sU	GADPH
TAAGTTAGGGTC	1	0	0	K562_4sU	GADPH
ATTGTCTCAGCG	1	0	0	K562_4sU	GADPH
GCCGTGAATTTA	1	0	0	K562_4sU	GADPH
TCAACCTTTCAG	2	0	0	K562_4sU	GADPH
GTCTTTTGGTTT	2	0	0	K562_4sU	GADPH
TGGCGTACTCCG	4	0	0	K562_4sU	GADPH
CGTGTCGCGGGC	1	0	0	K562_4sU	GADPH
CTGGCCGTTGGA	2	0	0	K562_4sU	GADPH
CCGTACGCGAAT	2	0	0	K562_4sU	GADPH
AGACCTGCTCTC	5	0	0	K562_4sU	GADPH
ACAGACGGTCGC	2	0	0	K562_4sU	GADPH
CAACCTAATATC	1	0	0	K562_4sU	GADPH
GGTTTGGATACA	1	0	0	K562_4sU	GADPH
TACCTTTAATTA	2	0	0	K562_4sU	GADPH
GGCTCCAAACGT	1	0	0	K562_4sU	GADPH
TTTGATCGAACG	2	0	0	K562_4sU	GADPH
CGTAGCTGTAGG	2	0	0	K562_4sU	GADPH
CAATTCTCCGGA	1	0	0	K562_4sU	GADPH
CCTGTTCATTTG	1	0	0	K562_4sU	GADPH
CACGTCGATAGG	2	0	0	K562_4sU	GADPH
CGTAAGGTTAGT	4	0	0	K562_4sU	GADPH
ACGAGCAGGCCC	1	0	0	K562_4sU	GADPH
TGTAGCAATATG	2	0	0	K562_4sU	GADPH
TGTCTAGCGCCC	3	0	0	K562_4sU	GADPH
TCTTGGGGCGCA	1	0	0	K562_4sU	GADPH
AAAAAGGATCTA	2	0	0	K562_4sU	GADPH
CTCGGAGTCCGT	2	0	0	K562_4sU	GADPH
TCAGGAACCCAA	1	0	0	K562_4sU	GADPH
ACCGGTGCGGTC	1	0	0	K562_4sU	GADPH
CCCACATGAGCC	2	0	0	K562_4sU	GADPH
ATAGTCATCGCG	1	0	0	K562_4sU	GADPH
TTCAGATCCTTA	2	0	0	K562_4sU	GADPH
GCAATTGCTTTG	2	0	0	K562_4sU	GADPH
CAAAGGTCCCGT	1	0	0	K562_4sU	GADPH
GGTCACTACGTC	1	0	0	K562_4sU	GADPH
AGTCGAATTGCG	4	0	0	K562_4sU	GADPH
GCGCATTCGGTA	3	0	0	K562_4sU	GADPH
CCATGGTCGTCT	3	0	0	K562_4sU	GADPH
CCGGCCTTAGGT	1	0	0	K562_4sU	GADPH
ATTTTTGTTGTT	1	0	0	K562_4sU	GADPH
TTCACAGCCTCC	1	0	0	K562_4sU	GADPH
CTCCTACCCAAA	1	0	0	K562_4sU	GADPH
AGGAGCTCATGT	1	0	0	K562_4sU	GADPH
TGTAGCGTGGGT	2	0	0	K562_4sU	GADPH
CTAGAGGAAGCG	1	0	0	K562_4sU	GADPH
TATCCTCTTTAG	1	0	0	K562_4sU	GADPH
ATGCCAGATTCC	2	0	0	K562_4sU	GADPH
TTCTTATTCTCC	4	0	0	K562_4sU	GADPH
TTCGTATTGGCA	1	0	0	K562_4sU	GADPH
AATGTCTTCATG	2	0	0	K562_4sU	GADPH
TACATCAGACCG	1	0	0	K562_4sU	GADPH
TAATCGCCCTTG	1	0	0	K562_4sU	GADPH
CGCCTATACGAA	1	0	0	K562_4sU	GADPH
CCTGTAGTCCTA	1	0	0	K562_4sU	GADPH
CTCCCGGTGATA	2	0	0	K562_4sU	GADPH
ACCCCTCGCATC	1	0	0	K562_4sU	GADPH
GGCTATGCCACC	2	0	0	K562_4sU	GADPH
CCTGCCGCATAA	1	0	0	K562_4sU	GADPH
GTCTCGTGCCTT	4	0	0	K562_4sU	GADPH
CTAGAACGCGAC	1	0	0	K562_4sU	GADPH
GGCCCCTAGATG	1	0	0	K562_4sU	GADPH
AATGGTATATTC	3	0	0	K562_4sU	GADPH
AAAGGTATGGTG	3	0	0	K562_4sU	GADPH
CCATCTTTAGCT	3	0	0	K562_4sU	GADPH
AACAGGTAGTGC	1	0	0	K562_4sU	GADPH
TAGTTAGATTGT	2	0	0	K562_4sU	GADPH
GTTGCACCAACA	2	0	0	K562_4sU	GADPH
AATCCATATGCC	1	0	0	K562_4sU	GADPH
GTTGATCGCTTT	1	0	0	K562_4sU	GADPH
GTTGGCGAAGGA	1	0	0	K562_4sU	GADPH
TCATCAAGACGC	1	0	0	K562_4sU	GADPH
CATATGTCTGCT	3	0	0	K562_4sU	GADPH
ATATGGTGTGAA	1	0	0	K562_4sU	GADPH
ACGGATTTGGCG	1	0	0	K562_4sU	GADPH
GTTAAAGGCTGC	1	0	0	K562_4sU	GADPH
AGATTCCTGCTA	1	0	0	K562_4sU	GADPH
TAGTGTGCAATT	1	0	0	K562_4sU	GADPH
GGCCCATTTGGG	1	0	0	K562_4sU	GADPH
ATAGAGCGGCCC	2	0	0	K562_4sU	GADPH
GTTAACTTCCCT	2	0	0	K562_4sU	GADPH
AAGGATCTATCA	2	0	0	K562_4sU	GADPH
TTCCTTCAATAC	1	0	0	K562_4sU	GADPH
CGGAAATCTTAC	2	0	0	K562_4sU	GADPH
TCTAGGTGCTTC	1	0	0	K562_4sU	GADPH
ATCATAGTGATC	2	0	0	K562_4sU	GADPH
GTAACCTCTCTA	5	0	0	K562_4sU	GADPH
GATTTCACCCGC	2	0	0	K562_4sU	GADPH
TGGTAAGTAAGC	1	0	0	K562_4sU	GADPH
AATAGTTGAGAG	2	0	0	K562_4sU	GADPH
ACTTCAACGTCC	1	0	0	K562_4sU	GADPH
CTCGGAACTCGG	1	0	0	K562_4sU	GADPH
GCGATGGCCCAT	1	0	0	K562_4sU	GADPH
TTATCACACCAA	1	0	0	K562_4sU	GADPH
TGACGCTCGAGC	2	0	0	K562_4sU	GADPH
CTTCTCCCACAC	1	0	0	K562_4sU	GADPH
GGTCCCACGCCT	2	0	0	K562_4sU	GADPH
AAACCATACAAT	4	0	0	K562_4sU	GADPH
TCGGCCACGGAC	1	0	0	K562_4sU	GADPH
CAGCCTCATCCC	3	0	0	K562_4sU	GADPH
GTCCTTATGTCG	1	0	0	K562_4sU	GADPH
TCGATCATCATT	2	0	0	K562_4sU	GADPH
GCCGATATAATG	1	0	0	K562_4sU	GADPH
TATCTGGAACTG	1	0	0	K562_4sU	GADPH
TTAAGCCCGCTA	1	0	0	K562_4sU	GADPH
TGGGGGCTATAT	2	0	0	K562_4sU	GADPH
AGTTCTGAATCC	2	0	0	K562_4sU	GADPH
ACACTTATCTAT	2	0	0	K562_4sU	GADPH
ATCCATTTAACG	1	0	0	K562_4sU	GADPH
GTTCAAGGATTT	2	0	0	K562_4sU	GADPH
GTCTAGAGCCGT	2	0	0	K562_4sU	GADPH
TGAGGGTTGGTG	1	0	0	K562_4sU	GADPH
AGAATATTTGAC	1	0	0	K562_4sU	GADPH
GACTAGGGTCCA	1	0	0	K562_4sU	GADPH
TCCCACACTGAT	1	0	0	K562_4sU	GADPH
CTCCAATCTCGT	1	0	0	K562_4sU	GADPH
CATTCGGGAACG	2	0	0	K562_4sU	GADPH
TAAACGGTTCGT	1	0	0	K562_4sU	GADPH
AAGGAGTGTAGA	3	0	0	K562_4sU	GADPH
ATTCTGCTGCCA	1	0	0	K562_4sU	GADPH
TATACTTGTCGA	1	0	0	K562_4sU	GADPH
TAAATAGAGGTG	3	0	0	K562_4sU	GADPH
TGGAAGTACCGA	1	0	0	K562_4sU	GADPH
TGACAGTGGGTA	2	0	0	K562_4sU	GADPH
TTATCCTAGAGA	1	0	0	K562_4sU	GADPH
GGAATACAGAAG	1	0	0	K562_4sU	GADPH
CGATCGACATTT	2	0	0	K562_4sU	GADPH
AAGGTTACCGCT	2	0	0	K562_4sU	GADPH
AAATCCCATATT	1	0	0	K562_4sU	GADPH
AAGATCCAAAGG	2	0	0	K562_4sU	GADPH
CACCGTGTCCTC	1	0	0	K562_4sU	GADPH
TTACCAGGGGCG	1	0	0	K562_4sU	GADPH
TCTCGATATAAG	1	0	0	K562_4sU	GADPH
GTAGACCATAGG	2	0	0	K562_4sU	GADPH
CTCCGATACATC	2	0	0	K562_4sU	GADPH
GTAGAATCTATG	1	0	0	K562_4sU	GADPH
CGACTCAGTGAA	1	0	0	K562_4sU	GADPH
TGTATCGCGAAA	1	0	0	K562_4sU	GADPH
TGCTAAAGAAGG	3	0	0	K562_4sU	GADPH
GAGATGAATCTG	1	0	0	K562_4sU	GADPH
AAATATGCGCAT	2	0	0	K562_4sU	GADPH
TATGTGGCTCGG	1	0	0	K562_4sU	GADPH
TACGCTGGCAGA	1	0	0	K562_4sU	GADPH
CAACGACATGTG	1	0	0	K562_4sU	GADPH
GATGACATCTTA	1	0	0	K562_4sU	GADPH
TGATAGCCCTAC	2	0	0	K562_4sU	GADPH
AGTGTCGGAATA	1	0	0	K562_4sU	GADPH
CTGGAGCGGTTA	1	0	0	K562_4sU	GADPH
TACTTCAGGAGC	1	0	0	K562_4sU	GADPH
TGATCACAGACC	1	0	0	K562_4sU	GADPH
CATAGTTACTAC	1	0	0	K562_4sU	GADPH
TAGTGATCTCAA	1	0	0	K562_4sU	GADPH
CAGAGGACATCA	1	0	0	K562_4sU	GADPH
TTCCCCAGTCGT	1	0	0	K562_4sU	GADPH
ATTAGGCGGATA	1	0	0	K562_4sU	GADPH
GCGCATAGAAAC	1	0	0	K562_4sU	GADPH
GGTGAATAACAG	1	0	0	K562_4sU	GADPH
CGTGTCCCGCTT	1	0	0	K562_4sU	GADPH
GTTACGCGCTTT	1	0	0	K562_4sU	GADPH
CCCGCGCTAGTA	1	0	0	K562_4sU	GADPH
CTAATTTACGTT	2	0	0	K562_4sU	GADPH
TTTCGGCTCACT	1	0	0	K562_4sU	GADPH
GGGAGTTCCAAA	1	0	0	K562_4sU	GADPH
CCTGCAGGTGAT	1	0	0	K562_4sU	GADPH
TTCTTACCTGTA	1	0	0	K562_4sU	GADPH
AGAGTGAAACTG	4	0	0	K562_4sU	GADPH
GCTACGAGCCGT	1	0	0	K562_4sU	GADPH
AGTCTCGGGACT	1	0	0	K562_4sU	GADPH
TAGAGGCCAATA	2	0	0	K562_4sU	GADPH
TGACATTAACCT	1	0	0	K562_4sU	GADPH
GGAGCTACGGGA	1	0	0	K562_4sU	GADPH
GGCAATTATACG	1	0	0	K562_4sU	GADPH
CCTACTCCTGAC	1	0	0	K562_4sU	GADPH
CCGGGAAGCTCC	1	0	0	K562_4sU	GADPH
CAGCGTTACCGC	1	0	0	K562_4sU	GADPH
TCTCGATCCCCA	1	0	0	K562_4sU	GADPH
CTTCCTACTCTA	1	0	0	K562_4sU	GADPH
CATCGGTCTGCA	2	0	0	K562_4sU	GADPH
TAATGTATTAGT	3	0	0	K562_4sU	GADPH
ATCATGTTCATG	2	0	0	K562_4sU	GADPH
CTTGATCCGCTT	1	0	0	K562_4sU	GADPH
AGCCGCATTAGA	3	0	0	K562_4sU	GADPH
GACGCATCGTCC	1	0	0	K562_4sU	GADPH
CAAAATGGAAAT	3	0	0	K562_4sU	GADPH
CATCGTTATACC	1	0	0	K562_4sU	GADPH
TTTTCTCCCAAA	1	0	0	K562_4sU	GADPH
AACGGGCCTACG	1	0	0	K562_4sU	GADPH
GTTATGCCTAAC	1	0	0	K562_4sU	GADPH
GTTCCCAGGAAG	1	0	0	K562_4sU	GADPH
TGCTGCTTTTAT	1	0	0	K562_4sU	GADPH
TGGCAGGACCAT	1	0	0	K562_4sU	GADPH
CTCGTCAAAAGT	1	0	0	K562_4sU	GADPH
TTGGTAGATGGA	1	0	0	K562_4sU	GADPH
TTAAAGCCATAT	1	0	0	K562_4sU	GADPH
ATTTCTTGCTTA	1	0	0	K562_4sU	GADPH
CCAAACCCTTTA	1	0	0	K562_4sU	GADPH
CACAGGTTAGGT	1	0	0	K562_4sU	GADPH
GCCAGATAGAAT	1	0	0	K562_4sU	GADPH
ACAAATCTTACG	1	0	0	K562_4sU	GADPH
CCAGAGAAGCAA	1	0	0	K562_4sU	GADPH
TCCAGGAATTCG	1	0	0	K562_4sU	GADPH
ATTTTGCATGAA	2	0	0	K562_4sU	GADPH
TAGTCCCTTATT	1	0	0	K562_4sU	GADPH
CTGTATCATCCT	2	0	0	K562_4sU	GADPH
CGGACAATGCAC	1	0	0	K562_4sU	GADPH
AAGTCCCACACT	1	0	0	K562_4sU	GADPH
CAACTATGCCAT	2	0	0	K562_4sU	GADPH
GTGAGAGACCTC	2	0	0	K562_4sU	GADPH
TCAACCCGCTAT	1	0	0	K562_4sU	GADPH
CATGGACCTGGA	1	0	0	K562_4sU	GADPH
AAAAGGAGAGTG	2	0	0	K562_4sU	GADPH
CTCGGCAACGTG	1	0	0	K562_4sU	GADPH
CGGGACTAGGAT	1	0	0	K562_4sU	GADPH
CTGATGACTAGT	3	0	0	K562_4sU	GADPH
TTGGATAGAGAA	1	0	0	K562_4sU	GADPH
ACCACCTTATAA	1	0	0	K562_4sU	GADPH
CGACCACTAACC	2	0	0	K562_4sU	GADPH
GTAATCAACATC	1	0	0	K562_4sU	GADPH
CTATCCCTACAA	2	0	0	K562_4sU	GADPH
GTCAACGTGTGT	2	0	0	K562_4sU	GADPH
GTGATTACTAAA	1	0	0	K562_4sU	GADPH
CTGGACTAGGAT	1	0	0	K562_4sU	GADPH
CGCACGGCCCTC	1	0	0	K562_4sU	GADPH
AAGAGCAGGTAA	1	0	0	K562_4sU	GADPH
GAGTGGACTATA	2	0	0	K562_4sU	GADPH
AATCGGTTTAGG	1	0	0	K562_4sU	GADPH
AGGGCAAGTCAC	3	0	0	K562_4sU	GADPH
AACTTCTGGCGG	2	0	0	K562_4sU	GADPH
GATTGTATGTTA	2	0	0	K562_4sU	GADPH
CATCAAATGATC	1	0	0	K562_4sU	GADPH
GCACCCAAGGAA	3	0	0	K562_4sU	GADPH
ATCCGTATATGA	6	0	0	K562_4sU	GADPH
CCCTGGGCGACA	1	0	0	K562_4sU	GADPH
TTCCCTGCTAAA	1	0	0	K562_4sU	GADPH
TCTCGCACTCGT	1	0	0	K562_4sU	GADPH
TTATTGGTATGG	3	0	0	K562_4sU	GADPH
GGTTCGGTAACT	3	0	0	K562_4sU	GADPH
ACAAAGAACTGG	1	0	0	K562_4sU	GADPH
ACGCGCTGCTCA	3	0	0	K562_4sU	GADPH
AAAACTGCGACT	1	0	0	K562_4sU	GADPH
AGCTGATCATCA	1	0	0	K562_4sU	GADPH
ACACTGAAGAAC	2	0	0	K562_4sU	GADPH
TAGCCCGGCTGG	1	0	0	K562_4sU	GADPH
TGATCCCATTAG	1	0	0	K562_4sU	GADPH
CGGACAAAGACA	2	0	0	K562_4sU	GADPH
TAGTGTCACTGG	1	0	0	K562_4sU	GADPH
AACAGCATCAAT	1	0	0	K562_4sU	GADPH
TAAGCGGCAAGC	1	0	0	K562_4sU	GADPH
AGTGGCCGGTCC	2	0	0	K562_4sU	GADPH
TCAAGATACTGC	3	0	0	K562_4sU	GADPH
CCTTCTATGGAT	2	0	0	K562_4sU	GADPH
TCCCACGGCCTT	1	0	0	K562_4sU	GADPH
TGAACACGTAGT	3	0	0	K562_4sU	GADPH
CCGGGGGCGGGG	3	0	0	K562_4sU	GADPH
CTGCGCTGGGCC	2	0	0	K562_4sU	GADPH
GGCCAATGGTTC	1	0	0	K562_4sU	GADPH
CCCAAGCATTGC	1	0	0	K562_4sU	GADPH
GAGGAGGACTGA	1	0	0	K562_4sU	GADPH
GATCCGCATTTC	2	0	0	K562_4sU	GADPH
CATCGCATCAAA	3	0	0	K562_4sU	GADPH
TTAAGGGGCATC	1	0	0	K562_4sU	GADPH
ACCCGCATTGAC	2	0	0	K562_4sU	GADPH
GAGGGAAGCAGG	1	0	0	K562_4sU	GADPH
GTGTAGCGGGTT	1	0	0	K562_4sU	GADPH
CGAACTACTATA	1	0	0	K562_4sU	GADPH
TAGATAAGGAAT	1	0	0	K562_4sU	GADPH
AGCACAAATCCT	2	0	0	K562_4sU	GADPH
GCCTGTTCAACC	1	0	0	K562_4sU	GADPH
CCGACTCTCATA	1	0	0	K562_4sU	GADPH
GGGCGACCCTTG	1	0	0	K562_4sU	GADPH
CTGATTGGTCAG	1	0	0	K562_4sU	GADPH
GAAATGCGAAAA	1	0	0	K562_4sU	GADPH
GCCGTCGCCTAC	2	0	0	K562_4sU	GADPH
AAACCTTCAATT	1	0	0	K562_4sU	GADPH
TGGCCATCATTC	1	0	0	K562_4sU	GADPH
TCCTGATCGCGT	2	0	0	K562_4sU	GADPH
CGTTCACTTTAA	2	0	0	K562_4sU	GADPH
TGGAATTGGTTC	1	0	0	K562_4sU	GADPH
ACACCTCAATAG	1	0	0	K562_4sU	GADPH
AGTGCACGAATG	1	0	0	K562_4sU	GADPH
GCCTATTGATAT	1	0	0	K562_4sU	GADPH
AGGCGACGGCTG	1	0	0	K562_4sU	GADPH
CTTAATAGTTTG	1	0	0	K562_4sU	GADPH
CCTTCCAGTACG	1	0	0	K562_4sU	GADPH
TCTTAAAATGAA	2	0	0	K562_4sU	GADPH
CCCTATATGAAC	1	0	0	K562_4sU	GADPH
CAATAAAAGTCC	1	0	0	K562_4sU	GADPH
TCTCAACAAGCG	1	0	0	K562_4sU	GADPH
GTCTTACCCTCT	1	0	0	K562_4sU	GADPH
AGCAGTGTTTCT	1	0	0	K562_4sU	GADPH
AGGTTTTGAATC	1	0	0	K562_4sU	GADPH
GGTTATGTAAGG	2	0	0	K562_4sU	GADPH
TGATTCGCCGGA	1	0	0	K562_4sU	GADPH
ATGGCAGGCTGG	1	0	0	K562_4sU	GADPH
CAATACGCCCGT	3	0	0	K562_4sU	GADPH
GAACGATCCACT	1	0	0	K562_4sU	GADPH
GTTACGTGCTCC	1	0	0	K562_4sU	GADPH
TAATATCCTAAT	1	0	0	K562_4sU	GADPH
GGCCCAGCTCTG	1	0	0	K562_4sU	GADPH
TCTCCACTTCGC	1	0	0	K562_4sU	GADPH
ATAACGATCTCT	1	0	0	K562_4sU	GADPH
TCAATTCATGGC	1	0	0	K562_4sU	GADPH
CTAGAGCTACGC	1	0	0	K562_4sU	GADPH
CGCCTTAACGTC	1	0	0	K562_4sU	GADPH
TATGTTTTAGCA	2	0	0	K562_4sU	GADPH
CTCGCTTTTCGC	1	0	0	K562_4sU	GADPH
TCTGCTCCAATC	1	0	0	K562_4sU	GADPH
GTGTTTCCATTA	1	0	0	K562_4sU	GADPH
TTGTCGTAATAC	1	0	0	K562_4sU	GADPH
ACGCCGAGTACT	1	0	0	K562_4sU	GADPH
GGTTAAGTGGAC	1	0	0	K562_4sU	GADPH
CCTACGACGCAG	1	0	0	K562_4sU	GADPH
ACCGTGATTGCG	1	0	0	K562_4sU	GADPH
CGACTCTCTGCC	1	0	0	K562_4sU	GADPH
GTACATTTTACC	1	0	0	K562_4sU	GADPH
GTTAGAAGGCGT	1	0	0	K562_4sU	GADPH
GGCCGCTGGACG	1	0	0	K562_4sU	GADPH
CCACCGGATTGT	1	0	0	K562_4sU	GADPH
GTTGAAGAGCAT	2	0	0	K562_4sU	GADPH
CAAAAAAGTGGT	1	0	0	K562_4sU	GADPH
ATCACCCTCCCC	1	0	0	K562_4sU	GADPH
ACATTCTTATGA	2	0	0	K562_4sU	GADPH
AGATGTATTGGC	2	0	0	K562_4sU	GADPH
TCCGTTAGAGCA	1	0	0	K562_4sU	GADPH
TAGAGAATAGGC	1	0	0	K562_4sU	GADPH
TATATCCTCCCA	1	0	0	K562_4sU	GADPH
GTGGTTGCCGGA	2	0	0	K562_4sU	GADPH
GCTTATTTGCCT	1	0	0	K562_4sU	GADPH
GAAATGGAACGC	1	0	0	K562_4sU	GADPH
AGTGTTACTCCC	1	0	0	K562_4sU	GADPH
CAATATATTTCA	1	0	0	K562_4sU	GADPH
GCCATGGTATGA	1	0	0	K562_4sU	GADPH
TTATCTATACGC	1	0	0	K562_4sU	GADPH
AGTAAGGCCTGC	3	0	0	K562_4sU	GADPH
GCTTGTGTAAGC	1	0	0	K562_4sU	GADPH
CATACTACTCTT	1	0	0	K562_4sU	GADPH
GTTCGTACTTGT	1	0	0	K562_4sU	GADPH
ATATTGTGGAAC	1	0	0	K562_4sU	GADPH
GGTTCGGCTCAC	2	0	0	K562_4sU	GADPH
TCACTGGCAAGT	1	0	0	K562_4sU	GADPH
CAGTCCAAGAAC	1	0	0	K562_4sU	GADPH
GGATGAGGACTG	1	0	0	K562_4sU	GADPH
AAAGTAAGAATG	1	0	0	K562_4sU	GADPH
TTTAGTCAGGGC	2	0	0	K562_4sU	GADPH
TAGAACGATTGC	1	0	0	K562_4sU	GADPH
CTCCAAATCCTA	1	0	0	K562_4sU	GADPH
TTGCATCGGACC	2	0	0	K562_4sU	GADPH
CGCGTTTGCAAG	1	0	0	K562_4sU	GADPH
GTCCTAGCCATT	1	0	0	K562_4sU	GADPH
TGCCACCTGTAT	1	0	0	K562_4sU	GADPH
GATAGGTCTAGG	1	0	0	K562_4sU	GADPH
GCCTGCATGTCA	1	0	0	K562_4sU	GADPH
GCATTGGCTAGT	1	0	0	K562_4sU	GADPH
CCTCTCATACAG	1	0	0	K562_4sU	GADPH
TGCCAACCGGTA	1	0	0	K562_4sU	GADPH
GGCAATAGACTG	1	0	0	K562_4sU	GADPH
GTAACTCAGAGG	1	0	0	K562_4sU	GADPH
ACGCATGCTGAT	2	0	0	K562_4sU	GADPH
GTGGATCGCTGA	2	0	0	K562_4sU	GADPH
GTCAGGATGAAA	2	0	0	K562_4sU	GADPH
CCTGCCGCATGG	1	0	0	K562_4sU	GADPH
CTACCTATATAT	1	0	0	K562_4sU	GADPH
GTGAATTAACGT	1	0	0	K562_4sU	GADPH
CGTCGGCAGCCA	1	0	0	K562_4sU	GADPH
GGTGAAGTGTCC	1	0	0	K562_4sU	GADPH
GCCCATCGCTAG	1	0	0	K562_4sU	GADPH
GTCGTGAGATAA	2	0	0	K562_4sU	GADPH
CTCGCTCAGCTT	2	0	0	K562_4sU	GADPH
ATCGCATTACAG	1	0	0	K562_4sU	GADPH
CACTTCATATAA	1	0	0	K562_4sU	GADPH
ATTCGGGCACAT	1	0	0	K562_4sU	GADPH
CTAGTGGAATAG	2	0	0	K562_4sU	GADPH
CTGTAAACTTAA	1	0	0	K562_4sU	GADPH
GAAACGAGTGTG	1	0	0	K562_4sU	GADPH
AAATTGAAAATT	1	0	0	K562_4sU	GADPH
GGCGGGGCCATC	1	0	0	K562_4sU	GADPH
TAGGTGCTTACC	1	0	0	K562_4sU	GADPH
CAATCAGCTCAC	1	0	0	K562_4sU	GADPH
AATAAACAGATA	1	0	0	K562_4sU	GADPH
ACTCCTACTAGG	1	0	0	K562_4sU	GADPH
ATGAGTGCCGGG	1	0	0	K562_4sU	GADPH
ACGACACACGAT	1	0	0	K562_4sU	GADPH
ACGTATATCAAT	1	0	0	K562_4sU	GADPH
TGTAGGCTCACC	1	0	0	K562_4sU	GADPH
CGTAGAGGTCGG	1	0	0	K562_4sU	GADPH
CTGCTGTGACAC	1	0	0	K562_4sU	GADPH
TCAGGTGTATCT	1	0	0	K562_4sU	GADPH
CCCCTAAATAGA	1	0	0	K562_4sU	GADPH
GAATTACCGCCC	1	0	0	K562_4sU	GADPH
GAAAGTTAAGTC	1	0	0	K562_4sU	GADPH
ACCAGCATTCCA	1	0	0	K562_4sU	GADPH
TGAAAGCGTCTG	1	0	0	K562_4sU	GADPH
CCCCTGGGCGAC	1	0	0	K562_4sU	GADPH
GCTTACGACTGT	1	0	0	K562_4sU	GADPH
TAATCTCAAAAG	1	0	0	K562_4sU	GADPH
CCCGGTCGTTGT	1	0	0	K562_4sU	GADPH
ATGCCGCATTAC	1	0	0	K562_4sU	GADPH
ACCGTGAAGGCT	1	0	0	K562_4sU	GADPH
GGCCCAGTGTGC	1	0	0	K562_4sU	GADPH
CCGAAAACCTGC	1	0	0	K562_4sU	GADPH
GCGGATCCTGCT	2	0	0	K562_4sU	GADPH
ATGTTTGAGCAT	1	0	0	K562_4sU	GADPH
TGACTAGTATTT	1	0	0	K562_4sU	GADPH
AGAGATATGTGA	1	0	0	K562_4sU	GADPH
GGAGCACCTGAT	1	0	0	K562_4sU	GADPH
CTTCTATTAGTG	1	0	0	K562_4sU	GADPH
CTCCGGACGTGC	1	0	0	K562_4sU	GADPH
ACAACCAACAAA	1	0	0	K562_4sU	GADPH
CAGCATTCTAGG	1	0	0	K562_4sU	GADPH
AATCTTGAAAGC	1	0	0	K562_4sU	GADPH
CCGGCAGTCAGG	1	0	0	K562_4sU	GADPH
ACCAGAAGGAAC	1	0	0	K562_4sU	GADPH
CTCATATGAAGC	1	0	0	K562_4sU	GADPH
TGCAGTTAATAC	1	0	0	K562_4sU	GADPH
GTTACGGCAGCT	1	0	0	K562_4sU	GADPH
CACGAAAATTCC	1	0	0	K562_4sU	GADPH
TACTGGACGACG	1	0	0	K562_4sU	GADPH
ACATGCAGGGTC	1	0	0	K562_4sU	GADPH
TGCCAGTGGTAA	1	0	0	K562_4sU	GADPH
CAAGCTGAGGGT	1	0	0	K562_4sU	GADPH
CAACAGTGCTAT	1	0	0	K562_4sU	GADPH
CGCCGATTAATG	1	0	0	K562_4sU	GADPH
CTTTCACAGATA	1	0	0	K562_4sU	GADPH
TTGAATGTTCAC	2	0	0	K562_4sU	GADPH
GAGAACGACACC	1	0	0	K562_4sU	GADPH
TCGGACTGCTTT	1	0	0	K562_4sU	GADPH
AAGTTTTCATCT	1	0	0	K562_4sU	GADPH
ACCTATGGGGGG	1	0	0	K562_4sU	GADPH
AACGCCGAAACC	1	0	0	K562_4sU	GADPH
CTGAGACGGAGT	1	0	0	K562_4sU	GADPH
TGGGAGCGGGTA	1	0	0	K562_4sU	GADPH
CTGATCTTGGCA	1	0	0	K562_4sU	GADPH
TCGATTCGAAAG	1	0	0	K562_4sU	GADPH
TACTTCAACCTT	2	0	0	K562_4sU	GADPH
CCTCTCAGTTAT	1	0	0	K562_4sU	GADPH
TGCGGATAATTC	1	0	0	K562_4sU	GADPH
TTTAGCTTCCCA	1	0	0	K562_4sU	GADPH
TCCAAACGTCCG	1	0	0	K562_4sU	GADPH
CTTACTTGTTGT	1	0	0	K562_4sU	GADPH
TGAACGCGCCTC	1	0	0	K562_4sU	GADPH
AATCGTGTCCTT	1	0	0	K562_4sU	GADPH
TAATCTAGGTTA	1	0	0	K562_4sU	GADPH
TTGTCCCAGGGC	1	0	0	K562_4sU	GADPH
AGGGCTTTGGAC	1	0	0	K562_4sU	GADPH
AGGTGTCCAAAT	1	0	0	K562_4sU	GADPH
CAATCCACGATC	1	0	0	K562_4sU	GADPH
TAAACATTGGCC	1	0	0	K562_4sU	GADPH
CGGCTGTCGCGG	1	0	0	K562_4sU	GADPH
TTTAATTCAACA	1	0	0	K562_4sU	GADPH
CACCAACATCTG	1	0	0	K562_4sU	GADPH
CGCCGACATAAG	1	0	0	K562_4sU	GADPH
CTTGCATGGCTT	1	0	0	K562_4sU	GADPH
CGTGAGTGTCAT	1	0	0	K562_4sU	GADPH
AGAAGAGCACCT	1	0	0	K562_4sU	GADPH
CTACCTAGTGTA	1	0	0	K562_4sU	GADPH
GTTAGGTGCTCT	2	0	0	K562_4sU	GADPH
AGTCGAATCTAC	1	0	0	K562_4sU	GADPH
TAGATTCCTAGC	1	0	0	K562_4sU	GADPH
TCCCGTATTCCT	1	0	0	K562_4sU	GADPH
TTATACCAAGCG	1	0	0	K562_4sU	GADPH
TCATTAGTGTAC	1	0	0	K562_4sU	GADPH
CACGGCGTGCGG	1	0	0	K562_4sU	GADPH
AGCTCTCGGTTA	1	1	1	K562_4sU	GADPH
TCGGTTCGTGCC	1	0	0	K562_4sU	GADPH
GACAAAGGGAAA	1	0	0	K562_4sU	GADPH
ATCTTTCAAACG	1	0	0	K562_4sU	GADPH
GGCCTACCCTAC	1	0	0	K562_4sU	GADPH
TTGGCAATTGAT	1	0	0	K562_4sU	GADPH
CACGGTGAAAAT	1	0	0	K562_4sU	GADPH
TGCACCTCGATG	1	0	0	K562_4sU	GADPH
TGATGTAACTTA	1	0	0	K562_4sU	GADPH
AGATGGCTCGAC	1	0	0	K562_4sU	GADPH
TAGGTATGACTG	1	0	0	K562_4sU	GADPH
AGTATCTATCTT	1	0	0	K562_4sU	GADPH
CCGCAATCTCTG	1	0	0	K562_4sU	GADPH
CGCCAGAGCACC	1	0	0	K562_4sU	GADPH
GTTACACCCGTT	1	0	0	K562_4sU	GADPH
TGTAAAGGGCAT	1	0	0	K562_4sU	GADPH
TTCGTTTTCTCC	1	0	0	K562_4sU	GADPH
TTGGGCGAGGAT	1	0	0	K562_4sU	GADPH
AGTAAAACCGAA	1	0	0	K562_4sU	GADPH
CCGCCAGGCGCA	1	0	0	K562_4sU	GADPH
GGCATTTTAATA	1	0	0	K562_4sU	GADPH
CCGATTGATATT	1	0	0	K562_4sU	GADPH
TAGGCTCAGCAC	1	0	0	K562_4sU	GADPH
AAGCGTCATGGA	1	0	0	K562_4sU	GADPH
CTGCTGACCCCG	1	0	0	K562_4sU	GADPH
CGGGCCCTCACT	1	0	0	K562_4sU	GADPH
GGCTGTCGCACT	1	0	0	K562_4sU	GADPH
TGCGGGTCCGTG	1	0	0	K562_4sU	GADPH
TTATCTACAGAG	1	0	0	K562_4sU	GADPH
ACGGAAAGCATA	1	0	0	K562_4sU	GADPH
TTGTCTCGCACT	1	0	0	K562_4sU	GADPH
AAAGGTAATGCG	1	0	0	K562_4sU	GADPH
ATAGGTAGCCGG	1	0	0	K562_4sU	GADPH
TCGGTCAGGAGA	1	0	0	K562_4sU	GADPH
AAGACCGTTAGT	1	0	0	K562_4sU	GADPH
CGAAGCTTGTTA	1	0	0	K562_4sU	GADPH
CTCATCTGAAAC	1	0	0	K562_4sU	GADPH
AGCAAACCCAGC	1	0	0	K562_4sU	GADPH
GCGGTCTAATTC	1	0	0	K562_4sU	GADPH
AAAAAGGCTGCG	1	0	0	K562_4sU	GADPH
GGACGGTCGATG	1	0	0	K562_4sU	GADPH
AGCTTTGATACG	1	0	0	K562_4sU	GADPH
CCAAATGGATAG	1	0	0	K562_4sU	GADPH
ATGATTATTGGA	1	0	0	K562_4sU	GADPH
AGGTAAAAATAG	1	0	0	K562_4sU	GADPH
CCTCATCAGGTC	1	0	0	K562_4sU	GADPH
AAGACTTGTCGC	1	0	0	K562_4sU	GADPH
TCTCTGCCGATT	1	0	0	K562_4sU	GADPH
ACTTGACCCGTC	1	0	0	K562_4sU	GADPH
GCTGGCCACCTC	1	0	0	K562_4sU	GADPH
CGCTCTTGGTAA	1	0	0	K562_4sU	GADPH
CTACCCTAAATA	1	0	0	K562_4sU	GADPH
CTCTGGGTCTTA	1	0	0	K562_4sU	GADPH
ATACGATGATGC	1	0	0	K562_4sU	GADPH
TTTTTCTCTGGC	1	0	0	K562_4sU	GADPH
GGGGGGACAAGC	1	0	0	K562_4sU	GADPH
CACTAGCGATTG	1	0	0	K562_4sU	GADPH
TAGGGCAAATTC	1	0	0	K562_4sU	GADPH
CCGACCACAAAA	1	0	0	K562_4sU_IAA	PDLIM5
TGCTCTGGAGTT	1	0	0	K562_4sU_IAA	PDLIM5
CTCCTCCAATTG	1	1	1	K562_4sU_IAA	PDLIM5
CGGACTCCCGTT	1	0	0	K562_4sU_IAA	PDLIM5
TACTACCGTCTG	2	0	0	K562_4sU_IAA	PDLIM5
GGGTGGCGATTC	1	0	0	K562_4sU_IAA	PDLIM5
CATGACTCCCGA	1	0	0	K562_4sU_IAA	PDLIM5
GTAGGTGGTATA	3	0	0	K562_4sU_IAA	PDLIM5
CCTTACCAATGA	1	0	0	K562_4sU_IAA	PDLIM5
GGCTCATTAGCT	1	0	0	K562_4sU_IAA	PDLIM5
GCCGTTACGGTA	1	1	1	K562_4sU_IAA	PDLIM5
ATAAGAAATCTC	1	0	0	K562_4sU_IAA	PDLIM5
GGATTGCAGCAC	1	0	0	K562_4sU_IAA	PDLIM5
TCAAATGTGGGT	1	0	0	K562_4sU_IAA	PDLIM5
GACGGCAACCCC	1	0	0	K562_4sU_IAA	PDLIM5
GCACTAGGTTCG	2	0	0	K562_4sU_IAA	PDLIM5
TAATTATGTGGC	2	0	0	K562_4sU_IAA	PDLIM5
GGGTAAGAAGTA	1	0	0	K562_4sU_IAA	PDLIM5
CGTCAGAATCAA	1	0	0	K562_4sU_IAA	PDLIM5
GACTCGAACGCC	1	1	1	K562_4sU_IAA	PDLIM5
GTGGGAGAAAGC	1	0	0	K562_4sU_IAA	PDLIM5
CCGTGTCTAGTG	1	0	0	K562_4sU_IAA	PDLIM5
TATAGGTCCCGT	1	0	0	K562_4sU_IAA	PDLIM5
GACAATGGCAGC	3	0	0	K562_4sU_IAA	PDLIM5
ATAATGTGGCTT	1	0	0	K562_4sU_IAA	PDLIM5
CCTGACGTCATC	1	0	0	K562_4sU_IAA	PDLIM5
CGTGGCGCCGGC	2	0	0	K562_4sU_IAA	PDLIM5
GAATGAATTCTG	2	0	0	K562_4sU_IAA	PDLIM5
TATCCTTAGGGA	2	0	0	K562_4sU_IAA	PDLIM5
GATCAGTCGATT	1	0	0	K562_4sU_IAA	PDLIM5
AGCAGAAACGCG	1	0	0	K562_4sU_IAA	PDLIM5
ATAGCCCCAACT	1	0	0	K562_4sU_IAA	PDLIM5
AAAAGCGCAACC	1	0	0	K562_4sU_IAA	PDLIM5
TGTGATGAGTTT	1	0	0	K562_4sU_IAA	PDLIM5
GGATCCACCGCC	2	1	0.5	K562_4sU_IAA	PDLIM5
ATGGTTACTTGG	1	0	0	K562_4sU_IAA	PDLIM5
ATCATCACCTCA	2	1	0.5	K562_4sU_IAA	PDLIM5
CTAAAAATGGTA	2	0	0	K562_4sU_IAA	PDLIM5
CAAAAGGCCTAA	1	1	1	K562_4sU_IAA	PDLIM5
CCAAAGGATGCT	1	0	0	K562_4sU_IAA	PDLIM5
ACAATCACTGGA	1	0	0	K562_4sU_IAA	PDLIM5
CCCTGACGCCCG	1	0	0	K562_4sU_IAA	PDLIM5
AGTGGGATGTTG	3	0	0	K562_4sU_IAA	PDLIM5
ATAATGAACAGT	2	0	0	K562_4sU_IAA	PDLIM5
GGCCATCGCAAT	1	0	0	K562_4sU_IAA	PDLIM5
TCGAGTAGGCGT	1	0	0	K562_4sU_IAA	PDLIM5
TAGACTCATTAT	1	0	0	K562_4sU_IAA	PDLIM5
TCCCTGGGCTAA	1	0	0	K562_4sU_IAA	PDLIM5
CTCGATAACGAA	1	0	0	K562_4sU_IAA	PDLIM5
CAAATGGATAGA	1	1	1	K562_4sU_IAA	PDLIM5
GAGTCAAGGTCG	2	1	0.5	K562_4sU_IAA	PDLIM5
AACCGGCCGTTG	1	0	0	K562_4sU_IAA	PDLIM5
TTGTCAACTTGA	1	0	0	K562_4sU_IAA	PDLIM5
CAGGTCGCACAA	1	0	0	K562_4sU_IAA	PDLIM5
ATTGCCCTCTAT	2	1	0.5	K562_4sU_IAA	PDLIM5
CCACATACTAGA	1	1	1	K562_4sU_IAA	PDLIM5
TGAGCATTATGC	1	0	0	K562_4sU_IAA	PDLIM5
CGCCTAAACCGT	1	1	1	K562_4sU_IAA	PDLIM5
CTCGGCACTGCA	1	1	1	K562_4sU_IAA	PDLIM5
CACTGTGATTGC	1	0	0	K562_4sU_IAA	PDLIM5
CACCAGAACGTA	4	1	0.25	K562_4sU_IAA	PDLIM5
AAACGGAACTGG	1	1	1	K562_4sU_IAA	PDLIM5
CGTGGGCGCGCC	1	0	0	K562_4sU_IAA	PDLIM5
ATTCATCGAGCG	1	0	0	K562_4sU_IAA	PDLIM5
ACGCGAACCTTG	1	0	0	K562_4sU_IAA	PDLIM5
GTGTTACCCTCT	1	0	0	K562_4sU_IAA	PDLIM5
GTTCTGCCAAGG	1	0	0	K562_4sU_IAA	PDLIM5
ACTGGGAATATC	1	0	0	K562_4sU_IAA	PDLIM5
AATACCCCCTTG	2	0	0	K562_4sU_IAA	PDLIM5
GCCCCGTAGTCC	1	0	0	K562_4sU_IAA	PDLIM5
CGCCATTAACCA	1	0	0	K562_4sU_IAA	PDLIM5
ACGGCAGACACA	1	0	0	K562_4sU_IAA	PDLIM5
CACTCAAGAATG	1	0	0	K562_4sU_IAA	PDLIM5
GCCGATCGGAGT	1	0	0	K562_4sU_IAA	PDLIM5
ATAAGGAATCTC	1	0	0	K562_4sU_IAA	PDLIM5
GGCGGGCTTCGT	1	0	0	K562_4sU_IAA	PDLIM5
AGCTACGCAACG	2	0	0	K562_4sU_IAA	PDLIM5
CACCAATTCATG	1	0	0	K562_4sU_IAA	PDLIM5
AGAAGTCGGAGG	1	0	0	K562_4sU_IAA	PDLIM5
CACACGTGTTTG	1	0	0	K562_4sU_IAA	PDLIM5
GCGCTAACAATC	1	0	0	K562_4sU_IAA	PDLIM5
CTCTTAAGTCAC	1	0	0	K562_4sU_IAA	PDLIM5
TTCCCCCCATCG	1	0	0	K562_4sU_IAA	PDLIM5
CTCCATTTTCGG	1	0	0	K562_4sU_IAA	PDLIM5
AATCCGCAAGGC	1	0	0	K562_4sU_IAA	PDLIM5
CGGGCTACCGAG	1	0	0	K562_4sU_IAA	PDLIM5
ATCATCCCAGCC	1	0	0	K562_4sU_IAA	PDLIM5
CTGAACGTTAAC	1	0	0	K562_4sU_IAA	PDLIM5
TTGTCTGGGTTA	3	1	0.333333333333333	K562_4sU_IAA	PDLIM5
TTATGGACTTAA	1	1	1	K562_4sU_IAA	PDLIM5
ACCCTAACGATG	1	0	0	K562_4sU_IAA	PDLIM5
GCCTTTGGTCCC	1	0	0	K562_4sU_IAA	PDLIM5
CACGCGTGTGTT	1	0	0	K562_4sU_IAA	PDLIM5
CATTTTTTCGTC	1	0	0	K562_4sU_IAA	PDLIM5
GCACCACCGCCG	1	0	0	K562_4sU_IAA	PDLIM5
TTACAGTTGGCA	1	0	0	K562_4sU_IAA	PDLIM5
TGTGTTGTCGTA	1	0	0	K562_4sU_IAA	PDLIM5
CTTCAGTACTCT	1	1	1	K562_4sU_IAA	PDLIM5
TTAATCACTAGG	1	1	1	K562_4sU_IAA	PDLIM5
TCGGCCTGTCGC	1	0	0	K562_4sU_IAA	PDLIM5
GAATGACCGCTC	1	0	0	K562_4sU_IAA	PDLIM5
TGTCCAATAATG	1	0	0	K562_4sU_IAA	PDLIM5
ACACTCTCCGTA	2	0	0	K562_4sU_IAA	PDLIM5
GTGCATTCAAAC	1	0	0	K562_4sU_IAA	PDLIM5
ATCTCGTGATTG	1	1	1	K562_4sU_IAA	PDLIM5
GTCTTGTGTATC	1	1	1	K562_4sU_IAA	PDLIM5
GGGTGCAGCAAT	1	0	0	K562_4sU_IAA	PDLIM5
TCGAGTTTTGTG	1	0	0	K562_4sU_IAA	PDLIM5
AAGCTAATAATC	1	0	0	K562_4sU_IAA	PDLIM5
TTGCTCCCCCAC	1	0	0	K562_4sU_IAA	PDLIM5
CGGTGCACTAAT	1	1	1	K562_4sU_IAA	PDLIM5
TGAATCGGCAAC	1	0	0	K562_4sU_IAA	PDLIM5
TCTGAATTGTCT	1	0	0	K562_4sU_IAA	PDLIM5
ATCTCATGATTG	1	1	1	K562_4sU_IAA	PDLIM5
CATTTCTTTGTA	1	0	0	K562_4sU_IAA	PDLIM5
AATTGAGGGACA	1	0	0	K562_4sU_IAA	PDLIM5
CGACGATGCCTG	1	1	1	K562_4sU_IAA	PDLIM5
CACCCTAGATTC	1	0	0	K562_4sU_IAA	PDLIM5
GCTCTTGCTTAT	1	0	0	K562_4sU_IAA	PDLIM5
TTTGACCCTCCT	1	0	0	K562_4sU_IAA	PDLIM5
CGACCCCGGCGC	1	0	0	K562_4sU_IAA	PDLIM5
TAGTGCAGTGAC	1	0	0	K562_4sU_IAA	PDLIM5
TCCCGTTATGTA	1	0	0	K562_4sU_IAA	PDLIM5
AGTACATACGTG	1	1	1	K562_4sU_IAA	PDLIM5
CTCTGAGTGCCT	1	0	0	K562_4sU_IAA	PDLIM5
GACAGGGCCCGG	1	0	0	K562_4sU_IAA	PDLIM5
ATCAACAAGGCA	1	0	0	K562_4sU_IAA	PDLIM5
CCCTAAGACCTC	1	1	1	K562_4sU_IAA	PDLIM5
AGACGGAGCGAG	1	0	0	K562_4sU_IAA	PDLIM5
TCCTAATACTGC	1	0	0	K562_4sU_IAA	PDLIM5
GCCTCTTGCTTA	1	0	0	K562_4sU_IAA	PDLIM5
AGACACTACGCT	1	0	0	K562_4sU_IAA	PDLIM5
CCATGACATTGT	1	0	0	K562_4sU_IAA	PDLIM5
ACTAGTGACCTA	1	0	0	K562_4sU_IAA	PDLIM5
ATCAGCCTCGAG	1	0	0	K562_4sU_IAA	PDLIM5
CCCGGTCCTCAA	1	0	0	K562_4sU_IAA	PDLIM5
AGCATTTTGGTC	1	1	1	K562_4sU_IAA	PDLIM5
AAACAAGGGGAC	1	0	0	K562_4sU_IAA	PDLIM5
GTTACACCCGTT	2	0	0	K562_4sU	PDLIM5
CTGTTCTTGCAC	1	0	0	K562_4sU	PDLIM5
CAATTGGTAGTT	2	0	0	K562_4sU	PDLIM5
TTGATTATCGTC	1	0	0	K562_4sU	PDLIM5
TTTGTGTTATTA	1	0	0	K562_4sU	PDLIM5
CTTATCGAACGT	1	0	0	K562_4sU	PDLIM5
CCTGTAGTCCTA	2	0	0	K562_4sU	PDLIM5
CTACGCTGTCAT	1	0	0	K562_4sU	PDLIM5
CATCTCTCATTC	2	0	0	K562_4sU	PDLIM5
CTATCCCTACAA	2	0	0	K562_4sU	PDLIM5
CATCCCCAATGT	1	0	0	K562_4sU	PDLIM5
AGTTTCACAGAA	2	0	0	K562_4sU	PDLIM5
AGCAGCGTTCTC	1	0	0	K562_4sU	PDLIM5
CGCCTAGTGTCC	1	0	0	K562_4sU	PDLIM5
GTATGGCCTTCC	2	0	0	K562_4sU	PDLIM5
ACTGGCTGGTGT	3	0	0	K562_4sU	PDLIM5
AGGGTCAGGATA	1	0	0	K562_4sU	PDLIM5
CCCCACACAACA	2	0	0	K562_4sU	PDLIM5
TAGACCCCTCGA	1	0	0	K562_4sU	PDLIM5
TTAACCTGCGTC	1	0	0	K562_4sU	PDLIM5
GGCTCCAAACGT	1	0	0	K562_4sU	PDLIM5
TGTATGATCGTA	2	0	0	K562_4sU	PDLIM5
GCCCATCGCTAG	1	0	0	K562_4sU	PDLIM5
ACGAGTACTCGT	1	0	0	K562_4sU	PDLIM5
TCCCATGTATCG	1	0	0	K562_4sU	PDLIM5
TTAAGCCCGCTA	1	0	0	K562_4sU	PDLIM5
TCTCGATCCCCA	1	0	0	K562_4sU	PDLIM5
TAACAGTGCTCG	1	0	0	K562_4sU	PDLIM5
CTGATTAGATCT	1	0	0	K562_4sU	PDLIM5
CCTACCCTGACT	1	0	0	K562_4sU	PDLIM5
TTGGAAGGTGAC	1	0	0	K562_4sU	PDLIM5
AACAGACTGACA	1	0	0	K562_4sU	PDLIM5
CACCAACATCTG	1	0	0	K562_4sU	PDLIM5
TCTGTTCCGCTT	2	0	0	K562_4sU	PDLIM5
GTCTAGTGATAA	1	0	0	K562_4sU	PDLIM5
CATGTAGTACCC	2	0	0	K562_4sU	PDLIM5
TGAGGTGGCCGG	1	0	0	K562_4sU	PDLIM5
GCGCAGCTATAC	1	0	0	K562_4sU	PDLIM5
GGTGGTCAGACT	1	0	0	K562_4sU	PDLIM5
GAGTTTCGAAAT	1	0	0	K562_4sU	PDLIM5
TTCTTATTCTCC	1	0	0	K562_4sU	PDLIM5
TTTAGCTTCCCA	2	0	0	K562_4sU	PDLIM5
CAGACTTTCATG	3	0	0	K562_4sU	PDLIM5
CCTAGGTCCTCC	1	0	0	K562_4sU	PDLIM5
CCGCTCTTAAAA	1	0	0	K562_4sU	PDLIM5
CGCTGCGGCCTA	1	0	0	K562_4sU	PDLIM5
CCGACTCTCATA	1	1	1	K562_4sU	PDLIM5
AGCGCCTTGTGG	1	0	0	K562_4sU	PDLIM5
TATGTGGGCGAC	1	0	0	K562_4sU	PDLIM5
GGTTCGGCTCAC	2	0	0	K562_4sU	PDLIM5
ACCAGGCCATAG	1	0	0	K562_4sU	PDLIM5
CAGAGGACATCA	1	0	0	K562_4sU	PDLIM5
GATCCGGGCGAA	1	0	0	K562_4sU	PDLIM5
GGGAAGCTAGTG	1	0	0	K562_4sU	PDLIM5
GTAGCATGATCA	2	0	0	K562_4sU	PDLIM5
GATTGTATGTTA	1	0	0	K562_4sU	PDLIM5
CGTTCACTTTAA	3	0	0	K562_4sU	PDLIM5
CAGTTATTAGTT	3	0	0	K562_4sU	PDLIM5
TTCGCCGGTCAA	1	0	0	K562_4sU	PDLIM5
TACTTCAACCTT	2	0	0	K562_4sU	PDLIM5
GTCTAGAGCCGT	1	0	0	K562_4sU	PDLIM5
TCCTATGTACTA	1	0	0	K562_4sU	PDLIM5
GCTGGAATATCT	1	0	0	K562_4sU	PDLIM5
GTGAAGGCAAGG	2	1	0.5	K562_4sU	PDLIM5
GCCCTATCGGTA	1	0	0	K562_4sU	PDLIM5
AGAAGCTGTGGC	2	0	0	K562_4sU	PDLIM5
CCCCCGAACCTT	3	0	0	K562_4sU	PDLIM5
AGGAACGTTGTA	1	0	0	K562_4sU	PDLIM5
AACGCCGAAACC	1	0	0	K562_4sU	PDLIM5
CTAGAGGAAGCG	1	0	0	K562_4sU	PDLIM5
TAGATACACATA	2	0	0	K562_4sU	PDLIM5
GCCTATTGATAT	1	0	0	K562_4sU	PDLIM5
CCGATGGCCTTA	1	0	0	K562_4sU	PDLIM5
CAAGACGACCAT	2	0	0	K562_4sU	PDLIM5
GAACACAACGGA	1	0	0	K562_4sU	PDLIM5
CCTCATCAGGTC	1	0	0	K562_4sU	PDLIM5
TTATCTATACGC	1	0	0	K562_4sU	PDLIM5
TGTAGCGTGGGT	1	0	0	K562_4sU	PDLIM5
GTGAAGCGGAAA	1	0	0	K562_4sU	PDLIM5
AGTAAATGTATC	2	0	0	K562_4sU	PDLIM5
TTACAATTTCTC	1	0	0	K562_4sU	PDLIM5
TCGTCCGGGTCA	2	0	0	K562_4sU	PDLIM5
TGGTGGCCCAAA	2	0	0	K562_4sU	PDLIM5
CTGTAGCGCTTT	1	0	0	K562_4sU	PDLIM5
ATAAGTTTCCCT	1	0	0	K562_4sU	PDLIM5
CTTGGGGAAGTT	1	0	0	K562_4sU	PDLIM5
AACTCATTTTTC	1	0	0	K562_4sU	PDLIM5
CTCGGAGTCCGT	1	0	0	K562_4sU	PDLIM5
TTACACAGCGGA	1	0	0	K562_4sU	PDLIM5
TCTTGGGGCGCA	1	0	0	K562_4sU	PDLIM5
CGAATTTGATAA	1	0	0	K562_4sU	PDLIM5
TGATTTCCCTCC	1	0	0	K562_4sU	PDLIM5
CTTTCGGGAACT	1	0	0	K562_4sU	PDLIM5
TATCAAGTTAGG	1	0	0	K562_4sU	PDLIM5
GTCACAGAGGCA	1	0	0	K562_4sU	PDLIM5
TTTCTTGGTTTT	2	0	0	K562_4sU	PDLIM5
TGGCCATCTCCT	1	0	0	K562_4sU	PDLIM5
GACGCATCGTCC	2	0	0	K562_4sU	PDLIM5
TTCCTTCAATAC	1	0	0	K562_4sU	PDLIM5
GGTCCCACGCCT	2	0	0	K562_4sU	PDLIM5
AAATAACACTAT	1	0	0	K562_4sU	PDLIM5
AAGTGGGATATC	2	0	0	K562_4sU	PDLIM5
ATTAATTGATAA	1	0	0	K562_4sU	PDLIM5
CTGGCGCTAAAG	1	0	0	K562_4sU	PDLIM5
AAATATATTGAT	1	0	0	K562_4sU	PDLIM5
GTCAATATGTAA	1	0	0	K562_4sU	PDLIM5
CTTCCTTCGCTT	2	0	0	K562_4sU	PDLIM5
CTGAGAATGTCC	1	0	0	K562_4sU	PDLIM5
TCGGGGGACTTG	1	0	0	K562_4sU	PDLIM5
CCCCTTCATTTC	2	0	0	K562_4sU	PDLIM5
CATACGCTCCGG	1	0	0	K562_4sU	PDLIM5
TGCTCGCTGGAG	1	0	0	K562_4sU	PDLIM5
GAACCATGGCCA	1	0	0	K562_4sU	PDLIM5
CCATGTGCAGAC	2	0	0	K562_4sU	PDLIM5
GGATCGTTCACA	2	0	0	K562_4sU	PDLIM5
GGCATCGATTAT	2	0	0	K562_4sU	PDLIM5
AGAGTGAAACTG	1	0	0	K562_4sU	PDLIM5
TAGGTGGGGTCA	2	0	0	K562_4sU	PDLIM5
TAAATCGTACAG	1	0	0	K562_4sU	PDLIM5
TGATGTAACTTA	1	0	0	K562_4sU	PDLIM5
CCTCCAGGATAC	1	0	0	K562_4sU	PDLIM5
CTCGTCACCATA	1	0	0	K562_4sU	PDLIM5
ATTCTGTTAAGT	1	0	0	K562_4sU	PDLIM5
TAGTGTGCAATT	1	0	0	K562_4sU	PDLIM5
ATTTTCCACCAA	3	0	0	K562_4sU	PDLIM5
CAAAATGGAAAT	1	0	0	K562_4sU	PDLIM5
GTAGCAACATGT	1	0	0	K562_4sU	PDLIM5
GTCAGGATGAAA	1	0	0	K562_4sU	PDLIM5
CAGTTGAGTGGC	1	0	0	K562_4sU	PDLIM5
GATCCGCATTTC	1	1	1	K562_4sU	PDLIM5
TGCACAGGTCCT	1	0	0	K562_4sU	PDLIM5
TACGTTACTTTG	1	0	0	K562_4sU	PDLIM5
ATCATAGTGATC	1	0	0	K562_4sU	PDLIM5
GCGCATCGGCAA	1	0	0	K562_4sU	PDLIM5
TCAACCTCCCTA	1	0	0	K562_4sU	PDLIM5
CACTCCAACTAT	2	0	0	K562_4sU	PDLIM5
GCTATATTTCGG	2	0	0	K562_4sU	PDLIM5
TGGTCATGGAGT	1	0	0	K562_4sU	PDLIM5
TCTGTTAGGGGT	1	0	0	K562_4sU	PDLIM5
AAACCATACAAT	1	0	0	K562_4sU	PDLIM5
AAGGTACGCCGT	2	0	0	K562_4sU	PDLIM5
CGGGAAGGCCCA	1	0	0	K562_4sU	PDLIM5
[truncated: 832 more rows]
