# Supplementary material for: Well-TEMP-seq as a microwell-based strategy for massively parallel profiling of single-cell temporal RNA dynamics
Source: Nat Commun. 2023 Mar 7;14:1272. doi: 10.1038/s41467-023-36902-5 (PMC9992361; doi:10.1038/s41467-023-36902-5)
Supplement: Supplementary file 7 — Source data [file 41467_2023_36902_MOESM7_ESM.zip › Source Data/figure 2/fig2d.txt]

Well-TEMP-seq	67.50%
sci-fate	5%
