# Supplementary material for: Well-TEMP-seq as a microwell-based strategy for massively parallel profiling of single-cell temporal RNA dynamics
Source: Nat Commun. 2023 Mar 7;14:1272. doi: 10.1038/s41467-023-36902-5 (PMC9992361; doi:10.1038/s41467-023-36902-5)
Supplement: Supplementary file 7 — Source data [file 41467_2023_36902_MOESM7_ESM.zip › Source Data/figure 3/fig3c/H3_alpha.txt]

"TGGATCGTCGAC" 0.441330212377368
"GCCGTAACTCAC" 0.648915304445787
"CTAACTTATCTT" 0.652952328597617
"AATGCCCTGTTA" 0.528277920285064
"CTACCTTGCTTA" 0.694476335958424
"GTAGACCCTTCA" 0.736065340900913
"TAAGATCCTGTC" 0.465144389137405
"AAGGCGTGAGCG" 0.892193382847867
"CAAATTATAGGG" 0.853008728008639
"CTGTATGAGACT" 0.82900378057558
"TACGGTCTCACA" 0.6568684515519
"GAGATGAGCCCT" 0.623822671780658
"AACTTATCTAAA" 0.788404963729058
"GCCCCACAGTAG" 0.627345013146421
"ATGCGTTTTCTC" 0.702139500566321
"GGACTTTGATAG" 0.802184175338823
"AATTACAGGGCA" 0.648751467804473
"GTTCATAACCGC" 0.712265338272688
"GCCAGCTAGTTC" 0.807495755637845
"ACATAGGGTAGG" 0.769007304370341
"TAGCTACTTAGG" 0.481669495466151
"TGTTCTCAAACA" 0.728292652793141
"GTGTGGGTTGCG" 0.621024357638752
"CTTCCTCAAACA" 0.597175871922973
"CGAGACTGTAGG" 0.609336827488409
"ATGGCTAATCCG" 0.626786342799049
"AGTTCTGCTTGA" 0.67397415262573
"CTCATTGTTGCC" 0.867001106898519
"ACGTGGCCCCAT" 0.615479177144882
"ATGCACGTTAAT" 0.690906769383065
"ATAAGTAATGTA" 0.532758492574102
"CAATTCCTGTTA" 0.856549539077155
"TACCCATAACAG" 0.611649732281686
"CATGTATGTAAA" 0.879960324749213
"TCAACAGGAGCT" 0.671866005109718
"CCAACCGACAGG" 0.792889350542995
"CCTTAATCATGA" 0.761291715523464
"GAACTGTTACCC" 0.602646800481985
"TTAGTTATTCAC" 0.805653167029125
"CACCATTTCCCA" 0.766842434357173
"GAATATCATACA" 0.765786107857544
"ATGGTCGCAGTT" 0.777231070179005
"ATAAAAGCACCG" 0.528975153640531
"GTTAGCTCTAGC" 0.69635112349421
"TTCTTACTTTGT" 0.773933078455649
"GAGCATGAGGTT" 0.781803451976965
"TGGGTTTGGTGT" 0.520276442211031
"CTGCCTGTCTGC" 0.886488469830776
"CCGCCCCACGGT" 0.62686544099846
"ACATCGCTTTTG" 0.784816150026217
"GGAATGCCATAA" 0.745302642766702
"ATCCTTTATGAC" 0.615328693686995
"CCCAGGAGTTTC" 0.720825694163502
"AAGAGGCATATC" 0.800762548281876
"CGTGCTGTGGAC" 0.336706782792596
"TTGCGCATAGTA" 0.81337922063403
"GCTGGGAAGAAT" 0.889086168279891
"ACTGCAGGTACG" 0.800009582757039
"CCGGTGTCGGCA" 0.669066481280755
"GATTATTCACGT" 0.714125023448345
"TACAGTTTAAAC" 0.69653055784812
"CGGTCTGGCACC" 0.638152636007446
"TGACTAGATGAT" 0.492722817851276
"TCCGATCCGGTT" 0.749467323536826
"ACTCGTAAACCG" 0.81092296073764
"AATGCGAAGGTG" 0.765188383110392
"CAATCGGCACCT" 0.396970888619398
"ATCGACCCGACG" 0.845951524623639
"TTTCGGTTGAGG" 0.593231561440131
"TTAATTCAGCTT" 0.709981011437174
"CCGGCTGGTGAG" 0.574587885866484
"ACTTGTAAATTC" 0.812926920183793
"GGCGCTTCTGCC" 0.699787105351883
"CGGTGTCCATTA" 0.708277765805743
"GGGGGCTCGAAC" 0.524145377639123
"TATTGGTGAACA" 0.753482677736415
"GTTTAAATATCA" 0.407435256404457
"GCCCTGACCCAT" 0.638386299593588
"CCGTCATTCCAA" 0.765333228836105
"AATGTCGATTAC" 0.895495012261095
"CACCCAGCCTAC" 0.811880458970779
"AAGAATGGTCGA" 0.421420482209398
"TGCCAAGAATAT" 0.789730528282647
"GCTGAGTCACTT" 0.431080584812961
"GGAGCGCAGGCC" 0.792604045297698
"TCTCCTTCACCG" 0.871174666388578
"ATAGAACTACGA" 0.807169246289339
"CATACACGTACT" 0.664488515843254
"TCAATTAAGACT" 0.528345407077641
"GTTAAGGGTCCT" 0.523293567857593
"GGACCTTGCGAC" 0.596584044747466
"CAGTATATCTGC" 0.602780274145027
"GAGGGTCTCCTG" 0.708838156141154
"TAGTGCGGAATT" 0.75525768837936
"TATAGACCACCC" 0.849522641002768
"TAATGAACCTGT" 0.48981608226306
"ACACCTTACTGT" 0.803029949942468
"ATACATACATAC" 0.738718589239602
"TAGTCGCGCACG" 0.585036966859772
"TGAGGGACCGTC" 0.492358837190406
"TTTTTGAACGCC" 0.596148371767297
"CCGTGCGTAGGA" 0.689117503405872
"TTGATCGCCGCA" 0.41240904657215
"ACACGCAAATAG" 0.911694832691143
"GGGGAGCTTGAC" 0.697130381129591
"TCCTCACGAGTA" 0.794429780507947
"GGTTAGAGATAC" 0.79350861196741
"CTTTTTCCGGAA" 0.872801898339501
"GGCAATTGCTGT" 0.687072435902117
"ACTGACGCGGGT" 0.630985801807628
"TTAAACTTGTAA" 0.388149454778404
"ACGGAGTTTTTG" 0.253092132294439
"ACTTGATCCATT" 0.689905712712218
"ACGACGTGCGGC" 0.784279981577723
"TCTCCAGGTCTC" 0.703436607924276
"GCTCGATCATCG" 0.820279684974719
"GCACGTCAGGGC" 0.582258638334483
"TTATGAAGTAAA" 0.921363005310444
"CACATTGTCAAG" 0.413298842435721
"TGCTGAGGTATT" 0.745047279028188
"ACGTCTCGGTGA" 0.765588868088792
"AAGCTTGCCACT" 0.475885774379061
"ATCTGTAACCGG" 0.622773769086455
"TCCCACACTGGA" 0.807777529999021
"GTCTAAGGCAAA" 0.798933943567941
"CACCTAGTCTCA" 0.773923727485895
"AGTCGGATTAGC" 0.649325406059576
"TGTAGTCACATA" 0.534869338572801
"AACGGGTCTCAG" 0.541121898635387
"AGATTGGATGCC" 0.633508872651774
"GAGATAGGAGGA" 0.774841516979484
"AAGGTTTGGCGA" 0.852384103857915
"AACCAATGATGA" 0.648362704075557
"CGACCGCGGTCT" 0.640847866845115
"TAGAGCGCTCCG" 0.714635547415987
"CTTTCCTGCTGA" 0.792403475647147
"GCTATTAGACGG" 0.702377957046002
"CAATGTGGTGGG" 0.675056219837124
"AGAGTCCTGCAG" 0.598407183140187
"TTTAAATCCTAG" 0.922614690647536
"ATAACGCCTGCG" 0.819324324712123
"CGACGAACCAGG" 0.782821131395202
"CCCACGAGGGCG" 0.68554571460506
"GTTTCCCAAACC" 0.687700079594845
"CTAGGTCGGAAT" 0.446098088923711
"AGAACATCAGAT" 0.811817957455239
"GAAGCAACTCGC" 0.748873410858291
"GGACCATACTAA" 0.569875219186911
"ATATTAAAATAC" 0.644905587580348
"AGAGGTCGAGTT" 0.811315946160735
"GGATTCATCAAC" 0.823352925876384
"TGCAAACTTCGC" 0.445742001309892
"GCACCGAACCGC" 0.610009309314817
"CGCTCGACACCG" 0.721742858923504
"CAAGATTGTGTA" 0.981162269994272
"TATTGGTCTTGC" 0.871163146040032
"CGTGTCGATCCC" 0.563758498148768
"AGACCCGGTTAT" 0.856635767724341
"CAGGTTTTTCTG" 0.531305611943739
"CGTGTGAGAAAG" 0.467876304166438
"CTAACGGTTACG" 0.641378596488053
"TGCCGGCCGGAC" 0.785991486658045
"GCCCTCTTTGTG" 0.870397538399616
"CGCATGGGAAAC" 0.798034528113863
"CTTTAATGAATG" 0.81193654803369
"CTATCATAATCC" 0.72502874575684
"CTCAATGTCGGT" 0.688625418946764
"AAAGCCATAGGC" 0.591690475311308
"GGCGTCTTAAAG" 0.532842555233117
"GTAATTGAGGCA" 0.513131460793747
"CTTTTTGATGGT" 0.841413417233763
"AATCCAATTGGC" 0.392408129276427
"AGAAGCGCCAGG" 0.37677277568291
"GTATTCCATTAT" 0.551994752931261
"GCGGTGTACCCC" 0.474271729565049
"AGACATAAGCTG" 0.817525524193212
"GCCCGGCTCCTA" 0.821115558837572
"TCCTGAGCGGCG" 0.702397325378083
"GCCCTGCTAGCG" 0.84261808330631
"TACAGTCACAGG" 0.965269538885068
"TCGAGAACGTAC" 0.643255239968195
"TCCCGGGGTCTC" 0.803303738475235
"CTCGACAAAGGT" 0.671304193077254
"CCGCGCAATAAC" 0.837594455470152
"TGGATCAATCTA" 0.798262245358839
"ATACTGCATGTC" 0.756888011632842
"TCGGGGACTTGA" 0.324728987389276
"GGTCTTAGGACG" 0.68232642341945
"ACCCGAGCGGTC" 0.696675046797697
"TAAATGTCTTCG" 0.840762354027205
"CTCTAACCGCGT" 0.737913956688247
"TTTCTAGCAACC" 0.591984507671803
"GGTCGATGGCGA" 0.7512872250638
"GCATATTGCTTC" 0.82712031568949
"TTTGGATGCCCG" 0.901975937444238
"TTGAATTTTAAC" 0.96190782648559
"AACGTCAGTTAC" 0.643645863607005
"TATGCAATGGTT" 0.611101890946466
"CGTGACTAATAG" 0.361191237338769
"ACACTTTTGGTT" 0.719515660604901
"GTAGCGGTTTGT" 0.839261558194187
"CAAGATACATCC" 0.670642851782121
"TAACGAGACTCT" 0.897946603467281
"TTACCGGTAACA" 0.6560518166037
"ACAGTACGAAGG" 0.659347577333631
"GATTGGGCGTAT" 0.559845912141007
"TTGTGTAGTATC" 0.921955859276019
"CTACATTCCCTC" 0.860425227167868
"TTACTGTTTCCC" 0.801252053595175
"GGAATATAAGCT" 0.907106537669453
"CGCACCTGCACC" 0.442319287336225
"AGTGCACCTGGC" 0.842540129846381
"TTACATCACTTG" 0.500120234991193
"TTGATGCTAGCA" 0.73334045294008
"TGGCTAACAACA" 0.857805642872214
"GTCCGATTCGGT" 0.573500759130677
"AGGAGCCGGAGG" 0.794793971056828
"TTAGCCTGTATG" 0.856566628411072
"CGAGGTCGTTGA" 0.902937158251688
"GCAACCATATAT" 0.818857838833654
"CAGCATAGTCGA" 0.539540283766754
"GAGAGGCGCCCT" 0.790713604232501
"CGACTGTAACTA" 0.358250146595466
"GGAGTGACGGCC" 0.553720337506221
"CCTGCGGGGGTT" 0.493205334248664
"AAGGCAAGGGAA" 0.955686488628697
"TACTTTTAAAGT" 0.462371927829653
"GTGCTTACTCTT" 0.596915036253425
"AAGACAGTAACT" 0.487726813805646
"CTAAACATGAAT" 0.657400660073956
"AAGTTAAAAAGG" 0.917096687137147
"ACTCGGTACGCT" 0.532071099570482
"ACCATAGGCCGG" 0.498601389225096
"GCGCGCGATTAT" 0.676687826946603
"GGCGGTAGTCTA" 0.827233020774324
"AAACACTCAAGG" 0.747518191574893
"CGGTTAATTCGT" 0.59484309831854
"AAGCTTGGCAGT" 0.629954547465724
"AACTGACAGTCA" 0.360290710329982
"CCCACGAGCTGC" 0.254409416376753
"GCACTTTATACT" 0.67534746933288
"TGGGCCGGTTAG" 0.646473429286544
"CTTTAAAAGGTG" 0.600210198565221
"ATCCTCAATGGC" 0.727481569145201
"GTCGCGAGACCG" 0.474436679494675
"CTAGATGAAGTT" 0.333251045849478
"ACCTCATTAGAT" 0.772721017641361
"GCGAATGAGGTT" 0.896081787010136
"CTATCGGTTAAG" 0.799470372875875
"CGTCCAAAAAGG" 0.765829482297745
"CTTCGGTATAAG" 0.657034196224554
"TCGGACACGTTA" 0.388984689249043
"AAGATTTGTCAT" 0.8713075542842
"TGACGCATGGCG" 0.659742149125642
"ACTTGAACCAGG" 0.620728902535351
"CGGATTTAAGCG" 0.681364027237132
"GAAGCGGCTTAT" 0.863510351374289
"TGCTCAATTAAT" 0.597545230171271
"ACGCCCCAAACC" 0.902031007498619
"GTGGAGTGCTTA" 0.468482897791207
"CTTAAGCTTTCA" 0.716741227540666
"GAAATAGCGGCC" 0.448531976680838
"CTAGACCACGCG" 0.660946384051745
"TTACGCGTGCAG" 0.674483403362641
"TGGCATAAATAT" 0.763147770020487
"TGATACCCTTAT" 0.698185583195126
"CGCGATCACGGA" 0.672832578743784
"GAGTATTGGCAG" 0.786888779594977
"GTCTGTTTCGGT" 0.786700065471832
"GGGATTCGAACT" 0.934383793632509
"GCTGGCGGGTAC" 0.707148966881071
"TATTCTTGCACG" 0.363122122978475
"CGTTTCCATTTC" 0.47371411111318
"ATGTTGTTTGCG" 0.622832655447341
"CAAAATCCTACC" 0.821430581313225
"CGGGCACTTAGA" 0.418420259273675
"GGGTAGCTATAC" 0.393606910937885
"AGGTGTGGTTAG" 0.543954868807353
"TAGATTTTCTTC" 0.655832093163783
"CAAGCCGCAGCT" 0.816000034332843
"AGGCATTCACGG" 0.632086192326689
"ATTGAAAACGCG" 0.804653536566191
"TGAGCTATGAGG" 0.907009564529491
"CCGTCAAACACC" 0.619092298258087
"GCTATCGCATTA" 0.572640300485991
"TTCTGTGCTGGG" 0.806260432589888
"AGCGTGAGTCGA" 0.762097805990869
"AGTCGACCTGTC" 0.508822365101967
"AGCAGTTCGGCC" 0.759036934398379
"GCGCACCCTCTC" 0.816995712650724
"TGCCTGTGAGTT" 0.551270652912933
"TCAGTCACCGGA" 0.601673858077421
"GTTTATTCTGTC" 0.828109086182218
"TAGCGCGCCAGC" 0.767649412122794
"TAGATTCCCTCA" 0.362892587423567
"TTAGTGCATCGG" 0.706052583739423
"AATAGATAGAGC" 0.791096860029628
"CGCAGAGGCCGC" 0.748693765806743
"CGTTTTTCTCAG" 0.752251573090456
"CTTTCCCAGCTC" 0.908282188424148
"GCTAAATTACCT" 0.811712894601378
"TCTGAGGACAGG" 0.499860100105883
"GAAGTGTCAAGA" 0.74108735242528
"ATACGACTACTA" 0.773199792203383
"AACGTAACTTTT" 0.978719824427272
"ACAGATCACTAG" 0.79023042808224
"ATGTGTATAGGC" 0.874017228202196
"AACATGAAGTCC" 0.821095783798564
"AGGAAAAACCTC" 0.647666448016805
"GCGTTCCCCCGT" 0.536400610477915
"TTATTGTACTAC" 0.680650950615459
"CCAACGGCAGTT" 0.679508998332267
"CAGAACCGTCAA" 0.549240514353667
"TCCCATTACACC" 0.19797218694423
"CTACCAGCAGTT" 0.696332210797136
"GATTTTCTGCCC" 0.87167713893051
"TCTGTGCGCGTA" 0.34451076351588
"ACTCTCTCTATA" 0.819523273577198
"TAGGGTGCGTTG" 0.806127963047609
"AGGGCCCATCGA" 0.769965364993705
"ACTCATATGTAG" 0.354775599254588
"GCCGGTAACCTG" 0.548447553801554
"GGCGTGAGGGCG" 0.76220298612941
"GGATAATTTTCA" 0.37278955037071
"TACAATCCAGGG" 0.487453357095104
"TCCGACCCCCAG" 0.812584810187379
"TCGTCTGCGACT" 0.74205734962596
"TGCCTGGTACTA" 0.743558840784793
"GGGTGGACTCGT" 0.323562353073488
"CAAGGTTCCCAC" 0.853264400190518
"TCGGTCTTTGGG" 0.423623165428796
"GTTATTACTGGT" 0.845773132109622
"GCCGAGTCCATC" 0.730113076174236
"CACGTAAGGTAC" 0.67923808569598
"AAACCTTTTGTA" 0.455725651476978
"GGTGAGACTGTC" 0.646086935073742
"AGGATATGGTGC" 0.517633388906372
"GTATCAAAGTTG" 0.882264362467559
"AGAAACTTGTAA" 0.602189316306252
"TAGCTCTCCTGG" 0.711370637346298
"ATGAGCCGTTAT" 0.681543282630443
"AAAGCATTGGAG" 0.886934995280328
"AGTGAGCAGGCG" 0.698784783460365
"TCTCCGTTTGTT" 0.729353728667842
"GCGAAGAGGTAC" 0.826876635884151
"CTGGACGTCATG" 0.255964583483128
"CCAGGACTGTGA" 0.336968720202248
"CTGGTGACCGCC" 0.672018758245176
"CCTTTCCTTCTT" 0.863294489870881
"CCGTTGGAAGCT" 0.609524595772046
"TCATTGTCCCTG" 0.984737736267611
"AAAGGTCTGCGG" 0.510769596786469
"ACGTCCGGTTGA" 0.881627852826365
"GAAGTGGATAAT" 0.765151343694677
"GCGGCTAACTAA" 0.65095586881015
"CCAAAATCTAAC" 0.636799161296284
"AGAAATTAGATG" 0.789966493194377
"GCACGAGGGACT" 0.805442605944859
"GAAAGGCAATCA" 0.806956167736358
"CACAGTGATTAG" 0.756412426077322
"TAACACCGCGTT" 0.75247134398646
"TTTCTCGTGGGC" 0.715121335464701
"TTCAGCGCCCCA" 0.41504784898236
"TCGGGAGGAAAC" 0.810247384998674
"CGATTCTATACG" 0.571679225963255
"AAACTTTTTCCC" 0.483985291741183
"ACCTGGGAATCT" 0.311361608010022
"ATTTTGTAATTA" 0.923357054888604
"GGTGATGAGCCG" 0.685135185277029
"GAACAAATTCGA" 0.308202023799415
"GATCGTGAGCTT" 0.373298362293673
"AAATCGACATTT" 0.358860819766723
"CGAAGAGCTGGT" 0.858554472845485
"TGGCCAATCGAG" 0.539932249679954
"TTTTGGGTGCAC" 0.539320042631019
"GGTGGTATGATT" 0.9378369372428
"CGTATCTAAGCG" 0.958986951516698
"GTGCACTTTGAA" 0.882991517969867
"GGCCTAATAACT" 0.382360891171771
"CTTCTCGGACTT" 0.738387038525448
"ACTCAACTGATG" 0.907820910319813
"GGACTGGTGTGG" 0.542767500834031
"CGACGTGCGACT" 0.804232554876827
"GCACGGATACAC" 0.416058213371735
"CCAACGACGAGC" 0.962413005385982
"GCAGTTGCCCAC" 0.397890866129954
"TAAAAGGAAACG" 0.324151916014387
"CGTATCTCTTGC" 0.834417442813551
"ATCACGGCGACC" 0.233049723079089
"ATTAACTTGGAT" 0.782539099040434
"CATCAATCATTA" 0.710721254414894
"TGTTGGCGTGTA" 0.775997266670441
"TGCGAGGGTATC" 0.543770631610267
"AATACACACTTA" 0.333820221270717
"GGATGACACTTG" 0.66950969990226
"AACCCTGGTTCA" 0.832999376985133
"AGGTAAAACACC" 0.852816721320489
"ATGGGAGACTTG" 0.74688363465195
"GGCTTCTTCTTG" 0.676192824323745
"GTACTGCCTCGC" 0.807802090859671
"GACGGACGGTAA" 0.687890308184298
"TGGGCCACTTGG" 0.971911804213602
"TAGACTCTACGG" 0.811207746653508
"CAACCTGCAGCC" 0.654745439981594
"GCAGTCAATAGT" 0.81209041831135
"TGGAGAGTATTC" 0.864516629970846
"CTTAGATCCAGT" 0.519446364909104
"ATCCGTCAGCAC" 0.68210765732739
"ATTGATCAGCTT" 0.994164696732811
"ACTTAGTACCAT" 0.633297996513173
"TTGACTTACGAC" 0.573296575151327
"ATAGGCATTCTT" 0.79992900765792
"TTTCGTTGGTTC" 0.744019077870309
"ATCCAGAACAAC" 0.589978767396214
"AAACAATTGACT" 0.429262827225741
"ACAACATATATT" 0.750326921397732
"GCTTAATCACTA" 0.743631777177554
"GCGAAAGGAAAG" 0.387129499958085
"TTACATCCACCC" 0.441029361163709
"AAAAGCAAATGG" 0.490393266883773
"AGGTCGGTTCTT" 0.729412658145917
"TTATCCGCACTG" 0.729705745514417
"TTTCAATAACGT" 0.618915978523384
"TCGCCTAGTGTG" 0.921496834712916
"CGAGGCCCGCCG" 0.569897803724276
"GGCACACTAAGC" 0.655024189787157
"CTATTCTAGTGA" 0.80030117188415
"GACGGCAAAGGC" 0.633037375452498
"GGTCGCCGGGCT" 0.69969817631885
"CGCGTGGTGGCG" 0.359796860448333
"AGTAAGTATGCC" 0.579798185161351
"GCGTAGTCGTCT" 0.949041449262365
"TTTAAAAGTCAT" 0.695374877765666
"TCTCTCGTTACC" 0.34663102327866
"GGTTTAATGTTA" 0.52169738880248
"AACGAAGCTGGA" 0.755722688408559
"AGATACGCTGGC" 0.518136432530661
"TCCACCCTCTGG" 0.914182286965872
"TTTACCCGTGCA" 0.602557922283527
"TTGTTGGAGGAT" 0.772877142184629
"TAAGCTGTATCA" 0.899692011738906
"CTACACTCTGAG" 0.0537234463825531
"ATTCCTATGCCT" 0.438657778955874
"GAACGGCAATAA" 0.554752456158178
"TCCCCCTGATGG" 0.826388374746927
"AAAACCAAATAT" 0.679191131226532
"ACAATAGCACAG" 0.627867778825069
"GTTATCCTTCAT" 0.633065687050024
"ACCTCACAATAC" 0.839353965361491
"ACTTTTTCTGTG" 0.419376143131865
"AGATGCTCCTCG" 0.813618083695773
"CCCGTTACATTA" 0.729218854804681
"GCGAAACTCAGA" 0.779538978123384
"CCACACGTGGAT" 0.887581709541308
"CAGGTGCTCTGT" 0.743219029339828
"TGTAACAAGGCC" 0.57505375426211
"TTTTAGCTTCGC" 0.647131318328328
"AGGCGCACATTT" 0.492693871021798
"GAAGTGTGTTAG" 0.733935134205983
"CGTGTTTCTATG" 0.765674477123686
"CAATTACTAGTT" 0.834598631311626
"CATCCACGTGAA" 0.723254057773207
"GACTTACATCTA" 0.162874456325615
"GACAACATGACA" 0.710137748230447
"AACTTTGCTTTT" 0.705354626835256
"TTGGCTCGTCTC" 0.5309277029706
"CATGGGCAACCT" 0.415046444876924
"AACTTCGTGTCG" 0.686546004181464
"AGTGCTTAGCTG" 0.430879301363897
"GGTTCCGGTCGA" 0.816178696122204
"AGTCCTTAACGT" 0.897031398354786
"CGGACCGCCGAC" 0.555868711265266
"GATTTTGTATTT" 0.77768009677575
"TATTGCGGTTAC" 0.84043454778389
"GACCCGTGTGAT" 0.864030469282877
"CTATGGTGCCGC" 0.545305633916823
"GACCTGTCGTCA" 0.398958395329336
"AACACGGATACC" 0.492708295638271
"TAGCGAGATGAC" 0.865735021662784
"CAAAGGTCTCTA" 0.514046656059536
"TGGACGTGCTGC" 0.349054692859976
"TCAACGATATTA" 0.768366274531884
"ACCCGAGGTGAA" 0.549493243151045
"TATTACGTAAAG" 0.314631166390624
"CAGTCACTCACC" 0.55820826013273
"TAGATAGACAGA" 0.49256468789465
"CCATGTTAGGGA" 0.338190122727765
"GCACAAGACAAA" 0.490555113170267
"TAGAACACATAG" 0.931581605127079
"GACCAAGAATCT" 0.874272871335717
"AGGATTAGTGGA" 0.662672117271464
"TTATCAATGCCC" 0.675233204715601
"CGAACTTCACAC" 0.683862300221515
"CGCGATTGAAAG" 0.529711328099247
"ACCGGGGCCTTG" 0.829165753238281
"TCGCGTTATGGC" 0.719070679411798
"CGCTACTCCGCG" 0.749868558279635
"CCAAGCCGTCCA" 0.430891469331379
"TGACCGTGTCGA" 0.432413166645338
"AAGGCGCGTAAC" 0.746067332531031
"ATTTCAGTAACA" 0.955747638988429
"ACCGGTGTCTTG" 0.982117438705172
"ATTCCTGTTGCA" 0.766040181188372
"ATCCGGTAAAAC" 0.623344301423946
"GGCCGTTATTGC" 0.561373067104945
"CGAATAGTCTAG" 0.739585166401137
"CGGATTACACAG" 0.60496716458948
"ACCATGCCACTG" 0.820695127944754
"CTCCGGCAATGG" 0.837234044181259
"ACACGAGTACAA" 0.398484012588954
"TTTAGTGTGGCG" 0.784270802531481
"CTGCCGTGAGAC" 0.851175332434059
"TCCGACTGCTAA" 0.678726053986892
"GTAACATCGATA" 0.8614276300579
"ATTGCTGATGAT" 0.451174200776152
"CGGACTACTATG" 0.708939105566189
"TGTATTGCGCAA" 0.68679418353744
"TATTTATCCAGC" 0.79945679288172
"GATCTGGTCATT" 0.539395276585604
"GCTATGAATGTC" 0.989952821332202
"CAGACAGGGGCT" 0.746464738807296
"GTGTATGCCATT" 0.767184891367874
"ATACGACTATCG" 0.796023425454151
"CAGTGGGCATGT" 0.634174445557974
"AACACAAGTGCG" 0.924888495012049
"CGAGGCCTCCGA" 0.600380801838529
"TCTGAATGCTAA" 0.883087049474819
"CGTTTTTCCTCA" 0.426965016775574
"TTACAGAGGCAT" 0.514559542415235
"GCATACTGAAGA" 0.531327619826873
"AGGGCTCTGGAG" 0.920431497936706
"CAGCTCAGGTGC" 0.474785752206897
"GCAGTACATTTG" 0.742198469145981
"CGGCAGTTTAAG" 0.579510119109469
"TGCCAGCTGAAC" 0.869838960264444
"CAATGTGGCTCG" 0.708230581684296
"ACTTAAATAATC" 0.448867760924483
"AGTCATTTGCAG" 0.762338785254204
"ACACCCAGTACA" 0.694248314530112
"ATAGTATCGGGT" 0.789998135437455
"GAATTCCGCTAC" 0.488309044641882
"GGTGCGGACATT" 0.907063388893481
"CCACGAGCGCCG" 0.706824392676375
"TAGTCTACACAC" 0.526086243756034
"GCTGCCGCCAGT" 0.783153420730446
"CATCTGCGCCAT" 0.875868554057886
"CCCTGTACGACG" 0.434774823136388
"GGTCTATCTGCG" 0.799949951551489
"TGCCTATTCTTT" 0.559302177355123
"AAGATTTCGCAA" 0.599191066958436
"CCTACATTTTTG" 0.517470042891578
"GGCTGGCGCCGT" 0.597645568317055
"AGTCGGAAAGTC" 0.659156229054831
"ATTTACCTTATT" 0.72267276849494
"TACGTCAAGCCT" 0.736848632577644
"TCGTGGATGCGT" 0.936919790227467
"ACCATTGCGATC" 0.48696843347842
"CACACCTATGTA" 0.572258940878257
"TATGGTCTGTTG" 0.858468287669235
"CCCTCCCTTAAC" 0.707966941182631
"CTGTACCTCCTC" 0.397671541329097
"CGGCGATGCGAA" 0.743655532850691
"CGATGGGCTGTT" 0.94483261834156
"ATAGTAAGGTTC" 0.56896427047384
"GCACTAGGACCA" 0.710774734899675
"AAACTTGCTCAT" 0.710590957356531
"ACAATCGGTTCG" 0.0469043488583244
"ACCATGTCGACG" 0.763972351506353
"CGACTAAAAAAC" 0.614707455228641
"GATCGCTTGATG" 0.48709858377211
"TTATTCCACTTC" 0.827265900422144
"AACACACAACGC" 0.529083506859162
"GTGTACGCACTA" 0.690466837259839
"ACCTAAGCAACA" 0.662332026276393
"GTAAGGTCCACG" 0.38849622115309
"CAGTCATCTTTA" 0.493501199556833
"AGTCATAGCTGT" 0.981106944276745
"TAACTGATGCGG" 0.499643681354305
"GGTACTAGGCGC" 0.943665004156593
"TTCCTGTTTTTA" 0.814674489845216
"AAGACGAACTAC" 0.772082037926712
"TTGCACGCCCAC" 0.870478342400468
"CCTATGATACAC" 0.392574439403357
"CCAGACGCTGCT" 0.80351247146667
"GCCCTAACGCAC" 0.760615527575029
"GTTCGCGACATG" 0.51158174178642
"TATGATTCAAAA" 0.691519606005887
"TAGAATCATGCG" 0.801499326184018
"AGCCGTTCCCGA" 0.728389260659064
"GTGTGGATCCTT" 0.932449323837546
"TGTGGTCTCGAG" 0.764152850283225
"TCGAAAGCCTCT" 0.868926278943319
"GATCCTGGTTAA" 0.712745519819756
"CTGGAATACTGC" 0.798576691194628
"CGCTCCCAGGAT" 0.623944109139905
"GACCCAAAGTTT" 0.739293432707817
"GCTCAGTGTCAC" 0.446786349763702
"CTGTGTTTACAA" 0.463698235019729
"GTCCTCATACAA" 0.792560127089653
"ATATAGTCAGTT" 0.931463630369666
"TCTTAGTCCACC" 0.796149653394153
"AGTCCTCGTAAC" 0.798489319924118
"GCGTTGGATGCG" 0.737296643231625
"TACGTGTCACTA" 0.588547542441829
"TTACGCCTACCG" 0.773924294785345
"AAGTGCGGGCCT" 0.796052415290031
"TTGTCGCCCGCT" 0.748837200411897
"TCTCAAGCTATA" 0.849262369131899
"CATGGGGCTATT" 0.834343845889974
"CCCCCTAGAGCA" 0.876431983137344
"CCTCAGCTCCCA" 0.624324242648957
"GGGGCGCGGACC" 0.558959252671941
"CTACAGACTCTT" 0.775632499771362
"ACCGGGATAATA" 0.873915452000399
"ACTTGACGGGAC" 0.877139828670701
"ATCTCAGGCTAA" 0.927711661867476
"GCACGCAATTGA" 0.684296821311345
"CCGGTAGCGTGA" 0.830722814312619
"GCCTAATCCCAC" 0.648848680729115
"GCCGCACTCCAT" 0.674280892000168
"AACAGCAGTAAA" 0.453326610476539
"GCCGTTAACGAA" 0.445004101470577
"TCGGGTGAGAAT" 0.692184847843426
"ACGAGTAACTGA" 0.735111643061355
"TATAATGTCTAA" 0.726900891009537
"ACCGGCTATTCC" 0.512538271935095
"GCACGTCGGCTT" 0.165749184357618
"GGCTACCACCGA" 0.625930247669747
"GGTACAGTCCGT" 0.866668872125475
"ATCTCAGACAGC" 0.654826736891817
"CACACCGTCGTC" 0.49133243772637
"CATTTTCTAAGT" 0.628137017527016
"AGGAACTTTAGC" 0.593571833523306
"AAACTCTCCAGT" 0.760049081779849
"CGACGCCCAGTC" 0.540859430280281
"CACACGCGACGG" 0.84418159903755
"TGTATGTAATAC" 0.582010197859841
"TTTGGGACATCT" 0.744477735771255
"TGTCAGTGTAAT" 0.91375779571554
"CGCCTCTGAATA" 0.716817846024151
"GTGTCCGTGCAT" 0.812354276629621
"AGTGTAACTCGC" 0.577323303999074
"ACTACGGCTGGC" 0.765518511854776
"TCGAACCAACAT" 0.882508084219098
"TTGCAACATGAC" 0.877694366561462
"GAGACGAGCACA" 0.844352389366993
"CGGGTCTGTGCG" 0.775649700335451
"ATCGAATAGAGG" 0.791293528756393
"CGACGAAGATGG" 0.808439192856573
"GTCTAAGTATAC" 0.589653635711904
"TCCGACGTAAAC" 0.414081121212955
"TCTCCCTGTTAT" 0.831428668832177
"GACCACCGTACC" 0.564070796740934
"ACTCCCCGTGGC" 0.792801201741311
"GTCCGAAACATA" 0.748218288127134
"CAACACCTGATA" 0.643182690589138
"CCACAACTCTTA" 0.88048086364067
"AAGTCCAATGTC" 0.389025037564114
"AAGGCTGCACAG" 0.66680626854196
"TCAACTGATTGG" 0.594005498270525
"CCTTATGAGCTA" 0.969234113820135
"TGTCGCCGGATG" 0.614412455026538
"AATGGCCAGTAG" 0.590416004267077
"ATACCTTACTCG" 0.916501753876467
"CGTTTGTGGCTG" 0.646753822524356
"CTCGATAACACC" 0.837131010154779
"CCCATTGGCTCA" 0.793495319964208
"GAAGTACAAGTT" 0.720063129924893
"GACCTTGCTCGC" 0.530341776304765
"TACCAGGGACAC" 0.791808987442069
"CCCTGTTCCACA" 0.751274412723943
"TATCGAGTTTCG" 0.968561178648166
"GTAACAAGGCGG" 0.76347414681887
"ATGTAAAACTTC" 0.945387971729097
"CTTCTAACACAA" 0.904568152762283
"ATCGTCCGTCGT" 0.506480300419506
"CTTGCATACTAT" 0.709408153996743
"GCGGACCCGAGA" 0.610813352239021
"CCTGGCGCAGGA" 0.699230952050551
"ATTGAGGAGCCA" 0.726852329646111
"TGCAGCGGGACT" 0.783917152040022
"GCCATAGAGTTT" 0.560027106317388
"CAAATGTTACAA" 0.720557747779158
"CAATTAGCCTGA" 0.771658821761273
"TAACTGTAACTC" 0.644528955809946
"GGTTCCGCTGCC" 0.298274659959784
"TCCCGCTGATGT" 0.872229412453562
"GGCCTTTCCGAA" 0.81865838616948
"TCGGCGATAGCT" 0.419612747683118
"ACTCCATAGGGT" 0.323459557734067
"AGCCTACTTGCT" 0.922200324268699
"GACCGTACGCCG" 0.938683007443481
"GACGCGGACCTA" 0.82192094035102
"ATACGACAGGAC" 0.784520475303179
"CCGTACCGGTCT" 0.802902212207487
"CTGGGTCTCTCC" 0.68306931976231
"ATAGACGGTCTT" 0.401830705526825
"AAGTGTATCCCA" 0.958878203362494
"TACGACTTAATT" 0.676319991363612
"TGGAGTAGCTGC" 0.431383016580044
"TGTATATTCTTT" 0.627988697144338
"CTCCTCGAATAC" 0.98701345494156
"GAATTTACGTGT" 0.80778395107474
"ACCCTCCCTTCC" 0.822879967303428
"GATTCCTGCTGC" 0.74754464499187
"AATATTGCCGGT" 0.640680989127044
"GGCTTGAAATAC" 0.433967462871468
"AATGTGAAGCCT" 0.420873480402215
"ACACAACTTCGT" 0.647034894908526
"ACACGGTAGATA" 0.659064963752476
"ACGCGGTGTTGA" 0.715040136619069
"CTTGGGTCGGCA" 0.358137633014718
"CATTGTGGTCCT" 0.900176677761565
"CTATTAGATACG" 0.729383665484531
"CTTGATGGCGCC" 0.451995880176942
"ACGGCCGTATTA" 0.882677576975488
"CTAACACGTCTG" 0.826481086147511
"CTACACTCCAAG" 0.41152558671001
"CTTTTATATGAG" 0.784630968502374
"ACAATAGCTGCC" 0.527066095172384
"CCCACGGTTGGC" 0.757718147373658
"CCCCGTCACACT" 0.644155825093649
"AGATCAAAAGGC" 0.739229312374341
"CGCTGTGGCCAC" 0.686799409282124
"GCAGGACGGGTA" 0.928059861296174
"CGCGTCGCCCCT" 0.85627633410577
"GAGCGGGAACCC" 0.645212520642164
"CGCACTCATGAG" 0.619788217971906
"CTTCCGCCAACA" 0.845106108851164
"CACACATAGAGC" 0.866774365869322
"TCTTATGATGTG" 0.814000250232004
"CTGGAAGCATTG" 0.67831708549763
"ACAATTCTTGGC" 0.215249607576225
"AAGCGTTCCTCG" 0.678233799460191
"TTCCAAAGGATC" 0.684451451749263
"CTTTCTCCCTAA" 0.75943237395463
"CTTACATTACAT" 0.686270267041695
"CGCTAGGGCTTC" 0.63864988426159
"GTCAGATGGCAT" 0.497372058363354
"CCCAGCTCGCAC" 0.864366782420446
"CTGATGCCTCAT" 0.871778129291534
"GTGGAATGCGGT" 0.788942469770574
"TGAGAAAGGCCC" 0.859386346447403
"ACCTGCCACGCT" 0.820438835043659
"CCGTGGCTAAAT" 0.791561745554048
"AGTGGGTGGAGT" 0.792901278193811
"TCGAGGCTTCTC" 0.563657462792829
"CTAGTCTGCTAG" 0.73799510298665
"AACTGCCATGAT" 0.71308168654702
"CATGTTTATACT" 0.660442760090142
"TGGGTGGCTTTC" 0.636985471913965
"CGACATGTTTAC" 0.822872987999417
"ACATTTATCTGG" 0.770040741046789
"CCCTGGCGTGCA" 0.342992153967806
"AGTGCGACTCCC" 0.794782616154053
"ATACGTCCCGTT" 0.554882263048582
"TCCAAGCGCGTC" 0.344912641901624
"ATTAGCACAGGC" 0.808124932354476
"AATACCTATCAT" 0.851288677175437
"TACTCTTTGGAT" 0.633319455246
"TCGCACGCAGGG" 0.773000482684548
"ACCATAGATAAG" 0.968399246920029
"ACCCGGGGACAG" 0.567846382734093
"GTGCCTATAAGT" 0.782304298527107
"CTAACCAAGTTG" 0.701138438594806
"GCGTTTCAACAG" 0.898980218452346
"CAAAGCTACGCC" 0.802431809321552
"TCGACGCCACAA" 0.686087400550752
"AGTTCGCTATTC" 0.755503027444888
"AGGAAGTCCGAT" 0.810269539842015
"CCGCACGCACCC" 0.670620389931427
"GGAACTCCTGCC" 0.491881308737237
"TGTCCGCTTTAG" 0.528250248261789
"CAGTGCAGGGGG" 0.420180165787915
"GTAGGGGATCTT" 0.720203851581807
"CAGACACGACCG" 0.471420638744387
"AATTTCTAATCA" 0.861932181340311
"TAGCGAATGGTT" 0.496764757275518
"CACAACAACCAA" 0.350446448945921
"GCAAGGCGAATG" 0.574992247207666
"GCACACCCTGCT" 0.839984501075193
"CCACGAACGCCC" 0.560683013287153
"CGTTCTGCCACA" 0.589599514149549
"GAAATTTAAAGC" 0.213725149460959
"CCTGATCAAGGG" 0.555077461839619
"GCCAGTCGCTGA" 0.720657059393018
"TTACGAATTTGC" 0.425629859190175
"CTTGCACCAAAG" 0.395154878298639
"TGTTCGCCCGGC" 0.650126901255112
"GCCGGTTAGAGT" 0.47775568497123
"GCGTATTAGGAG" 0.941602493119523
"GCATAGAGGGTC" 0.749184103597838
"CTGTTCGATACA" 0.983581641393537
"CCAAGGCACGAC" 0.822988428832339
"GTGTGAATTTGA" 0.565720416561072
"ACGCAATCTGCA" 0.604405074725995
"CGCCGAGCACCA" 0.244603016824436
"ATTACGAACTAT" 0.757275321654278
"GTCGGAACAGAT" 0.834522725748872
"TTTAGCAAAACC" 0.443725896757839
"AGCCCATCGCCC" 0.678806509111059
"TGGGCGCGCAGT" 0.692943588621217
"CTCGTTACGTTA" 0.675924425483422
"TCTAGCACATTC" 0.510239731042676
"GAAATCGGTACA" 0.637024581097476
"CGGCTAGAATAA" 0.583573119513033
"AGTATCACAGCT" 0.844164266818306
"CTCGTCTCCTAC" 0.496626749476984
"TCCCGCAGTGGT" 0.605980150764118
"TGAGATGGACGT" 0.777495929206233
"TCGTGTCTGCGA" 0.951230675466122
"TAATTCGTCTGT" 0.814995421674076
"CGAGACCCTACT" 0.722568125014206
"CCGAGGCTTAAC" 0.843121298606488
"GGGGAGCCGAAG" 0.487139438515644
"CGGATATCCTCG" 0.661400734064312
"AACCACGACTTC" 0.75589617494179
"TTCGGCCTAAAT" 0.655557559842949
"ATACAACTATGG" 0.917095418243518
"GTGGGGGCGGAT" 0.590373285007756
"GTTATCGTCATC" 0.7503982215594
"GTGGCCCATCAC" 0.777823080630881
"TACCTACGATAG" 0.57683140559788
"CGAACGCGAGAG" 0.836054632558609
"GCAAGGAAGGTT" 0.684648733305222
"AAACGACACCTT" 0.783043951009222
"ATCAAGTAATCT" 0.890755711344074
"GCGCTGTGGATG" 0.611882681731944
"ACGTCTCCGGGA" 0.501825465471958
"GCCTGTGCGGGG" 0.687843461929397
"TCCCCGAGGGAT" 0.46992165250893
"GCGTCGCATCGC" 0.323885118618616
"GTGGGCAGCTTT" 0.45985500017793
"CTACGCTCCTGA" 0.572322640857589
"GGCGTGATGAAG" 0.649973502148396
"TAGCGTACAGCC" 0.48896442369582
"TGTCCGCACAAC" 0.594354049084802
"TACTGTCTGTGT" 0.501478233374035
"GGCGCTGTGAAG" 0.662502074216667
"TCCAAGAAGAGT" 0.494016776024668
"TGTTTCTTGAGA" 0.528844114507085
"CAGGAACATTCA" 0.570746123300171
"GACCACACGGTC" 0.500651295459681
"CCGTGCACAGAT" 0.565172800490483
"GACTGCCTTCGG" 0.353665829345621
"GAAAAAGATAGG" 0.84062437580544
"TGAGACTCGTAT" 0.618671478766815
"CCTGAGGTCAGT" 0.529354335020091
"GCGCTTCGGTCC" 0.649170218150262
"AAATTATACATA" 0.508498392144484
"CACGAAGACGTC" 0.708941128584291
"GGGCGGGAAGGT" 0.621871230828312
"GTGCACATCCTT" 0.598358346481867
"TCTCATGGGTAG" 0.674378541358074
"CTAATCCAGATT" 0.733517098635039
"GAAGAGTCACTA" 0.955154697363332
"TAGGTCGGTGAT" 0.670078135039362
"ATGTCAACAAAT" 0.620418026405487
"CATCAGTTAGCT" 0.314802072197367
"GTTCATCTCTGC" 0.742840736960012
"CGTGTGGGCTTG" 0.784780806727693
"CGGACTCATAGG" 0.872194894105844
"CTAGTTAGTCCG" 0.526877805890886
"CATCATACTTGC" 0.584569277515378
"TTAATCAACTGT" 0.817953462894831
"TTCAGGTCGTCC" 0.623514137341273
"CTTGTCGAGATT" 0.821347577741775
"GGTCGGCGGGGC" 0.603435432428131
"TTTCCGGCTATG" 0.822638623945807
"GGGTGAGCCTGG" 0.491431063152519
"TTCGCCTTACGC" 0.625760676947546
"CTGCCGGTCTAG" 0.805332931765891
"GCGGAGCCCCTG" 0.63465397440377
"ACGACCCGCGTC" 0.926510483141136
"CTTAGATAATTC" 0.655283220732693
"GGCGGTCCTAAC" 0.699260747984767
"CACTGGTATGGC" 0.633545358634652
"CGTAGAGCTGTA" 0.439392468275809
"TGGATTATGAGG" 0.614786999863808
"ATGCGGGTGGCG" 0.956867220432467
"TCCACATACGGC" 0.734666564063921
"CGCGAAAAACGA" 0.360377928113839
"CCGTCTGACCCG" 0.290066798329286
"CCGGTCCGTGCT" 0.886482166032687
"TTCAGTTTTGTG" 0.751635682905654
"CAAATGATCCTC" 0.368702021609849
"GTCCCTTACGCT" 0.621548778951481
"GAGCCAGGATCA" 0.481833888183591
"ATTTAACAGATC" 0.572103792704684
"ATCCTCGGTTCC" 0.518107661385209
"ACTTATAGTAGC" 0.840908553387955
"ATACAACCTGTT" 0.278808459331641
"AGATGCGTAGTA" 0.537181710421848
"TTTACCGTCAAG" 0.686673018776365
"TGCCCGAAGAGA" 0.675306025563387
"CCCACGTAACAA" 0.826667840282511
"AGTACGAACAGT" 0.672971672615189
"CTATAACTTATC" 0.350982499025913
"CTGGACTCGGGG" 0.725834668923596
"GTGTTGGTATAT" 0.918325384065922
"TAGGAGTTCTGT" 0.649369844723041
"GTCGGCGAGGTC" 0.564201580316347
"TGCGCATAGGCC" 0.329508161141366
"GTATTGGGACCA" 0.609426125647322
"AATAGGACACGC" 0.766303245697327
"TCATAAGCCCAT" 0.924881288490115
"GGATCTACTCGC" 0.728454899633055
"ATCTCAAGTGGC" 0.685207264556407
"TTCATTATTGTG" 0.504957735191433
"GTATGCCGATTC" 0.903149850523665
"TCTCGTCCTCCC" 0.795366386349606
"TTATTTCACGGG" 0.804256482144431
"GGCGCTTGACCA" 0.377468802159814
"ATGAAGGGCTGT" 0.882657055401889
"GCGGCCTTCCGG" 0.537060095691367
"ATGACCCGCGAC" 0.589788167025794
"ATGCAGGAAATA" 0.743887933650868
"TTCCAATGCGAT" 0.825232628180222
"TTCCTATAGGGG" 0.47239408563234
"CTGTGTATAAAT" 0.765899574551778
"AGAGTTTAGGGA" 0.531930885401835
"TGTAACGCGTTA" 0.688505797794771
"AAGACCTGAGGA" 0.547178964794471
"GGCCCGGTGACC" 0.650554849125916
"GCTACCCAACAA" 0.466942784153589
"GTTACTTGATAT" 0.438777697493842
"TTCGAGGGTTTG" 0.747216443415571
"ACCCGCGTATCC" 0.481217496324393
"AGTGTTCGGTCA" 0.457895662606669
"TGCGTGGTACAC" 0.705127128466952
"CCGTTCGGCCAG" 0.888176012030533
"GAGCCTCTCGTG" 0.464835415653687
"TTACAATAGTTA" 0.511259052872545
"CTACATCTGTAA" 0.628278740700257
"AAATTGGTCTGG" 0.478569355587006
"ATACTCACAATT" 0.816289828735429
"ATATGTCATATC" 0.733869027764737
"TCGTCCGTTCCG" 0.665766429862686
"TTAAGCCAGCAG" 0.760740617141248
"ATGAAATCTAGT" 0.644883087408458
"CACGCAACTAAG" 0.713597433785214
"CTGACCAACGCT" 0.762678442400392
"GGAGTCTCAAAC" 0.790960059932377
"TTCAACTGGGAT" 0.472209347097655
"TGCACACCGACC" 0.747645207909687
"AAGCAGGTTGTA" 0.61473324306888
"GTTTCGAGCTAG" 0.616990492440978
"ACAGAAAATCTG" 0.735368335516813
"AGTTGGGCGCTT" 0.402872110260837
"CCGTCGAACAAT" 0.488995339013502
"CGCCTCCTCTTA" 0.589119567621591
"AACTCGAATCCA" 0.715922091561456
"TGAATTGATGCG" 0.816860198077252
"TCGCCCAGCTGT" 0.793610696788963
"TGTGCTTAAATT" 0.582161295111584
"ACGACCCGCCGT" 0.607676895353373
"GGGACGGGGAAG" 0.393346464067263
"GGCGCGGACTTA" 0.427221839866638
"GTCTCGCTTTCA" 0.593019363087323
"AAGTATTGACCA" 0.634678840311527
"TGTTCATGTTCA" 0.619817502503775
"GTCCAGGGTGCG" 0.750028935224892
"AGTCACCGTGGC" 0.628513532593686
"CACCAGGACCTT" 0.879193849285014
"GCAATGTACTTG" 0.42591033223154
"GCTTTCTAGGCG" 0.633593185330935
"GGATGCATCGGG" 0.656504229056501
"ACCACGGTGCTA" 0.563353843458692
"AGTGCAGCTTTG" 0.654142630444288
"TTGTCGTTGGAT" 0.578086640413216
"GTCACGAGCCAG" 0.677046192864819
"GCCCAGAGTGTT" 0.769195990338013
"TTCTCCTAGAGT" 0.483204499911008
"CTTAGGCGCCTA" 0.668090527642736
"AGGAATTGCTTG" 0.61884260146347
"TAGCTCGTGCCA" 0.773789661931598
"ACGCTTTGATCT" 0.796010891210622
"TTTCGAGCGCCA" 0.584366258425202
"ACAACCAGCCCG" 0.854933265288726
"TAATCCCCTGAT" 0.429526820311581
"GGGCCGAACCGT" 0.668922120576804
"CTTCTCGAGGGG" 0.889891726683045
"TCTTAAACGATG" 0.443164237959085
"TTATGTCAAAGT" 0.684581543101012
"ACGTTGAGTAAG" 0.897687491625552
"GGTGTGGTACGG" 0.579230197744217
"CCCGAATGAGCA" 0.958662267999817
"ATAGATCGCAAC" 0.643513826396996
"CGCTTGATATTC" 0.987448334513716
"CTGACCTATGTG" 0.840318107085818
"GTCTCTTCGTGC" 0.798162941442406
"GCCGACGACCGA" 0.516173919529577
"TAATTGATGTTT" 0.562537150257655
"ACGGCCGGAGCT" 0.205310472373119
"TTAACCTCTCAG" 0.688341669328184
"AACTGGGGTGAC" 0.835583602599132
"AAACCCCAAACC" 0.747404306324813
"CCCGGGATGCAA" 0.640648100516252
"CGAACGCGACCG" 0.279581723682114
"TGCGCGAGGCCG" 0.633842552481276
"TTATATGATGCT" 0.987714316350716
"TTTACTAAAACA" 0.714317172157796
"GACTTTGGAAGT" 0.429871392139808
"AGCAACTACGCA" 0.627705750809627
"CCTTCCAGGCAA" 0.56958500769023
"TCGAAGCAAAAC" 0.416355053511562
"CCCTCCGTGCCT" 0.966100166207739
"AGCTACGTGCAT" 0.679405433290126
"ATCGCCATGCAG" 0.828091905356315
"ATTTCTACTGAG" 0.854576223314183
"CATGGGCAGGTC" 0.742098569725812
"GTACTCATAGCC" 0.409843285546795
"TCTCATGTATTC" 0.903699774741591
"GATCTCGCCTAG" 0.453086769270834
"CGCATCAGCGCC" 0.643391091684566
"CGGGCGTTCCAT" 0.693325851059503
"GGTTGTTTAGAG" 0.893292090070816
"ACCAGGTGTCTC" 0.705913176339113
"TCTTTCTGTTTG" 0.875342493751791
"TGTACCGAGATG" 0.768232238262529
"CATCCCTCGAAC" 0.57493330922415
"GCACGGTCCCTG" 0.793056154080517
"GGTTCTGACGAA" 0.6994402252037
"TAAGATGGCACC" 0.78161807209836
"AGTGGTAAGGCA" 0.774167966501838
"GAGCAATCGGAG" 0.455731546410236
"CGGCATCTTTCG" 0.677501892044713
"TTTGTGTATCAA" 0.846435083774127
"GGGAAGGGGGCT" 0.673792178674167
"GGTTTACCCGGC" 0.721088114206069
"GCATAGGGTCAA" 0.124458622568588
"TGTAACACTGAT" 0.3448779590776
"GTGACGGATAGC" 0.790355740099982
"ATTATGGCTAGT" 0.533281442282011
"CCGTCCGTTCGC" 0.733521177701354
"AAGCATCTCCGG" 0.540583694351376
"GGGCAGGTGACA" 0.756088856351497
"TCACCTGGCTGT" 0.751135865903617
"AGCGAAACCCCC" 0.446757564129199
"AAATTACTCAGG" 0.402436502897985
"TCGGAAGCTTTT" 0.545261610052822
"CTAACCTAGATG" 0.549262538589694
"AGGCATGTGACA" 0.562540113423674
"CGGGTATATGAC" 0.72714729202333
"CGGAGGAAGAGT" 0.594362089956184
"TTGTAGGATTTT" 0.545096570569973
"AATCAACCTTAG" 0.721399432547628
"TAGTCTCGCCTA" 0.708350963652786
"GTTCAGACACTA" 0.533426780913341
"AATTCGGCTCCC" 0.774463682485914
"GCAAGCCGCCGT" 0.855133236648785
"CGGCTGTTCCTT" 0.48761316108378
"TTAGAACCGAGT" 0.604732240179249
"GTAGCTTTTTGG" 0.865900180794614
"GCTTGACACGCA" 0.663295186151397
"AGCATGCTATCA" 0.989670295358108
"GATCTCCGACCA" 0.973956597636875
"GCATGTGGGACC" 0.42655848856626
"CGCCTCGCACGA" 0.738529288063047
"TGAGCATAGTTA" 0.709809846902129
"TTAATTCACTTT" 0.624859535293968
"GGTGATAAGTAG" 0.778351575050155
"GACATGAGTGAG" 0.681550276651414
"ACCCACTCCTCC" 0.596599438543538
"AATTAAGTCTCA" 0.382210568071057
"ACGGGTAGTCGC" 0.326500489047208
"GAATAGGTCGGC" 0.754552218929602
"TATCGATGTTCT" 0.476908347905332
"TCGGGGTTTCTC" 0.905891988425722
"TAGATAATAGTA" 0.899906800759653
"GCGGGATCCTAC" 0.618423296349048
"TGTCCATGTATT" 0.718165868950017
"AGGCAGTAGAAG" 0.932112422525304
"CCGAATCTATTT" 0.70780329209837
"CGTCTCCGCGCT" 0.23747423707964
"CTAAGACAGCAG" 0.620012914967409
"CCTGAAATTCCG" 0.679900465438635
"CTACCAAAAATA" 0.394507159855151
"CCATCCTATAAT" 0.669385627157431
"ACAGCCTGCAAA" 0.745653320273839
"CAGGAGTCTTGA" 0.808559240872929
"GTTTTCCTGGTG" 0.562100553559185
"AATCAAGGAGAG" 0.874000824616062
"GATGTGACGCAT" 0.68695833435845
"ATTGCAGTCACA" 0.72800274242167
"TGTGAAGGATAT" 0.744178570246893
"CTAGAGAGCCTT" 0.64534846211411
"TAGCGCGCAAAG" 0.689788124495037
"TCAAAATTGCCA" 0.865067592693633
"TACGTTTACCTG" 0.734024367722989
"CCAGGTACCCTA" 0.53739760649076
"GTCATAAAACGT" 0.891323367175627
"CGGTCTGTCTGA" 0.772552499087427
"GCGGAGAGTGGT" 0.589876104787683
"GTCACACGCGTT" 0.603893402634024
"CCACCGGTAGAA" 0.434312031237399
"CGTCTACAAGAG" 0.725568906622937
"GAGATGGCACGC" 0.33411022485515
"TGCACGCACATG" 0.862435000585436
"AAATGCTCATCT" 0.447711896991127
"GGAAAGCGTAAT" 0.884340484456147
"AGGAATAACGTT" 0.670732378966535
"CTGGATTCTGTC" 0.651016625014917
"GATAAGTTTTAT" 0.448576893095962
"GACCAGATGAAC" 0.797013904134239
"CATCCCGGTTTA" 0.491127797813126
"CATTGTTCAGTC" 0.52195735612842
"GTTAGCTTAGAT" 0.877333664465114
"TGTAGCTATGTT" 0.53170736877763
"CTGGGCCTGTCT" 0.759649645084937
"GTACTTTCGACT" 0.894493061150925
"TGTCCTCTTGGT" 0.748432389845158
"AGCGACTAGGTA" 0.801756771029287
"CTGCTTCCTAGG" 0.803770085670122
"CACAACTGTGCT" 0.670555154192693
"ATACCACGTCAC" 0.340668838045469
"GTTGTACAGCCC" 0.622826893430779
"AACAGTTCCAGT" 0.665866830572343
"CGCGAAGAACAT" 0.684017123092885
"TCCCGCGCTGAG" 0.744701390928662
"TGCAACCTCCTA" 0.802306388032201
"GAAACGGGCGCG" 0.435841870229216
"CAACGGATGCAG" 0.412611743767319
"GAGACTTTCGTT" 0.862751512868957
"TCCTAATCAGGA" 0.6160233019232
"TGGAGCTTTAGC" 0.906139325336242
"CTTGGTCTTGTT" 0.688360678574098
"TAGCTACTGGCC" 0.489938606541456
"TTAGTGAACGTA" 0.785760486176761
"CCGTTGGATGCC" 0.686006195997648
"AATTGAAATGCT" 0.580245775372359
"GGGAGCACAACG" 0.425148919461453
"AGAAACGCCTCA" 0.392199115383541
"ATCATTCTGAAT" 0.951605183889075
"CGTCTTTGAGGC" 0.545428093564935
"TGGTTCCCAACA" 0.744229527896764
"TTACCAGTATAA" 0.927253157698504
"TTTCAGCTTCTG" 0.933287060382148
"ACACCAGCTTCA" 0.991771387149714
"TCATCCACATTA" 0.70978643105677
"CAGATGTAATCT" 0.798621185995349
"CGAATAGCTGCC" 0.782519632566698
"GGTACAGGCCGC" 0.660933712727832
"GGTGACGCGAGG" 0.856038800025918
"AATGTACTTCAA" 0.669129809491084
"AAGACTTACCGA" 0.431515810152032
"ATAGGGCGCCGA" 0.850555179785413
"TTATCGCCACCT" 0.57875208911215
"AAGCTCCAACTG" 0.878747895154625
"GGGAATCTAACG" 0.729384906712391
"TATCGGCGAGTG" 0.712677512327628
"GCTATCGTATCG" 0.690892792020884
"TAGACACTAGAA" 0.506558856784382
"TTTATATTTGCT" 0.772973401263692
"ATATCGAATGTC" 0.742609064514866
"CTGAAATGTTGG" 0.841252151496862
"CGTCTATAGTTT" 0.989316326071501
"TCGCTGCGCCGG" 0.863628023763303
"CTTATCGAAAAG" 0.651523623234216
"TGCGTCGTAATG" 0.707210165209432
"TGTACGCATGAG" 0.315728535431254
"ATGGGAATCCTG" 0.653272163766685
"CCTTGGTCTTGC" 0.739096537979579
"GCCTCCGCAGTC" 0.564217022098767
"CGAAACACGAGC" 0.685158727168448
"GCTTGTGACCAA" 0.675206778484071
"CTTTCGAATGGG" 0.549526544579396
"GTCGAACCTTGT" 0.527825334135242
"TCGACAGTGGCT" 0.276411322863721
"AACGGCATGACC" 0.488982430801268
"TACTAACAGGCA" 0.545498410694765
"AAGAGGAGTGAA" 0.686990559703193
"TAGCGGCAATCG" 0.681837359032664
"AGACGCTAGGAG" 0.598976586262762
"GCACATCCCGTT" 0.769605536739581
"CTTTTGGACAGG" 0.805207389503799
"AGTTCAGCGGGT" 0.840399360981577
"CTATGACCACGG" 0.442753813937717
"TGTTTTAACGGT" 0.665619753191326
"GGGGGCCGTCAG" 0.752897237353643
"AATACGTAAGCG" 0.627861853414617
"GGACTGAGCGGT" 0.618589696890179
"TGGCTAACTGTG" 0.889193226257254
"CGTTCTAGTTCA" 0.743827930274493
"GATGTTGAAGCA" 0.762354422035743
"AAGTAACAGATT" 0.819158429588314
"AACTGATCCATG" 0.956305272953558
"AGTTCCAACTCC" 0.544631836641319
"ATCCGAGGCGTA" 0.617376902312282
"TCGGACTTTTGG" 0.651301537902293
"CCGCGATACTCT" 0.834143940174855
"CCTTCCAGGTGC" 0.696096326488275
"GGACTTTTATTT" 0.853430653150407
"CGGGGTTCGCTG" 0.730933304797538
"GTTCTCGGGCTT" 0.995310705773754
"TCCAGCGGCTCC" 0.945822073237536
"CCCGATGACGCC" 0.401768824526594
"ATAGTCATGAAA" 0.949372593391353
"GAACAAGGTGAT" 0.598973813523249
"CAGTATAACTCC" 0.700118625996795
"ACGCTCGTGGGG" 0.560794089008985
"GATCTATGTCAG" 0.340838498290941
"GGATGAGAAATG" 0.775136218780092
"TATGGCCAACTG" 0.680517604295136
"TCAATATATAAT" 0.994340760400617
"GCGTGTCGCACA" 0.894949621771936
"CTAAGTTTTTGG" 0.825577247539264
"TAAACCACTGAG" 0.753340048940612
"TCTTGAAAAAAA" 0.891224194998098
"TCCAAAAATCGT" 0.726606052495408
"CTTTCTCGTTCG" 0.608541426550613
"ACCTTCGGAAGA" 0.613594101797019
"ACTAAAGGGAGT" 0.729402652715381
"CTGTGCGACCTA" 0.74771883411652
"CTGTCGTGCCCC" 0.734239882906418
"CCAGGTCTCTGT" 0.735641568643596
"GATGCGTGGGAC" 0.597692647381491
"GTGGCTAAAATT" 0.834569463567047
"GTCATTTGTGAG" 0.666487676267131
"TTAGCATTGTAA" 0.835772101292143
"ATGCTCGCGGGC" 0.842125181230202
"CGGCTTGAAGGC" 0.454682143376326
"CGCCGCTACCAA" 0.60802404670929
"CGCGGCGTCTGG" 0.503594516754104
"TTTATTGTGGGT" 0.692867956283853
"AGCGGGTTCTCG" 0.843492627560927
"GCTAATATCTTC" 0.578636855450778
"GGCCGACCTGTG" 0.657396328178996
"CAGCGTCCTGAT" 0.868587291293191
"CTGACCTGGGGT" 0.732203584621389
"TCAATCAGTCCC" 0.362467050450546
"CATCATGTCCTA" 0.402861709049776
"CCATATCTCGTT" 0.535680474114255
"GTGCGAGTAGCA" 0.755660615794591
"TATGAAACTCCA" 0.563725266397208
"AGAAGGGATATG" 0.5718212652346
"CCTTTGATGATT" 0.486893392347627
"GCACGCGCGTAA" 0.47913040597875
"TGACTGCGACCA" 0.780736691802678
"ACGCGGCGGTGG" 0.783487071498782
"ATCCTGGCTGAC" 0.111094867185659
"ACCTTGCCGGAT" 0.783443627156792
"TCCTTCTGAATC" 0.814352368849583
"ACTGTTGGTCAA" 0.619537215655749
"CCTCCGGTTTAT" 0.691995109786552
"GTTGCTGACAAG" 0.717928475428316
"TTTCGGGCTAGG" 0.463877320159983
"TCTACAGCCAGA" 0.738695934419151
"TTATCTGAGAAG" 0.329276044630829
"AATCATAGTAAT" 0.376040577689728
"ATAGTCGCTAAC" 0.688630219149514
"ACCCTTGCCACC" 0.69176061408155
"TATTAAGCAAAT" 0.673955840777187
"AGCACGTATGGC" 0.762662904971622
"CCCGAAAAACCC" 0.642579120168428
"CTGTCGTTTAAT" 0.756354185801427
"GAGGAGCACCCA" 0.671442891408972
"TTCATGGAGGAA" 0.994220343376747
"GAATCACACGTG" 0.875318467073811
"GCGTCACGTCCC" 0.691279355021774
"GTAGCAGCTCCA" 0.666844308173459
"CACAAATGGATC" 0.424028720906438
"TGATGCAACAGG" 0.845031482978635
"GGCAATTGCTGA" 0.651339604809531
"CGTGTAAAGTTT" 0.398580326983874
"ACAACTGGGTTT" 0.206194311555685
"AATGTCGCATAT" 0.716579922930415
"ACGCATCAATCG" 0.783222325882274
"TCCCACTGCCGC" 0.515285741108252
"ACAACCAGATTT" 0.751754583299025
"TTCTGGTGGCCG" 0.766761347667084
"AGGTTAAGACAT" 0.747206459064132
"AGTGGTTGTGAG" 0.933467242215645
"CGGGCCGAACCT" 0.921028646439437
"TGCTAGACGTTC" 0.751403976598498
"CTCCAAAACGCC" 0.587991420332151
"TTAATACAGCGG" 0.834388488576361
"CGATCGCCCCAT" 0.513703260107971
"GGTGGTGAAACG" 0.934885525219693
"CACGAAAGACGC" 0.34260225509229
"GAACTACTTACG" 0.746314867114931
"GTGTAATGACAA" 0.406114893631239
"TCCACGTGTGCG" 0.718670233507445
"CTGCTCATTAGA" 0.817245294138046
"TTCAGCAAGTCC" 0.616657489374503
"ACTACGGCGAAA" 0.805150904285288
"GACACTATTCAC" 0.687714238933007
"CAAAGAACCCAC" 0.621099943483814
"CACCCCTCCGCA" 0.602524708731059
"CCGAATACTGCT" 0.716475943126837
"CTCGGGTGGTCT" 0.671783151114288
"GCTGTAAATTAG" 0.910111141731265
"GTGAAATAGCTT" 0.768898642456247
"ACACCAGGGGTT" 0.704019022333939
"GAATTTGTCAAT" 0.629486147297475
"GGTTCATCATAT" 0.620705786412266
"GCTGAGCTCATG" 0.895768498913446
"CGCTGTTTTAGA" 0.577428049366083
"CTCGCTTTTGGG" 0.55818847372346
"GTCATTTTGATG" 0.339883739582123
"TAGCGAAGAAGT" 0.911910911420978
"TTGTGTATTAGA" 0.562648814753813
"CAAACTGTTTAA" 0.591452255306133
"ATTAGAGAAAAC" 0.827991120622928
"CTACACGGGTGT" 0.667553729789809
"GTGTGAGTTAGT" 0.413583599908212
"CAGCGTTCTTAC" 0.829486578952362
"AGGTTTGTCCTA" 0.519302277619356
"ATAACCCGTTCT" 0.96335202787922
"AAATTCTCAGAA" 0.386698150601337
"ACGGAGTTGAAG" 0.842959340507324
"CGTTCAAAGCGT" 0.638024166851423
"CCCACCGATCTT" 0.561863312523057
"CTATGTCACGTC" 0.654463327681305
"GCTTTGTTGGTT" 0.52832975223367
"AGTCCAAGGGCC" 0.447172240488991
"TCTTAGTGGAAG" 0.666349188634508
"CCGATTCCTACT" 0.591667288358746
"AATCCGTAAAAG" 0.442661820384091
"CGTATGAGCACG" 0.468604531156819
"TGGTCGGCGAAT" 0.573569278512624
"GAATACAGTACA" 0.661866995420133
"TAGTTCTCAGCA" 0.587630828127485
"AGAAGAGTCAGG" 0.734697700907
"CGATGTCCCTAT" 0.859974019968264
"GAGTCGAGCAAG" 0.627181644654098
"ATAGGGAGAAAG" 0.83529253513761
"TGACAAGCCAAC" 0.804403000290733
"TCTCGTGTCTGC" 0.757350449243702
"ACACTTCTTATC" 0.47420626464131
"CCCTTTTCACTT" 0.594353114265187
"GGTACAAGGTTA" 0.592921387525766
"TGTACGTAATAT" 0.641519393846446
"GATATGATATCC" 0.646607190081659
"TATTTACCCCCC" 0.698432551898103
"TTAGATAGATTC" 0.790224946366835
"TCGGGTTCACGC" 0.93649411981749
"GGCCATGGACAG" 0.74502093110402
"GTCCTAGGGAAG" 0.782027733602807
"TGTGTCCAAGCT" 0.651051597096899
"ACGGGATGGACG" 0.712331636317125
"ATATATTTAAGC" 0.585185080608712
"GGAGCCAAGGAT" 0.455557242169868
"CGAGTCATACTG" 0.716367989104216
"TTCGTCGCTGAC" 0.42707452185387
"TGAAGCTTTGCA" 0.452728701252414
"AACCACAGTTGT" 0.491855361138575
"TGGCATTTATCT" 0.793686278768427
"CTTGATGGAACA" 0.730600444041098
"CACCAAACAGCT" 0.456068071335606
"CATTGAACGCAC" 0.997036066432231
"TCATTGCGAAGA" 0.733277645797033
"GGGTCGTAGTAG" 0.96179251292599
"CGACTATAATGA" 0.722628290225091
"CGATCAGAAATC" 0.357773281615615
"ACCTAACGTGGA" 0.666002761365489
"GTCTCACCATGC" 0.646044063333485
"AGGATCAGGTGA" 0.720249627816946
"GCGATACCCGTT" 0.616074410399239
"ATTTGTTCTAGT" 0.737070208931995
"GGGAGGCTCGAT" 0.817474889362924
"AACTGGCCTATC" 0.835220275804237
"ACTGGCCGCTGT" 0.831080487845327
"GCGAACCACTCT" 0.620608296486057
"TTTGGGAGTGCC" 0.404880081524554
"CCGTCAGCGTTC" 0.520936827445812
"TGTCATTAGATA" 0.776990808859694
"TCCGAAGCTTAT" 0.35592585019426
"CACTCAGAAGCA" 0.868008065026116
"CCCATTGGCCCA" 0.745493471487745
"GCGAGTTTTGTT" 0.47079227154983
"GGCTTGTTTCGT" 0.693024396061734
"GCCGGTGTAGAG" 0.479095079901329
"GAGGTCGGGGCA" 0.714249893894747
"TACTCATTGCAG" 0.969734259220591
"TCTACGTACTAA" 0.866941265524952
"TGTTTTTGCCTC" 0.604144704253831
"ACAAGAAGGTTC" 0.728319871233066
"TTAGGATGACAC" 0.774206650773039
"ACATTACCAGTT" 0.64587127416045
"ACGAAGAAAGAA" 0.555369485334075
"AGTATTGCACCA" 0.928474558643671
"GACACTTCTCGT" 0.625844367282173
"AAATAAGAATTC" 0.766564724728298
"CGCCAAATTACG" 0.449797189188273
"GGCACGCCGCTT" 0.670746781416599
"CACTCCGAAGGT" 0.617612789326757
"TTAACGGGCCGA" 0.560205988395064
"ACCGCGTGCCCT" 0.287383436324911
"TCGCAGAAGTCG" 0.743884045684759
"TGATGCGACTTG" 0.911258936923914
"TTCATCCAGTCC" 0.834609722380003
"CATAGATACACC" 0.674070501186737
"ACGCCTTACTAA" 0.562404042250891
"AAGTAAAAGCAT" 0.64868537526835
"ATCGACATTCGA" 0.562091097373235
"GTGCGCTATTGC" 0.701043076259307
"GGAAGGGCAAGA" 0.592877864450093
"ATAGACGTAGTC" 0.30296309769924
"CACTAACTAGTT" 0.772343210517817
"TCTGTAGTCGCC" 0.841545978566202
"ACCTCACCTTTT" 0.675528882414403
"GTGTTTAGAACC" 0.924167087507919
"TCACGCCAGAGT" 0.78909584216304
"GGACAAACCTGT" 0.719682128440741
"AACAATTAGCAT" 0.391081752942945
"GATACAATTGGA" 0.845152039931962
"CAAATTTTTGCT" 0.420159926959386
"GCGCCCGATCAA" 0.772615177607252
"GGGACACGCGAT" 0.755794411523
"GGTCGAGGATAG" 0.758319709043474
"CAATATGCACAT" 0.398802100747113
"GATCCCCCGACA" 0.46742787654687
"AAATCCGTCAGT" 0.569439481579374
"ACATCAGCGCGT" 0.813140404971662
"AGTGATGAATGT" 0.638155536850361
"ACCACGTTTTCT" 0.500801446660765
"CTACCGCGGACG" 0.826457575642087
"ACCTCGAGGAGG" 0.537648258764733
"TCTGTGCGTCTA" 0.731535203239224
"CTGGCCGAATCT" 0.732014143472608
"AGGGGCCTTCCG" 0.939932199261541
"GGAAATACTCCC" 0.686923483650675
"GTAGTTCCCTCA" 0.672029036958305
"TACCATGTTGCA" 0.671004323935694
"GCGCGAAGCACT" 0.561843512578998
"CTCTGTGCTGGT" 0.455315317387053
"TACCCTGCAGGA" 0.826661413617901
"GGCACTCAAGTA" 0.569593459286575
"ACGGGTAGACGA" 0.271593560142628
"TTTGAATAGCCC" 0.543201030579964
"ACCGCTCACCCC" 0.667849678615079
"GCGATACTCTAG" 0.792532905608999
"AGGTGTCAGCAA" 0.348907984285447
"GTCATTGGACTA" 0.581437074134212
"TCTATCTTACCG" 0.658113920615218
"ATCACCTAGAAC" 0.669447079185188
"GGGGGCTCGTTA" 0.800187329476668
"TACAATACTAGG" 0.749346803209714
"ACACCGCCCCCT" 0.692810421283201
"GTACTTCGCACG" 0.474261561306719
"CGGAAACCGAGA" 0.758778922906435
"GCGTGGTATTCA" 0.803710059257634
"TTTTGGAGGAAT" 0.554873775720686
"GAGGCAGCCATA" 0.544335688333231
"TAATGCTACTGG" 0.771672306771088
"CACTGTGGTGCA" 0.508596833098858
"TAGGAGGAACGG" 0.612290642919161
"CGACACAGGGGA" 0.758055505453098
"GTGAAAGATACT" 0.715561238328516
"TCGACCACAACT" 0.732255563542507
"TTGGCTTACAAC" 0.693258620201529
"TTTTATTCTGAC" 0.57223229497425
"GAGTGAACCAGG" 0.32412600519071
"CGGACTTGAAGA" 0.674948456617071
"TATATCGCACAG" 0.558332569189641
"ACTGCTAGTATC" 0.637292161022592
"GCGAAGACAATC" 0.269516336426151
"TCACTGGCTACT" 0.878336521541009
"GTGAAAGTCCTC" 0.581359750933382
"CTTTCGTACTTA" 0.879994265860773
"AGCCATCCAGTT" 0.745554080919276
"ATAAGCACGGAC" 0.493772805531614
"CATCATTATTTA" 0.650164263779756
"GGCGCTGAGAAT" 0.570835662676327
"TTCCTAGAGTCT" 0.571009004490595
"CGTTTTCGTGAC" 0.874777724366666
"ATTGTATCAGGT" 0.90981933231928
"AGGTATAACTGC" 0.45996452629789
"GAGACCCACCGT" 0.720307122993559
"CGAGGTAGACAA" 0.668557764544595
"GAACTAAAGGCC" 0.474555331185491
"GGCCACGGTGCC" 0.661144292662661
"TGCCTAACAGGA" 0.71254842042671
"GGGAGTTCGTGA" 0.775237037216738
"AGACCGGTGCTT" 0.585756034945475
"GACTCGGCTCAA" 0.696033499196838
"GACGTACTGCCT" 0.718921535682537
"TTTCCCGCCCTG" 0.799792379406331
"GCGATGGATTCA" 0.725716428562726
"GACGCAGACTTT" 0.72324712582403
"ACGCAACTTCCT" 0.592015043860244
"TTGTCCCGGCCT" 0.777925965501309
"TTTAGCAAGCGA" 0.755933507571747
"CTCAATAAGGTG" 0.872655788547422
"AGATTTCACCCC" 0.491640767050452
"CAGGCGCTGCTT" 0.605281227063028
"CCCTCCGACACA" 0.533469001189695
"CGCTCGCTACTA" 0.618108837408601
"GACACGATAGAT" 0.45831678497413
"CTATACGATGAG" 0.545512718564645
"CGTTCTGATTAC" 0.498566243541204
"GAGCTATCTCTC" 0.771933911019276
"TTCGTAAACTCT" 0.917651313830688
"GAGCGCGGGCAC" 0.731191744518016
"TCACTCCCGGTC" 0.722949582623057
"CTCGTCGCACTT" 0.299131484934046
"ACACTAAGCGGC" 0.702998355026524
"ACTTAAGGCCAC" 0.624377716400251
"ATATCACTATGC" 0.786472491185288
"CAGTGGACTGAA" 0.611472036443547
"GGTACATTCGCT" 0.661421538644711
"GTAGAGAAAAGA" 0.782795339001571
"ACTTTTGACTCG" 0.74537219686793
"CCAACATCACCT" 0.824788210330134
"CGGGAGTGAGTG" 0.756575217066936
"CTTTTCATCGGC" 0.575027629770988
"ATAGCGTTAATG" 0.592462186439154
"TAGGAATACCGC" 0.459060200164125
"ATACCTGGTGTG" 0.756505168308093
"TAACCGGCCTCT" 0.663591151508032
"TTTGAACGTGCC" 0.684504451675823
"GCCCTATGTGCC" 0.646782287888985
"TAGGTCGTTTAA" 0.549848589855765
"CTTGCTCCACAA" 0.648238396342075
"TGTTGTGGTTTC" 0.753578728776248
"CGGCGTAGGCAA" 0.762410755119593
"CTCACCACTCTT" 0.62894252180036
"TTCCCAATACTG" 0.580800163188911
"TGTCCGTAATAG" 0.411553825569183
"CGGGTTAGCGTG" 0.584239556176083
"ATGACTACTACC" 0.530931189344564
"TCCCCAACTGCG" 0.467471641956265
"TGCGACGTGTAC" 0.453189827167226
"TGTACGAAAGGT" 0.87517580918771
"AGTCATCTATTC" 0.843148387524127
"AAAGCCTCATTT" 0.500103864315622
"AAGTTTATTCTG" 0.770489218339353
"GTTCTACATTCA" 0.400740611851473
"TGGAGAGTTACA" 0.747119886961699
"AGAGGGCCGAAA" 0.891287670819697
"CATAGGAGGCCT" 0.728094720463374
"GAGCGTTCGCCT" 0.508570605069753
"TCACTACTTGTT" 0.901222618148339
"ACGTGTAAGCAT" 0.762527859605751
"AGCCGATTTTGC" 0.705888556548669
"ACATTGCGCTTG" 0.779771157314196
"GCAGACCCTTTC" 0.696665288130884
"GGTAACGGAGTT" 0.726326113040576
"TCCGTTCCCAAA" 0.773461984092094
"AGCATAAAACTG" 0.862091014127133
"CCGCAGTATATT" 0.753807200753145
"CTAGCAAGTTCG" 0.629342017696016
"ATTCTTTTCAAT" 0.561634935886192
"TTGCGGCCCATC" 0.844128404966627
"ATATCAAGGCTC" 0.643599707900076
"ATGGATGCGCTG" 0.643092023525862
"AGCAAGAGCATC" 0.689003357775618
"CAGAGGTCTAGG" 0.639665470457841
"GTCATGATCGGC" 0.664723573665391
"CCTGTCCCGGCA" 0.702834345050727
"AGACTAATATTC" 0.400801058431452
"TAATGTTTGTCA" 0.710445424467026
"CAAGTCCGAGTG" 0.50238798889223
"CTGGTTACCATG" 0.772515361502945
"AAACATGTTACA" 0.62601164783933
"ACAGACTCGCTA" 0.433383277666086
"AAGAAGAATGTT" 0.670869033145549
"GTTAATGATGTC" 0.54087717588837
"ACCCGGTCGACT" 0.559045864961195
"CAATTAAGTTGC" 0.589800840332761
"TACAAATCTCGA" 0.757334805930038
"AGACTTCTTACC" 0.841759250104241
"ATATATCATACG" 0.751893898171237
"ATTGCACCGCGC" 0.546452055163666
"TTTTAAGAATGG" 0.542624384929085
"TGAGGTGGTAGA" 0.725988240605102
"ACGTGTGAAGGG" 0.754627321409654
"TCACGCAGTTCC" 0.761869486647931
"AGTTGAACCTAG" 0.875855505036607
"AGGACCTAGGGC" 0.350162996662631
"GTTCCTTGGCCA" 0.62689253745266
"AACATGTGATTA" 0.675207304081917
"GCTTCAACTATT" 0.963441046806143
"CCCTTTCAGGTC" 0.80951469335461
"GGACTACCTCAG" 0.812172110850976
"AGAGCTCGGGTA" 0.697410650270089
"CTATGAGAAGAA" 0.786848023705228
"CTTCCACAGCTT" 0.538265091554357
"TGTGAATTCAAG" 0.601862178806106
"AACAAACGGATA" 0.841445952749158
"GAATAGCGTATA" 0.674711745001892
"GGGCCGCCTTCG" 0.35541996571845
"GGTTGAATACAC" 0.630525268549619
"GTTGCCCACACT" 0.934247995373509
"TTCCTAAAACGA" 0.758939283173916
"CGCCTTTTTTAT" 0.923731317030272
"CTAAGTTCTTGA" 0.977518661444334
"TACTATCTGCTG" 0.663922054031189
"AGCCGAACACGT" 0.743829902077488
"CGCGATGGTGAA" 0.397042860534038
"GAGCATACCTTT" 0.589971657286878
"GCAACATGTACG" 0.46210900031394
"ATCCGATAAAGA" 0.620172656899646
"CTTGTGAACTTG" 0.827643953108724
"TAAGCACAAGGT" 0.386117919862167
"ATCCCCGCAGAA" 0.80636881306509
"GCGCTTAAATCA" 0.488207182996727
"CAAACTAAATCT" 0.722513485089632
"CAGGTAGACGAG" 0.767291912324353
"TGAACAATACGT" 0.612619817047532
"CCTGAGATTAGT" 0.203065450680628
"GCGGACTTGTGC" 0.770104341865107
"ATTCATTTACGC" 0.531104893203514
"AAGGTGCCTGTA" 0.556913315943931
"TTAACGACCCGT" 0.820199650172596
"ATTGGCGTAGGT" 0.720193343716088
"TTCCCTAAGTGT" 0.732240306627676
"GAAACCAAGGTC" 0.660693886934206
"TGCCATGTGGCC" 0.442554300773165
"AATGTTCAGAAC" 0.813046724051004
"TCGCAATGCTAT" 0.699111939733327
"TTGCGCTAACCT" 0.676877513652272
"ACGATTTTGGTG" 0.802565197104273
"CGGAGTGAGTTT" 0.677614507130444
"GTTCTGGAGACG" 0.435889525918459
"CGTGTAGAACCA" 0.680995819396629
"GCGGGAGGTGAA" 0.993193691185397
"TTGCAATGACCG" 0.636297051341565
"TATTGTTCCCCC" 0.924568817076521
"ATCGGGGAACGC" 0.670818962673808
"GCAAGGAGTCGT" 0.645367041795751
"GTGCCTTTCTGG" 0.496108596432978
"TACCCATTAGAC" 0.46366207009797
"ATAATCGATATC" 0.678270775567067
"TTGTCTAGATCG" 0.626727624364967
"GGAAAATGTTCT" 0.385310421133317
"GTTGCACTACCG" 0.387498816197499
"TTTTGGTGGTGT" 0.736955867072238
"AACTCCGGGTTA" 0.557106804936549
"GTAGGTATTAAT" 0.657358923671705
"CGCTAGTGAGAA" 0.675541197638181
"TGCAAACACTTT" 0.877202546244276
"ACGGACGGGTGA" 0.739205010102024
"TGACACACACCA" 0.703320109842443
"TGGTATTGCTAC" 0.418769937653224
"CTTCTGTCTCGG" 0.400783731285079
"GAACACACGGAT" 0.75385179181199
"GTCCCAGCACGT" 0.59921260162159
"CCAATCTCGGCC" 0.875550337925703
"CCCTGTCCAGGA" 0.729008738397165
"GGTAACGGGTGG" 0.959412017669192
"AAGCTCGGGCCT" 0.550400424858333
"CTTGGCAGCAAT" 0.784837696503908
"TCGCCGGGCCGC" 0.812425982859916
"TTAACACGAAAT" 0.882857623183561
"GCCACTACTAAT" 0.595984199594912
"ATACAGCTTGAA" 0.810779751298638
"GCAAGATAGAAC" 0.235745137898484
"GCCCTTATTTTA" 0.762269250203176
"TATTAATTCAAG" 0.556218488139211
"CGAGCATCACGC" 0.872545947120736
"TAAATTCCAGTG" 0.747021909015963
"ACGAGTATCCGG" 0.448269787107354
"GGGGGTAAAGGG" 0.368581498816008
"TCAACCAACCTT" 0.742424826756564
"ACCGGTGCCAGT" 0.751734526572801
"ACGATAGTCCAT" 0.428487779450051
"CAAAGGCTCGGG" 0.507131642779902
"CGTTATAGTTGT" 0.865776468108619
"CAGAGAAGTTCT" 0.873979899434826
"CGTCAGATTCTG" 0.858281082051041
"GGAAAGGCTACG" 0.774453211979465
"TCAGGCTCCAAA" 0.749339603330437
"AAGTCCGTTAAG" 0.466807644465931
"TGCTAACATATA" 0.883715503225184
"TAGCAGGTCTGC" 0.750307766729648
"TTCTGCTCGCAG" 0.788909085464995
"CAATTGACAAGT" 0.552592618141641
"CGCTTTGATAGG" 0.559119844933633
"GACTGCTAAACA" 0.378743553195075
"GGAAATTGAGGA" 0.570912969482955
"CTAGAGCAGGCT" 0.561831985419929
"GCATGCATGGGC" 0.646980219564107
"CCCATGATTACC" 0.775460346695037
"CAGCACCTCCTC" 0.686581828826592
"CCCTCTACTCCA" 0.763614759049311
"GCGCCCCAACGA" 0.523582604431593
"GTGAACTTGCTC" 0.469286922407225
"CACAATTCATTG" 0.590732894753625
"GTATGGCGGCAA" 0.460878481984162
"TGATTAATGTAT" 0.810670459266022
"TCTTAGACTCAG" 0.865725480665859
"AGGGAATTTGGC" 0.818154698100018
"TTTACCCCCTTT" 0.946844435608964
"GTTTACAGGGCT" 0.483935535683583
"ATTTTTGGCGGT" 0.647258374030509
"GTGAAGGGCGTG" 0.682858272090642
"AAGGCATCTTAA" 0.696515400063548
"ATCGCTGACGGC" 0.633940099211229
"GCGCTATATTTC" 0.628947455908476
"GGAGCCGACCGC" 0.81357356435413
"CCGGCAGCTACT" 0.619438680814774
"TATTCCTCTTAG" 0.650375359325156
"ACACCTTGGCTG" 0.895009862492488
"ACCGAAGAGTGA" 0.615793697766486
"AGGAATTACAGG" 0.650473183859372
"AGTTCGAAACCT" 0.658768617282335
"CAGCGACTGTCT" 0.633922838687199
"GTGTTTGGAGGA" 0.891759539084317
"AACTTTCAGATT" 0.508021744521772
"GAAGTCGCTCGG" 0.721486287779287
"GCAGGCCAGCCC" 0.793312705376444
"AGTAGCGTCTCG" 0.709632569355286
"CTGTAGCCCAAG" 0.934914078439781
"CTATCGGGGCCA" 0.604775166334859
"TGGCCTCGGCGT" 0.818855157365715
"GGTGTGCCAGGG" 0.741995597023388
"TTTATGCGGTCG" 0.520309367701688
"TGGCGAGGAGTG" 0.664351169193833
"TTAAGGCTCGGT" 0.676910422236566
"CCACCCACTACT" 0.735767508174237
"GCACGTCTCAGC" 0.699023952737387
"AAGACCTAGGAG" 0.651573527979664
"AATGGGTCCTCA" 0.601936256428068
"TGATGTGGCGTG" 0.668205605449903
"GAACTGGAAGCT" 0.505593039139728
"AAAGGCGGTTAA" 0.475355702934337
"CGGCACACAAAT" 0.541836505659239
"CATTCTAAACAC" 0.840957812010595
"CGGGAGAGGCAA" 0.46239814590579
"TCGCTTTAGTCT" 0.715004209354291
"CAATCCAATTGT" 0.51508179024347
"ACAGAATGTCGT" 0.785590840324721
"ACTGTTTAGTGA" 0.93800853217909
"TCTGGGCCGCGG" 0.718117213705447
"ACCATTGTTCGT" 0.806409185234265
"ATAGATTTAGTA" 0.475142151199299
"TCTGGGGCGTAT" 0.67416677511019
"AGGACGCCACTA" 0.611330356742944
"CGTGTAGTGGGA" 0.883009334463183
"TGACCGGACTCC" 0.67137064206944
"TTGCATTGGCCG" 0.572240126458145
"AGTAAAAATAGG" 0.323527531652784
"CGTATTATTATG" 0.710580952712485
"ATCAAATTTAGG" 0.686410963227111
"ATTTAAGAGTGG" 0.582921921073676
"CATGTGCTAGAG" 0.137566241480546
"ACATTGGAACGC" 0.38766100793295
"TCAGCTAGTACT" 0.746087853002306
"TGACGTTCAGGC" 0.657683552588188
"TGAGCTGGTGAA" 0.578120860940943
"AGTGCGCCATTT" 0.714384793738641
"TTCCATCGCACT" 0.728411274189153
"TTTTTTTCTACC" 0.334761657130137
"TGTTAGTACTAC" 0.750755567974824
"TTAATCTTCTAG" 0.661006600508156
"AGCCGCTAGTTA" 0.349991671365918
"CGTAACCAGCGT" 0.701648023905752
"CACGCTCTGTAG" 0.772517357634962
"AACCTAAATAGG" 0.563901439515695
"TCAAACCTTTCG" 0.703341705986625
"CATAGACCATCT" 0.372515606818109
"AATTTTACCATG" 0.743325515905253
"ACAATGTTGCCG" 0.768331787728083
"AGAGCCCGAATT" 0.777330205290214
"CTGAACAAGCCT" 0.515988147227321
"GCGTGGCCTGGT" 0.655492886273388
"AGAGCCTCCGCC" 0.640019759240466
"AGGGGATCGCAA" 0.339009258866018
"GATAATTAAATC" 0.674835554953207
"GTTATGGGGTAC" 0.674419232645223
"CATCTCTGGAGC" 0.710664205049019
"CCGGTAGGACAC" 0.920447421643765
"TGCAGAGAAGGT" 0.657464637956038
"TTAAGGTGTTGT" 0.723778345745846
"CCATCTAGCAGC" 0.539414546516303
"CCGACGTGGGAC" 0.292602188475374
"CGCTTTGGTATT" 0.981125872910417
"GCCTTTAGAGAC" 0.743151890064875
"GTGTCCGTTATA" 0.446884192243623
"TTAGGAATCCCG" 0.514862810898889
"CGTTCCTAGAAC" 0.671636172086228
"GACATGTGCAGT" 0.552621255456153
"TCCTGATCCCCT" 0.739660445223025
"CCAAACACACAC" 0.813012440875671
"TTAGGCCAAAGC" 0.512740496660351
"CAACCTTCCCTG" 0.546559956107955
"GTAGTTCCTTTC" 0.461626087316065
"GTGCTGCTTAGT" 0.849260618579826
"TTATCGTAATCT" 0.541684446701701
"GCCTCAATATCT" 0.713538986983528
"AAGATATTACGT" 0.711732998358035
"ATCATGCGTCAA" 0.885626156827368
"CGGGGACTACCG" 0.688311551483835
"TACATCGGCGCG" 0.492572183127586
"TTTTTCGGTCTT" 0.715056312062237
"CGCGGTTGACGC" 0.597823354231477
"GGGTCGACGTCG" 0.758241486627037
"TTCAGGGTTGCC" 0.733964368972551
"TGTGCGGTCGTG" 0.7189980936189
"TCTATGACCCCC" 0.52621655326302
"TGAAGGGTACAA" 0.667671897021957
"CAACGGGCTTTT" 0.645042994353723
"AAGGTTTCCCTG" 0.790502880464646
"AGCTCTTGTGCT" 0.813754885234339
"ATATCTGACAGC" 0.537968319058555
"GCTGATTGCAAT" 0.636298996070346
"GTTGGCAGCTTG" 0.819686845607455
"TCTCGTCTATAC" 0.429066283734823
"ATGTAGTGAGGC" 0.524260022634094
"CCCCCAGCTGCT" 0.752724418588329
"GCAACCTCTGCA" 0.948383148707667
"AATGGTGTAAGG" 0.761697650263391
"CACGTTTTTATT" 0.503493190937183
"ATTGCGCCGTCC" 0.544902020101887
"CCAACCTCCTAC" 0.322961720594291
"ATCGCCTACCAT" 0.53458259222793
"CAGATTCACGCT" 0.813750596608321
"CGCACCCAGTTC" 0.842887850930513
"ATTCTGCTCGCG" 0.858696012162025
"CTCCTCTCGTAT" 0.51318954690699
"TCTCAGGTGAAT" 0.682899999861033
"CACCGCTGTCAG" 0.882097564536664
"TCACCGTTTGGC" 0.449889674999595
"CCGAGTGTAGAT" 0.834144826927889
"CCGGGCTCAGTG" 0.470125706124629
"CTCTTTCGAGAT" 0.611188832046038
"AAGAAGCAGACA" 0.521145839674676
"TCAATGCTTTCT" 0.522823617245524
"GCTGAGCGCTGC" 0.7803952762046
"TCAGGCCACAGT" 0.525054358699938
"AGATGGGTTGGA" 0.837062496351328
"GTGCGCTTTGTA" 0.81941270596511
"TCCCCGAAGTGA" 0.597093112605732
"CAATACAGTACG" 0.826341200650161
"TTCCTTTACACG" 0.993992652308447
"GCCTGAACGAGG" 0.496790551648038
"AGTCCAACTCCG" 0.681645212853944
"GGACCGCGATAA" 0.711468568415381
"ACATCGGTCCCT" 0.53872033035033
"AACGGCTTGGAT" 0.67710313665097
"CTGCAATCCAAG" 0.68465809264385
"GCGACAATAATA" 0.661412517907497
"ATGGCGGGGTAT" 0.214254191526306
"CTTTCCCCCCGA" 0.645650934045425
"GATCCTTACGTT" 0.388614179996716
"GTGCATACTTGC" 0.678189271225558
"TACACGCCGTCG" 0.98888755332643
"GTCATATCTCGA" 0.750687544299076
"ACGGCTTTTGGG" 0.711286735836039
"CGACATTTTGGC" 0.737322802821045
"CTCCCTGAGATG" 0.695124301128695
"TACAACGCCGTA" 0.594226099012107
"TATGTGGCAACC" 0.816905320956965
"CGTGCGAGCCAG" 0.708950831796681
"AGGCACCAGGAG" 0.734659224389004
"GATGGGCCCCGG" 0.711328621433281
"TGTAAGCATTCC" 0.452559728291207
"TGTCACGCCCTG" 0.233451541936006
"AGATATTCCAAT" 0.408960464858283
"AGGCCACCGAGT" 0.716970260078085
"CTAAAGCGAGGC" 0.350602203162096
"CTTGATGTCGTT" 0.605168234182191
"GCCATCACGCTT" 0.7221259415351
"TACTAAATCTCC" 0.652363353891379
"AAACGCCACAGC" 0.908567124402642
"GCTTCGTCGTAC" 0.71227885808508
"TATCTCTGTATG" 0.478909694082746
"AGAAGGTAAGCG" 0.371508129216113
"GGCCATTATGAT" 0.755983815056729
"TAAACGGAAACT" 0.591911027152196
"ATATTTACCTGC" 0.854029561917053
"CTCTCTTCATGG" 0.900462754974692
"GAGCACCTCGAT" 0.846932191827516
"GTGCAGAATTTC" 0.627982638025789
"TAATCTTTGTAG" 0.489984253169216
"TTCACCTGAAGA" 0.726479833773111
"ATATTAGCATGG" 0.83705074484772
"AGAGGTTTATAG" 0.395673534587949
"GGACGTAGGGAC" 0.509127224543436
"CATGAGCTACGC" 0.581590021562534
"CTTAACCCGATA" 0.658793577827298
"CCGGAAGGTAGT" 0.661913902629841
"TCAGGCGGCGGC" 0.522400998444358
"GGGACCTCCCGA" 0.764166445610029
"TTTTTCGGGGAG" 0.983283540961987
"AAACGGAGCGTG" 0.520887992607501
"CCAGAGCACGTG" 0.710453740114057
"AGCGGACGTGCG" 0.626895936296419
"ACGGCAGCATCC" 0.605043352826403
"AGGATCTCTTTG" 0.51656280021575
"ATGTCTGTCGCC" 0.687341756981807
"GTAGGGAAGATA" 0.779401497842343
"TAGGGCCTAAGA" 0.77690358811828
"AACATAATCACA" 0.713435724695164
"ATTCACAGAAGT" 0.747427638814191
"CGAACCTCCCGG" 0.646000876612542
"ACCGCAAGACGT" 0.341198814065362
"ACGCTTTCGACA" 0.423480012582605
"AGTTGGGGCGTA" 0.802689450642353
"TAGTGTAAAACT" 0.79736721395302
"CCGTCTTCAGAT" 0.599870840034159
"CGATGGGGCCCG" 0.46744489598578
"TTCAATTAAATC" 0.871412516107713
"ATGACCGCGAGT" 0.786646704269889
"CGTACATCAATC" 0.679800212138177
"TACTGCGACGAG" 0.768962931609106
"CCGATGGGAACC" 0.64377485358076
"TCAAGCGAGCTT" 0.653673379348563
"AGAGTAGTCTCT" 0.564915483047108
"ATCAGCCGTAAA" 0.461719115993747
"CTCATGCTGGAC" 0.685136118666373
"CCAAATTAGCCC" 0.321199494611196
"CCCGACCGCTAC" 0.696774849392844
"GAACGTTCCACC" 0.745068509373835
"AGTAAGCAGGGC" 0.62711766266301
"GTAACGCGGCGT" 0.487664862346261
"TCTGGGTCTATA" 0.848304846198654
"TGTTGTCGGAAT" 0.470119889736645
"TCCAACCCTGCT" 0.369615907949194
"CACAGCGAACTC" 0.731982386065597
"CGCGGCCAACGT" 0.554935298111653
"GCCCCATCAGTG" 0.504049036255718
"TACATGCTGCGG" 0.391362581870585
"TGGCCTCTGGAG" 0.718633088039624
"CTTATGTTGCTC" 0.6904615936241
"AGCATGTTAGGG" 0.665235392810955
"AGTTTTTGGTCG" 0.759571731486282
"TAGGGCAGTTAG" 0.70605154799473
"TGAGTCATATAC" 0.424173012674589
"ACGATGTGCGAT" 0.661237742295485
"CGCACCAGCGTT" 0.75255501957522
"TCAAGACTATGA" 0.580302498367591
"AAGTGATTCCGG" 0.498427053182484
"ATTGCTATCGAT" 0.732306022308022
"TGACAGGGGCAT" 0.6461186977844
"AGAGGTACCAAT" 0.765660403055442
"CTCACGGGGAGT" 0.467013560265026
"TGCTCCGACGTG" 0.527685305175138
"GACAGGGCTTAC" 0.728661762065885
"TCGTAGGACGAT" 0.351085487580062
"ACCCTATTTGCA" 0.641159192455991
"GTCTGTTCCAAC" 0.904574816737112
"ACAGCCGTCATA" 0.534978399785386
"AGGGATCGACTA" 0.658088592513966
"ATGAGAAGTCCC" 0.738006418284565
"ACCAACAGCATT" 0.60060327696171
"CTTTAAGTCGCC" 0.959439403968222
"AGCATGTCCCCT" 0.700326208568482
"CTGGCGTGACCG" 0.422088213695202
"GATAATACCTAT" 0.916154219283082
"ATATCACACGAG" 0.529351258067255
"GCCATTTGCTCT" 0.822122098832888
"GGCTAAGCTCTA" 0.964012547328786
"GGTCTAGCACTG" 0.588618791437875
"ATCTTGGAAATG" 0.675624768240109
"CCCGAAACTGAA" 0.824992322995605
"CAAAGACGTTAT" 0.583552071469802
"GCGGTCGGCGCA" 0.670986099383891
"TCGAGCATGGCA" 0.939033840694137
"GGCAGAGCAAGA" 0.623636241854611
"GCGTGTGCACGC" 0.664934782468651
"TGCCTTTCTTTG" 0.817723859257763
"CACCGATGGCAG" 0.676661416375789
"TGATTGAGACGC" 0.82898650245614
"TGGCATGATGTT" 0.796365333827216
"CCGAGCGGGCGT" 0.734365042896889
"CGGAGCGATAGA" 0.631174551252694
"GTATATGTGCCC" 0.39387958306016
"TGTTTCTAGCGG" 0.42988441958763
"AAGTACATTGCA" 0.887840226361789
"GGAAGACGCTCG" 0.69244890342745
"AGACTCAGGCTA" 0.739541419554076
"CCGTCTATAATT" 0.69232230720239
"TTGACCCAGGGC" 0.691023750165344
"TCCCCAGCCTAC" 0.540230064515842
"CACTCCTCCAGT" 0.485338720956633
"GCCTCGCATTGG" 0.421858211922636
"TTATAACACCGG" 0.875303876860129
"CAGTCCTAACGA" 0.871136775462928
"AGGCAACGCAGC" 0.51210324211961
"ATACAGCCTTAC" 0.721562291971305
"CGGATCCGCATT" 0.644348063116446
"TCGCCAGATTCA" 0.726007360809979
"TGACTAAATATC" 0.74256073499199
"TTTGATCGGCCC" 0.382318166713734
"AATCTTTCGCCC" 0.408086425158474
"TAGGCACTCAGG" 0.71248465529192
"CAAGCCGGGGAA" 0.860820430784278
"CATACTTTCGCG" 0.725987953094302
"CCCACGTTAATT" 0.504504034651422
"CCTGTAGGGGAA" 0.656260283429448
"TTTAAATTGGTG" 0.869780701605013
"CCTAAGAGAATT" 0.689985219830061
"GGCCTAGTTCGC" 0.430991134608427
"TTAGGTGTGCGT" 0.3980330625095
"AGTTTCTAGACC" 0.385738475877174
"ATTGAGTCCCGG" 0.61064979603352
"GGTATGGTGGCC" 0.574489513392779
"GTAGAAGGACAC" 0.333259579799208
"TCGTAGACGAGA" 0.576299490813656
"CCTCGACAATAG" 0.662474808442386
"CTAGACACAATA" 0.462368098446099
"GAACACAGGGTG" 0.684729086611788
"GGATACGGGCTT" 0.896160086440672
"GTTCGGCGTTAG" 0.710698905588664
"TATAGGGAAGGG" 0.662146684463932
"ACGGGGCTCGAA" 0.583643953126916
"CGGGGACCGGTA" 0.76608452512986
"TCGTAATCATTC" 0.605986068653154
"GGGGAGTCGCCA" 0.790932304062011
"GAATCACTCCTG" 0.506299280403982
"CTATATATCCAA" 0.493761166957
"TCATAACATCAC" 0.659322992768258
"AGGGTGTCTCAG" 0.635775109509087
"GGTTTTGGTGAG" 0.934053373197398
"ACGCCGGGCCCG" 0.948850052679444
"ACGGCGCCGGGA" 0.692052517203643
"CGAGCATCCTCG" 0.753237171174972
"CTTCTGCATAAA" 0.610152813817319
"ACAGCCGAGTGG" 0.579436402736017
"CCATTCCTTTGA" 0.632676652846369
"TGGAGGGGTCCG" 0.485985421558687
"CAGAGCGCTGCG" 0.290712905955113
"GCGTCGGACCAG" 0.702974843237317
"TCTAAGCTTGGC" 0.603315207557768
"TGAGGCATGCCG" 0.436691046454749
"CGGACGACCCAC" 0.925041244474485
"TAACAGCCTACC" 0.50674272143219
"CGTTGGCCACTT" 0.564696660795119
"TTAATGCTTACC" 0.542468763219177
"ACTACATGGAGA" 0.702599994175031
"GGATGAAGCGCG" 0.742526525043634
"GGCACACAGCTT" 0.859197136030668
"TTCAACGCATGA" 0.683617668819604
"CAGCAAGAGCAC" 0.486334266288534
"CTCACGCAAGCT" 0.70966764627861
"GGCCCTGTTCAT" 0.680242013011667
"ATTACATTTACC" 0.431330730291796
"CAAAAGGGCTTG" 0.599217660641519
"CCGGCAGAATTA" 0.729404121771145
"CTTATCATCGTC" 0.40337523003448
"GTTCGTTGTATG" 0.736634428524508
"GAAGTGTCATTT" 0.611594716060383
"TCTTCGTTCAAG" 0.748843930884208
"CATGAAGTAGGT" 0.579981939081338
"GCCCCGAGTTTG" 0.664599216727953
"TATAGGGTACCC" 0.745591157334682
"CAACCCGGTTGA" 0.518393397018952
"GCAGGGCCCTAC" 0.445934289505155
"GTTCGAATTTCT" 0.968207361071118
"TAACCCTTTCTC" 0.790153411067082
"AACTAGTGGTCC" 0.574526368210218
"GCGCTGTTATCC" 0.613430830742549
"CTACGCTGACCG" 0.769796076677891
"TTAACGAAAATA" 0.606498828617458
"GAAGGGCCGTTG" 0.772190136360969
"GAAGTAGTGCTG" 0.67019377562882
"GGAATATGGGAC" 0.643993883995998
"GGGTTTGTCAAA" 0.731778765068374
"TCTGTGGAGCCT" 0.447297451738397
"ACATCCCGATCA" 0.362132146227846
"CGCCACGAGACA" 0.693196760818574
"TTGTGGATATTT" 0.31157595340321
"CGTTGTACCACA" 0.65967647937081
"ATCTAGAGCAGG" 0.57703728090087
"CATTCGGAGGAT" 0.758077391945198
"CGAATGTTTGGT" 0.719496493475474
"GCAACCCACATA" 0.586544781237483
"AACGACAGCAAA" 0.475703469287662
"AACTTTCTGTCA" 0.510401296703819
"CGCGTGCCCATA" 0.791013180580983
"GGAATTGCTGGA" 0.736708626987064
"TCATGCCCTTAG" 0.942492410773084
"CTCTTGCGAGGC" 0.716933715662708
"CCGACTTCTAGG" 0.735126980965554
"TCTCTCCGCGTA" 0.81878550655544
"GCCGCTATTTGT" 0.96483659800636
"GATTATAGGCAG" 0.582984649600456
"GCCCGGTCATTA" 0.7088222654783
"ATACAGATTCTT" 0.542727001144997
"GTATTGATCAAA" 0.399716442214296
"TCGAACAGTACT" 0.904161435620975
"ATCTATGAAGTC" 0.467923990686607
"CCTTTACGGGCT" 0.694036766449374
"TACGCGTCACAG" 0.503878668548879
"TCAGTGATACTC" 0.688931961504781
"TGATTCCGTACA" 0.743676212710401
"ATCAGTTTGTCC" 0.816896081198611
"CCAAACCGACCC" 0.64178204508734
"GGAAGCGTTCCA" 0.708668471202774
"GGGGGACGTCGG" 0.7050232287621
"TCGGAAAGAAGG" 0.34775729954306
"AGCATCCCTTTC" 0.767365705124373
"ATCCCAAAGGTG" 0.767424418771727
"AGTATGTCGGGC" 0.76229806892489
"CACAAATTGTAC" 0.676787735330209
"GGTGCGGTCCTG" 0.437223099087967
"AACCCACGCCCA" 0.450182346540887
"AACCTTGATAAC" 0.50650967044374
"GAGTTACGGAGA" 0.619943976962373
"TGAGATGGTCGT" 0.344842167601322
"CGGCTTCGGTCA" 0.620643751800038
"AAACTATTGGGG" 0.632140044753152
"GTTTATTCTTTC" 0.599683001437138
"CTGTTGTCCTAG" 0.790711633158802
"GCTCTCACCAAT" 0.747084784521269
"GTGGACCCCGCA" 0.643454290235984
"TATAACAATGCA" 0.90150639513921
"CACACGATGGAC" 0.596779163130772
"CCCTCCTGGTTT" 0.720216341252914
"GATTACTGGCTA" 0.712789043929268
"GGTGTGCTGTGT" 0.552268947414374
"CTTAATTAACTT" 0.357862606432008
"GCACTAAGATGC" 0.583289084924272
"TGTCAATGTACC" 0.817171830765069
"TAGCCGTGACGA" 0.625400063833068
"ACGGCTGGCGCT" 0.763705872655965
"CTATAACCGTGC" 0.830526928162326
"GCGCCAAGGGGA" 0.518201673694179
"GTAGGCGTTCGT" 0.704671025796184
"TAGTCTAATCTA" 0.791222470674322
"CGTAGACTCGTT" 0.635276135625561
"CTGAAGGCGTTC" 0.723647677220028
"GGTGGACCTCCC" 0.439866275931711
"AACGATATTTTA" 0.801729021112713
"CATGTAATCAGT" 0.622582481967119
"GCCGGATTTGCA" 0.941631252447006
"GTGACCTTCACG" 0.578010902928076
"GAGTTCTGGAGA" 0.925983002846083
"GCTCAGCCAGGT" 0.56088811355089
"GCTGACTCTATG" 0.610001276029178
"TACAGCGCTATA" 0.829605414369487
"TGCTTTTGCCTT" 0.457338159321332
"CTACCCCGGGAT" 0.312494497977101
"AATGTCTATATT" 0.830544676720981
"ACTTAATCTCGC" 0.544957189066792
"CGTATAAATGGG" 0.729940241928201
"AACCGCCTCACT" 0.477297833140419
"ACCATTGTGCGG" 0.493950051960659
"TGACTAACGTGC" 0.756276423689412
"AAACCATCGCCC" 0.711054300446772
"CCGGCAGGCCGA" 0.406758682802543
"GTATGTTGGAAG" 0.62231355438426
"TCCCCTAAGAGA" 0.848219467182401
"ATTGTCGTTTGG" 0.724312415487853
"CGGGAGGGCCGA" 0.558218657251583
"GCGGCGGTAAAA" 0.813060211537892
"AACTAGTCACGA" 0.640992270293221
"GTGTCTAGGATT" 0.56638319913486
"ATAACCGAGAGC" 0.714148547465661
"TCGTACAAGTAC" 0.572726399681549
"TGGCCGGCCCGG" 0.717359931049357
"GACTTAACCGGA" 0.614060471054084
"TCTGTCGTGCGT" 0.28044307866721
"CTGCAAGAAAGC" 0.749392850188241
"TTAAGGAGCTCG" 0.488490415036025
"TCGACGTTATGG" 0.180754457973958
"AAAGCCGCAGTA" 0.726456894760932
"ATGAACTGTAAT" 0.594985260674159
"TCTCAGAGCGCT" 0.443363801564573
"CGCACGGCACCA" 0.757993168092246
"CTCCTCGGATTC" 0.849411643252081
"CTGCTATATGAT" 0.663774401432553
"GATGAATAGGGG" 0.69187629633847
"TATTGCGTTTTG" 0.45587582013278
"ATTTTCCGATGT" 0.660458047150573
"CACATTTGGGAG" 0.690162137049495
"CGTTTGCCCACA" 0.779503240035802
"GGACAGTACATG" 0.594633328348815
"GTTGACACATTA" 0.621771236924452
"TAAAGCAAGTCG" 0.672537250192962
"TCGGACTGGGTC" 0.653468914386895
"CCGGTACAATAT" 0.863339668612123
"GGAGGTGACTCA" 0.58606862311589
"GGGTCTTCATGA" 0.912054784240774
"TGATTGGTGGCT" 0.552692739634528
"ACGTCCACGGGC" 0.57325590997765
"ATCTGACGTCCG" 0.712332977519009
"CCATCTTCCCAT" 0.802439505074641
"GCGCCGACGTCA" 0.684630490878208
"TTTCGGGTTAAG" 0.867027359162759
"CACCCCTTGGAG" 0.944588473602574
"GCCCACGGGCCA" 0.563178605697974
"AAGGTTGTGAGA" 0.797404114508099
"GGTTTCAATTAT" 0.758087853759375
"ACTTTCAAGCCT" 0.700608057234278
"CAAGTTAGCGTG" 0.310520511700755
"CTCCCATGTCAG" 0.694918372580103
"GTAAAGAAGCTG" 0.79982556774457
"GTGGCGAATCAC" 0.744544711862835
"TGAGCTGGTACG" 0.694550612657236
"AGTCTTAAGAGA" 0.885370725626081
"TACTGAGAAAAA" 0.626302161850215
"TGTGACTCCTGA" 0.633365446750234
"ACGTCCCAACGT" 0.799570170507124
"AGAACGATTCCG" 0.540110389107631
"CAGCCGGATACG" 0.647201934743457
"CGTCTGGATGCA" 0.814963931934657
"TTGCAGCACTGT" 0.494925918745147
"CTTGATTCCTAG" 0.670891128077663
"GAACTATTACCC" 0.691262210949895
"CACCCCTACGGT" 0.529026555945875
"CTTAGTTTAGGG" 0.446121277741661
"TTTAGGTTGTGG" 0.477738211922947
"GGGCCAACGTAT" 0.787394552522557
"GGTCCCGTCAAT" 0.638010378401104
"AGGTTCCCATCT" 0.740326863072412
"CAGATTCTAAGT" 0.587495541741949
"GCAAGGCAACAA" 0.42658758130851
"CACTTCACGCGA" 0.701711988806419
"GGCGTGCGCTTT" 0.605229109291993
"CTTCGAGATGTA" 0.813733478320054
"GCATTCTAGATA" 0.97907758407672
"GGCTACTTCTTC" 0.671740019921344
"TGTGTTCGCTGT" 0.502579823100106
"TTCCCGCATACT" 0.652175141884716
"CACATATCATTC" 0.570207036375891
"TTAGAGCAAAGT" 0.701314629830803
"TTAGTGCCTAGT" 0.64616750135389
"ATGTGTCGTTCT" 0.787222341679034
"GATGCGAGGGGA" 0.708107366463281
"GCGCGCCCCGTT" 0.578931861401455
"GTCCGCGAATAT" 0.541466577408287
"AGCCGTAAAGTC" 0.586187444768004
"CCCAGACCATGC" 0.566591937636043
"CGCTAAAGACGG" 0.700997330237649
"TGAACGCAGTCA" 0.599854033107628
"AGATGACACGGT" 0.72724422459519
"AACCCTCTGTCG" 0.627844736474314
"GAGCGAGTGTTC" 0.820631089716681
"TTCTTCTATCAG" 0.744433694865386
"GGGTTCGGGGCT" 0.681425124850226
"ACGGCTTAGTTG" 0.630493071292175
"CATAACGCAAGT" 0.714983332625079
"GGGGCCGTCCCT" 0.719928261849231
"GGTAGTCCAGTC" 0.578177046084501
"GGTCGGGACACA" 0.661649074784813
"GTGATACTCTTC" 0.651967646442256
"CCGTTGCTGCGA" 0.600483505314598
"GATGTGCGCTGC" 0.190566645495652
"ATATATGGACAC" 0.890987609973808
"ATGTACGGGTAC" 0.859085733102944
"CTTTATGAGGCC" 0.364449117611643
"GGCGTAAGGCGT" 0.56598456952743
"TAATTCTAAGTT" 0.90504182150217
"TTGGTTATCGTT" 0.608393124091398
"ATAATTGACACT" 0.59067326565463
"TGCCAGGGTTCC" 0.664051324431754
"ACGCAGCGAGTA" 0.710489334697235
"AGAATTAGGCCG" 0.684285027601976
"ATATGCAGGAAG" 0.518986407764703
"GGACCCTCTTTT" 0.653729014157957
"ACGCAGCCTGCA" 0.858910345006273
"CAATGCAGCCGC" 0.822233617066711
"CAGAGTCCTGAC" 0.557545009513987
"CAGGAGAAATCG" 0.730502554437247
"GGTACAACCTCT" 0.542954173720444
"TCTTTCACATAT" 0.76531084248287
"CCCTCCCATTGA" 0.487138561822451
"TGACGAAGGCAG" 0.49393694114224
"AGTTGTTCACAA" 0.369991961256509
"CACAGGCCTATA" 0.529956613503262
"GGCTGGTCCTGA" 0.629566744437469
"AGTCTTTACTCC" 0.840529355698698
"CTGTTTGCGCAT" 0.394069061864871
"CCAAACGGCGGG" 0.758718059250314
"CGGTCGATTTCC" 0.589822724429015
"GTACTTCGTATG" 0.491026375114185
"TTCTTTTGACAG" 0.579432557942879
"AAAAAGTGCGCG" 0.98724336676034
"CTGTTCTGACAG" 0.820751241228091
"GGCAGAATGGGA" 0.641509496848342
"GTGTGCACCTAT" 0.336752170673926
"ATATCCACTCTT" 0.735786438415842
"TTGCCTTGCTGG" 0.498007892021874
"GCTTCCTACTTT" 0.583090316621309
"TACTATTATAGT" 0.538229617428369
"TCACCCTGCTGG" 0.369758100686368
"TGAACTCCCTCG" 0.636760738703081
"CTCTCTGCCTTT" 0.868181390581951
"TCCGCTCACATA" 0.707056159018191
"GGCACCATCACG" 0.885050367738837
"GGCCAGACAAGC" 0.585265271630479
"TAAGCACGTTTC" 0.807707918035629
"TTCCGCTATCAC" 0.564398740336263
"AGGAGAGGGCGT" 0.930263705566885
"GACCAGTCGTGG" 0.902947051916992
"GTATAGCGGTGT" 0.714726932521077
"TCCTGGAGACCC" 0.791131913682897
"TGAATTTCCTTT" 0.613713388356861
"TTGTTTGATACG" 0.603772260495619
"AAAGACGCTAGG" 0.704174530058198
"GATTCCTAAATA" 0.637046540065394
"ACCAATAGGGCA" 0.200204922584533
"ATCGCCGGCCTT" 0.577119980545642
"ATTTAGATCCAC" 0.52612977382033
"GCTATATCAGTA" 0.631827720277972
"AGCTATCTCATT" 0.817036804030226
"GGCTAATACCTG" 0.673054520465666
"GTTGTCCAAGAC" 0.602310201530098
"TGAGCCCCGATT" 0.565732668069048
"AGAAAATGGTCG" 0.736872182824107
"TACAGTGATATG" 0.680990107193341
"TGGTGATATTGG" 0.452829196864584
"CACTCAAATCCT" 0.518245242782146
"TAGGTCTGATTA" 0.752104501584327
"GGACTCACGACT" 0.22338371490518
"GGCCCATCGCAG" 0.535845471346654
"TGGACCGCCAGT" 0.664804083435957
"TTGGAAATTGCA" 0.621434682632663
"AACCCGATCGTT" 0.574853843948985
"TGTTACGACTCT" 0.383137550029629
"TTTGTTTCGTCA" 0.727518018683688
"AAAAACAAAGTT" 0.528342284308576
"AACCACCGCTAC" 0.665829064033564
"CCAATTAAAAAA" 0.736018523145899
"CGTCAATTTACG" 0.570450983466473
"ATGCCTCATACC" 0.437437251283171
"CTTTGAACTATT" 0.873509245705807
"GGTGGTATTTGG" 0.773519486458416
"TGACGCACATGC" 0.86195698180089
"TTCAGGAGCTCT" 0.850470125970624
"GTCCGAAAGTCG" 0.789111620056933
"ACGGGATGCGTC" 0.944561027766431
"ATACAGTCTCGG" 0.923650714814678
"CCCACACCATCC" 0.692183406919262
"CCTGATGCCCTC" 0.669731188409102
"CAACTCCTTTCA" 0.829561652368753
"GTCGATAGAGCA" 0.645570538746641
"ACACCTAAACCT" 0.804505086729049
"AGTCCTACACTT" 0.676989758952852
"CGTAAGTGCTTC" 0.473324593626131
"GCCTTGTCTTTA" 0.577378852002904
"GTCTCTCCTGCC" 0.553896146382904
"CGCGTAGTCATA" 0.597416147114409
"GAAACCACGTTG" 0.875845108436088
"GCAGCTTCGTTA" 0.755918262717485
"GATTACATCTTT" 0.381526512042352
"TGTGCAAGGTCT" 0.878017375923262
"GCACCACCATAT" 0.614398018575667
"GCTCGTGGGCTC" 0.377956337884148
"TCAACGGTTAAA" 0.658871200509908
"TTGAGCGGTTAT" 0.583463489827015
"ACCTGCAGTGAG" 0.780758313987676
"AGCGATTATGCC" 0.392582431755491
"CCTCGTTCGTGA" 0.563047128181303
"GTAGGCGTGGTT" 0.591385100852377
"AAAAAGGTCAGT" 0.826652295568451
"GCAATATATTGT" 0.776494122959087
"TAACTGTTCAAC" 0.29261819553232
"TTGTTCCCCGCG" 0.154981198241706
"AAGAACAGAAAA" 0.775391858681554
"ATATCTGAACGG" 0.883214492980181
"ATCTAGCTTTTA" 0.772938476820471
"CGACCTCAATAG" 0.525687757540311
"CGTAAACCCTCT" 0.629311312249382
"CTCTGGTGTCCC" 0.629861056987607
"GCTAGGAAATCA" 0.534024905852242
"GCTGAAAGGCTT" 0.228188084498112
"GACCGGCGGGCG" 0.873182151575755
"GCAGTACCTACG" 0.655596044612613
"ATACATCTAGGA" 0.450144838473788
"ATTAATTCGCCT" 0.85092477542727
"GCAGCGGCTCCT" 0.73585297813215
"GTGGTAATCGGT" 0.636357406301016
"ATTAAAATCATG" 0.592598538225382
"CCGCAGCATTCG" 0.713528065376753
"GAACTGATTTGG" 0.676850595259552
"TACGATTAGAGT" 0.834680268163013
"AGGGATTTGGTG" 0.690024196540612
"ATGCAAACACGG" 0.520527202726301
"GTTTCTGCCTAG" 0.816546281312179
"TCGCCCTAGAAC" 0.685362819327071
"TTCGCCCGATAT" 0.866838258427327
"ATGCACATTAAT" 0.841716938492982
"CTGCCGCGTTTT" 0.652718499720501
"GGGGGTACCTGT" 0.497605131149274
"TAAAAAGTAAGT" 0.780658646967251
"TACACGGTGGGA" 0.879536377070851
"AAGTAGGTTTAT" 0.695263322955616
"CAGGGCGAGACA" 0.70768565828424
"CGGTGTGAGAGG" 0.911089008929822
"GGCCGCAGCGCT" 0.838954518502338
"CTACGTTCAGAT" 0.669766225568105
"ATGAGGTTAGGT" 0.513737209940361
"GTCCTTTGTGAC" 0.484266294660927
"TGCCGGTGCATC" 0.345371717540636
"ACCATTTGCGCG" 0.631209011985677
"TAAGACCGCTGT" 0.518442846108617
"TACCTACTGAAG" 0.726652324184161
"TATGGAGGATTT" 0.980960756218944
"CTGTGCACTCAG" 0.623157822819958
"GAGGTGATCAGT" 0.951188779644752
"GGGCGCGAACAA" 0.727058447789366
"AAGTGGATCCCC" 0.742188311775599
"ATTCGATGTAGT" 0.807768156149984
"TAAGTCTTTCTG" 0.858833535548567
"TCCTTTTCTTTC" 0.335764219628496
"ACTTCTTGGGGT" 0.640238253072622
"ATGAGCAGGCTG" 0.797336651506068
"CCGACTGCGAAA" 0.694458838331866
"TCATTGTATTCC" 0.606445516522457
"ACCGTAGTTAAA" 0.456002482016986
"CTAAAATCACGC" 0.662102499580017
"TCCTACCGTTAG" 0.498421952122785
"TTCAACGACCAC" 0.607253631769997
"TTCGGAAACGTC" 0.793872968052121
"GGTATCGAGTCT" 0.721062158418003
"AAAAGATGAGTC" 0.81950744161304
"AACCACCGCGTG" 0.512470411165681
"CGGGGCCACGGC" 0.740038780946616
"TCTGAACTTGCC" 0.375221696255113
"ATCACTATGCAA" 0.427978456984769
"CTGACTACGTGT" 0.596358536019279
"TTACGGGACGCT" 0.7823840812106
"ATTTCACCCCTT" 0.575380879848805
"TGACTCGCTTAT" 0.967143491468271
"CCCAATATCACG" 0.669072952769304
"CGTGTATCCCAG" 0.857692220750722
"GTTTGTGTTCTC" 0.67693388226299
"GGACACATGCGG" 0.393014501677467
"TCTCGGGAGGGT" 0.812508506951955
"TCTTTGGTCTAG" 0.540658149018079
"AGCTGAGCGCTT" 0.660541923606853
"TCAACTGGATGT" 0.680294478662586
"ATCCTAGCCCTC" 0.785433935786435
"GTATGGCATCCA" 0.305703461848047
"TCGAAACGCATG" 0.820688338587728
"CGACATATCCCT" 0.613245273903174
"GCGATCAAAGAT" 0.640860109682781
"GCGCAGTCTCTG" 0.877881126283926
"GCGTATCCTTGC" 0.444508543108707
"TTGCCTACGATA" 0.712249109739849
"AAGGGAAGTCGG" 0.660061166183565
"AGATGGCGGGTC" 0.811448395519647
"TCTTCCCATTGT" 0.928845602776441
"CTGGGTTAAATG" 0.863275370475324
"GGCCTGGCCCAT" 0.446694156232773
"AAATGTTCCTAA" 0.722267980910418
"CGGATTTGGTCA" 0.604984823111311
"GACTTTGATGCG" 0.607059275046089
"TATATGACAAAC" 0.805785740809218
"TCTATATTTGGC" 0.405959549465726
"TCTTGATACGGC" 0.939015556956385
"TGTGCCGCCATA" 0.599395173745461
"CTTAGAGCAGGA" 0.717124856012599
"GGCGGACGACCC" 0.700401356654628
"GTTGTTAGTCCT" 0.533401031783935
"TGATCCCTGGCA" 0.647877240212401
"CCATGCGAGATC" 0.941765782466689
"CCTCCGTGTTCT" 0.468484620036003
"GAATACAGGGAG" 0.9312427879151
"GTTGGATGTAGG" 0.546788179845107
"TGTACATGCCAC" 0.543637748243029
"AATAGCTCTAGA" 0.539559661169991
"CAATCGAACCGG" 0.654063682261668
"CAGCGAGTCACC" 0.712287909014332
"AAACTGTTACCC" 0.562245527690764
"GACCGCGCGAAG" 0.614758818054038
"GTCAACGACTGG" 0.531113248165061
"ACGCCCACTCGT" 0.612123243007499
"ACTTATTCCAGC" 0.725274921826352
"CAGACTCACACA" 0.718003482794197
"CCCTACCTTACG" 0.594538270212871
"GGTAACTTGTGT" 0.373351139863679
"GGTAATTAATAT" 0.554713449672565
"GGTTCTTCTTAT" 0.608943645379598
"TCCCGTTCGGGG" 0.632542166530157
"AGATAGAGCAAC" 0.638045163374887
"ATAGTTGCGGAA" 0.689591146692368
"CATCAATGGGGT" 0.856640702477941
"CTGAGACTTCAA" 0.422324718169155
"GAGTTTTTCTCA" 0.762427175418932
"GCCGGAACAAAG" 0.20663364817031
"ACTCCCTCAATC" 0.894062075293562
"GAGATTTCCAAG" 0.722867362827946
"GTTCATTCTTTG" 0.468899689893168
"TCACGCGGCCTC" 0.469250317961504
"ACGCACCCCGTG" 0.946842189217545
"CAAATGCCTGCG" 0.787668319627238
"CTTAGTGATCTG" 0.695217973967814
"TTACAATTCCTG" 0.74772080489668
"GATACTAGTCTA" 0.783034394751393
"TCGATAGCAAGT" 0.728724732380155
"CTTGTGATCACT" 0.53106261125887
"GTTGTGTTTAAA" 0.656190375537354
"ACTCAGCCTTAG" 0.455378930401788
"GCGCCTATAACC" 0.744249749169516
"CGTATAGGAGGC" 0.680282907887593
"ACACACCGAAAT" 0.871886077212426
"TGCCACGTGGTA" 0.577041476722794
"TGGCAAACCTGC" 0.716759989940464
"ACCCCTCTTGGG" 0.878211706753109
"AGGAGCCGGGTC" 0.503010423018173
"AGTCGCCCAATC" 0.630714080318106
"ATATTATCAGGG" 0.722649648095068
"CCGCCATTCTCC" 0.441426262345958
"CGCCCTAATTGT" 0.918890735414229
"TCTTTTCCGGCT" 0.517750902764999
"TGGTCGGTAAGG" 0.550671806033989
"ATCCCAGGGCCG" 0.364150638626906
"GTCAATAACTGG" 0.80568420728715
"TAAATCGCCTAG" 0.594323883166453
"CAATGTCAAACA" 0.831317083356338
"GGGCCCGGGTAG" 0.619825772699518
"TAGTACGTGTGA" 0.726822150826267
"ACATACACATCA" 0.339771272594184
"ACACTCCCGGTG" 0.826217108641747
"GCAATCTCGAGT" 0.362578648541261
"TACGCTTTGCAG" 0.787462382557852
"TAGATGATACTG" 0.354649961315991
"CATCCCGAGTAG" 0.585079951526919
"CCAACCGCACTC" 0.592533028841457
"GAGCCAACTGAC" 0.668901880859775
"TAGAGATGACAA" 0.543319584668843
"TGCTGTAATTTA" 0.498160493679842
"AACCGTCAAGGC" 0.54335812403004
"AGCATGGCCCAT" 0.680405830874635
"ATATACTAAATT" 0.633309617056593
"CTCAGGCTAGAA" 0.632517100979115
"GTCCTTGTTTTG" 0.789557071595474
"GATATTGACCAG" 0.41719973915155
"ACTCGATAGCTG" 0.428958408273926
"AGGGCACGTAGT" 0.633840830990569
"ATACGGTTACAT" 0.863623311895955
"CCCTACAAAACT" 0.516702247181365
"CTAGAAACAAGC" 0.524037412718614
"CTCCACGCGCTT" 0.661679416135151
"AGGAACTAGTAT" 0.695434965189613
"CACCTTCAAGAC" 0.534914026294
"CCCGAGTTAGAC" 0.77727160965438
"GTTGTGTGTAGG" 0.75974116539247
"AGGACCTAGGCT" 0.825704119416035
"CAGATCGAATGT" 0.60164269503706
"CGGGAAGCCGTG" 0.797012072575609
"GTCGGATCTGGC" 0.501260147605863
"TCTAGGAGAGAA" 0.716330021987553
"AGTCATACCCGG" 0.653459404937963
"CCAGTGTCCCTA" 0.7415839683184
"GTCGGGTCCTCG" 0.578136353341668
"AACGGATAATCC" 0.59935959377095
"TGCCTTTGAAGC" 0.77534529474771
"AATCTCTCCTAC" 0.612686022714326
"GAGCAGGGGCAG" 0.671774730455394
"GCGATACAGAAA" 0.606852396904305
"TCATGTATGGTA" 0.503031024708829
"TCCATCGACAAT" 0.538769593847172
"GTCAACGGAGCG" 0.764319052237146
"GTCACCATCTTT" 0.520411265769091
"ACCATTAGATAT" 0.883618982018418
"AGCTCTTGCCTT" 0.969715410997994
"GTCCCATGTGGT" 0.746495598469308
"GTTATCTCACCC" 0.377880882213125
"GTTATTAAGGGA" 0.506374449992211
"TACCATTGTGTG" 0.708890744623411
"TGCCTATGGTAC" 0.427003068329516
"TTACAGTAGTGT" 0.923469749736346
"ATCAGGCACGAG" 0.634758238839742
"GCAGGACCTGCT" 0.905150032622754
"GAATATGTCCAT" 0.827011277513005
"CAAATTTGTTGA" 0.5807716466553
"CAGCGCACTAGG" 0.672638539698616
"GTCGAGGATCCG" 0.918823228205887
"ATCCCGGAAGGT" 0.747049049303036
"GGTGCATTCGTT" 0.594304213713526
"CACCTCGATTTA" 0.725269699266022
"TATCGTACCAAT" 0.790525449387348
"AAGGGGACACAG" 0.786776748675652
"AGTGGTTCGACC" 0.678165961218672
"AGTTAGTATACA" 0.734318878904399
"CCGCATCGTTAA" 0.503660569551933
"GCTTGCGCCTTT" 0.774338495158589
"TGGCAGAGCCCT" 0.778586652908946
"TGGTTTTGAAAC" 0.502670990899747
"ACAGTGGAGTTA" 0.773509218344595
"AGACTGGAATGT" 0.975470774237292
"CAATATGGGCCT" 0.576890341364487
"CCGAAACCTTGC" 0.628568161409467
"CTCCTCTTCGTG" 0.619343324370525
"GCACGAATCCCC" 0.596841310043263
"CCCAGAGGTATC" 0.691880485476509
"CCCTGACGGTAT" 0.830641363938428
"CCTCTTGCGCCA" 0.504221744691407
"CTAAGCATGAGG" 0.620118086028362
"GAGTGAAGTACG" 0.795228866346811
"GATTCTACGCCC" 0.77760522076625
"TGTAAGCGTGGA" 0.922639983015871
"GGCATATTTATG" 0.515410670558695
"TATGGCGTTGCA" 0.919757411736612
"GAGTCGCTGTCT" 0.564762563702885
"TCGGGACTAAAA" 0.815730640755669
"TTGATGGCTCGC" 0.632064721853133
"AAAAAATCATGT" 0.351405606739989
"ATACACGTTAAT" 0.716307551705208
"ATGGCACGTGTT" 0.110446080379289
"CCGATTCAATCA" 0.530110554396839
"CCTTAGGCACCG" 0.459436855647956
"TACGCCAAACTT" 0.647378794329248
"TCGGCTCTCAGT" 0.743601159658631
"TGGGCATCGAGA" 0.911036769652436
"CTCTAGGCAACA" 0.49140747591393
"AAAGACCCGCCT" 0.765605449584451
"ACTGTTGTCTAA" 0.718002260882563
"TGTTTATGCCAG" 0.559636236782495
"ACGTTGAGGCAC" 0.752263851411959
"AGCGAATAGTCG" 0.55222541932752
"CTGTTTCACGGG" 0.646217679544183
"TAGTTCTCTTAC" 0.74241047839804
"ACATTGATATCG" 0.678009181336341
"AGTTCTGCCCTA" 0.543952728215134
"GGTAGCTTCAAG" 0.6934343551704
"AGCTAGAATTGC" 0.7926351499238
"AGGCCTGAAGGA" 0.786187361944442
"CTGGGCCATTCG" 0.730268358615372
"GCAGAAATACAA" 0.479400561458425
"CCGTGCCAATAG" 0.591730705643564
"GAAGAGGGTCCC" 0.525316089115628
"ATCCGCGGCTAA" 0.949850239220424
"AGAAAGCTCTTG" 0.724804415735282
"ATCCCCATCTTG" 0.603487085934761
"CACTTGTCCTGA" 0.409615165887257
"GATCAGGACCCT" 0.739640026125276
"TTCCGCAGGCGA" 0.68325831335971
"CGAACGTTACTT" 0.580755951870164
"TTGCCTACGCAA" 0.229837944304791
"GAACTCGACCAC" 0.813722354266615
"GAAGGCGCTTAT" 0.766968320724153
"TAGGTGTAAACG" 0.508937892957979
"TCCGTTGCTCTC" 0.740618688891508
"CACACCGAACCT" 0.790168252104569
"GGTTATATGATT" 0.618956344369735
"AGTGGATCTCTC" 0.727284141638239
"CGCTTAGTAATG" 0.934714750226616
"CTCGAGAACCCG" 0.729454632049404
"GACTGAGCTCAC" 0.699701024762997
"GCAATTCTCATG" 0.615277169246487
"TCTGGAAGGGAT" 0.568444692015149
"ACGGGGGGTGTC" 0.614457641772875
"ATGCTGGTCAAC" 0.720191645261493
"CCCGTTCACACT" 0.935481965373297
"GCTCCCGCCTCG" 0.674396814053237
"GGAGCGATGCTA" 0.866029420788042
"TACGAAAGCTGA" 0.713587030022388
"TTAGGATCAATA" 0.731425488191495
"CCTGCTAGCAGG" 0.69899647916261
"GGTATAGAGGAT" 0.83665876556895
"ACACAGTGGATC" 0.26355756152662
"CCAGCCACTGAC" 0.659263857879996
"ATATCACACGAC" 0.492736696627263
"CGAGAACGGTTG" 0.440435849753168
"TGCTAGCTGGAG" 0.763788638784332
"ACCCGTACATAC" 0.845630812187225
"ACCGATCTACGA" 0.719958760413615
"AGAGCTCGTCAT" 0.853831820672798
"GTATCATAAAGA" 0.585160808260092
"TCCTGTGCGTTG" 0.798356536842424
"TGTTCTGCACGA" 0.666836496004171
"AGATGTGGCCCC" 0.503376236170879
"CAGGCAGCGCTT" 0.561927090208046
"CATCTTGTGTTA" 0.723989627623035
"GAGATTGACTGG" 0.730221597475607
"TCCAAACAACCC" 0.7810233444698
"CGAGCCAGGCGC" 0.728452130041273
"GCGAGTTTCAGC" 0.63725100301074
"TACCGTCAGCAT" 0.723047756995978
"AAGCGTCGGTAT" 0.660817754145712
"AGGACATTCCGG" 0.434554270395333
"CGATATACACTT" 0.868892544345189
"GATACACAAGCT" 0.671649858728303
"GGGGTACGTGTG" 0.551913877160922
"CCGCTGGTTTGT" 0.748410227391436
"CCTGTCAAGCAT" 0.423555154799083
"CTGCGAGAAACT" 0.460681450033898
"TTACTTTAACTA" 0.729582481039528
"AGCCTGACTTAA" 0.850877760923487
"CTCCGGTGACCC" 0.411482084566651
"ACCCCATCTGTA" 0.495065168194553
"ATAAGGGCCCTA" 0.394909830139057
"CCCTCTCAAAAT" 0.762933097042686
"TACTAAGCACGC" 0.537564889109108
"AAAGTACGGAAC" 0.742022023688453
"GGAAAGTTCAGG" 0.636427731243634
"GGGAGCCGAAAT" 0.616149791158606
"GGGCCTGGTGTA" 0.755075025380887
"GGGTCCCTTCTT" 0.654134749966002
"TGAAACTTATGG" 0.299107393531034
"TTGCGGTGTCGG" 0.82278143743584
"ACAGGTCGGTCA" 0.445636326639805
"TGCCCGTTGGCC" 0.909444716968783
"TGGATCGTCAAC" 0.40279896273886
"CTCACTAATCCC" 0.451367389295901
"TCCTAATTAACG" 0.446151731561951
"AATTGTGCATTG" 0.567046157806452
"CGAATGTGCAAA" 0.887102579504689
"CTACGTAGCTAT" 0.850572064792883
"CACGGCACGACG" 0.42096082970792
"CTACAAGGCCGA" 0.621629023653361
"CTGGGCAGGTAC" 0.873507597726065
"GGGCTAAGTCAT" 0.0749753570800398
"GTCGGACGCGCT" 0.396228187914661
"CAAAGTATATAT" 0.724602658191156
"GCGCAGCACTCT" 0.621976863625312
"ACCAAGATAAAA" 0.540144225416836
"TCCGAGCAGATT" 0.809728307921327
"ATAGGACTCTTG" 0.758285768266325
"CGTCCAAGTAGC" 0.741263846253179
"GAGGCCTTGAAC" 0.334581181040801
"GCGAGGGCCTTC" 0.815104178475019
"TGCTTACTCCTC" 0.793700315806164
"TGGCCGTCGTTC" 0.61578046617723
"TTCGTGAGCACT" 0.673451408212242
"AATTATTTGGGA" 0.878698248616236
"CATAGCAAAGGG" 0.514406716025452
"CGGCGCGTCGGT" 0.727570829359699
"TAACTACCCATG" 0.79792354720944
"TCGCTAAAGGCG" 0.625011427463876
"TTAAGGTTCAGC" 0.354559585368392
"AATTCAATCGTG" 0.619823935596369
"AGGCCGATTACA" 0.809408041728033
"ATATCACACGAA" 0.424668129418362
"CCATCGAAATCA" 0.791091025704092
"CCGTGCCAAGAG" 0.696466998480484
"CGTGATTAGCTA" 0.522802146630968
"CTACGCAGATGT" 0.775800287733657
"GCGCTCTTCTCC" 0.688563084089238
"GCGTGCCCATTG" 0.497005313669619
"AACGTCTGAACG" 0.346215898142742
"ACCTAGAGGGAA" 0.597042843967067
"GCCTGGCAAGGA" 0.606675810591452
"CATAGCGCCGGC" 0.39423338867418
"GCGCTGCACCGT" 0.607808506908048
"TCGAGAAGAAAA" 0.681803406418259
"TGACGATACCAT" 0.475839821186961
"ACTGAGCACTAT" 0.791259947634474
"GCGAGACGTCTC" 0.671790154179278
"GTGATGCCGCAT" 0.821242404688015
"TAAGCCCCGAGT" 0.695446652455721
"CCAGAGGCGGTC" 0.579877278608452
"GCCTTGGCTCGT" 0.631406671429476
"AGTGTTGCGTCC" 0.83858860406981
"ATATTAACCGAG" 0.756441257487801
"ATCGTTGGATCT" 0.676909465251229
"GAGTCTACGAGT" 0.551871915151597
"GCTGAGTGTGGG" 0.400360258332133
"TAACCCGTACGA" 0.939271652778472
"CAACAGTCGGAG" 0.639228525189197
"GTGTCGGGCAAA" 0.585815223672586
"CCCGACCCGAAC" 0.862597766706314
"CTTACTTAGATT" 0.916637378533272
"GGATGAGCAGAA" 0.658564280775572
"GGCTGACCGGTC" 0.89630818709514
"CGGACATGTCTC" 0.614640519642456
"GCGAGTGTTGCG" 0.761767316339963
"TCGTTTCGACCC" 0.532910403509975
"AAGACACTCGCA" 0.835854566396113
"AAGTCGGATAAG" 0.635127328014896
"ACCTGTGTGGTC" 0.634055703752726
"AGCATAAATCAT" 0.633583015493385
"CTGTAACCGGGT" 0.534652330798465
"GCTGAAGCGCTC" 0.518078595392111
"GGATGAATCCTC" 0.958289014399164
"GGCGGCAGTGGG" 0.803289034300075
"GTATTCCGCTAG" 0.710801157816852
"TCGCAGCCATGT" 0.845585421137517
"ATTGATGGTGCG" 0.355920599305566
"CTCTACTTTAGG" 0.610732933562706
"GCGCAAAGGTGC" 0.53811417263576
"TCCAGCGCCTAC" 0.756594778002158
"GAAGACATTCTT" 0.755313109751691
"GAATGGCCGTTA" 0.651876964279012
"TCAGCGCTTTGC" 0.628078439421057
"GGACAAAGAACC" 0.859665977463169
"ATGAACTCTTTC" 0.630738443976313
"CAACGATGTATG" 0.957557407360903
"CCGCGACTTTTC" 0.591573135183582
"CGGCCGTCTCGG" 0.545620112965674
"GATGCTTGTACT" 0.403511306117262
"GCCACTCCTGAG" 0.478224004549903
"GCCGATCTTAGC" 0.692349203235672
"GGTATGGTCCCG" 0.725861941452415
"TCTAACTCGGCT" 0.367157653317949
"ATATGAGGTTAG" 0.40426566278917
"TCCAATAGGCGT" 0.81404344909597
"GCAAGCATCAAT" 0.758077625493965
"TGATAAGCATTT" 0.671628014847875
"TGGTTCCGTTCT" 0.775464492359414
"AATTCCGAAGCG" 0.993754874567084
"AGACCCAGATTT" 0.850921319784036
"AGACGGTACCAC" 0.323506169845325
"TTATACTAGTAT" 0.728902430049418
"AAGTCTGCCGGA" 0.933025582515223
"CAAATTTGCCGT" 0.888691161009756
"CTTGCTAGGTAA" 0.465770711710187
"TGTCTTCTGGAA" 0.700553068391895
"TTGGTGGTCTAC" 0.675602643533449
"AAATGACGCTCG" 0.702218502957727
"AGGCACCTCTCC" 0.735179084458231
"CTTGGTACGACG" 0.543153242051317
"TAATCGGGGGCC" 0.669708772782942
"ACCTTAGGTGTG" 0.546982367463784
"CCCCTCGGCGGT" 0.489901639558678
"TTTGGTGCACTC" 0.61746522444306
"AGTGGACGGTCT" 0.721108005746973
"CCATCGGGTCCT" 0.709267582263737
"GATGGATAAATT" 0.54764515215749
"GCGACCTGTCCC" 0.60789379537612
"TGGATCATCGAC" 0.554228922469867
"TATTCCTTCCTC" 0.832428267425801
"TGACGGTCTCCC" 0.676723125848082
"CTTGCTCTGGTG" 0.740912862075475
"GATAGACGTTCG" 0.774154151433742
"GCCCATGCAACG" 0.565086367538069
"AAAACCTATTTA" 0.603191271815223
"GTTTACATGCAG" 0.782574616527915
"AATTCCAGCACC" 0.905069894866452
"ACACCCTGCAGT" 0.71284757684936
"GAAGGGTGGTGG" 0.59090851343267
"GCATTGTCATAC" 0.756634872617127
"GGCATTCGCGTA" 0.389306407909531
"GGGGGTGCTACA" 0.616522467373045
"GTTGGCCCGGGG" 0.749719591060668
"TTTGAATGAAGC" 0.613717103125397
"CTCGGCAGGCGC" 0.933776618761809
"GGCCGATCTACG" 0.784437258375955
"TTACCTTGCGCA" 0.578875342863246
"CGAGAATAGCGA" 0.513260439992483
"CGGGACTCGGCG" 0.710298521241742
"TTTCAGGTGGCT" 0.506840910876876
"CAGTCTTGATCC" 0.985687499372627
"CCTGATTCTGGT" 0.663450707835005
"CGTTCATGCCAC" 0.581311406121342
"TGCGATCGGCCT" 0.599195190744363
"AGAGTTCCATGC" 0.564631955848803
"CAATACTCATCA" 0.585518204970964
"GCAAAGTTGCCA" 0.858098230626232
"GCATATTGGATG" 0.616709961528531
"TAGCATTTACGT" 0.534298787313256
"TCCAGCATCGCG" 0.691308750127962
"TCGCGTTCAGCG" 0.742011674922413
"AGGTCGTGGATA" 0.568887843566519
"CAACTCGCTTAC" 0.563482843351575
"CAATCTTTGGTA" 0.901769830136601
"CATGGATATCAG" 0.677732721003819
"GTCAGGCAGATT" 0.933618911530347
"ACGTTTCGCGAA" 0.666151027106657
"AGCTCTCAGCAT" 0.914052002854921
"GACGACTTTTTG" 0.448406602197923
"TGAGCCTTAGCG" 0.398324746406653
"ATTGGGGCTATA" 0.672450446457047
"CCTCCAATAGGA" 0.416906616056279
"GAACACAGAGTG" 0.882452840591445
"GGCAGTCATAAA" 0.876092146137749
"TATTAAGCGCCA" 0.682181393661553
"TTATATGGGCAG" 0.732969573804393
"GGGGGGTGGGCC" 0.865094780197151
"GTGGGATCATTT" 0.64754531687784
"AGTTTGCCTGAC" 0.708688728070932
"CCCGCTACGAAT" 0.508908203496893
"GATAGACACTTC" 0.69219688233263
"TTACACGGTTCC" 0.739999427624469
"GAAGGTCTGTCG" 0.277533995141505
"GTTACACGACAC" 0.837028555473758
"TACTAGGAATGG" 0.525577701580364
"TTAATATACCCG" 0.830368356050638
"TTCAAGAGTAAT" 0.589175852719983
"TTGGGACGTGGT" 0.811263976387704
"AGTTCCGATAAG" 0.441492036449694
"CCTGAAGAAGCT" 0.669385011040554
"GCTCTGCAATTC" 0.815750008666151
"AATACGTTCAAA" 0.685212677245853
"ACGCGCCTCGCA" 0.834988165596339
"ATATTCTGATCT" 0.679868888949524
"CCAAGTTGAATG" 0.651142114179974
"TGCGGCCTTCCA" 0.955597100021479
"ACGCAATCATAA" 0.661667098495728
"ATCAATCTCGTT" 0.868407831423052
"CATATTCACGGC" 0.512416638630554
"CTTCGTACGCAT" 0.841007479306706
"GCTGGGTGTAAG" 0.725908179069616
"TACGTGGTTTGT" 0.737154185279257
"TTCACATGCGCT" 0.601029457797241
"TTGATGCGTTGG" 0.721178032999002
"AGGCGACAAATG" 0.342729264295693
"CGTAGTTGTTTT" 0.683657233069338
"GCAAAGAATTGC" 0.717689892173237
"ATTGCATCAATT" 0.617283640502321
"GCAAACATTTAT" 0.599400755568014
"GTGGGGAACCTC" 0.677285531488562
"CAGAAAATCACC" 0.456683030384974
"GATGTCAGGAGG" 0.603363145307878
"GGGGGCGAATAT" 0.927875347200871
"TTGCCTATTTTC" 0.894878107935457
"TTGGTACCTTTG" 0.733704811691239
"ATTCACTATGCA" 0.629311813390921
"CGACAATTTGAC" 0.624762009281828
"GTGGCGATTATA" 0.434192751568145
"TTCGCTCCGAGG" 0.276049849205586
"TCAGTTTAGATA" 0.546185997588221
"TGGGTAAGCTAT" 0.570234149187357
"AAAGTGTGGTCG" 0.896786129422725
"GGCGCCAGGAGG" 0.54311720802148
"ATACTCCTGGCT" 0.569544199674442
"CCCAGATGGCAG" 0.538659141750259
"CGCCCGTCGCAA" 0.561545904688087
"AACTCATGTCAT" 0.648549827587036
"AGGCAGCTCAGA" 0.642550894532854
"CATCTTTGAGTT" 0.501162859542016
"CCTGAGAAACCA" 0.524761297721485
"CTCAGACCATAA" 0.693047792236254
"TAATTGGCTCTA" 0.630280754350243
"AGAGCCGAGCCT" 0.844607376074666
"CTCGGGTAAGGA" 0.61289436209254
"GTTGAGGCTATC" 0.765409069766436
"TTAGTGTGTCGG" 0.514896593386053
"CGGCGCACCAGT" 0.666001539203089
"CGTCGCTGCTAA" 0.911124147518276
"AAGGCCACAAGT" 0.865402307642043
"CAAGCGACCATT" 0.629313355966691
"GAGGCTGCCGTA" 0.443287721908319
"TACGTGGAATCG" 0.64378771301226
"TTTTGCTCGTGT" 0.894165817106296
"AGAATCTAAATT" 0.577074046367744
"AGCTAGCGACCC" 0.722938040713427
"CGGCGGTTAATA" 0.914757485917667
"AATTAACCGGCG" 0.55302014724298
"ACGTCCTAGACG" 0.654722412576873
"CGCTACGCATCT" 0.394257767024067
"GTGTCCCCATGC" 0.556530266861946
"TCCACCGTCGGA" 0.557348207644894
"AGAATTGGAACA" 0.713017424134926
"TTCGGAAAATCT" 0.728829585840119
"AACGGTGGTATG" 0.679151794593757
"AGAGTTTGTTTT" 0.722366504287631
"CTCAGTGTTGGT" 0.568536631016473
"GACGTGCCGTGC" 0.585932837491782
"GCAATATGACAT" 0.717062308538173
"TTTTGTAAAGCA" 0.729125016286008
"CATAACTTTGGA" 0.681330378351702
"CTTGGGTCTATC" 0.448222344632729
"CCTTAATGTGAA" 0.62644401453652
"CTCATCGGGCCC" 0.809897255633773
"TGGACGGACAGT" 0.880725289681558
"AACTGGAATTTC" 0.707948155491004
"ACTACCAGCTGC" 0.716472609020535
"ATAAGTGTATGC" 0.799144177406327
"CAGCGAGGTGCG" 0.725242912395225
"CCAACAATATCC" 0.741713516844166
"CGCTACTCTCAA" 0.674167917820674
"TAGCGCTTCCAA" 0.947055602941368
"GATTGGTCACGA" 0.723192799483199
"GGCCCACTCCGA" 0.28713876350215
"TTCGTCGTTGGA" 0.930352098436008
"ACCCCTAGTAAA" 0.57111880634111
"CATAGAGCCAGA" 0.46558261429599
"GTACAAGGTGTC" 0.776576088068247
"TTTGTTATTATA" 0.6921616456849
"AACCCCTTATTG" 0.608564220645252
"ACGCGTTAAGCT" 0.575202136754772
"CAGTGGGAGTCA" 0.778034875598432
"CCTGTAGTTCCG" 0.475608393048335
"GTACACGTTAAA" 0.810047542531467
"TGTTGTATATAT" 0.698752316986526
"CCTCTGTTTCCA" 0.589765902780758
"GCAACGTTTTAG" 0.343102723624053
"GCCAATCGCAAT" 0.485431478748543
"GCCATAACTCAC" 0.738208244152099
"ACACAACAAATC" 0.839739679284408
"CGAAGAGCCTCC" 0.829446449775966
"CTACCTGTGTCA" 0.440416783294458
"GGAATCCAGTGG" 0.552717363072807
"GGGGGCAGTTAC" 0.632378038130766
"ACTGGCATGGTA" 0.395392847288051
"CTATTATCAACT" 0.839727071845816
"GCCATGAGAACG" 0.5403556763393
"GCCCGTATCCAC" 0.489270789262226
"GCCGGCTCATAC" 0.699224000424311
"GCGCGCCGAGTC" 0.685047808418686
"TAGGGTCGTCAA" 0.681506805133299
"TCCGAGGTCCGC" 0.640954572550281
"ACACCTTTTCCG" 0.74438146465421
"CTAATTGACAAT" 0.73651029917379
"AGATCGATTACT" 0.750840606605088
"ATTATGGATTCC" 0.648285281499982
"CGTGGTCTTGTT" 0.767951722647961
"GCCCGCTGGTCG" 0.366340149147946
"GGACAAAGCCCC" 0.786640891053421
"GGGCACGTTAAT" 0.522177229494065
"AGGTTTAACAAG" 0.575289241337587
"ATGACTCGAGGA" 0.92287630096503
"CGATCGTAATGG" 0.603289811464025
"GGAACCAATACT" 0.702503265346341
"CGCTACATCCGA" 0.560735384231512
"GGGCCTTCTGGG" 0.626187587200525
"TTGGCCTTATAC" 0.688610236780013
"CCACGTTCTAAC" 0.687178997639061
"GAGCCACGCAGT" 0.459010138683544
"TAACATTAGCTG" 0.523357960670346
"AAAGCTATCCTA" 0.743557248907972
"ACTAGAGCTGAG" 0.737307852850341
"AGCCTCGGCCCC" 0.493038860768716
"GAAGCTTCACTC" 0.345946389418851
"TATTTACGGAGC" 0.891991754144952
"TCATACGCCTGA" 0.626848142703856
"TCGGTCCGACGA" 0.921264814797345
"TTGTGTGTTATT" 0.626107394933925
"GAACGCTCGGGT" 0.361497907495177
"GTTGAGATCTAG" 0.332969366336047
"TAAAAGCTCTAC" 0.791938203405855
"ATAACCAGGTTT" 0.529358061283462
"ATACTATCCGAA" 0.829809436022694
"CAAATAGAGTTG" 0.941375481060906
"CGATCTCTCGCG" 0.475783293893571
"GTTACCATTCTG" 0.641504788602657
"AAATGAAAAGAC" 0.637392121841826
"GCACATGGATAC" 0.786221711030824
"CAGTTTGTGCGT" 0.483971332759557
"CTAAGTACCCAC" 0.551479083228696
"GTCCAACCTCCA" 0.648144414394494
"TTGTTTGGCGTG" 0.458994780144262
"AGTCGTACACGG" 0.283689142539586
"CGTAGCCTGGGA" 0.707281741958891
"GCATTGGGGATC" 0.888367548080597
"TTTAGAGCAGAC" 0.628145747040404
"AACCGCAGGGGT" 0.822420613428408
"CGCGCTCCTGGG" 0.925346155860398
"GACCACGAACTA" 0.396634717223349
"GAGATAGTGCGC" 0.637363241914706
"GCATGAATCATC" 0.561888236465698
"GGACTTTAATAG" 0.613851736903992
"TTTCCGCCGGCA" 0.731270146128856
"CTAACTAACCCC" 0.446731053922907
"CTAAGATGGTTC" 0.632937990231356
"TTAGCTGACTGG" 0.578973654774158
"AGACAGCCGTCT" 0.663632274104148
"CACTGTCTTCAC" 0.787865030993662
"CTGACCTTGGCA" 0.569812941134376
"GCAACGCGCTGC" 0.63692688549446
"CGGCATAATCAT" 0.462530564369994
"GCCACGGGGGCG" 0.859416866653556
"GCCGGATGTCTG" 0.692659977282103
"TATGCGCAGAAT" 0.722707893797361
"GGCACGTCATCA" 0.704944302864285
"TCGAGGTTTTTG" 0.57893695860121
"TTCGCCGGGGAT" 0.730993634705674
"CGGAATGCTCCC" 0.651330040556496
"GACTGAATATAC" 0.784858779379476
"TGAACTAATTTT" 0.678839237300842
"CCTAGTTGGATA" 0.541245439425752
"CGCCGTCCTCTC" 0.434374757641815
"CGCGGCCAGGGA" 0.926924956159547
"CTCATTTTCCGC" 0.451056825126243
"GAACTTGAGCTG" 0.566486712470016
"GAATGTCCACGC" 0.460246278737393
"GGCGTTGCTATC" 0.860388824637548
"GTGAACCAAACT" 0.547215103883387
"TCGTTGGGGTCG" 0.760104239795946
"TTCTGTGCTGGC" 0.502980629153983
"AGCTAGCGCCGC" 0.581329875232377
"GGATGTGGTCTT" 0.656196724217968
"TTCAAATGCTTT" 0.770548946723743
"AGCAGAGACTTC" 0.938577574163728
"CGCAATGGGGGC" 0.604742991034168
"GTCTACAGCATT" 0.654538348032148
"TTGCTTCATGTA" 0.993880606486356
"CGGGCCCGCGGC" 0.473117438368264
"GCTGTGTTTGTG" 0.634991395940605
"GTCAGCTAAGAT" 0.630197867047271
"GTTTGAGGCAGG" 0.638582338215566
"TTGTGATTGATT" 0.696055733809851
"AGAGATCCTATG" 0.686173565359594
"ATAGACCCTTCA" 0.737919906335188
"CAATAACGTTTG" 0.833763643708821
"CTAGCGAAATAG" 0.701077274607855
"TAACCTTTTGGC" 0.266838025983813
"TAGCGCGTCCAG" 0.675924480603116
"ACCAGTCACTGC" 0.517991288015497
"ATCGCGAATAAA" 0.690137164883404
"CGCTGAGCCACA" 0.603518255066229
"CGTAAAGAGCCA" 0.572791364814849
"TTTCAAGGCATA" 0.572141077731684
"ACGCACGCGTGC" 0.58317834523726
"ATGGGGATCCTG" 0.497121955220652
"GACCAGATACGG" 0.603273354332072
"GCTTTCGGTCCC" 0.749531844924299
"CCTCCCAGATTA" 0.611018182299434
"GAGCTTTCCGCA" 0.830909603786033
"GATGCGGTGCTT" 0.797827889039195
"GCGCCTCCGAGG" 0.792841083474655
"GTACCCGAAACC" 0.415845903942741
"AGAGCATAAAGG" 0.53690477501735
"CCAACACGATAC" 0.542226764985099
"CAGTATGCATTC" 0.728444575170263
"CTTGCAAGGAGT" 0.423798662771985
"CTTTTCAGAAAT" 0.562794010926005
"GAGCTCGATCCT" 0.765374691031961
"GAGGATATAAGG" 0.708915583771596
"GCTCATGGCCTA" 0.786664235782905
"GTCGCAAACCCG" 0.462569123854711
"TAGTCTCACCGC" 0.511501106327079
"TGGCCCTTGTCT" 0.30030172585654
"ACGGTATCCTAA" 0.687388233977794
"CCTAACTAAGCA" 0.731526911819161
"CGCTGATTTACT" 0.887042272236766
"GCGCCCATGGTG" 0.614365740749546
"TAAGTTACGCGG" 0.688554997477134
"TAGCTTACGGTT" 0.67918441317215
"TCGGTGCCTCAC" 0.651470316530426
"TGCTACAAAGAT" 0.609618785718848
"ATTGTAGCGCAT" 0.332090916793421
"GATGGGTCCGTT" 0.760831492608951
"GTTTGCGTGAAT" 0.598466370167311
"AGTGGGTGAAGT" 0.65684310643137
"CGACGCACGCTC" 0.785907326747023
"GCGCTCCCTTCG" 0.608559367911063
"TCGGTATGCTGT" 0.613932583840931
"GTAGCTAGTCCG" 0.711703424080671
"GTTGGGTAACAA" 0.696908098813395
"CAAGTCACTAGA" 0.34814182219202
"CGGTAGCTTGAC" 0.6815697744913
"GAACGTGGGCAT" 0.48362595530507
"TGATGACCTGCG" 0.577426255861128
"CGAGCTGAGGTA" 0.925858078506758
"GACTCTGACGGG" 0.591553785878146
"GAGCACCCACAC" 0.564663057745293
"AAACCGTGGATA" 0.688137629229063
"ATTGTTATCGCA" 0.556373108193221
"ACCTGATGATGT" 0.663578573341625
"GATGTTTCCAAG" 0.740343559148729
"GCTGTGTGTCCT" 0.597831958417478
"TGGCGTGCAACT" 0.512502913161681
"TTAGGGTTATTT" 0.802766304423968
"ACCACATCAAAG" 0.828239178964494
"AGTTGATGGCAT" 0.814537833471819
"CCTCCCGACTCT" 0.66327647853517
"GGTTCGTCGGAA" 0.653537679479307
"TCAGATTGAATT" 0.317505748245688
"TCCATTTGTATA" 0.695245931068341
"AGGAAGTGCTCC" 0.956593770035118
"AGGATTTTCTGC" 0.771494590894287
"AGGGGAAGTAGT" 0.745798936601693
"CACGCCAGCTCT" 0.582794228618964
"CGAGGGGGGTAG" 0.794702784531693
"GGTTCAGGTCCT" 0.452259780600627
"TCCGTGACCTGT" 0.695992466053067
"TTTGTGATCTGT" 0.596724563995364
"AAGATTTCTCTC" 0.612565857275574
"CCCGATTATGGA" 0.792158849937385
"CTGCTGTGCGAG" 0.52105107224511
"GTCGGTGGAAGG" 0.260678073165511
"TCCGACCGGAAC" 0.974286243060147
"AATATTACTTGA" 0.517219729300012
"CAGTGAACAACG" 0.508043449742782
"GGCGTAATAGAG" 0.548940828443027
"TGAATCGTCGAC" 0.42672603303037
"AGCACCATGAAC" 0.763134924356761
"AGCCCTTGCGTT" 0.665814255240606
"AGCGCATCCACT" 0.692616011320013
"CGCTGTATGGCC" 0.805863877068886
"CTACTATACTCG" 0.631465606593153
"GCATCGCTAGGT" 0.58230279949655
"GCCGTCGAAAGT" 0.702919135878089
"GCTTCCCATGCT" 0.627631672154231
"GGCAGTTATCAC" 0.441009185712068
"GTATTACTGGTC" 0.781640107097017
"CCGAGCGATCCG" 0.934732989683829
"CTCGCCCTCTCA" 0.543096945539152
"GACTTAGAGACA" 0.766876115145146
"GCAGCGAGCCGT" 0.483357021920561
"GCGGTGTGTATT" 0.794716423242977
"TCGCCGAGCTTT" 0.825873147761527
"TGTCACGGTTGG" 0.760920575460842
"TGTCCGAAAAAA" 0.971948066348616
"AAATTGCGGTAT" 0.649148217436265
"AGCTTATTAACG" 0.571309414145724
"AGCTTCATCTGA" 0.628528117204343
"ATTATAGTTCGT" 0.577503211940586
"CACTATACGCTT" 0.31734803673509
"CGATAACCTAAG" 0.880822068740655
"CGCTTTCGACAA" 0.890748229688547
"GCTTTCCACCCC" 0.623600107236062
"GGAACGTCGCTG" 0.63708802639772
"GGTCGAGCGCAT" 0.756045770504428
"TAGTTACAATTT" 0.438688964444417
"TCAACAACGAGT" 0.650454387955114
"TTAATAGGTCAC" 0.477950429488832
"AGCCCACCCATG" 0.646965386757242
"CACCTCCGTACG" 0.528103628626444
"CCCTACTAGTCC" 0.552227827203375
"CCTAGGCGTCGG" 0.849757373192516
"CGACGTCGTTGA" 0.352710112651693
"GGCCTAGTAAAC" 0.849987256438777
"GGGTGTGAAATG" 0.638307060196747
"GTTAAGTTTCAT" 0.670795569479183
"ACCGAAAAGGTG" 0.811387077839938
"GGCACTATTCGA" 0.602785502991599
"TATTACACGTTA" 0.215236681495502
"AAAAACACCAGG" 0.578692608394953
"ACGGTATATACT" 0.383672897222827
"AGTGGACTAGCC" 0.720553148839699
"CATTCAGCATTG" 0.686601778990482
"CATTCCCTATCT" 0.469033970806552
"CTAGCCCACACC" 0.350536681633189
"TGATTTCTGTCT" 0.753187868305843
"AACGACGATATG" 0.606812439944388
"ACATCCCGGTGC" 0.574970284890965
"ACTTCTCATGAT" 0.519438060653081
"AGGTAATTACGT" 0.125112093060817
"AGTGTTACCAGT" 0.627510241287292
"CCGATTTCGATT" 0.823169275614027
"CGCTGTAGAGAA" 0.609646142237574
"GGTCAATCATGA" 0.533285430024931
"GGTGTAATACTC" 0.740510861662524
"TAGAAGACGGGC" 0.298112255058112
"AACTATTAGATT" 0.590470679310128
"GAAAGAATAAGC" 0.611881480421289
"GACCCGGGACAT" 0.541959374191082
"GTCGATAAGCAT" 0.291702868432469
"AATCGGGTACAG" 0.766107396692821
"AGAAGAAATGAT" 0.487953211193566
"CAGTCACTGGCC" 0.592204439154233
"GAAAACGCCCTA" 0.581603515809376
"GTAACTACAGGC" 0.832799082285052
"TAAGGTCCCTAA" 0.499492204793592
"TGCCGGTCCACT" 0.634244434838577
"TGGTAGGCTTGC" 0.514793136214612
"AAGCATACATGA" 0.911405061455247
"CTACCTACCGTA" 0.866984097910878
"GCGATCGCATCC" 0.493392448324265
"GCGGTCCGCACC" 0.991313103937574
"GCTTATGACAAT" 0.958535562435496
"GTCGCCTTTTAG" 0.714086758093367
"TGGGTCTACAGG" 0.309553303619278
"CGGGAACGCCAT" 0.523285316225571
"CGTTTCAATGAC" 0.489216129156843
"GGGGGCCTCTCG" 0.589241163332192
"GGTAATTAATGG" 0.599117778115521
"GTGCATTGAGAG" 0.70596612442999
"TGCACTCGCAGC" 0.593677500971383
"TGCTTCGAAAAT" 0.448153582148818
"TTAAGTCAATGT" 0.547955125547413
"AGTAGCTGGAAG" 0.203200207018413
"ATGGCTAATCCA" 0.525429170786279
"GAGGCGTCTGCG" 0.754183934366705
"GTAAACCCTTCA" 0.824411360141906
"AAGGATTATTAT" 0.650146421329647
"ATGAGTTCCTTT" 0.562944968743654
"ATTATGAGCGGT" 0.75265614458789
"GAGATAATCGAT" 0.57706521725302
"TGCTCAAATATT" 0.801685677738032
"AAACGATTCGCA" 0.685163096911378
"AGAGCTCCCATT" 0.967172025803176
"AGCTCGCGAGAG" 0.937785785082931
"CTCGATTTTTAA" 0.715183785686586
"CTTCATTAATGT" 0.690154591682591
"ACGAGAGAATGC" 0.68712338199519
"CTAGCAAAAGGT" 0.83216136938135
"GCGTTAATCTCG" 0.303799580956525
"TATGTAAGCATC" 0.837728206363801
"TATTGGTAAACA" 0.715157812515747
"TCGACGATTGAG" 0.714369652852729
"TGACTCCGTAAC" 0.506930922018565
"ACAATTAGTACC" 0.899770882604734
"ATTTCAGAGGAC" 0.881703910103331
"CAGTAAGAGGAG" 0.641856316320976
"CTACATCCTCGA" 0.605316458130883
"CTTGCATCCGTA" 0.777446280094705
"GTGTACCGTCGT" 0.370712026305447
"TGCCCGACCTCT" 0.862276762784113
"ATCTTACTCAAC" 0.566248442741911
"CATGCCGCTTCA" 0.625589265657376
"CCTAGCATCTCC" 0.681970455584306
"GCGCTGGGACGG" 0.887860420526173
"GGCGTCATAGTC" 0.715849395487252
"GGTCCCCCCTTA" 0.522353964559804
"GTATGCTGCCAC" 0.482630975392913
"TGCCCTAATATT" 0.572980441742607
"ACCAGACCGTCA" 0.779266551302498
"CCGTGGCGAAAG" 0.533600353323117
"CTACCTTACTTA" 0.551845712895903
"TCCCTCGATGAC" 0.810267161846947
"TCTCAACATGCT" 0.691825749919499
"TCTGACCGTGTA" 0.919692647414003
"TGGTGCATGCAG" 0.422584238768167
"AGCGCGGTAAGA" 0.634073718288143
"AGGGGATCACAT" 0.977841208156788
"CAGAGAGCTACT" 0.873914028596172
"CTTAGAGCCACG" 0.525693901526367
"GCGATATAGCCC" 0.944305203763708
"GCTGCTCAATGC" 0.520770189720065
"AGGTGACGTTTA" 0.585449019587114
"CCATGGTTAGAG" 0.577605932654154
"CTTCACGGCTTG" 0.709856866991592
"GCATTTTGTCGG" 0.781980118818475
"GGTGTGATATGA" 0.622320345062872
"TTATGAAGTCGG" 0.568380495799881
"TTCCGCATGGGA" 0.586500395256547
"ACCCATTAGTTA" 0.461238455462261
"ACCCCTTCATCG" 0.622505064049619
"GTATCTTCGCAT" 0.784489292958879
"TAGGCTACCGCA" 0.738298380346812
"ACTTTCGTAGGG" 0.80194623542452
"CTCTACGCACAA" 0.724423957040341
"GATGAATACAGC" 0.529777440797093
"GGATAACCTCAT" 0.699833195346293
"ACGTGGGAGACG" 0.790367949194396
"ACTCAGAAGAAG" 0.841580454813582
"ATCGGCTAAAAC" 0.435710073627521
"CAACTCACCGTT" 0.724613889648742
"CCCAATGCTATG" 0.80057662461655
"TCTGCATCTGGT" 0.688554952561924
"TGAGGGGTATTA" 0.777333327787652
"TGGCGTTGAAGG" 0.534909801150119
"AAGCGGTCCCCT" 0.806990291236289
"CATCGGCAACGC" 0.652187327517411
"CTGGTCGGTTCA" 0.856794602841909
"GAACCAGAATAT" 0.594973549067335
"GGAGTGTGCGAC" 0.751567957046112
"GGCCGTGCAGTC" 0.637612121129109
"GGGCTGTCACCT" 0.591023033101962
"GTTGAGCTTCTC" 0.858265984370665
"TACCCAGTAACG" 0.914869088707095
"TCGTTTGAGACA" 0.801084188627939
"TGTAATATCAGC" 0.863746783010991
"AGGCAGCCTGCA" 0.529369080538051
"CATACTTCCTGG" 0.813487505218534
"GAGAGAGATCGA" 0.53490289045601
"TCGGCCAGAGAC" 0.488964964803503
"ACCGTAACTCAC" 0.601993022843396
"ATACTGGGCTCT" 0.342114693305681
"CACATGTTGTTG" 0.756822849670515
"CCTCATGCGAGC" 0.884691892122263
"GGACTTTGATAA" 0.667201702191396
"AACCGCGTGACT" 0.615742265254648
"ACGTGGTTAGCC" 0.589402556089341
"AGGTCTCAGTGA" 0.442427251925873
"CTCATAAGATTT" 0.685452215912743
"GCCTTGGGCTAC" 0.498565910296209
"GCTATTGACTCG" 0.666058908131135
"GGCTCACGGTAT" 0.677522662436907
"TAGATGCTTGAG" 0.640523068376259
"TGCAAATCAGCG" 0.72316967503547
"TTGGGCAAAAGT" 0.788725905103945
"AGCAAGACTGGT" 0.494602419249826
"CGATTACAGCGT" 0.692041260075398
"CTCGCTTGTAAC" 0.780610939732504
"AAAAGATTCATT" 0.838868196571542
"CAGAAAGAGAGT" 0.646477998552764
"CGTCTTTGTCTC" 0.54890342853294
"GACCTTAGCTTG" 0.642606364832506
"GAGACTTTCAGA" 0.527813243367141
"AAAATACGATTG" 0.746095094939577
"AAACAGAAAGTA" 0.573808504679849
"AAGTTTAACTCG" 0.725738423322914
"ACTATCCAGGGG" 0.654530237023476
"ACTTATTCCAAC" 0.679165197291974
"CGTCCCCCGCAA" 0.774047461328049
"GCGTCGACTGTG" 0.303315863616515
"CCCGGCCATCAT" 0.701303521422051
"CCGAACGGTGTC" 0.680553242263
"CCGCAGCACCCC" 0.698171214393077
"CGGGAGCGCGGC" 0.879775727395713
"GCCAATTAAGGC" 0.416142067436994
"GTATAGGCCCAC" 0.600391248723566
"GTGTATTAAGAG" 0.781390419963957
"TCCTCACGATGC" 0.535252177674545
"TGTAGACCTCCC" 0.60429809813169
"TTTCCCCTTATG" 0.624957008770296
"ACCGATGGATGT" 0.701782775357608
"CAGGGGCAGGCT" 0.865137966872046
"CTGAAACACCAT" 0.739539592609264
"TACTAAAGCTCT" 0.7011442041645
"TGTCGATAAGAC" 0.813607856717142
"AGGTCCGTTGCG" 0.848851224486658
"ATCCCCGGTATA" 0.802227055808888
"CAGGCCAGCGAG" 0.907116897669274
"CCGTCTATCCAG" 0.646200664110515
"GCTGCTGTTATA" 0.960648841815271
"AACCATACAAAG" 0.562025842256684
"CCATTAACTGAA" 0.730234270743401
"CTAGCTTCACAC" 0.832988997635913
"GATACCGCCCGT" 0.548474193056895
"AAGGTCTACAGG" 0.813223210910387
"AAGTATCTTTAT" 0.805862926141642
"CCACCTAACCTT" 0.742852924731222
"CGCTCTTTTCGT" 0.582317986118282
"CTCTAAAGCCGA" 0.435559799203562
"CTGTCGTCTTTA" 0.722269776984715
"CTTTCATAGCAG" 0.754032648363131
"TCGCCGGTGATT" 0.825445256912283
"ACATACTGGGGA" 0.346553814779466
"ATCAGTCAGACT" 0.65631288153506
"ATTCATTAGGGC" 0.562695580806549
"GGCCCGCCTGGT" 0.521158793499786
"TAACGCCGCGAC" 0.596126465439289
"CATACGTAGTCT" 0.674672330586457
"CCGCGTATTCAT" 0.525225943667448
"GGCGGGTCGTGC" 0.471744013836469
"ATTGCTCATTTT" 0.518850119281682
"CCGCGCGATGTT" 0.854789855093319
"GATTCATGAGAA" 0.52455039768772
"GTCGAGGGGTTG" 0.841593015572809
"ACCTTCGTCTCA" 0.634174198057043
"TCTTGACCTACA" 0.480733318702248
"TGCGATTCTTCG" 0.861599089193886
"TTCGATGAGTAC" 0.712134580797189
"ACAGCGGAGAGA" 0.89668712825613
"AGCAAGTAACCC" 0.940286782112617
"ATCCCTCTTTCC" 0.450702137050245
"ATGTACAGTGCA" 0.512367872684775
"ATTATCCCGCAC" 0.537077335720225
"CGACTTCGTTGC" 0.626980763102606
"GACAAGAGCACG" 0.69093833678942
"GCGTGCTAGAGA" 0.467627363220967
"GGCTCAGCGATC" 0.507807659393516
"GTATCGTGAAAG" 0.472405748096551
"TCGGGCCAAATT" 0.788590353561408
"TGTATCAAGTAC" 0.82913455902049
"TGTCACGCAGGC" 0.798919889918784
"CCCGACTCTAGG" 0.851704732813927
"GAACATGAGGTT" 0.761744563918626
"GACACGCCGTCT" 0.756273601170099
"TTGTACCATTCA" 0.612188486708104
"CGCGTAAGAATC" 0.652849614414722
"CGGGATCATTGT" 0.65472087585473
"GACACACGGATG" 0.775886842288611
"GGCGGGTAGCAG" 0.690621638223726
"TGGCAGAAAACA" 0.642126916295803
"TGTACGAAATCG" 0.482425953414898
"ACCCCTCACGTA" 0.742182299934815
"ATTTAGCTGTAG" 0.800078556850298
"CTGCCATCGATC" 0.925082951537272
"GGTCGCTCTCTT" 0.677902581488188
"GTGGGAAGCCAT" 0.655833938049671
"TCGGCGCAGCAA" 0.781095820161352
"AATGTCTGCGGA" 0.678429258841894
"AGCAAAACTAAG" 0.680149614228311
"AGCCCCTGGCGC" 0.343865144084868
"AGCGGGGCTAGT" 0.449222645111008
"ATAAACGCCGGG" 0.42531180644616
"CGAACAACGTGG" 0.432573880804031
"CTCGCCCACAGC" 0.702848063607037
"TCTTCTTGAACA" 0.766759203718453
"TGGACCAAACGA" 0.564155619127949
"ACATAGTGTCTA" 0.78977363824528
"CCTAGTCAGGTC" 0.646797584355585
"GGGTTAATGGGC" 0.769917919323563
"GGTTGTGTCCCT" 0.547643337852708
"GTACCTGTCCTA" 0.766846386385441
"CATTTAAGGTCG" 0.717978239081139
"CCCTCCTTCTCC" 0.75544698485358
"GCCACGTCCAAC" 0.656171991562741
"GGTTCGAAATAT" 0.355147454935484
"TTCGACTGGGTC" 0.715970624384182
"AACACTCATATG" 0.628469259699005
"AGCGTAAACGGA" 0.77525473866255
"ATGTCCCTTGGA" 0.267041828453285
"CATACCCGTGGC" 0.607069280079021
"CTAAACGACCAT" 0.64095280797552
"CTACATAGAAAT" 0.533001767855271
"CTGAACTAGACG" 0.615051315436463
"TACACTTGTCGC" 0.559666897224326
"TAGACTAGTCCG" 0.403389680171522
"AATAACAACTGA" 0.58623585926493
"AGAATATTCATG" 0.838903867493993
"CATGGCCGACTA" 0.20171552732628
"TAGATGGGTTTC" 0.426987340677764
"TCGTCATTAGGG" 0.698950666580755
"TGGTGGTAGGGG" 0.401744141035824
"CCGGGCAACTTA" 0.652334921095453
"TACCCGTAACCG" 0.746040707152948
"AGGCCTCCGGGC" 0.66256749170447
"ATGGCGTGAATA" 0.724666872528804
"ATGGTGCCGGAA" 0.45670833527058
"CCCCATGCCTTG" 0.554938108514943
"CGGTTATCTAGA" 0.674865136738532
"CGTTACATGCCC" 0.540450017358298
"TACTAGAATGGG" 0.69832740109795
"TGGGAGCATACG" 0.839436809967222
"AGTCGACTTGGT" 0.692200022765466
"TGAGGGCTGTTT" 0.734980886403875
"ACCCGTTATATG" 0.461805156034854
"CACCCCTTTGAT" 0.666601960368813
"TCTACCCGACGT" 0.585235346233484
"TTCTTTAAAGTC" 0.605807143919093
"TTTAGTGCCTCT" 0.686513239179932
"CATTCGATACTC" 0.695069094940772
"CCCACGGTTTAG" 0.586063027300112
"CCCAGATGGGGT" 0.750922482629279
"CGAGTGGCTAGT" 0.812055543320117
"GATAACAACCAG" 0.465798584761565
"GATCAAGACTCC" 0.720392421507693
"GCCCAGTATTAT" 0.327727899915518
"GTTGGGATCTTG" 0.81981641731594
"AATAGTCCTCAG" 0.649214892835439
"AGCTATGACCTG" 0.663795298624922
"AGGCGTTGCTCG" 0.682016936818304
"ATGCTCCGATTT" 0.507811354220165
"CAGGCTGGTCAT" 0.564443509383238
"GGCAAAATATTT" 0.600236571816271
"TATGTACTGAAT" 0.838399117180401
"TGTCGCAACTTT" 0.818331476807066
"GGTTCAACAGCT" 0.732847519187922
"TATTGGTGTAGC" 0.549112971094866
"TCGTACGGCGCT" 0.61635513607267
"TCTATGTCGAGT" 0.56639449153613
"TGGCTAATAGTT" 0.933254080595613
"GCTGTGTATGCA" 0.555642359053376
"GTTGGCATGCTC" 0.733764992045668
"TAACTTATCAGA" 0.550577732310682
"TCATGAATTCCA" 0.506877992660577
"AATCGCCTACGG" 0.630621107085468
"ATCACACTGTAC" 0.527070372309388
"GGCAATCCCAAA" 0.739245092329283
"GGGGGACATTGG" 0.520914873099475
"TCTACCGGTACC" 0.612615191424657
"TTACCTCCTTTA" 0.598423231157979
"GCGCAGCGAAAG" 0.504900266489235
"AGGGCTTTCGGC" 0.880032461021423
"ATATCACACGAT" 0.558006404765007
"GAAAATAGTAGG" 0.914973174800207
"GGGGCTAGTGAG" 0.81777358809067
"TGCCGGCATCCT" 0.795897973113061
"TTGGATCTGAAA" 0.608837294563053
"CTCTAAACGGAG" 0.906933446888611
"GATTAATCCGAG" 0.898469340294057
"GGACGTGAGGAA" 0.884278483521553
"GGCAGTTTCGAA" 0.360143129948388
"GGGTGGGATTGC" 0.655483059239685
"ATCGTAGCTTCG" 0.70851265573051
"GCGGAGGCTAAG" 0.482751634445657
"GGATTCGAAGTC" 0.557166227682107
"GTCGCATCTTTT" 0.852507001601083
"GTTGACAGCCTG" 0.526971920143886
"AAACTCGGTAAG" 0.570359977251142
"AGCAGTCCGCAC" 0.628559218478709
"CGGCATGAAGAC" 0.605567409421408
"CTGATTCTCGTT" 0.723424427755314
"GACTTAACGTCA" 0.484075596712859
"GATAAGGGATGC" 0.590813617493639
"GCTGGATTTGGT" 0.828358928596401
"GTCGTGAACGAG" 0.435547100479703
"TACTTAGATGGA" 0.690542235759027
"TCATTTTCCCGC" 0.680914247104008
"ATGCGGTATGGC" 0.693710275913902
"CTTGACGGACCG" 0.331709739181393
"GAGCAGTACCGC" 0.55294823890925
"GCAGACGCCAGC" 0.625761180226333
"GCTTACGGAATC" 0.737713309647984
"GGTCTCCAAATT" 0.93793864546512
"GTAGGGGAATTT" 0.826647720619202
"TTGCAGGATTAG" 0.675345166912036
"ACAAGGACTATA" 0.6683341966254
"AGTATCCATCAT" 0.454723501462651
"CACATGCTGTGC" 0.65764084402806
"CACGCGACAGAA" 0.701852286533209
"CCCTGCAAACAC" 0.686838164649894
"CGAGAATGATCA" 0.57297003781838
"TTATGGTGTGGT" 0.797998817797665
"AACGGCATAAGG" 0.601001217397953
"ACGAGTATTATC" 0.355477003591844
"ACTAGTGCTTCA" 0.703484802071201
"CCAAGCACTCTA" 0.566615559163785
"GCGCTAGGTATA" 0.572119161919143
"TCGCCGCGTAAA" 0.715675454689204
"TTCTCTAGCGTG" 0.659509596450728
"AAACTCATAGAG" 0.681189658279795
"AGGCTATGTAGA" 0.731304396761485
"AGTAACAATCGT" 0.650294110572494
"CAGGACGTGCCG" 0.426057612985494
"GACATCGACCCG" 0.53670752306381
"GAGGTTGTGCTT" 0.618852966835536
"GGGTCGTGTTGA" 0.813391400468031
"GTCACAGGCTCC" 0.818010679687091
"TAGATGTACTGT" 0.827374171507954
"TCTGCCATATCA" 0.94369198764798
"TGGACTATGTAC" 0.431570098041168
"CAGGGGCCCGTG" 0.698833361210605
"GCGGTTTCAGAA" 0.684559580947547
"GCTAAGGGTTAA" 0.758234936070226
"GCTCCATCCGAC" 0.695003490132745
"GGATCCTGTAAT" 0.581695790264528
"TGAAACTAGGCT" 0.882559650342513
"TGTAATATTAGC" 0.591282044376978
"TTGAAACATGCT" 0.650956131577864
"AAGTCGAGCGTC" 0.460924014935576
"CGCCAGATCCAA" 0.503040494197007
"GGAATCCATCAA" 0.827714833621604
"TAGGTGCCCCCG" 0.79417522620815
"AGGCGTTGAAGT" 0.614352592126347
"GCAGTGACCAGT" 0.543744607051085
"GTGCAAATGATG" 0.830160802849551
"AGGGGAGTTGGT" 0.739797645067649
"CATGCTGTGGAC" 0.316621046891947
"CGGCGGAGGCGC" 0.762186808400365
"CGGTACGGGTGC" 0.276914321641671
"GCAGAACGCACC" 0.632636195784395
"TCTTTGTATGTT" 0.382495785701865
"TTTTACAACGGT" 0.625117290954401
"ACCCACTGAACC" 0.639999180648401
"ATAAGAGATTTG" 0.599797360002797
"ATTTGGCTTAGC" 0.802376427593468
"CTTCACAGTGGA" 0.730387882121876
"GAGACAGATGTT" 0.536148019424452
"GGGCGTTGTATA" 0.518763766450238
"AACACCATGCTG" 0.718849191862998
"ACCGCCCGCGGT" 0.514595265185677
"AGACTTTGATAG" 0.716083020534155
"AGTAGTTCTGTC" 0.751600143114884
"ATGGCAACCTAA" 0.655230085871405
"CCTTTAAACTGT" 0.594583865282543
"CTGTCTGTGCCT" 0.747903741362979
"TGCCACAATACA" 0.787622696112104
"ACAAACTCAAAA" 0.2956866652725
"AGGTAAACTCCG" 0.624056147926276
"CACTACATCCAC" 0.654761440334831
"CCTTTCACCGGA" 0.844466476586275
"GCATTGGCCATT" 0.523376639116019
"GCGTGGCACTGA" 0.611932853685036
"GGCGTCACGTAA" 0.315867621603536
"GGCTTCATTACA" 0.49249671052741
"GGTGCGGTTCCT" 0.63332269023871
"GGTTCAAGGCGA" 0.529259855994942
"TATGCATCCCCT" 0.823210334801668
"ATAAGATTCAGT" 0.711810879141703
"CTCTAGTGAAGT" 0.69581148496156
"CTTCGGATGACT" 0.784966826014429
"CTTGCGAGTGCC" 0.654284712148297
"TAAGAAAGCATT" 0.613830749338633
"TAGATCGTCGAC" 0.30305711230515
"ACGGTCCTCATC" 0.88814591341075
"ATAGGCCTGTCC" 0.392558527001469
"ATTCCTACGCTG" 0.569860765041157
"CCAAGGCCCCAC" 0.550422936304428
"CCAGCGCGGGCG" 0.615571460169923
"GCCATCAATAGG" 0.733847818565009
"TACCACCCTGAG" 0.44141162678444
"TATTAGTGAACA" 0.804192276114901
"TTAGAAGCAGCG" 0.604497136638146
"AGTCCCTGTCGC" 0.411123371531386
"ATCAAGTTTAGA" 0.783302244087777
"CGTGCGCTCAGC" 0.729822361506411
"GCAGTGCAGACT" 0.493157430865461
"GCCCCCTATAAT" 0.380100487441982
"GTAAAATTGCTG" 0.903347500657875
"TGGCGTGGAGCC" 0.773814086666799
"AATGAGAACGCG" 0.885466718871843
"ATCTGTTTGACT" 0.721866267860571
"CCAGCTACAATA" 0.576502573971783
"CGGCTTGCTTTG" 0.763118130056078
"CGTCCCGTTGTC" 0.711124558835439
"AAGCATGAGGTT" 0.860139339734477
"AATTTGACAGGC" 0.70157168725839
"CAAATTATAGGA" 0.79119594557203
"CCACCCTTCTAT" 0.242097687128464
"GTTAAAATGCGC" 0.482120158352821
"TGTCGTCTACTC" 0.793791516600713
"TTGTTACGCGAG" 0.684451197913473
"AAGGGTTGGCTG" 0.658304046132183
"AGTTTAACCGGT" 0.359692124337681
"CTATCTCTGCTA" 0.519611156142978
"GACTGGCGGACT" 0.836243226229837
"TAGTCGGTGAGT" 0.79507926411531
"TGTTCAGACGTG" 0.575730617308587
"ATAACACGTGTC" 0.315407537723774
"ATCCACTGTCGT" 0.504052615053393
"ATGGGGTTAGCA" 0.625547313912424
"CGATTCTTGTTC" 0.483274800135057
"CTAACCTCAATA" 0.582637035040431
"CTCAGTAGCCGC" 0.394512914974383
"GTTCCGATCTCA" 0.57957605644296
"AATCTTATCGTC" 0.67571616954353
"ATTAGATGGTGT" 0.504184332846259
"ATTAGTCCTGGT" 0.566221045226138
"CGACTGGGGTTT" 0.806266919469934
"CTGATCCGAAGG" 0.596522440195383
"CTGGTGTAAAGA" 0.626031061222868
"GAGGCCACGGAC" 0.760572053961156
"TAAGATCCTATC" 0.567470530875296
"TGAACTGAGGGA" 0.756436176618907
"CTGTAACTCCAC" 0.696122911945004
"GAAATGAGCCCT" 0.575888907780486
"TGGAGATGGTCC" 0.492264863403534
"AGTCTCAGGTAG" 0.590690070272892
"CTCATATAGCGG" 0.904358742288774
"CTGCTACAAACT" 0.493687550724356
"GGTCTGATGCAC" 0.725904062062587
"TATTGATGAACA" 0.606723855367175
"TCACCATTTAAT" 0.450068337346163
"ACAGTTATGACG" 0.636689470097501
"ACCTGGTCACAA" 0.54468283303176
"AGAATCAGTGTA" 0.65794480114403
"AGCACTGGACAG" 0.673732509770656
"ATTATCTCCAAT" 0.774165622358016
"CAACGCCTTCTA" 0.775714500867862
"CGTGGCGGACTT" 0.572339661430408
"GAGCTTATTTAT" 0.546048245867952
"GCGGTATTTGTT" 0.44198110067478
"TATCAATGGATG" 0.774803849975224
"ACCAACTACCGT" 0.686588274486424
"AGGATGTCATCT" 0.60286343122696
"CCTCGGCAGCGT" 0.784314025051368
"GAGCATAAGGTT" 0.810003424673782
"GCGGGAATGGAA" 0.503074679068075
"GTCTAATAGGTC" 0.36160864029814
"TATCGCTGCATC" 0.446041038185797
"TCACGTCGGGTT" 0.573444185870314
"TGACTAAATGAT" 0.292815801513618
"TGTGAAAGCTGT" 0.446942103681314
"TTACTGTTCGTG" 0.281775181080978
"AAAGCTCAGATC" 0.890146054963267
"ATGCATTTTCTC" 0.909823677310476
"ATTCGAAATCAG" 0.559913890153757
"CTAATCTTACGA" 0.668305320094836
"GGCTGTGTGTTG" 0.864407744667262
"ACGCCCGTGATC" 0.713260454452277
"AGCTAGCTATGT" 0.423724672744476
"AGTCTTGATCGT" 0.434430494834024
"CATACGGGGTTT" 0.509324471969631
"CCTAACTGGGTG" 0.598649689788586
"CTTCAGGAGTGA" 0.739956417686562
"GCCCATTACCAC" 0.460990138812271
"TATTCTCAAACA" 0.899416463506686
"TGATGGGATATT" 0.750499947726965
"ATACTGCAGTAA" 0.680303787914984
"CAGATGCGTCAC" 0.598024615233839
"CAGTGTGTTAAC" 0.76564672886662
"CCGGGAGGGTTA" 0.42772265792656
"GAAACTGCGACC" 0.597185556869498
"GCGCGGCGGCTA" 0.531681169694717
"GCGGAGGTGAGT" 0.800447258406792
"GTGAATATTATC" 0.546493254807856
"TAATCTTCCTCA" 0.555715837374976
"TCAGGAGACTCA" 0.667769226883873
"TGGTTCTATATC" 0.481738736789706
"TGTCCGAGTACA" 0.530379818467456
"TTGCTGACTTGT" 0.489197706104585
"TTTAAGTCGAGT" 0.70507870512352
"CGCGTCTCGCTA" 0.293675289865627
"GTATTGCGCGCT" 0.380157338334991
"GTCCGACTGAAC" 0.680279005132237
"TAGCGCGATGCG" 0.701239678325407
"TCAGTTGGCCTG" 0.541567750950627
"TGCGAGCCCCAC" 0.596660101756949
"TTCCGGCGTGGA" 0.765034228449426
"TTGCCTAATAGG" 0.525253316605101
"ACAGTAGCCGCC" 0.56825889818969
"CGACCGTGCCAG" 0.799233606258817
"CTACAGCCACAG" 0.500660928009835
"CTGGTGTAACAC" 0.675569392882476
"GGGTAAGAGGGG" 0.714660783806578
"GTCCCTTCCCCG" 0.549636243962165
"TCCAGTCCGCGG" 0.675392450961743
"AGGGACGTCTTT" 0.850047403967609
"ATGTAAATTCAC" 0.727107929872229
"CCGTAAAGAGTT" 0.756601824870002
"CCTTATATATAG" 0.643313344454041
"GACGATTATCAG" 0.779015707672178
"GCAACCTTCAGA" 0.602672784911919
"GGGTGCCCACCC" 0.614836596975789
"TAACTACTTAGG" 0.485583375221159
"TGACAGTCATTA" 0.47048303903267
"AAGATAGGAGGA" 0.97503005548977
"AAGATGTTTCAG" 0.88396270904559
"AATGAAAGCCGA" 0.728353710749045
"ACTGTGCGATAG" 0.804554142638052
"GGTACTTAGATT" 0.679407022715235
"GTTACGGGGAAG" 0.648214486931408
"TTATAGTGTTGC" 0.596878249186453
"TTTAGGGGAATG" 0.751666318130884
"AACGAGATGATT" 0.634194713959052
"CCCGGTTCCATA" 0.354889649891362
"CGTATCGAATGC" 0.585679772321677
"CTAACGGCAGTT" 0.673188446661957
"GAACACTAAAGC" 0.676483341288672
"GTGGTACAGCTT" 0.287208193395053
"TACCGAAAATCC" 0.441856156899089
"AAGATGAGCCCT" 0.726267383341765
"ATGATTTGCGCA" 0.621784182864987
"CCAGATCAGGAG" 0.525821618011409
"CCCGGTCACCAT" 0.463037977029748
"GATTTCAAGCAT" 0.713243692777823
"TACGAGTGATAT" 0.415830688827182
"AAGGGCGGTCTT" 0.650415050369678
"CAAATTATAAGG" 0.760902917569186
"CCTGCCGCGGCA" 0.383721405028175
"CGGATCAGTAGT" 0.81723220095803
"GAGATAAGCCCT" 0.723473146824531
"GCTACAGCCCCT" 0.736343355721027
"GGCAAGCAGTCA" 0.491944384926398
"GTACCAAAGCGG" 0.536659195905142
"TAACATTTCACG" 0.563469186383194
"TGACTAGATAAT" 0.490463963363607
"TGCCATCTAAGT" 0.395269030494415
"TGCTCTCGTCCT" 0.511210426447407
"TTAAGAGTTCAC" 0.559555359568166
"TTATCATTGTCA" 0.840452861885066
"AAAGGCGTATCC" 0.671344514845818
"AGCACGCCGCAC" 0.425871659473591
"AGCGCGGTTAGT" 0.649681797331332
"CCACACAATCAG" 0.766804169439484
"CCCTCGTGACGG" 0.864463161379188
"CCGTTTCCCAGA" 0.730069651369242
"GGCTGCAGTTAA" 0.902067839346667
"TTCAGGATGCGG" 0.439063706651242
"TTCGGGAGACCC" 0.602762330537903
"CATGCGCGTTTG" 0.812740375858622
"CCCGATCATGTA" 0.566268302579922
"CGTGCTGTGAAC" 0.31746342746729
"CTAGGTCGAAAT" 0.473283878522269
"TACTGCCGGGTC" 0.508546655461693
"TGCCCGATAGAG" 0.958172096669431
"TTACTGCCCGTC" 0.575461761025824
"AATTGAAGTGAG" 0.573357198097442
"ACATATTTTGAC" 0.561762225474125
"CCAAATAATGAT" 0.73236240605199
"GACTCACTTTGA" 0.325928367602032
"GGGGGCAAACAA" 0.665389889881766
"TTATGGCATCAC" 0.493105522668976
"AAATATCATACA" 0.871635399293909
"ACGTAATTCCCT" 0.498578655037446
"ATCCTTTTTAGC" 0.604226301473779
"ATTATCTGATAC" 0.572073237317778
"ATTTGTGAAGTT" 0.48130902074896
"CCCTGGTTGGCT" 0.374750507998337
"CGTGCTATGGAC" 0.345348621811282
"GAAATAGGAGGA" 0.804682613974499
"GCGACGGATTCG" 0.482555151088701
"GGCGTGATCAAC" 0.424141488764317
"GTACTAAGTATG" 0.809671332517736
"TACTGGCTAACG" 0.442800333707098
"TCTACTGAGATT" 0.845326469689555
"ACTCGCATCCTA" 0.807039004888297
"ATACTTTGGGGC" 0.692066768190609
"CAGGTCAGATGG" 0.691510317662387
"CCAGCTAAAAGA" 0.833236757098136
"CGCTCTTACAAT" 0.324601744368317
"GTAGACAGCAGG" 0.519995405211331
"TAAGCCTCTTCA" 0.58266053397194
"TAGGTATACTAG" 0.69271744075908
"TCTCGAGATCCT" 0.50788731140163
"TGAGATTTCCTC" 0.438123154740827
"TGTCCTTCTTGG" 0.564916470793723
"TTCTGCGTCAGG" 0.816980122031472
"AGATCGCTCCCT" 0.74056963958293
"AGTCCGTAGCCA" 0.637301385264354
"CCAACCCGTAAA" 0.904422540741483
"CTTGGGGATTTT" 0.610989528315947
"TAGTATATTTCC" 0.743528263433539
"TATTCGTTGGAC" 0.631428076225662
"TGGTCTGGCTAG" 0.687035528771244
"AAAGATTACGGT" 0.604235087500339
"AAGGCGTGAGCA" 0.967236886714137
"CGCTTTAGCGGA" 0.895129093089144
"CTGATCCGAGAA" 0.523567237839525
"GCGACCAGTCCT" 0.682818197111413
"GCGGATAAATAA" 0.445950003393748
"TAAGAATCTCAT" 0.507492173680821
"TCACTTTACGTT" 0.860157319569413
"TTCTAAGTTAGA" 0.323437633767223
"ACTCGCCAATTT" 0.75461752187602
"CAACATTCGCCT" 0.956736217452586
"CCCAATTAGTAA" 0.383173192993774
"CGATTTGATCAG" 0.819353640805807
"CGCAAGACCTGC" 0.919663817254209
"CTGTTCAGGCCG" 0.417529448151866
"GTAATGGGGATG" 0.661668408705016
"TCTCCACAAGGT" 0.828928207536807
"AACCCCAGAGAA" 0.518861995201735
"AGCCAATCGTTC" 0.280862109216016
"CCAGTGTATTGC" 0.545723956057056
"CTAGCAATGCGT" 0.310404020605128
"TAGTACCTAACT" 0.658154739164646
"TATATCACCCTT" 0.866116415258663
"TGGATTTGGTGT" 0.641003371033218
"CTCCTCTCGCGG" 0.77410293153436
"GAGCGATGCCGT" 0.849013420761625
"GATTTCGGACCG" 0.470022549792103
"GCGACCGATCGC" 0.823368949337443
"GGGGTCTAAGTG" 0.722198427605025
"TGGACCGGTTGT" 0.544554819715589
"AAGTGGTAGCAG" 0.479101334217464
"ACGCCCAATCTA" 0.491343889357771
"ATGGCTGCACTC" 0.677293688908555
"CCCTCTGCAGGC" 0.825550296361255
"CGCAACCATCTC" 0.57206675704241
"GGCTTTCAGATA" 0.538541413033619
"GTCTTCGACCCT" 0.538324228253394
"TAGAACATCCTT" 0.848061479188923
"TGTTTGCCGGCG" 0.600162314495873
"AGGGCCTGTCTT" 0.742241625309086
"CTCGTTTCCTGT" 0.643568723231435
"CTTTTGTGCACG" 0.658786564963985
"GCTAAGATCGAC" 0.867863234740074
"TTGACTAGCAAA" 0.500244340376106
"AAATATCTCTCA" 0.409843611973877
"AACACATGCACA" 0.378167702754663
"CAGCATAAGCGG" 0.672593232156142
"CCCAGATTAGTC" 0.929925310523938
"CCCCATCGAGCA" 0.66555307676358
"CGGAACCCCCGA" 0.524476431255751
"GTCTAAAAAAGC" 0.553646320414918
"GTCTCTTCCCCC" 0.616989835968463
"GTGACGTCTGAC" 0.667231930321595
"AAGGGCTCCGTT" 0.648699287646083
"ATATCGGAGGAG" 0.645340774747463
"CGAGCCCCTTCG" 0.569405887749365
"GAACTTTGATAG" 0.89383761223673
"TCCGGCTAAAAG" 0.827460645358772
"ACTCTTTAAACT" 0.766718720092332
"AGCAACCGCCGA" 0.464846623306617
"AGCAAGAAGTAA" 0.486752499309398
"ATGCCGATGCCC" 0.646731692592365
"CAAATTATAGAG" 0.872955562386214
"CACCATTAGTGT" 0.771684183168753
"CTCATCTTTAAC" 0.518895177415783
"CTTTGTCGCTAT" 0.472799521942946
"GCTCGTATCCTA" 0.616695488543232
"TACGCGGGTTGC" 0.696436347851211
"TTGCCCTGCATG" 0.703397043653296
"AGACGTTAGGCT" 0.503985707556512
"AGGTAGGCACTT" 0.411832225118917
"AGTTGGTTGCGA" 0.643492104824281
"CCGCTTCGCCAT" 0.786031850198489
"CCGTGAAAGAGT" 0.453349169649424
"CGCCGCAACAAG" 0.517213613281319
"CTGAGATGTAGA" 0.724193841788785
"GATCCTGATGGT" 0.626561264362346
"TCCGGATGTCGT" 0.594384669166998
"ATAGCTAATCCG" 0.686434291051529
"CCCTTCGAAGGA" 0.500068802758259
"CGTACTGTGGAC" 0.387475515589554
"CTTCTCAGGTTA" 0.895153965245049
"CTTGTACAGACA" 0.971034514149128
"TCTTCAGGTCAC" 0.631352297987162
"TCTTTCTAGTAC" 0.845403336074538
"TGCTGGACCATA" 0.593384769646833
"TTTAAGGCGCTA" 0.603833650947781
"TTTCGATTGAGG" 0.559512931377761
"TTTGTCGTTCTT" 0.407266114807338
"AGGCGTTTAAAC" 0.968518749973853
