# Supplementary material for: Well-TEMP-seq as a microwell-based strategy for massively parallel profiling of single-cell temporal RNA dynamics
Source: Nat Commun. 2023 Mar 7;14:1272. doi: 10.1038/s41467-023-36902-5 (PMC9992361; doi:10.1038/s41467-023-36902-5)
Supplement: Supplementary file 7 — Source data [file 41467_2023_36902_MOESM7_ESM.zip › Source Data/figure 3/fig3c/H2_alpha.txt]

"GCAGACGCCAGC" 0.659902933079429
"CCCTGCAAACAC" 0.715342796888726
"GATATTCGGAGC" 0.710077877842094
"CAGCGTAATTGT" 0.712763462916338
"AACTGATAGCTG" 0.811147025640918
"TCGCAGTACCGT" 0.742561216191814
"GCACTTAGATCT" 0.721551046898459
"TAAACGGTCTCA" 0.72080787089741
"GGGTTTTGGCCC" 0.548380457670512
"AGTCCCGAATGG" 0.726471799955335
"CAACAGAGTTAG" 0.630490297503881
"CTTTTCGCCACT" 0.687582322989713
"ATTTGTGTCAAG" 0.611212272158591
"ATCACCTATCGC" 0.730432114997488
"AATCGCGACTGG" 0.727963375398645
"AGGGAGAAGGTC" 0.683790572843882
"CAGATACCCACC" 0.650474648245106
"TCTGTAAATGTA" 0.710680401073576
"TTACCGTCTATG" 0.689115295138594
"CATAAGTACCTG" 0.743012224450809
"ACGCCCTCTGAT" 0.757658991354883
"CGACAATCTGAG" 0.625077388179137
"TACGAATTGACA" 0.654331683627067
"AGCTTTTCGCGC" 0.699620369467664
"TCTGTATTTGCA" 0.754568333950185
"TTACCTTCCTCG" 0.675180600546818
"CTCGTCCCAATT" 0.670509269805239
"GATTGCGCACGT" 0.659607621611799
"TGGAAACACGAG" 0.807425564783805
"TCGCGTAAATGG" 0.777817078389152
"ATTTGGCTGGCT" 0.744811160477783
"TAGCATAAGGTG" 0.795489225143378
"TTACTTATAGCA" 0.727504654480795
"CCCTTGGAGTTT" 0.62119399655383
"CCCAGTGCGCGT" 0.696582973353359
"AACGACCCATAG" 0.740487219975494
"CGTCACTCTCGA" 0.704338575498228
"CCACCGCGAAAG" 0.570183697261118
"GGCGGATATGCG" 0.692988762885525
"GATTTGCATATT" 0.767802800212503
"GATCGTTAAGTA" 0.741531716485711
"AGAGCGTGTGAC" 0.692527243698466
"ACACTTTAACGT" 0.531050034164142
"GACCCATACTCC" 0.660711446418502
"ATGTAATGAGTA" 0.675891638643238
"TGCACAGGCCTG" 0.663930576600303
"ATGCATAAGTAG" 0.727389431431195
"TACTCCTAGGAG" 0.725527932607811
"CATCTGTTGGCA" 0.673028299705039
"ACACGGCGACAT" 0.754765131443389
"GGTAGAGTAGCA" 0.832194116083037
"AAGGCGTGACGT" 0.74193274258121
"ATATTTCTTATC" 0.738973310668044
"TGTAGCAGGCAT" 0.722719737507806
"TATCGGCCTCCT" 0.689499094193235
"TTCTTCCAATCG" 0.721613521034393
"TTTCAGGCCACC" 0.621667653496949
"TGACACATATAA" 0.788308744030833
"CTACATTCCGAC" 0.395577259057468
"ACTGGACGACCC" 0.644118576457112
"AGGCTACCTCGC" 0.656716241991468
"AAAGCGCGACTA" 0.749351273162303
"CTACCCGAAGCG" 0.700655235409743
"GAGCAAAGTTCT" 0.872914764574186
"CTCATGCAATGC" 0.674322180491903
"TAGTGACACACG" 0.743119621846413
"CTTCTGCGTGAA" 0.70328417513003
"CCAATTGACTAC" 0.74137598725794
"CTAAGGCTCCCA" 0.692403958539815
"GCATTATCAATG" 0.737732193720944
"AACAACTGAGCA" 0.704598447036152
"TTACCACCTGTG" 0.75167376588599
"AGTCCCGATGGG" 0.73606049389297
"CCAGAATATTGC" 0.650858695069252
"GCTACCACCGTC" 0.765326218960937
"CGAAAGAATGAG" 0.762584654151077
"GAGCTCTGGATA" 0.779889027407441
"TTTCGGCGCTCG" 0.700694905128553
"CATATTAGGTTT" 0.748558654900527
"TTCAGTAAATTG" 0.394013149740327
"GAACTTCAGAAG" 0.693947052842966
"GGTCGTAGACCT" 0.600398827733723
"CTTGGAATAAAG" 0.698105067744205
"AGGCTCTCAGTT" 0.349794687508458
"CACCTGTCTCGT" 0.591449023777962
"GTGGATACGTAG" 0.682481051586692
"ACTAAATCCGTT" 0.743716157070851
"GCTAATTTGGAC" 0.719983158658086
"CCGCATGCGAGG" 0.68497116726569
"TTCTATTGCATA" 0.664828354374478
"GAGTTTTGCTGA" 0.507364517397805
"TAACGTTGCACG" 0.638960272262964
"GCGAATAGATAG" 0.706175259653098
"GGCGGGGTAACG" 0.762891046276516
"AAGACGCGTGAC" 0.727203131357637
"GACTGCTGGTAG" 0.555158573432708
"CGGATAGCGAGT" 0.686861413277931
"ATTGGGCACACT" 0.762407913607298
"CCCCTTATCTAG" 0.574336221489637
"TCGATACTGCAG" 0.713179475570161
"GAGCTGGTACAA" 0.814047921729967
"TGAGATGACTAG" 0.782772643803594
"GAGGCAACACTC" 0.789897128353238
"GGGCCAATATGT" 0.692554796291589
"GCCATCGCTTAG" 0.664079386829059
"CATATCGTTTAA" 0.77486138712592
"CGTTTGGGCGAG" 0.72917926573096
"TCGGCATACGGC" 0.810320500412604
"CGCGGCTCCGAG" 0.70809679632672
"GTAAGGTCTCTA" 0.620892087197476
"GGAGTGGCGCAG" 0.689128660128139
"CGTCAAACTACC" 0.559838825973802
"TTGCATAGATAG" 0.820267787363874
"CGATTGACTAAT" 0.690670746885184
"TAGATATGAATA" 0.670374525440516
"AGACAGATCCCG" 0.710808948991973
"GGGTGTAATATA" 0.823562431942077
"CTGGGAGCTCGA" 0.642414478164326
"TAAATGCCGGGG" 0.692707087767382
"ACAGGTCGAGAG" 0.646672054860342
"CATACATATTGA" 0.603190555421614
"GACCTCGGCTAC" 0.408681214475117
"GCGCCTGAAGTA" 0.821028939065462
"AACTAAGGATTC" 0.747947446127268
"GGAGGATGGCAT" 0.838465121348575
"GGAAGCGGGGAT" 0.652942828213159
"GATGGAAAGAGC" 0.847031284308427
"CTAGCTAGTCTA" 0.771549417368343
"GCTTTTCCTCGC" 0.625057103888327
"GATATGTCTCAC" 0.528798611215714
"CGGTCATCACAG" 0.683906093242136
"TGCTCCACACGC" 0.634753797915696
"TGAAGATTTCTA" 0.794373379169059
"TGGGCCCCGGAG" 0.78883865632524
"ATAATGAAGCTG" 0.620212883763931
"ACTTATACCAGG" 0.665499995960681
"CAGGTACGGGGA" 0.65635802118559
"TTCTTATGGCTT" 0.62416969277248
"CAGCATACAATA" 0.708677052817796
"CCGACGGCCTCG" 0.772650739491943
"TCATCCCCTGAC" 0.794186770378798
"GACTTTGCCATC" 0.740551791519401
"TACGAACAACTG" 0.688455804314244
"GTAGAGGGAGGA" 0.795965966439938
"TGAAGTCCGGCT" 0.759952352172346
"TTCAAGATTTCA" 0.804547356440428
"TATTTGAGCGAG" 0.670000439062458
"CACTCATAGAGA" 0.824193781823694
"TATCCGGAATCA" 0.683262353185366
"GAGCCTTGACGG" 0.657244840529503
"CCACGTACATCA" 0.759694392180757
"TAACTTGATGTC" 0.730012317196948
"CAACCTTGGTCA" 0.76222339767469
"TCATTAGCCCGG" 0.736967808542732
"GGAATTGAGCTG" 0.595335316670655
"TCTCAATATAAA" 0.583647807733575
"CACCCCGATATC" 0.671463254754225
"CAAAGTAGTCTG" 0.710629795092024
"CAGCCCGATAGT" 0.721972697944012
"ATGCAGCCTATT" 0.73808555122436
"CCATACGCGAGG" 0.788074331920465
"CTTGGCATGCGA" 0.722354139429264
"CTCGCAATTTAT" 0.684651591042369
"CCGTGGAACTGT" 0.671900027720813
"TCAGTTTAGCGG" 0.701917627542662
"GGCGGTCTAAAA" 0.841097395693226
"CTGGTGCCGCGA" 0.525231814582232
"CTCGGTATTTCT" 0.817206363867444
"GAGGGATCCAAC" 0.761079928703687
"TTATCATAAGGA" 0.697842529214864
"TTCACCTGTATA" 0.766314199137739
"GTCTGGCCACCG" 0.686275549182122
"GTTACCCGCGAT" 0.693040558503686
"CCAACTAAATCA" 0.557767594774703
"GGTCGTTACCGT" 0.647896228107256
"TTCAGGGAGGTG" 0.638647059149081
"CGATCCGCTTTA" 0.746228226273884
"TGAGATCATCCG" 0.770260418850802
"CACAATTCAGGC" 0.6082196203757
"TGGCTAGCTCGA" 0.739477377419837
"TTCAGTAAAGAC" 0.611200651062653
"TCCCGTTTGGGC" 0.707506014549684
"CGGAGTACCCCC" 0.703002327084706
"TTAATCGATTTT" 0.778264575795652
"AAAAGCATCACA" 0.850229278497391
"GCTACACAAAGA" 0.632831730098256
"GGTGTGCACTGG" 0.583940277634512
"TAGCAGAATCAT" 0.81211439419226
"GAAGGTAGTTTA" 0.752630893873071
"TGTTCGACGACT" 0.830812300176278
"GACAATGTGAGG" 0.674490205720313
"CTTCATACAAGC" 0.781955676697352
"AAGCTTCCAGAT" 0.641144973556736
"AGTTCGGGTCAA" 0.636698859309158
"GAATTCACTTTA" 0.745164521285967
"AGAGCTTTGGAG" 0.679505769493516
"CCCAGTCGCCAC" 0.654347272611963
"AGCAAAAATGTG" 0.712150338300164
"AAAACTCCACGT" 0.809959917237252
"TGTTAAACATGC" 0.77487279206655
"ATAACCAAAGAT" 0.765099211695787
"TCCAGATACTGG" 0.742096124217191
"AGTGCTAAGTCA" 0.659931431852334
"CCTAGCAATTTG" 0.712845061696794
"GCGAAATGCGAG" 0.586232006856825
"TAGTCACGTGGT" 0.616894356926849
"CTAGGTTCCGTA" 0.734126588591693
"AACTTCATATAA" 0.918406234725013
"AACAGCTTCCGC" 0.675597381889318
"TAGCCCTGGCTA" 0.682955806427788
"GGCGGACCTGGG" 0.685580686941061
"ATCCCTTTCAGA" 0.772104007965858
"CAACCGGTAATC" 0.673253860626626
"CCATAAGGATTT" 0.785494687800478
"CTGTCCAACGTG" 0.749036064916265
"ACTGGGTTCTAT" 0.644798241063932
"GAAGTCGCTCGC" 0.64878741311507
"AGCTAAGTGTGT" 0.822058936838937
"TACCAAGTCATG" 0.774942600083465
"TGGAGAGTCATG" 0.768867903529413
"AACGCTTATATA" 0.730632050796603
"ATAGTTCAACTG" 0.632975293371332
"TACCATCTGGGA" 0.637115843049808
"TCTCTGATCTTA" 0.408628844743056
"GACGGACATCGA" 0.43731961525861
"AACCCAGAGCGC" 0.844884933018805
"CCGAAGGCGATA" 0.801756067359465
"CGGAGTACGGCG" 0.809155193029912
"ACGGAATGTTCA" 0.716712721979133
"AGACCTTGGTGT" 0.72200918839318
"TCTCGAAGGTTG" 0.815260000217695
"AGAGTAGCGGTG" 0.766099907119738
"CCATTCCGCCCC" 0.600714055658004
"CCTGGTGGGGGC" 0.565918115507825
"TGAGATACGTAA" 0.608528764327431
"AAGTTCTCTATA" 0.745688238139198
"TTGTACAGTACT" 0.720153455407701
"CGAAACCAGGAA" 0.713946052090164
"TCCCTTTTTAGG" 0.747507288172289
"ACTTGCTCTACA" 0.733914950859163
"CAGTTACATTTC" 0.70702767786633
"CACTACTATACG" 0.758546109586902
"CTTCGTTATCAT" 0.649447741704196
"GTTCTGACACCT" 0.796702653045006
"TTCAAATAAGTT" 0.574993772779582
"GGATTAAGCTGG" 0.551927757033452
"CAGCTCTAGTAG" 0.617203280334368
"GATTTTGCTTTC" 0.817369732284749
"AAACGTCAAAAA" 0.723249113148972
"GGTAGTGGATTC" 0.662646151020282
"AGAATGTACGGC" 0.514430520591969
"ACCTAAATTCGT" 0.628078877792888
"GTCCCATCATCT" 0.71065828760631
"GCGTTAACGCCC" 0.76126735042892
"TCGAGCTTAGGT" 0.804681453015308
"GGTATTCACAGT" 0.344645420918878
"TTAACTATTGGA" 0.726670914306323
"CGATACCATAGC" 0.591946774597471
"ATTTACACTTTT" 0.732446371411699
"TGGGGTTTTCAG" 0.668632633049862
"GAGCTTACAGGT" 0.728373596852984
"TAGTAGTGCTCT" 0.700051110824257
"CGTTCGCAGCCG" 0.708452249766141
"GTCGCGTTTCGC" 0.62911855701845
"AAATTACCTACC" 0.720957534137353
"ACCATGTTCTGT" 0.799721795710325
"TTACCTTTCTGT" 0.799027081986017
"TATTGACGTACG" 0.73000773528005
"ACCTTCATCCGG" 0.782800608501067
"GGAAGGCAACAC" 0.793477015303213
"GCACCTCGAGGG" 0.6072035518673
"CCCATCCAGGTC" 0.501809398221183
"GTCTTATATGGC" 0.847249400765142
"GATCGGAAATGA" 0.63376151655209
"TTCGCATGTAGT" 0.731590849500577
"GGAGAAGCACGC" 0.593362884052553
"TATTGCCCACCT" 0.85528317454144
"ATTTATTGATAT" 0.852715108937342
"ACTAGCAGGATG" 0.559510239826278
"GTCTGCCTTTGT" 0.728601421760904
"AAAGATGCTTTT" 0.606212536923941
"GGAGTCTATCCG" 0.664790665581468
"TGATTCGGGAAC" 0.605070142089447
"CTCTCCTTCAGA" 0.698817881326829
"ACTCTAAAGAGC" 0.64893408865526
"TTTAACTTCCAT" 0.750718403124948
"ATGGTGGGGAGC" 0.601118073631996
"TTTTGCGGCTAC" 0.803737442756834
"GACCACGTATTA" 0.750990821966216
"CAGAGCACTATG" 0.688557282387471
"GTAAATTGCGTG" 0.585788072388499
"GTTTCACAGCAT" 0.745137412314065
"AAAACACATAAC" 0.693018602373395
"AACCGCGCCGTT" 0.939139276988792
"ACACGTGTCAAC" 0.725085967366874
"AGCTATTCGCTC" 0.685808106289662
"GCTTCAAGCGAA" 0.801840343180176
"TTACCACATTTG" 0.731988594366732
"ACCCTTGCGGTA" 0.667505393645851
"GTATGAATTTCG" 0.69952963824109
"AGCCCAACACTA" 0.754161277812713
"GGACGACTCCTA" 0.806996777144789
"TCTCTATGCAGT" 0.789032633565974
"TTAAGACAGTAA" 0.661122015480943
"AGCGGGCCAATG" 0.791835805180814
"GTTAATGGAGCG" 0.708583318051895
"CGACTTCGACGT" 0.628496404334855
"ACTCCACACCGT" 0.708747996031353
"CTGATATTCGTG" 0.69821520610985
"TCCTATGCACGA" 0.788542364515914
"CTAGAGTGCGAA" 0.590806602475393
"GGAGCAGAGTCG" 0.65162185978878
"TAATAGTGTCTG" 0.771135151474226
"TAGTGCCGGACT" 0.636161257862011
"ATCTCCGTTGGA" 0.64239896150298
"CGACCTTTTAAA" 0.376646336671914
"GGTAACCGCTGA" 0.658569618984782
"GATCTACTACAC" 0.769466310693499
"TTTAAACACAGA" 0.852464128868347
"CGGTCGTGAACC" 0.711277342044182
"TCACGTCATGCA" 0.701535812962766
"ATTTTCCGCACT" 0.824173433769381
"CCGACGGAAATT" 0.648253895063187
"CGCCCTTGGGCT" 0.542192961993653
"TACCCACTCCTG" 0.74750111655117
"TATCATCAACCG" 0.725905441902959
"TTCTTCTCCCTC" 0.632555552533947
"CGTTAGTCAGTT" 0.573614758281117
"TCCAATCCTCCT" 0.639461957864057
"ATAGGTGATAGG" 0.62595496941007
"AAGCGACTAATG" 0.560860147477209
"GTTTAGAATACA" 0.603643925756831
"CGTCACCTAATA" 0.761198602186227
"CATTTGTCGTAG" 0.680671691993444
"GCGTTTCAGCGT" 0.649349338401194
"CCTTGTTGGGTC" 0.641921896204202
"CAATGATAGAGA" 0.840417881955922
"ATAGGGCAAGGT" 0.761216145458722
"TCCGGCTACCTC" 0.724381783839059
"ATAGTGCGCGGA" 0.680111326222723
"AACGGAACCGGT" 0.629746357432013
"CTGGATCTCCAA" 0.830782750851683
"ACTCAGGGGCGA" 0.642124171956459
"TACTCAGGAAGT" 0.69077026412318
"AGACTGTGCTGC" 0.650610484833925
"ATAAATAAACCC" 0.688406515493261
"ACGTCTATATTA" 0.6199070494887
"ACGAAAGCCGCC" 0.585937874105722
"TTCGAGCCCGAG" 0.592491338462253
"CCAGCTCAGACA" 0.550744489449914
"ACGAAACTGGTA" 0.706849038267091
"CAGATTGTGTCG" 0.637413098989696
"TTGGCGTGACGG" 0.690867335128184
"ACAATGTACAAA" 0.746408948868281
"AAGGCACATTTG" 0.545257191412684
"GGTGTCGCATAG" 0.614255733427747
"GAGGGGCCGGGC" 0.72840036597963
"GAGGGTCTCCCT" 0.688560528685451
"TAGCAAGAACTA" 0.809756204507866
"GCGCAGGTGTCT" 0.765844154872866
"GGCTATGTTAAA" 0.655099893683056
"TGTCATCGAGTA" 0.714978518181315
"TTTTACCCGACT" 0.842566816744471
"GATTTGCCGCAG" 0.786613095489086
"AAGCCGTATCGG" 0.654877399290143
"CTGCGTGGGGTC" 0.76475336890427
"GTGAGGAGGTCG" 0.649502934374536
"CAGTACGCTCCC" 0.626448038494992
"TTTCTAAGTGTA" 0.678510050260295
"AGTCTCATTCCC" 0.617244190278509
"ATCATCTGTAAG" 0.752941690920015
"GATCCTCAACTG" 0.777298002984807
"TCTGCACCAGGT" 0.394553276670012
"ACGTTGTGGGCT" 0.688956223877631
"ACCTACACGCTA" 0.759170235961417
"GGCCATTCGTAA" 0.907104267145664
"AGTATATGGCGA" 0.775883673901932
"TTTCGCGATATT" 0.686358866851367
"TCTAGCCAGGAA" 0.715353505708151
"AGGCACGTTGCA" 0.704744535884918
"GCCCGTACGAGT" 0.81640372110532
"CCTAACGCCAAT" 0.582775849718509
"AGAGAAAATTTC" 0.784010805180032
"GTTCCCCAGAAG" 0.781930198656659
"CTTAGCTCACTG" 0.734305795849032
"CAACCATTGTTA" 0.663544091155883
"TGAATTATTTTC" 0.81184535275502
"ATTGTCTCACCC" 0.47875009294056
"TAAAGATTCTCC" 0.483434624789157
"TTTGCTCGCTAT" 0.637693283441543
"GTTTAGGGAGTC" 0.622394267628617
"CGACAGTCGAGC" 0.780604409678883
"AGCACGTTCCCG" 0.641473724318133
"CCTTTAGAAGTC" 0.596655104027963
"TCTCAAAAATAT" 0.682823688467984
"TAGCTACATTCC" 0.701937787784118
"GAGGAAACATAT" 0.711417275819213
"GCAGTGTATTGG" 0.694429075441396
"TTCTTTTTACCT" 0.857036454028954
"GAATACGACTAC" 0.670166927416155
"ATTTTTAGAGAT" 0.84997251367512
"ATTTGACGCTGG" 0.722543766194358
"TGATCAGGGCAA" 0.867414785766812
"ATGCGAGCCCTC" 0.720852620018751
"GACAAACGCCCC" 0.69982431673021
"TAGAAAACTGGC" 0.504693038227651
"GCGTCCGGCAAT" 0.736522466587209
"ATGACATTTGAG" 0.483492445749692
"AGTGTCGCGTTA" 0.282149600459269
"CTAGCCCGTGAA" 0.572724614488046
"AAGCTTTAGTTT" 0.770665286362564
"ATCGATGAGAGC" 0.729459172624028
"TAATCTTGACAC" 0.745738004882682
"TATCTGACCTTT" 0.696500406677042
"GACGTGGCTTAT" 0.80288825663524
"GGGCGGTATCGT" 0.814215071946381
"CAGTAAAAGTTT" 0.578344846973911
"TGACAGATTAGA" 0.864274679173535
"TTTGCCAAACTC" 0.680882919975128
"ATGAGGAACATG" 0.604979621390154
"AATCCGACCCCG" 0.627809125386619
"CTTCTCGACAGA" 0.700149368334636
"GCAAACTAGGCT" 0.724974098251608
"CCTCCAATCGGG" 0.684319180810423
"CAGACCATAGCC" 0.558229967156724
"TCAGAGAAGCTA" 0.686986381886297
"GTATCCGTAGGA" 0.713671972129222
"CCGTCCGTCAAT" 0.667847607049853
"ATCACAGTATTT" 0.731023481358271
"CCGCCCTTCCAG" 0.502524462529893
"GGGACCATCCTT" 0.476430115874894
"GCCTTGTATTTT" 0.650389456916648
"AGCTTTCCGCAA" 0.572218530702454
"AAGTTCCAAGGA" 0.901362044979823
"ATCGCCACCCGG" 0.499422841338879
"CCCCCTCGGGCA" 0.51448116926045
"GCGTTTAGCACG" 0.653927429453776
"ACTAAATGTATG" 0.463080777596772
"TATTTCCACCCG" 0.657319183632515
"CGAGGCAAGGGC" 0.459849668482631
"AAGTAATCAAAG" 0.820962478288942
"GGTACACACTTG" 0.580668759348184
"ATCGGTCACTGT" 0.624028990618431
"ATTGGCTATTTC" 0.810473976508187
"GAGCAAAGCGCC" 0.871768475657245
"CAGCATTGGTTT" 0.782410943411945
"CCGATCACTAGC" 0.536141316784066
"TCTCGCCGCGTC" 0.619004131869372
"AGTCAAAAGCGC" 0.636501354946906
"AGCTAGTGAACA" 0.790105631644195
"ACTTGGGAGGTA" 0.856853473403435
"ATTTGGTACTCC" 0.811759199323233
"GCAGCCGTGTGG" 0.44511844678794
"CAGCAAGTGAAT" 0.768133140333048
"CGCGTGGAGCTG" 0.595715248308898
"CCTTAGAACCCA" 0.519631860721415
"GAAATCAAAACG" 0.709322849613105
"GGCCGCTAATTT" 0.851780485867399
"GTGGGCCGCATA" 0.633512439622016
"CGCCAACTCATT" 0.763985222281669
"TTGACATTCGCC" 0.698388601790322
"CCTAGATTATAG" 0.714967830562652
"CGCAAGGTAGGG" 0.57010839325188
"ACGACTTTAGTA" 0.762581618018632
"TACTTTTCGGGA" 0.495920874008951
"ACTTTATAGCAG" 0.81351202367202
"ACATTGCGCGGC" 0.492525861984098
"ATACCCCTTCAG" 0.667454506405788
"CACAAAATCTTG" 0.726736491109634
"TACCACCCTACC" 0.651457917368334
"GTCACCAAGCCG" 0.604352351548321
"TCGGCCGCGCGT" 0.650467362654742
"TGCCCTATATGC" 0.791867927619537
"GTTGCATATTGC" 0.650346495635318
"ATCTTGCTGGTC" 0.731072964039859
"CGATCGACGACG" 0.370226978879286
"CCCCCGTCAATG" 0.724412064283714
"CTAGCTCTGCTC" 0.743391714781356
"TCGGGCATCTCA" 0.593577297838947
"CGTCGGGCTGAG" 0.725402763344083
"CCACGCTTCGGT" 0.713228015631868
"GTATCAGGGAGT" 0.866175368984258
"GGCATTTCAAGG" 0.659135112257611
"TTGCCAGGCACA" 0.739662999000841
"TCACGACAAGGG" 0.809660136372695
"ACGTAGAGCCGA" 0.771375056897809
"TAGCTATAGCGT" 0.852614538428326
"GCCACTTAAACT" 0.785055722506577
"TGAGTCGGATCC" 0.639330401841922
"ACTTGCTCGTCG" 0.719381045139863
"TTATGCGATATT" 0.606748647438726
"GCTTCATGTAGT" 0.718529533990524
"GGAGTACAAATT" 0.630903260234867
"CCTTGGAGATTC" 0.873350523282068
"GTGCACGCATTC" 0.367874035166935
"AGTGCAAAGCGC" 0.824212882240429
"TAGACGGAAGTC" 0.667726684564989
"ATTCCTCGGATC" 0.524943479462874
"CGGCAAGGCTTT" 0.857174924447021
"AATCCCGCTTCT" 0.519028456814297
"TGTTGACCGGGT" 0.639832939277962
"CGCCGCACGCAG" 0.719056776813659
"TATCGGCGCGGC" 0.391764675294753
"ATGCCAAGTGGT" 0.635153794325651
"TTTCGTAGAGAC" 0.614178919526927
"AATGTTGCGAAG" 0.636572233522105
"GGAAGCTCTAGA" 0.761899928004241
"ATCGCGATGTTC" 0.745595563868574
"GGTCTCAATCGT" 0.632066447608344
"GGCATACGTGCG" 0.694820191989937
"AAGCCGCGGTGA" 0.515344084544049
"ATAAACCGATGT" 0.615175767179931
"CCTCGGGGAACA" 0.698164920749199
"GTCTATCTCAGG" 0.482614170478008
"ACCTATAACTGT" 0.841073567339992
"GGATGGGGCCCG" 0.718810033277373
"GCCTCATGATAT" 0.798690906439005
"ACTGTGTATGTT" 0.729973652369556
"CGTGAGAACTAT" 0.685467005557969
"ACCAAGGATATC" 0.66886600505463
"CAGGAGACCTTG" 0.778875374001021
"CTAGTGACCCAT" 0.809868199354984
"CGTACTCTCTGC" 0.766930172328709
"AGTACCGTGCGT" 0.784774975800608
"GTCTTTAATGCC" 0.592169737054387
"CCGTCTCCGCGG" 0.84089399000269
"AAGTAGGTTGCC" 0.626324059851788
"TTCGTAGATATT" 0.727772835293933
"CCCACCAAGCTA" 0.858050799758091
"TCCAACATAGCC" 0.545147788161645
"GTAGCGGCTCTC" 0.726854486202004
"GCCTATATCGGG" 0.746239330129019
"TCGGCGATCACG" 0.674995081168866
"ACGCTTCAACAA" 0.905485009416712
"ACGCGCCTGCGA" 0.681158523586068
"AGGATACGATAA" 0.648799750723811
"GACACAGATGCT" 0.786235386617484
"CATGTGTCACTG" 0.700760613362209
"CACGTACTAACT" 0.505170973950793
"GTCTATCAACTC" 0.701606611015307
"CTGTATGCGCAC" 0.856129419575163
"CGCAACTTCTCG" 0.563308826375772
"TCTCGACCTGAT" 0.733567536255883
"ATGACGGCTAAT" 0.538813532725276
"AGCCCGTCAATA" 0.590167325368484
"GCGTGTACACAG" 0.849221303048689
"ATGTCAGGTAGT" 0.62817420414121
"ACCAAATCCACC" 0.48265421430867
"AACTTGGACCCG" 0.761293500713913
"GCCGCCGACAGG" 0.536648237266947
"GCGAAAGAGCGG" 0.697643722650169
"TAGAGCTAGGAG" 0.712703983501328
"TATGGTGTAGTC" 0.765723689014067
"AGTGATGTACCG" 0.579020264987811
"ATAATCCTAGCC" 0.603178735993355
"GAGCTGCAGTTT" 0.639648002826233
"CCCCGGTAGCGA" 0.632933880480065
"GAGACTCAGGGT" 0.64287559290568
"CGCGTCGTAGGT" 0.795141787896969
"GATAACACTAAT" 0.764641839680239
"CTGCTTCCCATA" 0.784921281142936
"CGCGAGTAACTG" 0.613007737139264
"GCTTTTCGTACC" 0.696918232085099
"GGTGTCTTTTGT" 0.366991596482878
"TGGAAGACTCTA" 0.649054370993863
"TAAACATTCTTG" 0.799195933994435
"TGACACCTCACA" 0.806439902385275
"ACAGCGTTACAG" 0.797376440140217
"CAAGACGCGTCC" 0.478652199092046
"AAACCAGGTAGT" 0.664844227912088
"ACGCCCTTCAAC" 0.70111298186693
"GGGACGGGGTTT" 0.680540563675897
"GTCTTCATGGTC" 0.641240701485755
"CGCTCTGTTTTG" 0.769552061978949
"ACACCTGAAACT" 0.554180510615945
"ATGCTATTTCAC" 0.732386205431229
"ATTCAATGCTAA" 0.558237865965912
"CTGTACGTGAGT" 0.766469348759389
"GTCTTATCCCAA" 0.57165653092543
"GGTGCGAATGCT" 0.482951334819307
"TAACCCGGTGAG" 0.580193120551304
"TGTCCTCCACAC" 0.664657099715354
"TCGTAAGGTACC" 0.445495757489935
"ATGAGTAAGCTG" 0.620753235818663
"GATCACATCTGC" 0.72955635823331
"TTATTGGGGATT" 0.817916664089751
"CGGCTCCCCTCC" 0.651091281935771
"TCAGACCACGGA" 0.365828281422396
"GTGGCCCATATG" 0.843004487552105
"CCTTCTAAGTCC" 0.6189666017899
"TTGGAGAGCGGG" 0.630402583209406
"GGAGGACATACC" 0.598455779213156
"CCTCTACCCACA" 0.744444367618636
"GCCCAGTGGATG" 0.672319101666104
"ATAGTGGTATAA" 0.681725488068827
"ATGTTAGGCTTT" 0.657515924412858
"AATCTGTATTTG" 0.686854380710534
"GATAGGACGAGC" 0.628625857534421
"GATTGTGGCATA" 0.830970144933691
"ACTAACACGTAT" 0.7889659392265
"AGGCAGCTCGAC" 0.725610877583236
"CCGCCGGATTAG" 0.661508557036764
"CGAACTCCCGGA" 0.714360024179308
"TTAGAACAGGGA" 0.88824972446282
"CACTCATGAGGC" 0.632964513731824
"TAGTCCAGGAGT" 0.685332681398654
"AATTAGATCCAA" 0.733244176340428
"CTGTGTGATTCA" 0.776732773255663
"GGGAGCTGTATC" 0.519721932204097
"AGCTAGCCTCGG" 0.634212762587945
"CCACTAATCGCG" 0.766102589403845
"AGACCCCCCAGC" 0.978055269266462
"GATCGAATTCAG" 0.792958955756582
"GGTGACCGTCAC" 0.647808729804008
"AAGCTAGAGGGT" 0.499567374059225
"TCGCATCCGTTT" 0.745681435605807
"CGCTGATCTAGT" 0.776618841091157
"GGGACTAATATT" 0.715249669687831
"TTCACCCGGAAT" 0.762399379359502
"ATGACTTGTACC" 0.578296963152255
"GAGTCTGGCGAG" 0.49168284989803
"CTAAGGCTCGAC" 0.700594540406926
"GCGAGGGATAAC" 0.676674007597895
"TACTTTACCCAA" 0.880816890738379
"TCTCTTAATACA" 0.405470876337316
"TCGTAGAGATCT" 0.730979113439261
"GAATAGAACCAC" 0.62750875499595
"TTTTTAGCCACG" 0.738363817800468
"AGCGATCATTTG" 0.813580201011501
"AGTTTGTTCCAG" 0.680255989664339
"AGAACACCGCAG" 0.574341689993153
"GTGACTCCGAAC" 0.712637138966567
"TAGGACAAATAC" 0.720743271119693
"CCCCCCTTAGTC" 0.702995270796814
"TCTGGTTAGCAT" 0.406348591258936
"GGCGTCTCAATT" 0.700243729424074
"AACCCCCGCTCC" 0.73136127639692
"ACTTATTATGTC" 0.718610429722226
"GGGCGTTTTGTC" 0.554061000182095
"CAAAATGTCTCT" 0.672898305682802
"GGCTCTCACTCG" 0.261327401769107
"TCCCATACGCGG" 0.690030237051445
"ATGGAATCCCCA" 0.482847540686768
"CAAACTCACGCG" 0.596703636794969
"CGGCGGTTAGTC" 0.466013554784412
"GGGCGTCCTTTA" 0.642725293913901
"AGACGCCTCTGA" 0.604616190566977
"GCAGAATTCTCA" 0.688893165362429
"GACATGCATTAT" 0.80815193077116
"CCTGCCTAAAGT" 0.523628338789146
"TGCATTTTCTTC" 0.602739006317556
"ATGTGGACATCG" 0.808206593741987
"TCCCGCCGAATA" 0.840793573617644
"GTTAATCGTTAG" 0.594186158630078
"AAGGATGACAAA" 0.681028370445514
"AGGTGCGTGGCT" 0.684534302092503
"TCGGTTCTCGGC" 0.775082261071825
"GCAAATTTTCAC" 0.684459442721293
"GTCGCCAGGATG" 0.723495371229641
"TATATCACGTCC" 0.662982867264231
"TTTCGCCCTTCT" 0.692207133350412
"GTCACTCTCTGT" 0.662669460954341
"CTGGTTGGATCG" 0.758242764195916
"GTTTACATATGG" 0.599502631859975
"CGGGACATTTTA" 0.664556854146862
"TGTGTCCAACAT" 0.662368265214392
"GCTAGTTCTCTC" 0.839394173564276
"AGCGGAGTGAAT" 0.55238401775367
"CACCCCACCAGC" 0.605866844075294
"GCGCATCTCCCC" 0.715017946598382
"TTGCACCCAGGA" 0.735087575388148
"TCAGCGACGGAT" 0.73745989903029
"GTAGACCCCCCG" 0.816007498247548
"ACTGTTGATACC" 0.808433603150777
"AGTTTTGACCAG" 0.647824072308914
"ATAACAACAACA" 0.761205394228964
"CAATTCTTATGC" 0.6614832011397
"ATTTTCCGTGAT" 0.717342536491467
"CGAGGGGGCAAC" 0.724700728249827
"CGAATCTCCGGT" 0.735502812228716
"CTTATCCGAGAC" 0.630610402719082
"AAGTCGGACGCA" 0.756302428164147
"GCAGCCATCGTG" 0.52969157757652
"ATGCTTGACCTA" 0.671300029933804
"GCACCTGCAGTA" 0.788921954303697
"ACCGGGGAGCTT" 0.820518024304179
"CATTGACAGAGG" 0.720571812409351
"GCGTTCACTCAT" 0.754364624041077
"GAATCTGAGGAG" 0.608901581876745
"CCGCACATCGGC" 0.75376933556111
"GTCAGCCATTCA" 0.479597135564085
"TTCCGGGCACCA" 0.714819369853024
"GTTTTTTCGGAT" 0.696717625417545
"TGATAAGGAGGC" 0.516365019584549
"GGCTACCAGCGC" 0.50751608552833
"TATGAGCGGGGC" 0.676903546509771
"CGGCGAGTGTCT" 0.729735149305625
"GCTGGACCGGGA" 0.553894354984929
"GGGCGTCGTTTC" 0.33282328561691
"GTGCTGCATGCG" 0.595048637366283
"GTAAAGTTAATC" 0.649424136650727
"GCCCATGGTGAT" 0.708399808981074
"ATCCTCAGATCT" 0.69071107414739
"GCCATACACGAG" 0.624085383950705
"CAAAGCAATAAA" 0.689419379222003
"CCATTTGGTAGC" 0.547242834151525
"TGTGTATTGTCC" 0.578951435028604
"CTCCCATTCTCG" 0.687681165462085
"CAACTATTCGTT" 0.737990853592588
"CTCTTTTGGCTT" 0.619360618300886
"GGACAAGTCGAA" 0.608522733952541
"TAGAAGTCATAG" 0.756766553415647
"TCAACAACGCAT" 0.748281638369805
"CAAGTTAATTCA" 0.858832827049389
"CCTAGCGAGTGA" 0.816940352185358
"TAGCGCATCTAG" 0.549378409396161
"CGTTCTCTTGCC" 0.67931885283489
"GAGTAGAGCGGG" 0.528158742029293
"CGGGAAAAGCCT" 0.741189369946607
"TCTAAATCATCT" 0.73796017956457
"TGACGGAGCTCC" 0.741430418632761
"TTCCTAATCCAT" 0.623518879718318
"CGGGCTCAATGT" 0.696470107425137
"GAGCTTCCAGTT" 0.746268342866839
"CGTGGTAGGCCC" 0.491178983927048
"CATACCTATTCG" 0.620052893675285
"GGGCCCCGTTGC" 0.899473827824709
"GATTACGGGCAG" 0.762294196683849
"TCCGTGTAAAGC" 0.694380097656168
"CGTTAAACCCGG" 0.720111697569791
"TTGGTTGCGCTT" 0.659506201086161
"ATTGCCCAGCCC" 0.571122422816864
"GGTGCTGGTAAG" 0.507881092745276
"CAAGCGTGCTAT" 0.780390421479053
"GTTCCCTCCACC" 0.729421533763048
"GCACACCGGTGT" 0.910178576931129
"TGAACTGATAAT" 0.58000686594469
"CGAGTGGGAGGG" 0.689435706533391
"AGCTTAACCCCT" 0.745585926814791
"AAGCAGCAAATG" 0.549588500145911
"TTTAGTGCTGTC" 0.633642799159389
"GGTAGGGTCATA" 0.829333621542084
"AGGCTAGTACCA" 0.737361978813045
"CACGAGTGGCGG" 0.732967487124034
"GCATGATAGACA" 0.857322992009597
"AGCAACGCCGTT" 0.764734531699334
"AGCTGTCAGGTA" 0.596438589425748
"GGAATGGAGTAT" 0.647862096844135
"CGATCTCCTGCA" 0.774748435976255
"GATGTATAAACC" 0.6017570487306
"CAGTAACTTGCC" 0.737169600338494
"CTTTGAGTCAGA" 0.739160025706246
"GATCGTCTTACT" 0.643750908416758
"CGTAGCACCCAG" 0.746983259497139
"ACTCCGTCCCTG" 0.830125121250568
"CTCCCGGAATTT" 0.878965208932435
"GGGCTGGAGCAT" 0.892663277538744
"TCGTAGCCTCAG" 0.791245040969794
"GAAGATGCCCAT" 0.864226585815448
"TCCGTTCATCAC" 0.51211477863496
"GTAGTAATTGGC" 0.61730163554124
"GCTTATTCGCGT" 0.698918127846859
"CACAGACTGAGG" 0.582386008109725
"GAGTACTATTTG" 0.441517284384403
"GGACCGAAAGGA" 0.508799501268303
"AGCCACGTGTTT" 0.718860045539748
"CTGCATTCATAA" 0.783240887128966
"TTCCTTTATATC" 0.524594265149846
"TACTCGAATTCT" 0.554910014281502
"ACCTCTATGCTA" 0.641051082348854
"ATGTATGTCGTT" 0.754862848201993
"AACCCTGTTATG" 0.733525612927302
"GAACGTCGATCT" 0.647716463081256
"GTCATCGGGCTA" 0.889142340654197
"CGAACAGCAACC" 0.71232184416018
"CACCAAGCCTCG" 0.929506963854816
"GACCAGCACCGG" 0.58153379055379
"TACCGGATAGTT" 0.533308832340115
"CTTCTCTATCTA" 0.830348130463078
"GAGCTCGCTCTC" 0.775927557947388
"TGGCCTCACCCG" 0.591996293367339
"AGCGACCTAACT" 0.962339448379207
"CGCATCAAGCCC" 0.618184228741873
"GTTCCACGCGGT" 0.503958457895182
"GGAGTCGCCACG" 0.667762865206297
"ACTGTATCGATC" 0.834875026859126
"ACGCAACGCTCC" 0.809382492707823
"ACGGCTTAAGGG" 0.802397217568881
"GTCTGGCTAATG" 0.420353567138536
"TATAAAGCGTGT" 0.722694134470574
"AAGCGTCCTCTA" 0.950350148237926
"TTCTAAACCTAC" 0.674107963834961
"GAATTTTTAAAT" 0.655998615686334
"GCTAAATACGAT" 0.553314820129629
"TTTTTTTTCGTC" 0.719975856053886
"CGTCCTTGAATA" 0.735335874338241
"AGTGGACGCTGG" 0.699032000193487
"TTACTGTCTGAA" 0.705934165021049
"CTCTTACGCCGT" 0.717674898935531
"ACTACCTTCCGG" 0.680164930103823
"CACCAACTCGGG" 0.479353979970038
"TGCATCCGCATG" 0.626390471409782
"CTTGCACGATGT" 0.798565938089611
"GCCTCCCTTTCA" 0.873993832099517
"TACTTCACGGCC" 0.778719876471181
"CTAGATTTCCAA" 0.740317622051714
"CTTGCCGTCCAT" 0.635519997177081
"ATTGTGAGTTAC" 0.715029049302266
"ACTCGCAGTCCA" 0.716857146196634
"ATCAGCGAAGGA" 0.619775503752313
"ATTGCGTGGTCA" 0.712687434137985
"GTCTTAAACTAT" 0.687648106891576
"GGCGGTCCCCAC" 0.719802456507549
"GGCTGCAATCAC" 0.53920398234715
"TTCGGGACGGAT" 0.770233016593848
"CGTCAGTCGGCC" 0.75811496722238
"TGGCCGAATTCC" 0.516665990298075
"TTGCAATTATCA" 0.659058088880211
"TCAGATAGGTGG" 0.794340878112388
"CCCCGGGGTGAC" 0.763491707567508
"AGACCCTCACAC" 0.635614392892623
"ATGGGATGACCA" 0.740701500453362
"TAGCGAGGAGAG" 0.676991977392955
"CGCATAGATATC" 0.651140625846143
"ATGTTTACTTAC" 0.468063926126992
"CTCCTTGCTCCT" 0.77520459633957
"CAGAAAGGTATT" 0.87461536129729
"AAACTCGTTAGA" 0.776871619420551
"AACTAAACTATG" 0.824000949946942
"GTTGGCGTTGGT" 0.657464754696494
"CTGTGAAAAATG" 0.632149434094588
"TTTAGAACCCGT" 0.771446966836795
"AGCTAACCCTGC" 0.749706548444772
"AAAACATCTTAG" 0.786955830062337
"CTGTTAAACGAC" 0.63847870506597
"GCAAGACGAGTC" 0.58952279970426
"ACCTAACTTTTC" 0.658394755627565
"TTTCCAGCCTTC" 0.508105495270754
"TCGGTTCCCGTC" 0.67745028237191
"TGCTTCGTACAA" 0.75110032917113
"GTTCTTGCGGGA" 0.746056186413561
"AAAAAGTATGCG" 0.650560895113916
"TACATCTCACGC" 0.784573087232605
"GCTCCAGCTTGA" 0.701727648382829
"AGGGATTTGGCA" 0.553897851744919
"CATTTGGGCTTC" 0.675086992130362
"GAAAAGGGCAAT" 0.709935366293114
"GTAGACGCATCA" 0.741370855195143
"AGCTAGCGCCGT" 0.58076718766742
"CTCTAAGCTACC" 0.830762765574133
"GATTTGTCATTC" 0.832030654128666
"TCTGTTGTTTGA" 0.521783181632293
"TTCGACGGCACA" 0.779972636538153
"CTAATATCACCA" 0.740235686572026
"AACTTTGTCTTT" 0.707321478701514
"AGCTAACCCCAG" 0.672327394333456
"GACGATTTTCCA" 0.621305710047601
"GGTCGCTCCAGG" 0.672466850670349
"ACACGTTACAGG" 0.595401986274232
"CCATTTGTCTGT" 0.895865967192507
"AGCGAACGCGGC" 0.63530739030109
"CGTTTATCGAAT" 0.77964070136229
"AGACACGGCCGT" 0.350733592413452
"TCGCGCCACGGG" 0.725451239073352
"ATGCACACTAAA" 0.749194708142156
"CATCCTCAGGTC" 0.767796588814482
"GGCTCATTTAGG" 0.671924305181778
"CCTAGTCTAATC" 0.730164640411467
"GCCTTCCAGTCA" 0.600862946683907
"TAAAGTCATTGT" 0.717258544605764
"TCAATCATTGTC" 0.824323704136207
"ACAGCGTTCGCT" 0.619010484145359
"CGGGTCTTCTGC" 0.600360595937848
"GTACTTAGTCAC" 0.510676661189075
"GAGCATGGTTAG" 0.660669372155769
"TCACTTGCCTTC" 0.632151516466827
"GACCCCAGCTAA" 0.84860282754337
"CCTCAGCACGGG" 0.512976635856688
"TATACTTCCATT" 0.484605980951633
"CGCACCTACTAA" 0.861262771011557
"GACGTCAACCCG" 0.677193362189855
"CTGGACTCGGTA" 0.865289871957551
"GTTTAGGACCGG" 0.580390783264493
"AACTAACACGTT" 0.552499844128497
"CGTTTTCTGGAC" 0.661345219185803
"AAACAGATTTGC" 0.808103981767408
"AACGGGACTCCT" 0.538083584073144
"TTGAGCAGTGCG" 0.695807569981169
"GGCAGGGTGGAA" 0.462130279601257
"AGAGACGCCCTA" 0.537533800687881
"CCGCGTATAGAA" 0.531274788392613
"TCCCTCTTCTGG" 0.63169807579956
"ACCCCGGTAGAT" 0.717436088335759
"GGATACTCAGCA" 0.601617509423065
"TCGACAAGCATG" 0.63333273697689
"TGTTTAGCTTGT" 0.628988418197894
"TCGTGGCAACAC" 0.625131236743092
"TTGTTAGCAACA" 0.829550912294133
"GTATGAATATTT" 0.691899770485557
"GTTAGACGGTAC" 0.621298776098162
"TCACACGTCAGT" 0.533416497412906
"TGTACTTGCAAT" 0.691832221661467
"ATCAGAGGGCAG" 0.682524501040847
"GAACATACTGGT" 0.614557369251738
"AGGTAAATCGCT" 0.709016697485234
"AGAGGCGTTGTT" 0.700144366726177
"CGTTAAATTAAG" 0.745997881838517
"TAACAGTGTATC" 0.698698186281378
"TTTTGCACGCTC" 0.632723111955218
"CTACCACGGCCC" 0.567691893866353
"GGACGCTACCCA" 0.56105857632719
"CACAATCCAAGG" 0.762847640342213
"TCCAATGCTTAA" 0.677733148394199
"AATAAATCTCAG" 0.649855258999401
"ACCGTCGCCACT" 0.878797441050876
"CTCGTTGGCACG" 0.64662689151447
"AGGTTAGTGGCG" 0.665062356538674
"CGCATCTTCCTG" 0.728856604742362
"GAATTGCTACAC" 0.795581313916552
"GGAAAGGTGTAG" 0.791590984885156
"TGTAAGCGACTA" 0.700144388324218
"GAAGAACCGACA" 0.576469722729925
"GGCCAGTCATGT" 0.455069223217205
"ACTTCACGCATG" 0.995297460032142
"GCAGCCAGGAGG" 0.812869538149018
"GGCCCATCATTG" 0.859216989009292
"CGCGACTTGAAG" 0.845846428838003
"AGTCAAATTCTA" 0.444969400620353
"GCAGACCTCGAA" 0.689611837131005
"ATGGAGGCTGGA" 0.632824832644217
"ATTCTTGGTCGG" 0.466574469481592
"CTAAACAACGAA" 0.760528731491473
"AGTGAGATTCTC" 0.669504313678397
"ATGCACATCGTG" 0.617891626171859
"TCATTAACTCTC" 0.756638972587869
"AACTTGAAAGTA" 0.543728231650078
"GCGAGATCAATT" 0.316298996419828
"AGCACACCAAGT" 0.683234210294715
"GTACAAAATACA" 0.698772691531187
"ACCTTTGTCAGA" 0.564279394432151
"GCTAAGTGTGCA" 0.613661045370199
"AAGACGCGCCCC" 0.689370851285695
"GTGTCGTGACTT" 0.555386630909344
"TGATGCTTGAGT" 0.909563839182074
"TGATAATGATAC" 0.724434098364615
"GAAACAGGCTTT" 0.683974133797455
"CCTAGCATGATT" 0.578535873542039
"AGTTTCAGCTGT" 0.668472365314785
"TTGGCGAACGTT" 0.579514824026282
"CCATACAGGACC" 0.55161313647096
"AATTTGAAAACA" 0.554984452273075
"ACTTTGCTCCGA" 0.731173691759819
"CGGCTGTGAGCT" 0.700158738591455
"GCGACTAGTCTG" 0.833161820655443
"CAGATGCCTACC" 0.727557003360802
"TATCCAAAGTCG" 0.808983274283243
"TCAGAAGTGAAT" 0.583123025025278
"CCCACAGTCTAC" 0.766379578387281
"CTTTAGATACGC" 0.523632440479682
"GCAACAGACGCT" 0.795066589499419
"ACCACTTGGCTA" 0.677226901541609
"GACGAGAGTCGT" 0.669323068663339
"GTGCTCACCGGC" 0.48393098881321
"GTCACACAAAGC" 0.609047611221298
"CCGTCTCCAAGT" 0.659445982395546
"CCCTTAGATTCT" 0.601998955968431
"CCTTTATCGCCC" 0.600313109446244
"GTTAATGCTTGA" 0.695356993799298
"AGTTAATGACAT" 0.525741944117607
"CTCAATGATTCG" 0.699629125909101
"GTTTTACGGCCG" 0.770879961032113
"TGTAATTCGTGG" 0.752350490069369
"AGACAGTGACCT" 0.779575050691822
"ACCATTCGCACG" 0.405619310684571
"TGGATGAGCGCA" 0.499802187483661
"TTAGGAGCATCC" 0.597047130562027
"CCTAGCCCTCAG" 0.667650233753127
"GGCATTTAATCC" 0.389498325446525
"TCCAAAGCGTAA" 0.259270619446739
"AAGCCTGACCTT" 0.754700448817515
"GGGACGACAGTG" 0.684298707863055
"TTGACACTATGA" 0.669286824563784
"TTCAGGAACCGT" 0.438907812875136
"CGAGAGCTCAGT" 0.633372266609893
"CGAGCTACATGG" 0.621928474641145
"CATAGCAGAGTA" 0.630404989896591
"CCACCTAATCAC" 0.602301146581453
"GAACGCCTCCCT" 0.651340717805347
"CTAACCGCAAGC" 0.742072883723742
"GGAGTTTATGGA" 0.722789027481413
"TAGGCTATTGTG" 0.71459694706624
"CGGGCGGAGCAT" 0.937864870833509
"TAACCGTCACCT" 0.823389432559293
"CGGATTGACCCG" 0.676396304607139
"AGCGGTATCTAG" 0.488550288585021
"CCCTATTGACAG" 0.635389526605666
"AGCCCTACGGAG" 0.874876750765078
"TAGGCACTGATA" 0.832700341256292
"TAGCCAGTGACT" 0.517567797302534
"TTTTCATCTAGA" 0.598173621242009
"GTCTTATCGGTG" 0.795177213126275
"TAAGACTGTTCT" 0.751713522466671
"AGAGATTAAATG" 0.704749463346298
"CGAGGCCGAATA" 0.69066909423505
"TACCTCGTTTAG" 0.59086622294888
"CAACACCGGAAC" 0.352385983651955
"GCTTCGCGGCCG" 0.654396506676768
"CCCCAGTTCTTA" 0.988003841370863
"CGAACGCACCGG" 0.347237112232049
"CTTCCTGTACTG" 0.63337028845701
"GGATTAACGCTC" 0.642912259506157
"TAGCTGTCTTCC" 0.806317395260346
"CTCGCCCACGCG" 0.642722824067956
"AAATTTTCCAAA" 0.647045082482045
"ATTAACCCCCTA" 0.709310920120608
"CGGGTAACTTGT" 0.643048013159044
"ACATTAATCCGT" 0.98120667761265
"ATTTAGAGCTCG" 0.666786412671897
"GTTAATTATATG" 0.801750675484025
"AGTTTATCAGAC" 0.584203025631474
"GCGGATATCTTA" 0.773148556134839
"TATACCTGCAGT" 0.590104577562008
"TGATTACGTCGT" 0.605655437048287
"CGCCCACGTCCT" 0.736285063098396
"CCCAGTGAGCAT" 0.677501510850438
"CCGTGGGCGGTG" 0.555499169182954
"GCTTTACTTAAC" 0.656585952630867
"AATATTATAGTC" 0.708771210214549
"TTAGTGCTGCCT" 0.56119022495745
"CAGGCTGCAGAA" 0.95854205899349
"CTGCTGCCTACA" 0.673744282345366
"GCCTCAGAATAG" 0.692694899023843
"CAATAGGCCCAG" 0.623920794504416
"AGAGGATGGTGG" 0.85175309328968
"GACAGGACACTA" 0.589462821990842
"TGTCAAAAGTGG" 0.819111449940987
"AAATATAGTTCA" 0.933164798964158
"ACGCGTAATTGT" 0.660400507888481
"TAGGAGCCAGCT" 0.962426858873879
"AAGGGAGTCCAG" 0.582949849231685
"CCCCAGCCTTGG" 0.666780607309585
"GACGCGACAAGT" 0.85051149592929
"GGCTACATGATT" 0.770110308938383
"CGTTTCATTGGT" 0.579656588458907
"CGCGCGGTCGTC" 0.527368318782404
"TAACGGCAGCTG" 0.738188762696404
"CACGACGCAATC" 0.784654266282035
"GTACTGTTTCCC" 0.729096891439797
"TACTCAATTTTA" 0.878626033449823
"TCATCGGATTCC" 0.641114619837816
"GTTATCATGGGG" 0.913116313254638
"CAAGTCAACGGA" 0.750257680782949
"ACCTAAGCAGCT" 0.744817052986802
"GTCGCATGTCCA" 0.521578394039921
"TACGCTCTCTCT" 0.536156583717595
"CTCATATGTCTA" 0.767430444220104
"TACCAGCATGCT" 0.791739282875953
"CAGCTCACCATG" 0.629148728125263
"CTCAACTTGCCG" 0.280436394713014
"GCATTACCCAAC" 0.62850095364566
"GCTCCTCAAAAG" 0.718383654098846
"TGCAGTAATATT" 0.710899396895636
"AAGGTTCAGTAG" 0.861320575289978
"CAGAAGCCAGTC" 0.686605172602189
"CCGAAAGCCACT" 0.645138743301945
"CCCAGTCAGAAG" 0.734752862851767
"TATATTTCACCT" 0.78949542800144
"GCCTTCATATGG" 0.619076450929575
"GACTAACCTTAG" 0.507759637483965
"GCTGTCCTACGC" 0.699183823770441
"CAGCTAAGTTAG" 0.63064337173573
"CGTCACGCACAG" 0.668602023884567
"AGCCAATGGCGG" 0.44930488053805
"ACATACCTACAG" 0.702498480140919
"GGACTCACTTGG" 0.810694610802071
"ACCGTCCGATTT" 0.62637193190783
"CATTCGCCAATT" 0.640597812968485
"GGGCAGGTCTTC" 0.715811830005903
"GCGAGAATCCAA" 0.575358971147617
"GGGGCCATTGAC" 0.846171630529805
"ACTGAATCCAAC" 0.63735082710488
"TGAGTGCGGGCC" 0.782016903019969
"ATGGAATGCCAC" 0.676776287366696
"ATCCTCGCAGAG" 0.756043218165847
"AGGTTGTGTTCT" 0.765384693132852
"CTGAGACATAGA" 0.726246498488125
"GCATCTCTAATC" 0.679341624871366
"GTGCTCACGGAG" 0.520365398588216
"TGGAATAGCTAT" 0.671046486435177
"CGAACCCCTTTA" 0.713604809771919
"TAAGAGGCTGCT" 0.594094831962963
"TTCGCCGTCCAC" 0.656346289572567
"TCTGACGTAGCG" 0.753523842416415
"CCGTTTTGATAA" 0.875925606390096
"CTCCCCCTCGAC" 0.732546156070297
"GTCGGCTGCGAG" 0.657238929185173
"GAAGAAATGGTA" 0.564086948135743
"TGGAACCGTCCA" 0.598327261476307
"TTCAGTTCAGAG" 0.659122100478242
"GAGACTTCTTCC" 0.547639138145467
"TGGCTTACGATC" 0.622314124332769
"CTATCGAACTTT" 0.612144291458198
"AATCAGCGATCC" 0.65439766813419
"TACTTGGGATGT" 0.683679261334875
"AGTGGTTCGGTT" 0.847097915682846
"CGATTGGAAACA" 0.795617146574904
"AGGTTTTCTTCG" 0.751937739804847
"CTGCATGTCGTA" 0.601004338042507
"AAGTCCCGCGAT" 0.468076382582789
"TCAATTATTTAA" 0.571736767477334
"CGGTGAATCTCG" 0.725381120289887
"ACTATAATGCAG" 0.853449685442951
"CCTAATTTTGAC" 0.583864837128324
"CATCGGTAGCCT" 0.627802229100445
"CGTTTTAGCCTG" 0.617727222828101
"CTCGATTGTCGT" 0.57338352291794
"TACCATCCAGCA" 0.625918392360458
"TCTAGTGATCCT" 0.541237141547106
"GAGGACGACGTA" 0.800450647584931
"TTTTAACAGGAT" 0.894013692246139
"TGTGTCTACTTT" 0.830954250196034
"GTCTGAAAGAAC" 0.532969853671281
"TCCTATGGCTAT" 0.726198828182062
"TGGGTACCCCGG" 0.840252691851512
"GCCTTACTAGGC" 0.829894448623161
"GATCTGTCTCCC" 0.715786183612871
"GGTTCGAGCCAA" 0.41040688209739
"AACATAGAGTGC" 0.696413850243626
"GTTAACAGTTTG" 0.560547734656376
"CTAACTAAGTAT" 0.66597018104711
"AAAACTAGATCA" 0.776505808929251
"AGCATCGTGGAG" 0.888979688409892
"GGTTTCCGTAGA" 0.695241277908237
"AGTAGAAATGAG" 0.71679280288421
"ATAGCTCGCTTG" 0.713847953638452
"TGTCAAGCGTTG" 0.62643526778717
"TTTTTTTAGTTA" 0.686345281342141
"CTCCAAGCATAA" 0.616888658246731
"GGTCCGCTACTG" 0.639670945891337
"GCTTGATGGGAC" 0.492242499795794
"CTGTTGAGCAAT" 0.653296502182179
"TATCATTAACTA" 0.546514237682621
"CGGACAATGATG" 0.677511158894267
"AGCTAGTTGGAA" 0.535655044407749
"CACTTCAAGTTG" 0.694322433968544
"AAAGCTACGTAA" 0.8616366197772
"ATATTCCCTGCC" 0.68940225433629
"CGCCCTCCATAA" 0.792007425191089
"GCCCGGGGTCAT" 0.709223255241005
"GGCGGCGCGCTC" 0.690686283442013
"ATTAACGTTACC" 0.72462035054425
"CTATCTGAACAA" 0.68745149374441
"TCTATTGCATCG" 0.603869153291142
"CGATAACAGTAT" 0.368083282509467
"TTGTTTAGCCAC" 0.670369229267176
"ACTCAGACTCAC" 0.641013519432875
"TGCCAATAGGGC" 0.683713664338929
"CGTGTGATTGTT" 0.670299940301016
"GCCGCCCCCAGC" 0.399156203625802
"CAGTACCCCGTG" 0.836209498937578
"CGTGCTGGTTTA" 0.580185493825255
"CTTTACCTGCGC" 0.578699834660291
"GAGGTCTACTCT" 0.809327360161392
"GTCCGTCGTTAA" 0.743336964861936
"TACGGACCATGC" 0.713229894744134
"TATATCCTTAAG" 0.568457789721856
"AAGCCCGCAGCA" 0.667822962295448
"GAGGCCACATAA" 0.785058106032978
"CACGTAGCTAAG" 0.503727903429202
"ACACTGAATATG" 0.751660739899338
"ATTGTGGTTAGC" 0.679500631093814
"CAACCTCATTAC" 0.403662125053602
"CCGCGAGTTCTA" 0.62370234358017
"TCGGAGTGTGGC" 0.670936804794539
"TACATGCAGTAT" 0.584111524209298
"GCTGGATGGATC" 0.638635355140873
"GCCCGGCACCAA" 0.802397501797083
"GACGCTCCCTCC" 0.791227824272491
"AAATGGGGAGAG" 0.439201092368383
"ATTCGAGCTTAC" 0.626389911949118
"TGCTCTCGCGAT" 0.667589421239594
"CCAGCCAACTCT" 0.799210654225527
"AAGTCTCTATCT" 0.700642612458904
"GTATTCATTCCG" 0.494712180418919
"TGACCGCCCGGC" 0.613550062044868
"CAGGTTAGACTA" 0.496894928067445
"GACAGATCGTCG" 0.76284086078477
"ACGATAGTTTCT" 0.542647254256739
"AGGTCTACATCA" 0.611264385669147
"GGGACAACGGGG" 0.484618793977159
"GTTTGAATGAAA" 0.574062851969147
"TGTTGTCTTCTT" 0.777975243757418
"GCTCGATACACT" 0.397958599597912
"GGGAACTGCTGC" 0.687200240288626
"TTTCTTCATGGG" 0.633703138642188
"GTGCTTGCGCGT" 0.508861949728302
"GTGTGTATTCTG" 0.690803684111421
"GTTGGGCCTACG" 0.577737968403954
"CTCGGCGAGAGG" 0.477061594051644
"GTAGTTACGCTG" 0.670804475677873
"ATGAAGAACGCT" 0.582043744370927
"AACGGCCGCAAT" 0.625562147721135
"AGGTTCTCCGGA" 0.534351841551842
"GATGTCTTCCAG" 0.804106526754601
"GAAGACCACCGG" 0.744345282782859
"CTTCCGGATGAT" 0.449588559219329
"CTACGTCCTTCG" 0.636910281174382
"TTCGTTTCCCAC" 0.66531955955632
"ATGCATCTGCTT" 0.663797238609253
"TAAACTAAGCAG" 0.444303607361855
"TTACAAAGTGAA" 0.581310074803321
"CCGGCCAGCACA" 0.525702898960689
"CCTAGCAGAGCC" 0.716077712532135
"ACGCGCTCTACA" 0.54073102179165
"ATACACGTGAGC" 0.901263442795908
"CGGCTTACGGCA" 0.746270731368623
"GACGGGACGCTC" 0.478274002683847
"GTTCATTAAGAG" 0.695805869625734
"CCCGGTGGTTAA" 0.644580544003211
"TAGAATGTGGAC" 0.638839223081956
"CCCCCGCGATAA" 0.612190932073104
"AATTTCCCTGAC" 0.773564046877684
"CCGGTAAGTACG" 0.855246279328717
"GCTTCGCTGTAT" 0.742815419168133
"CGTGGTCCCTGG" 0.661473601330574
"TCACTGATTATG" 0.633174008403195
"TGTGCGAACGGT" 0.730503964471789
"GCACTGCCGTCT" 0.591563250921509
"CTTGTTGCTCCT" 0.939392661812686
"GGTAATACGTGT" 0.554463724541603
"AAATGATGGTAC" 0.884361252113288
"CCAGCATATCCC" 0.531338149579613
"TGCAAAAGGTTA" 0.813299188452523
"TTTAGATACCAT" 0.731555624650186
"CAGCGTACCGGA" 0.747780196904733
"CCACATACCATT" 0.647860302318882
"TACCATGCTTGG" 0.477680442769154
"ACAGTCTTTACA" 0.707177804022576
"CCGCAGACAGCA" 0.587022034563757
"TCTGAATTCCAT" 0.793733792274734
"CAAGGCGACCAA" 0.7270296861043
"AAAGCGACTGTA" 0.635389997251258
"AAATGTCCTCTA" 0.676689831753683
"CGTTATAGATAC" 0.21130545809854
"GGATGACAAACA" 0.655888211820729
"GGGCCAAATGGA" 0.670403845756022
"GGGTGTTGCAGA" 0.487386046034148
"AGTTCCAAATTG" 0.564303781968303
"CCTTGACACGGA" 0.808913166267144
"GACCCTCTAGCG" 0.548974018163952
"GATCCCAATCTG" 0.549430947947107
"AAGCAACCGTGC" 0.782145896981986
"ACGGGGCCTCCG" 0.528783359745692
"GGACGTCTAATC" 0.708373811646822
"CACTTATGAGAG" 0.764873248527791
"CCTTTTTCGAGA" 0.591362990727888
"GGAGATTGGACC" 0.682913219677638
"GGGCTGTGACAT" 0.616506145906558
"TGAGTCCCGGAC" 0.624296462307057
"TATTCCTTGTTC" 0.763875170616833
"GCCCAGATTGGC" 0.721608711885826
"TGACAGAAACTT" 0.510176536679107
"AGAGAGTCAATG" 0.305525836669999
"AGGGCCGACGAG" 0.782208774159355
"CCACCCGGGTGA" 0.553077130607187
"TTTCCGGTGAGC" 0.75875134072469
"CCCGTTTGTTCT" 0.659812268008576
"AGCCTTGAAACA" 0.668173845877595
"GCACCAAAATTT" 0.616228974670885
"CTGTGCTATTAT" 0.695813549340926
"TTAGTCAGTCAA" 0.898592413044012
"ATTGCCCCCTCT" 0.733452604957726
"TGCAACTAACCA" 0.657149982251539
"CAGATATGCCTC" 0.802463545176865
"ATTTTTTCTGCG" 0.895698652316591
"CTGCCGGGGGAG" 0.584926461851356
"ATAAACTCCGAG" 0.680299439314504
"TGCGTCGTTGTG" 0.677417964660396
"ACTATCGGCTGT" 0.711018996717346
"CATCGACATCGG" 0.67419015422788
"CTGAAGTAGGAT" 0.886916442503603
"ACATTGGTGAGT" 0.589638105003093
"GAACTACAACGG" 0.45887094337259
"GCTTGTCTCCTA" 0.701035517923621
"GAGTAATGGGCA" 0.586275829960587
"GAACACCGTTGC" 0.708679194957732
"GCTTGGAGCGAC" 0.594722673973362
"TTCCCAGGGAAT" 0.750407124603618
"CAGAAACGCCGG" 0.686931318156777
"CAGGTGAAGATC" 0.687143727127251
"CCCGTATCGCCC" 0.783436026028877
"CCATACGGAGTT" 0.49096114792313
"CAAACACCTATA" 0.899647957265224
"CTCGGTCCATCC" 0.61240501621111
"GACAGACCGTCT" 0.798643522360828
"ACAAGGGCCGTC" 0.815612026650935
"CAAGTGCTCAGG" 0.43752767427801
"ACCGGGACCTGG" 0.573970975198789
"GAGCGGGCCTCA" 0.570355030367557
"TTAACATTATCA" 0.576406267542217
"CCAGAACCCGCC" 0.766459580214405
"TCTCATGTAAGA" 0.768952137578956
"AGTCCATCGTAC" 0.744805697488641
"TTCAAAAGGCGC" 0.551224934304376
"CGGACCCTAAAA" 0.473166239341439
"CTGTAGGTTGTG" 0.711806762862859
"TTATTTCAACAC" 0.691127819361815
"CGGTTAACGTTC" 0.62374174634115
"GCTAGGCTCTCA" 0.595055183755227
"GGTCTCTGTCGC" 0.735657131499514
"TCGGAGGACTGC" 0.689034739470278
"GAAGGGTCGCAG" 0.698883917693205
"GGAATCCTTCTT" 0.492347395244271
"ACGTAAACGTAA" 0.749347411504449
"CGGGCATCGAAT" 0.708685384551577
"CGGTGATCATTG" 0.654657122547551
"GTAACGCCCTGC" 0.659778062604711
"ATTAATTCAGAT" 0.888911395089818
"TATTCTCCTCCT" 0.558308792379509
"GGCGACGATAGG" 0.587105620223325
"ACACTGATGACT" 0.583868932315709
"GAATGAGGCACG" 0.630580720442627
"GGGACTGCCGGG" 0.913772298915726
"TGATACAGCGAG" 0.739046924080667
"GACACGATAGAT" 0.635891773280436
"TAGTTCCTTAAG" 0.629792078517213
"CAGACGACAAGC" 0.702562840745443
"TGAATAGCGTAT" 0.706421747409972
"GAAAACGCTTAA" 0.397298373819761
"TAATATCTCGAT" 0.603257367049266
"CCGCTAAGGGAT" 0.734875960468077
"GTAGTCCATCAG" 0.709967076584384
"CCGCCAATAGAC" 0.649189646757272
"CGCAAGAACAAA" 0.524620934244533
"TCAAACCTACCC" 0.631688087967709
"CAGCCAAGTACT" 0.610013614075742
"GTCGAAAGCCGA" 0.579430307213323
"TTGAAAACTGGC" 0.761356241413416
"TATACATTGGCG" 0.480518202885788
"CGGCGCTTCCCG" 0.731934885019913
"GATTCAGAGTTC" 0.697192416202533
"CTCGCAATGCCT" 0.864493079597732
"TTAAGCCGAACC" 0.790554159483187
"TTGACTAGGGGA" 0.423242758740056
"TAGCTCGGCGCC" 0.72801596213585
"AGCGAGATACAG" 0.772522041026743
"TTAGCGCCAGCG" 0.733671167247286
"GTCCGGGTGACG" 0.776557061421564
"AATGAAGGGCTT" 0.640103921854809
"CCCCACTGTCTT" 0.825172823306846
"AAATACGAGCAT" 0.764815200755339
"CTATACGATGAG" 0.58536168734943
"CGGTAAAGTCAC" 0.601617253429282
"GCGGGTGTTCCC" 0.784485443451224
"GGTCTACGAAGA" 0.486131045469346
"GGCCTACGAACG" 0.691049385555848
"CCGCCTGCTCGA" 0.806956739132663
"GATCACGAAAGG" 0.617825009493379
"TCACCTAACCCT" 0.585945982823465
"GGCGTTCTACTC" 0.629801130715493
"GTCGTGGCTTAG" 0.700383090767773
"TAGATCGGGAAC" 0.574996241074502
"CGTTAATGCACT" 0.518099651592778
"GTCGAATATGTT" 0.401760901231818
"TTTCGACCGTTT" 0.646395283681707
"CCGAGCATTTTG" 0.728512173127815
"GTGCTTTTCCGG" 0.757503257292638
"TAATTGAAACTC" 0.714100496552651
"AGCCCGCCGAGT" 0.682435468017084
"GAACCGCGTGGC" 0.615642382625794
"GGACTGTCGACA" 0.755096892131115
"GCCCGCGACGCA" 0.750666740512353
"TATTAGGTCCAT" 0.424510419262274
"AACACGCTGAGG" 0.784067763844261
"AGGTCTATTCTC" 0.762735206276315
"AGAAACTAGGGT" 0.66729749941454
"ATTTAACCACTA" 0.779636979884843
"ACTGCAACTCTC" 0.541650834288659
"TACAAATTCTAT" 0.90596045850675
"TGTTGATTGAAT" 0.68893852078153
"AGGTGTTCATAC" 0.636447602445592
"AATACTGTTGCT" 0.342432249127012
"TACATGCTAACT" 0.58979231686107
"AACGTTGTAAGC" 0.619218797176783
"TAGAGTACATCT" 0.555634830382206
"TGTCATCGCCAC" 0.773416633265066
"GGCTCCTCTTGA" 0.737523572123061
"ACCAGACGTCCA" 0.716802507476241
"GAAGGAATCATA" 0.671427862128324
"CAAACCAAAAGG" 0.323715330277041
"TACACCTAGGTT" 0.501398543763479
"TTTAGTTCTGCG" 0.559207763245893
"GTCGTTCCGGTG" 0.478682970982947
"GGCGTCCCCTTA" 0.381492171614556
"GTGCGGGGGCTC" 0.666116064634876
"CGTGCAGGTCGT" 0.578761068541242
"AGTCTCCTCCAG" 0.438702647341018
"CCACATGATGCA" 0.479886666225472
"GATTCCTAATCT" 0.383986487470646
"ATAACTCTGCGT" 0.556546516076764
"CTATCCTGCTTA" 0.565389614599605
"TTTGTGCGTTTT" 0.768036956808559
"TGTCAATTACTG" 0.782949067665138
"TGATTCACGGTT" 0.808793134905282
"CACACTCTGGGA" 0.616006556723787
"GGACCGACGAGT" 0.577959072100812
"TCATGTTTGCTG" 0.893857178045919
"TTGGTTCCAGAG" 0.944445628356073
"TTTGGGCGTCAA" 0.890518425045688
"CTTTCCTGGGAG" 0.601818027722538
"ACTTATGTTTAG" 0.304432778813171
"CACTTGGAAGAT" 0.6870609464291
"TTCGCATGAACT" 0.486851721135376
"CCAGTACCCCGC" 0.641160048169889
"ACCTAACATCAG" 0.703454044082971
"ATAGACAAGACT" 0.717188917027345
"TTGCAGCGTGCC" 0.649562364119229
"TAGAGATTTATG" 0.751686250944709
"CTGAATTTCCAA" 0.529640243327644
"CCTCACCCATCA" 0.946260956644704
"CTCGGCCCAGAA" 0.691314320788248
"ACCTGCGGACGG" 0.557653146873772
"TAACACCCTGGA" 0.716685975193458
"TAACGCGAACGC" 0.574577363449999
"TTAAACATGGAA" 0.907105341625488
"AGGCAGGCCAAT" 0.865177956010384
"TTATGCCCGGGA" 0.698076404688165
"GCGACCTTAACT" 0.610436486079874
"ACGTGCCCGGAT" 0.652176774357088
"CGTACGTAAACA" 0.614036756485065
"TCGGGAAAAGAA" 0.919773299672007
"CGCTCAGTGTCA" 0.64228208011397
"CCGTCCCCACAC" 0.724169457849143
"CGTACCGGGAGA" 0.664772578241286
"TGAGCAGCAGCT" 0.878938912037446
"CCGAAGTTGCTG" 0.876376128989728
"TCCTATCGCATC" 0.476296110494868
"AGGTGGCCTCAA" 0.569104071294258
"TTTGATCGGTTG" 0.698016538028125
"CTTTCCATACCA" 0.623695734850984
"TTCCATGAACCC" 0.531743709909017
"TGGCCGAAATAG" 0.63174232865589
"ATGTATTGGCGA" 0.798667836848712
"GTGTTACATCGA" 0.613569941175722
"AGGTGCTAGAGA" 0.51291366117001
"CCGGAGGCTTTA" 0.644073884649197
"CGGCAGCAGCTC" 0.601623718717012
"GCATAAGTAGGC" 0.720173908785917
"TCTCCCGGTATG" 0.696974815477281
"TGCCCAGACTTC" 0.493341005010954
"GCTAGCACACCC" 0.474128778789856
"GTGCTGCTTGCC" 0.760530438407207
"GTGCTGGCGGGC" 0.603118369545509
"GCCTCCATAATA" 0.617724318583107
"GGCAGCCCTCAT" 0.477686079121847
"ATAAATATGGAC" 0.49633045766003
"CCGATCTCTCAG" 0.766792580574915
"GGACCACTAAAC" 0.596260803974636
"ACGAGCGGAATA" 0.73311558602498
"ACATGATGAGAC" 0.832149434582481
"TAGGCTCTCAAC" 0.851969767577793
"ACTCCCCCGGGC" 0.804595814022637
"GTCAAAAAGTTT" 0.61636457816612
"AAGTTCCTCATC" 0.73918453222094
"ATGTCAAGGTCG" 0.659662170966798
"GTAACCTGGCCG" 0.638680346992961
"TACACCGCTGAT" 0.634412327011968
"ACCACATTGTAG" 0.68667935214265
"ATGTCCTGCGGT" 0.878204629521147
"GCTCCGTAATAG" 0.735985353672851
"TATACTCATAAG" 0.451450940668995
"GACCAACCGCTC" 0.708791723293684
"TCCTAGGCCGAC" 0.624968493495393
"TGCCTCAGCGAT" 0.653909274754361
"GTTGTCTGAGGC" 0.752230944625033
"CAGATCCTTGGC" 0.638110686593881
"CCACCTAGACAG" 0.669587333228144
"GACTTGAGAAAA" 0.377198476642462
"TTCGGGTCGCTA" 0.600126090474058
"AGAGGGCGGCGC" 0.862306004926251
"GTCTACGTCAAC" 0.730917609505697
"GTGCCTTAGAGG" 0.326951309336322
"CTGAAATTAAAC" 0.577357466383471
"GTAAGCGCTTCA" 0.367702884656264
"CATTACATGTAG" 0.881304260083643
"CTTTTATACATA" 0.718127822306073
"GCGACGATCAAA" 0.67348654877222
"AGATAACCAAGT" 0.264597211148888
"AGTCCCAAATAG" 0.729536155298466
"GCCGGTTAGGTC" 0.727563270479038
"TTAGGCTGTAAC" 0.462948685516977
"GTGGTTCCCTAT" 0.301753836801342
"TCGACGGATGGT" 0.791818257017368
"GCACGTGGAGTC" 0.752519411454989
"GCATGCGTGTGC" 0.856646409599623
"AAGGCGAGGGTG" 0.784685164763354
"ATGGTGACCGAC" 0.792496755724153
"TAAGCCCCAATC" 0.768293083962937
"CAAGGATGGTGC" 0.537799848988398
"GGTCAAGGGGAA" 0.470014150248764
"GGTGTCGAGCCA" 0.672375986318374
"CCCGTCCTCCAA" 0.765936156983404
"ACTCGGCCAAAC" 0.807902258045262
"CTATGGAGCCGT" 0.545193863087352
"GCTAAAGGCTCG" 0.472402210895337
"GGCATCATAGAA" 0.697257697127877
"TAGTTACTAACA" 0.77496729886117
"CAGGCGAGTGAT" 0.552372360042455
"GAGGTCGATCTG" 0.651341216167145
"CAAAACACACAG" 0.542938823294344
"GACTTTACTGAT" 0.680944121192708
"CTCACCCCATGG" 0.712720165720074
"GTTGTCTTCGTC" 0.684143362671597
"GAGTCATTTACT" 0.548216072628204
"GCCTCAGTTGTT" 0.590406125914366
"TATGATTAGACT" 0.691007635532104
"TTAACTAAACCA" 0.567327815228492
"CTTATCATCGTG" 0.828284475147601
"AAGCACAAGGAC" 0.325172939834506
"CGGAGGACGCAG" 0.557880303337688
"CATTCAAATGGT" 0.479223352996005
"ACCAGGTACCAA" 0.459198538692994
"CTATTCAATTCT" 0.936218150439898
"TGAAGTAATTTA" 0.659098628637979
"ACGATCGTCGCG" 0.913195121242692
"AGAGGCCCAATC" 0.577182418918692
"ATTTTCTCAGGA" 0.683989575397782
"AGATGAGTAGCC" 0.747371493220974
"ATGTTTATTGCA" 0.360250559310173
"TCCCCTTAAAGG" 0.620369254988251
"CGCACGAGTCCA" 0.424100560052796
"AAGCCACTTTAT" 0.684164971421838
"ATAGGAAATGAA" 0.643246305939432
"CCGCAACGAAAC" 0.440881565769382
"TCTTACGCGCTA" 0.819293295143926
"CGCAATACGTTG" 0.736046741859402
"TATTAAGTGGAG" 0.672312646401584
"AAATCAAACCTT" 0.682505665077263
"GGAAGGTGTTAG" 0.532929743369182
"CCACGACAATTC" 0.744786809795404
"GTAAAGCTAGTT" 0.372818957391204
"CACATCTCCATG" 0.527502246292071
"ACCCCCGGGTTA" 0.558837349629961
"AAAGGCACGCCA" 0.647405184848291
"GAGTTAACCATT" 0.612063783694902
"GTATATAGAGTC" 0.647887125525927
"CAGATACATAAA" 0.696516777050007
"AATAACGGTCGA" 0.831310111671558
"TTTCTTTCGCTC" 0.784703837351583
"GTGGGACTCGCA" 0.717583140438902
"TTAACACATTCT" 0.717086008013537
"TTAGTATTTAGA" 0.65092708661545
"AGTTCCCTGAAG" 0.549229994970454
"CTCTTGTTTGAG" 0.590172426351057
"GTATGTACTCAG" 0.505000690812565
"GTGATATTTGGC" 0.797813327233843
"CGAGATCTACGA" 0.735108557142103
"GGCGCGTGGGCA" 0.901084527223051
"TGATTGTTGCGC" 0.454344868621231
"TCTCAGGAATGG" 0.608358845756826
"TTCTTAGCTAGT" 0.577856021883215
"CCCGGATGAACG" 0.519561628758779
"GGGTTGTCAGAA" 0.550343014673393
"GTCTGCTCATCG" 0.359857911505735
"TCCGCGAATATC" 0.866631586834105
"ACCATGCTGTCT" 0.454822593637845
"CTGAGGACGTTT" 0.601883107560703
"CAGATGAAGGCT" 0.548647884865527
"CCCTCATGGTCT" 0.694521129005777
"CACGTGTCAGGG" 0.796155211157442
"ACGAAGCATATT" 0.918588904993255
"TCATTCCATGAA" 0.570496013431477
"ATATGTACCTTT" 0.658349126966733
"CAGTCGCGGCAG" 0.793859099970437
"AACTGATATGCA" 0.760642001745304
"ATATTTCGTTAA" 0.585266414779349
"GACCACTAGGGC" 0.773003163576727
"GGTAGATGGATA" 0.510433652753527
"CCTACTGTTATA" 0.730064211103704
"ACTCCTGGATCT" 0.756537069714113
"GTAGCAGTGCAT" 0.63599261484823
"ATGAAACCGAAG" 0.832439975347293
"CCAGACGGTCCT" 0.489867712048105
"AACATTACTGCG" 0.832889131411847
"GCTCAGATACGT" 0.844975071431831
"CGCAATGCCCGC" 0.618050664243536
"GTGCGTCTCCGT" 0.602538859942798
"TTCGTGACCCTT" 0.706750339227693
"AAAAGCCTTTAT" 0.578840667606969
"ATTCCCTGTCCG" 0.534342901802897
"GTAGTAATTGTA" 0.77039648059049
"AATTTGTAGCTG" 0.539537762948473
"ATACTCACCCTG" 0.450092343392092
"TCGCCTAACGCA" 0.657413160952227
"TGGGAGATCTAG" 0.606934272805619
"TCAAGGGATGTC" 0.846693547129662
"ATCCGCCAGGTG" 0.708463591004959
"GATCTTCTAGTG" 0.721281700141018
"ACGTAACCGAGT" 0.700658239117392
"ATCGAATCGTTA" 0.396250005039514
"CAATGCTTAAGA" 0.847002349635619
"CTGAACAAGCCT" 0.564066684513633
"TATTTCTCGACT" 0.660431105215608
"GATGTCACCCGC" 0.622934580343006
"AACATACTCCGT" 0.399545655088246
"GAGGAGCCTACA" 0.627922786444484
"TTAAGCGAGTTT" 0.641414481675981
"AGCAAATCAACC" 0.645383479070221
"CCAGTGGGAGAT" 0.451873739884337
"TACACCCGCACC" 0.410281923503312
"TGCCAGCTTCCT" 0.668972594233479
"CAGATACCGCTA" 0.675374097652625
"GCTGTTAGATCG" 0.83574540472841
"ATATATGGTACC" 0.830154689321543
"CTGAACGCGTGT" 0.640211982228012
"CAATTACGCGTT" 0.649217190001975
"GCTCTAACACAT" 0.737271792178521
"GTTTGAGTTCAC" 0.7799597567143
"TCAGAGCAAGCG" 0.692736683927069
"CGTAGGGTTGCG" 0.551839238243067
"TAGGTGAGCTTG" 0.789774886161361
"GGAGGCTGGCTC" 0.608761659269277
"GTCGTTTCTATG" 0.38810027527703
"GCGATGAGTTTT" 0.696707867124821
"GCTTAAGCGTAT" 0.785275629300998
"ATGACACCGAAG" 0.529258521178488
"GCCAGACGGTGG" 0.442885182507458
"GGTCAACTTATT" 0.569287646419548
"AAGATGAAGTCG" 0.872506429840428
"CGGCGCATCGAA" 0.339030915211727
"CTCTTTGTTTTC" 0.677111227169533
"ACCATTCGATAG" 0.704744334719211
"CCGTTTTCATCA" 0.51653428852491
"CGATCTGAGCTA" 0.576290809120263
"TTAGGTTTGGCC" 0.553206667543534
"CACATGCTCTCT" 0.791845694601131
"CATTACAAGTCA" 0.213056076960297
"CGCCGCGTTTAA" 0.809018353711402
"TAGAGTCCTTAC" 0.67610898939479
"TAGGAAACATAC" 0.685985905600674
"TTATACCCAACT" 0.820527071182992
"AGGCATGCCAGG" 0.670837424584427
"TGCTAAAGTCGG" 0.59170973100576
"TAAGAAGAAGTA" 0.768650329878947
"CAATAAGGGCTG" 0.630873024455465
"GGCACCCGCGCC" 0.670877549097552
"TAACATGGGATG" 0.558326386213412
"TCCAGCAATATA" 0.766230930442052
"CGAGCCTCGCCG" 0.64010714551836
"GACTCCCCCCTA" 0.413061113109529
"CCCTCCTCCGAC" 0.768014214925539
"TCGGGAACAGAT" 0.479161318268948
"CACTTGCGAGCT" 0.655648766274216
"AAGGCAAATACA" 0.708197308484552
"CCGCCAGGCCAA" 0.612318672805886
"GCTAACCTACGC" 0.608789747291508
"AAACTAGTGATT" 0.635768522710111
"CATCAGTTGATG" 0.420910608944844
"GATCGGGCTTAT" 0.426258167510139
"TAGGTTTATCGG" 0.551466776794904
"AGAAATGGTCGT" 0.633977778534833
"GGTACTCGTTAC" 0.635523280348493
"ACGGGAGCTCGC" 0.506921919414602
"GCATTGCTTATT" 0.374689455145309
"GGGGAAGTGCTG" 0.852542739186721
"CCGATGCCTCGT" 0.694755169919348
"CTCCGGACTGTA" 0.395121064549379
"CTATATTGCACC" 0.638642536973337
"CGAATGTGACGC" 0.56436088239374
"GGATGGTATCAT" 0.577333824965686
"CGTATGCTACCA" 0.570503359714216
"CTGGCTACCGAA" 0.618212589742177
"GCTTTCTGCCGC" 0.728303296051765
"AGTAGACATCGG" 0.572004739424219
"GTCTATGGGCAT" 0.67527471320924
"TGTATCGTATTT" 0.657888521544326
"CCATCTAACAGC" 0.882444908521878
"TACAACGTTCAA" 0.561026042389867
"CGCCACACCCTT" 0.845011702307591
"TGAGGAATTTGT" 0.644920457337364
"AGCCGTCTGCCC" 0.545264519244942
"GCGTTTGAAAAT" 0.659933104609257
"TTGTCATCGCTA" 0.772370075828038
"ATGTTCCGAGTC" 0.828859622945593
"CGAAAATCGTAT" 0.820119503658156
"CTTGAGTCACCC" 0.542633114606209
"GTACGTAAAGCT" 0.582050238581187
"TTGGTGCCACGG" 0.451868961274592
"TTTCTTTAGATC" 0.499746179513819
"AATGAGCGGATA" 0.380663974297806
"GGAGGGAAACTG" 0.656036647989464
"GGGGACGCATGA" 0.90004122371926
"TGATCTCCTATG" 0.376223950621017
"CCGCTCCCTCGG" 0.393821177477944
"AGTGACATGGGA" 0.642173537068642
"TTTCTTTGGATC" 0.851518453463541
"TCTTGGTACTAC" 0.598853734487866
"CGGCGCAAGAGA" 0.675600194156378
"TAAGACCTTGTG" 0.729142931245703
"TACCCCACCAAG" 0.884964199158202
"TCCTGGGTATCG" 0.795724754676205
"GACGGTCCGGTG" 0.586545074174102
"AGCTGGTCGGTC" 0.559174113082484
"ATTGCAGATAAC" 0.734513815289185
"CTGTTCAGATGA" 0.749417933411105
"GCTTGAGACCGA" 0.873472134762928
"TGGCCTTAGCCT" 0.850451125982111
"ACGTAGGTGCGG" 0.706707052795456
"CGCAAGCGCCGG" 0.673740002008962
"ATTGCTGACATC" 0.640955897992473
"AAGGCCGATGAC" 0.600001459118663
"AACAGAATGCTC" 0.484858936225456
"AGCGTAAGAAGG" 0.693417575174971
"CAGGAAGCCGGA" 0.857460100241684
"AAGGGCGGAATT" 0.483459335560539
"CTTCGTTAAAGT" 0.679773965168492
"GAGTTCTGCTCC" 0.703129124214575
"TACTAATTGGAA" 0.734285025955014
"TTTTCTGGTAGT" 0.585537826305407
"CGTCGACAAATT" 0.444562333824076
"CGTGGGAGGCAT" 0.725256942264087
"AAGATACTTCTT" 0.496975641137078
"AATACAGATTGC" 0.702502915388998
"GATAAGTGCGAT" 0.815442726185608
"GGCTCTCATATT" 0.572414465033464
"GTCTTGATAGAA" 0.534389617544225
"ACCCGGCCTGGC" 0.63603306741517
"GCTGATTGGCAC" 0.844328329876473
"AAGACGTCGACG" 0.569073223044285
"CGTAATTCATGT" 0.785113629068119
"GCGTTGTTTTTA" 0.704096230406018
"GTCGGTATTTCG" 0.512188370014073
"AATAACTATTCT" 0.749020005652237
"CCCCACGTGATG" 0.501844835986625
"GGCAATTACTCG" 0.638808722668394
"GTCGAACAGATT" 0.807625804483059
"TGTTGTCGGAAT" 0.668011587600636
"AGAAATTCGCTC" 0.688929177998748
"CCTACCTACTTC" 0.618011143650278
"CGACCTTATAGA" 0.673766534348692
"CTTCCGCCTTAT" 0.489004063450443
"GCATTAAGTTTA" 0.407569656876657
"GCTGGAGACCTC" 0.621987285746305
"GGAAAGGACCTC" 0.664416261747329
"GGCCGACAGGGT" 0.576507935868144
"ACAGGTAGCGAC" 0.581243409511594
"ACGTGGCTCACT" 0.59079660207623
"CCCAACTACTGT" 0.679099070025621
"GAAGAACGAGTT" 0.661862144619401
"ACGCACTAGCAG" 0.603561058415014
"GACGGTTAGCTG" 0.874824660291393
"GCGTCCGCACCA" 0.469839181835597
"GACCGCAGCCTG" 0.719805238146319
"ATAACTTAATTC" 0.567949247197612
"TCGATTGAGGGC" 0.541580722909693
"GCCCACCCCCAC" 0.71359096535873
"TGGTTATATAGC" 0.466208511551218
"CCCGCCTCCATT" 0.674994398212023
"GTACCACTTGCG" 0.695667443864674
"TTCGCTAGGCAA" 0.570854279870755
"CAGGGGTCAGTC" 0.62010840872023
"CTTACACGTTTT" 0.852869679263281
"GCATCAGAGCAG" 0.716743633022259
"TGTAGTGCGCGG" 0.853170183936688
"CAGGGTGACATT" 0.792426797570722
"GCTGGCTCACGC" 0.519151591536496
"GGACGATACTGG" 0.662779713749496
"TTATCTCAGATT" 0.658919743813976
"AGATTTACAATT" 0.86824070964512
"ATCTAGCGGCTG" 0.521258304035155
"GCACAAGAGAAT" 0.698381354733877
"GCGGTTCTACGC" 0.644205288973231
"TTCGTGGATCGA" 0.784776727689032
"CAACATGCTTAG" 0.850923265170382
"CTATAGTTTCTC" 0.936525615519961
"GCGCTGAGACTG" 0.750833588495266
"CAGCAATCGGAT" 0.639053382028258
"TCGCTAAAGCGA" 0.485776351162144
"GGGGCGACCATC" 0.639945941194249
"AACATTTTTTTC" 0.847570146806257
"CTTAATTTGTCT" 0.707311739525428
"CACGAGCAGGAC" 0.52576764061656
"CGCATCCCAGGT" 0.56682341421496
"CGCCTTACCCAG" 0.555429012440912
"CGGACATATCCC" 0.816047471930236
"GATCTGTCCGTG" 0.497337317494538
"TAGACTGATGCC" 0.450751925554988
"CTACAGTACCGG" 0.411103895370131
"CTTGCGGAGAAT" 0.647747568973543
"TTAACGGTTTTT" 0.695456907093952
"AACCATACCCTC" 0.733959981588096
"TATATAATATCC" 0.656712453713611
"TGCTGTCTCATA" 0.713204240524492
"GAACGTATCGCT" 0.639817950948721
"GCGTGTGCCGTT" 0.831589301447256
"TAGTAGAATTTA" 0.60532953339816
"TTTTCGTCGACG" 0.881399039355089
"GGAGATGCGAAC" 0.686895015409516
"ATCACCGTTGAA" 0.73261914765915
"CCAGGTATCACA" 0.58254372341406
"CGTCCCCAGGTC" 0.512102372451295
"CTACGCCTGTTA" 0.632628979007812
"TTCTTTTTGCGG" 0.667334716884655
"CGTTGGCCCGTC" 0.691983076201466
"GGTCACTTATGC" 0.549700344108327
"CCGTTGGTCTGG" 0.603083203458258
"CGCCTCGCTTGT" 0.6561495893324
"TCTGAATCTTAC" 0.776516987868774
"GTAAGATCAGCG" 0.709523053921147
"ACTATGATCACC" 0.703890014846382
"CGGGACATAGCC" 0.520329466715308
"GAGGGCTGGTGC" 0.605861024925721
"AAGCTGTCTATT" 0.573306221885772
"CAAGCGACCACG" 0.865844381168395
"CCTATTTAGGGC" 0.906481592523333
"TCTCCCATTGAG" 0.482868418972572
"CGCCCCAACCTT" 0.611046604577601
"CCTTAACGTAAG" 0.605834114879623
"GATTATCCACCC" 0.681295310264214
"GCCCTTTCTCTA" 0.520749224917381
"CTACTCTTTACA" 0.552075640946379
"ACCCGTGACAAC" 0.807457449968197
"CTGAGAAAGTTG" 0.515005148049598
"AAGGATTCCCAT" 0.705282749174445
"CGTTACTTGCTG" 0.736471010083033
"CTCCACTTCCAT" 0.53294557814994
"GACTCGCTTTAT" 0.528367757335322
"CCCCATTGCGCC" 0.609344072351786
"TTGTGGCATGGT" 0.494202163939859
"TTGTGCCGGTAT" 0.822949078481262
"GCCGTTACTACT" 0.681011175455298
"GTTAAACCTGCT" 0.679484211565996
"AGGCAACGCAGC" 0.60964629209516
"TGCGTCACATGC" 0.763315431344319
"ACGCGCATACCA" 0.470368396395494
"GGGTAGTAAGCA" 0.579743804853193
"ATATCGGCCATT" 0.685997767419669
"CCATAAAGTCGG" 0.679794045651041
"GAAATCCGTTCG" 0.557307197325359
"GCTTACATGTCA" 0.966075693323592
"GGTGCGTAAGCG" 0.638104359649871
"TTGAGCTTCATC" 0.628041873466446
"CGACTAAGGAAA" 0.501187159335993
"GCACCATAGTGC" 0.4889092848865
"AATAATACTAGT" 0.804926868568481
"TAATATAGGCCT" 0.394589052199414
"TATCATAACTAC" 0.493519194242934
"AAGACTCCTTAG" 0.77179927974499
"CGCTCGGCGACC" 0.598315223624705
"TTCAGGATGCGT" 0.766375940363284
"AATATAACCCGA" 0.510237814983121
"GAGAATAGATAC" 0.614959141733388
"GAGTGCTGTGCC" 0.702327514578975
"ATACCGGCCGAA" 0.707216398345003
"CGCAAGCATTCT" 0.692455515905748
"CTCCTATCAGGG" 0.494151086746435
"TGCCTGAGGGCC" 0.531052760755031
"TTGTAAATCTGC" 0.569450256278291
"ACTAGAATCCGG" 0.650974738407075
"ATATTACATGTG" 0.868627287299981
"TGCTAAATCGCA" 0.629701688206874
"TCCTGCCGCCAT" 0.795753680186276
"AGTCCAACCAAA" 0.636498304256654
"GCAACCTGTCGA" 0.603634772933978
"CTTTGTTATGCC" 0.718719800647295
"GGGCCCCACTGG" 0.388118063979638
"TTGTATTAACCC" 0.789504624170545
"CGCACATGCTGG" 0.679811777805523
"CGCAGCTGGCTT" 0.677581286370703
"GGCAGTTTCGGA" 0.646571983028879
"CCTTAGGCCAGG" 0.669374667103118
"AGTGAAATAGCC" 0.525164497481726
"GGCCAACGCGCG" 0.530879637694566
"AATAACGGAGCT" 0.689444239792735
"AGCAGACATACT" 0.622812541748942
"CCCAACGGTGCT" 0.66375441668867
"TTCAGTCTCCGA" 0.55484379401876
"GTCCATTTAGCT" 0.589226047378479
"AATACCGCGAAT" 0.885478769610463
"ATGACCTCGAAC" 0.429118029535098
"ATGTTGGTCGCG" 0.788751421704573
"GGGAGATGGGTC" 0.564353646003488
"AACAATCTGAGG" 0.68995852021591
"GGGCAGTTAAGT" 0.752844423484052
"ATTCAGCTTATC" 0.428916569892751
"CCAGCGTTACTT" 0.678580750048114
"CTCACGTGGAAA" 0.810982928125391
"AGACCTATACGA" 0.746096679734055
"GACGCTAAGCTC" 0.721899201726327
"TATGGGAGGGAC" 0.634594052464299
"TGCAAGACAACA" 0.648192529867629
"CGACCCTCGGAG" 0.741416792012074
"AGAAAAAACAGA" 0.662961864889263
"AGAAGCCCGCGC" 0.763535342041939
"CCAAATCTTTGC" 0.790980272393914
"TCTACATGCAGT" 0.582540761529557
"AGTATCAACGTT" 0.560395750064243
"GTTCTCGTCGCC" 0.721968847153405
"TAAATGGCTTCC" 0.907403150332816
"GCCTAAGTAAGG" 0.944033926687564
"GCCTACGAATCC" 0.509726865427565
"TATCCCATGATA" 0.621843422707065
"ACACTAATAACA" 0.309148026844383
"ACATCATCATGT" 0.692543832049816
"AGTGCACAGATG" 0.520523382266968
"ATTGAACTGGCG" 0.958991650400297
"ATTGACTCTCCG" 0.796769417632247
"CTAGGACTCGCT" 0.818686598632041
"TCGCTCATGATT" 0.69146995543123
"ATAAGTAGATCT" 0.643442281915771
"CGGTTCAGTATG" 0.755465543980626
"GAACTATGGACG" 0.79282164447722
"TGACCATCGTAC" 0.891646149846334
"TGACGAGTTTCA" 0.727891952187032
"CGCGCCTATCTT" 0.459435672797351
"TGCACCGTTCGT" 0.652152159643935
"AACTTTCTCCTC" 0.561051689474418
"ACCGTTCTTGTC" 0.258987298963648
"CTGGCTTGCGGT" 0.580708670966714
"ATGGCCCACGTC" 0.631480019766177
"CCGCGATCCCGC" 0.561502246358115
"CGCCTACACTCA" 0.556033377157631
"GTCAAACTCTAG" 0.632327602082991
"TGATCATCGAAT" 0.92953081872871
"CTAGCCGTGAGC" 0.705075982002327
"TCGATAAGCATA" 0.570070700046595
"CCTACTTTCAGT" 0.698862420106415
"CGCCATGGAAGG" 0.484014192368948
"CTCGTCGGTGCA" 0.878259402418489
"GACCAATCGGTG" 0.571411723645933
"ATACAGATTCTT" 0.445337296495899
"ATGCTCCGTTTG" 0.628395177511288
"GCTGACCGTTGT" 0.751045826986299
"AATACGGACAGT" 0.597856882436086
"CTAGCCCAGCAC" 0.46443687461853
"TGACCATCACGA" 0.643604399652427
"TCATTACTCTGA" 0.55957722962491
"AACTCCTATCTG" 0.610041634427008
"CCAAACTTTGTG" 0.232324874257371
"CGGACATACGGT" 0.684455471650809
"GCATCGTCGGGG" 0.539928623420597
"ACTAAGCTTGTA" 0.82279496215441
"ACGAGCCCCTGA" 0.74859278293309
"ACAGCGCTATTA" 0.708586356141136
"AGGTTACACCAG" 0.644148297806131
"CTGGAATCAAGG" 0.672974692231317
"GAGTGGAGGGCG" 0.7288083824049
"AATGAAAGTGTT" 0.596796204271428
"TATAGGGATAGA" 0.678219993657384
"TTGATCAGCGTC" 0.618864354899392
"CATTCTACTAAC" 0.669429517456573
"CGCTTATCGACG" 0.678875159510807
"CTGCCTTTAGGT" 0.580504826610671
"TCCCTGTGGTTC" 0.649358080738616
"ATATCTCAAGCG" 0.599292527479782
"GGCCGTCACCTC" 0.983430191570883
"TCACTTAATAAC" 0.80772837613533
"AATAAATTTACG" 0.505294708828055
"AGCTGATATTTT" 0.602783242485858
"TAACCATTTATC" 0.745160916130792
"TAGTGGGTGGCA" 0.822747445379737
"TTGTTGACGCCG" 0.846660959680252
"ACCAGAACTAAC" 0.482638519819961
"GCATCCTCGTTG" 0.767935034106347
"GGTGGCTTAAGG" 0.618086596400552
"ATACATTTTCGC" 0.669641097388467
"ATGTTTAACAGG" 0.589667464763467
"GGGGATGCGGGG" 0.690487966956002
"TACCACCGATCA" 0.673254955764945
"TCCGAGGAAAAA" 0.547246513916245
"TGTCGATCTTAG" 0.536943170107935
"AACATTGCGCAT" 0.60672662530707
"GGGTTCCCCGCC" 0.559883662162104
"AACCTCCGACTG" 0.647182666858995
"CTGGCCTGGGAA" 0.735003801144779
"GGTTAGAAGACA" 0.782166945947096
"TATCTCAAAATA" 0.616680153965837
"TGTCCGACATTG" 0.925281133250329
"CACTCTTACCGA" 0.756042619035414
"TGCGAATGTACA" 0.740550436363716
"CGCATGACCTGT" 0.72059519254514
"CTACCTTGATTC" 0.668875340428698
"TGTGCCCGAAGT" 0.795459399953992
"AAGCAAGGTGCG" 0.632704817259262
"GCATCAGTTGGG" 0.575575789877427
"GCCCACAGCCCA" 0.662560027505588
"ACAACCCTCCGT" 0.652061663799184
"CCAAGGGGTGTA" 0.564859435136827
"CCCGAGCATGCT" 0.727557940503712
"CTAAGGCTTGTA" 0.845614170422117
"GAGGAAATCGGC" 0.513367943526936
"TAGTATGTTCTA" 0.644371035948368
"TGGGCGCCTCTC" 0.64256505762647
"TGTTTCTCCTTG" 0.589800131160596
"ACCGACATTGAT" 0.691785220018938
"ATCTTCCTTTTC" 0.673908181673014
"ACTCGCGATTTG" 0.816688659796205
"AATTGCGCTTTA" 0.688944798252195
"AAAAACACACAC" 0.785966732547217
"GCGCACGACCCT" 0.484141706011856
"GGTCGACGTCAT" 0.490617030593268
"TGCGCGCACGCA" 0.437731770929925
"AAGCATCTCCTT" 0.492723441636009
"GTAGCCTCCAAC" 0.751547346101571
"TCGTGTCACCTG" 0.615709680244231
"AGTAACGACTAG" 0.630957530980936
"GTGGGTGGGCTG" 0.55992822636135
"TCGGCGTTCGAT" 0.693830374863726
"TTCAATGTATGT" 0.790573980520877
"ATCAGCTGGTTG" 0.19660909274839
"CAATACGTAGGC" 0.726005647415136
"CCCGCCGCTCTA" 0.683636368199444
"CGACTGTCATGA" 0.666717565075529
"GTTTAGTTTAGC" 0.696430930580745
"AAATATATCGTA" 0.589127359747909
"CGCTTGCCTTAA" 0.681138957517738
"ACCATTGGGGAC" 0.413779463992419
"CATGTCGGGACC" 0.602806029910886
"GGATGAGCGTAC" 0.504726368351557
"TTGCCAAATGCC" 0.650383016109587
"CCCCTTCACAGT" 0.618031423845894
"TGCGCCTAATTA" 0.794939023004902
"AGCCACGCAGAC" 0.294736753426658
"AGGCCCCAAGCA" 0.389741477747915
"TCAAATCGCTAA" 0.515277489832276
"GGATGATATTGT" 0.600337015773526
"GTCGTGGCTCTA" 0.738409742516861
"GGGCAGTTGGCC" 0.639229624548234
"GGGGGCGACTTA" 0.748395040274645
"AAGACGGCCGGT" 0.679414199655608
"AGATACGAGAGA" 0.826683170092737
"TCACACAGTGCA" 0.848062985008293
"ACCATTTGCCAG" 0.683582860242291
"TTTTAGGTGCGT" 0.736093121452578
"CCTTTTAACCCT" 0.591074142695796
"CGGAAGATCTTG" 0.492200771740226
"TAAGCGCTGACC" 0.403782620177272
"TAGACATTTGAG" 0.601959970634265
"CCTCTCGCAGCA" 0.640020209104094
"CGGGTACTTTTC" 0.78952707946831
"CCGCTAACTCGA" 0.407462271311622
"GATTCAATCGGC" 0.740382744971425
"GCTGACTGACGC" 0.819240934260436
"GGCGAGCACAGA" 0.570992599691109
"TATAGGGCATAC" 0.612413793095602
"TCTAAATGCAGA" 0.429958992808364
"ACCTGTAATAGG" 0.795609090340829
"ACGGGGTAAGTG" 0.757838913525977
"CACCTGGCTAGT" 0.709497216246016
"CGACTTGCAGTA" 0.60559900552577
"CGGGTTGGGTAA" 0.635409918708895
"AGTTGTGGTGAT" 0.674694697452407
"GTGGATGGGACA" 0.787751058500443
"AGGTTGCTGGGA" 0.564403662076974
"CAGGGGTGCTAC" 0.738000685422518
"AGTCATCGCCCG" 0.484986875208803
"ATGGCACTCGCG" 0.534495366554132
"GTACACCAATCT" 0.815601384719506
"CAGGATGTCTGA" 0.618322323842821
"TAGTAGAGTTCC" 0.697007396384587
"CTCGAGGCCAGC" 0.671886405494036
"GATTATCGGATA" 0.722254273083185
"GCGTGCGCGGTT" 0.645533653758041
"CAATGACGGCCG" 0.634650013208542
"TTCCTAAGAGGG" 0.629912598933128
"AACCATACGGCC" 0.630635776349982
"CTGATATCTGGG" 0.538574464799003
"GTCCCGACTTAT" 0.612512445716732
"TCGAAAGATCGG" 0.547681929379818
"TCGCACGTCACC" 0.619269934742854
"CGGATTTCGATT" 0.724514499455178
"ACCGACATGATA" 0.593732733636859
"CGAGAGGGAAGC" 0.465160747736504
"TGCTCCGCTGGA" 0.716966886363522
"GATCGTCTTACG" 0.680558111549569
"TTCTGCGGTTAG" 0.607014485748859
"GGACTACGCGGG" 0.599458431467384
"GGCCCTAACCCT" 0.542891378923819
"CATACTGCGCTG" 0.689345221508981
"CTGGGAGTCGTC" 0.867480217808534
"TAACGTTTTGCT" 0.619098123218099
"AGCTGTCGAGCG" 0.517868998950052
"GACCGGGGCCAA" 0.830197967694123
"GGAACTCCGTGC" 0.608342676185079
"TAGTACGACCGC" 0.41027502051418
"CGTTCTGGAAGC" 0.569181476093997
"GTAATCGACAAT" 0.799185372786747
"GCAAGGGCCCCA" 0.801577806073791
"GGTACGAAATGG" 0.565122556720958
"AAGTAATGTTAG" 0.598669337860018
"CATAAGCCTGTA" 0.753143110160574
"CTAGTGCCTATT" 0.617702747404368
"TTATGCATCTTT" 0.71779238787515
"CCTTACTAGGGG" 0.748580414010092
"CTAGATATTAAC" 0.74176219344045
"TAATCTGGCCCG" 0.772978857108882
"TCACCGCACTCG" 0.719738103299642
"ATGACGCAGAAG" 0.699244028463921
"CGCGCTAACGCG" 0.739611470758613
"GAATCGTCCAGT" 0.781596912925242
"ACGCCTTCGATG" 0.575719061571258
"CTGAGTTCGTCG" 0.573132241788112
"GTCGCACAAGGG" 0.591910093226947
"TCATTTATCGGG" 0.580711440868131
"TCCTCACCCTAC" 0.593724743698345
"TTTATGGTGGTT" 0.584090309268799
"GAGTCACCTGAG" 0.974850136086314
"TCGGCGGACCAA" 0.646150589575562
"CTGAACCGCGCC" 0.666357616983208
"TGGGGTCTGCGG" 0.710050950552129
"CGCGACGTTCGA" 0.73939336279446
"CTGTGCAAGTCA" 0.870922956660361
"ACCTCGGAAGAA" 0.627064431255975
"TGCGTGTGCAGA" 0.611678957764793
"ACATGAGATATC" 0.745505833619329
"CAGCACTCGGCC" 0.655745695536672
"AAGGGTACTAGG" 0.866129513861441
"CTCCCCGGACAA" 0.772030138149207
"CTCTCTGTAGTA" 0.522845112646291
"CTTTGTCGTCGC" 0.424301558086215
"GCTCCATACAGT" 0.770855147412035
"AGTGCAATGGTT" 0.60975988067627
"GGAGGATGTTCC" 0.710058390176743
"GGGCCCGCGCGA" 0.716634107152434
"ATTGTGGTGCAA" 0.320683413962404
"TAAAGTTTCTAC" 0.593438683741875
"CCATACAGCCTC" 0.761264858480468
"CCCCGTCCGCAT" 0.626918581168188
"TTTGGTGATGAC" 0.85615122034674
"TTTACTCTCGAG" 0.686270360266572
"AAGCTGACAAAT" 0.598008088214478
"TCCAAGACCGTC" 0.619621108674549
"TTTTTTATCGGG" 0.805506321585371
"ATGGAGTCCAAT" 0.782954551461968
"TAGATATGATGT" 0.317690178915578
"TGCATCACGGGA" 0.632976192386004
"TGCTTAACGCAG" 0.696331519184643
"CTAGGTTGAGAC" 0.82927478003183
"TACGGATTCTCT" 0.774753696365066
"TCAACTATGACG" 0.502518135928709
"TCGCTATGCCAT" 0.791185025872015
"ATGAAGACCATC" 0.72591461084323
"TAACATCAGGCT" 0.703191273746515
"ATGCTGTTGCAT" 0.564331388967327
"CGCGGGAAAGAT" 0.896661322629313
"GGCGTTCGAACG" 0.730497009007332
"GGCTTTAATGGC" 0.724291396937072
"CTCTTTAAAACT" 0.809441921951235
"CGGGTAGTCGCC" 0.571733471316603
"TATACGCCTACA" 0.925506441857183
"CTGATAAGATAC" 0.530435233660184
"GTTCTGACGGAT" 0.795306150765093
"TTGCACCCTACG" 0.608732740616832
"GGACGTACGCAC" 0.695350969004009
"GTGGAGCGTAAC" 0.64831115317004
"CTTCTCTTGATA" 0.540688634417004
"GCAAGTTAGCGA" 0.61211712071003
"CCCCACACTGTC" 0.66993379375664
"GAGACGCGGCGC" 0.412519570743185
"GTCCAGGCGTGT" 0.617281297752741
"AAGCTTTCGCCA" 0.614959471568449
"CGAAGGAAGGCC" 0.494215436163465
"CGTAGGGCGATC" 0.502084393689709
"AGTGGCTTGCCT" 0.396352557848026
"CAACACATGCCG" 0.37728352505924
"GACCGCGATACC" 0.998324385908362
"GATAAGTTTCCC" 0.647750705614379
"GTATAGTTTTCG" 0.8663701280396
"TACTAGGGCTAC" 0.604633182386603
"TCGGGCTATCCG" 0.672452287294814
"TGCTTAGTCATT" 0.547360839637275
"ATGCGCAATCCT" 0.581063598164563
"CAGTTAAATAGT" 0.721312365067962
"GTCGCCACATTA" 0.557107950669861
"TAGGTGCGAAAC" 0.443574634174231
"AGGACCTGATGC" 0.569092464692185
"ATAGTGACACAT" 0.378929882391136
"CGCGCCTCAACC" 0.728506338940274
"TTGCCTCGGTAC" 0.361601194995502
"AAAGAGTGTATA" 0.881094777073945
"AATGTGGTTACC" 0.579277222239071
"CGATCTAAGCAT" 0.479523831131602
"TACGTACCATCG" 0.672362376160543
"ATGTATGTAACT" 0.729785922309672
"CGCCTCACCCTG" 0.80512807408272
"GCTCGGCAGTAT" 0.674141360501449
"GTTCCGCAATGC" 0.573165796925132
"TTCCAGTTACTC" 0.575762007676139
"AGGTCAAGCAAA" 0.728048268483955
"ATCCACAGTACT" 0.839458400069854
"CTAGTCGGGAAC" 0.592403401173949
"TGGCTCATCTCG" 0.631136877931063
"AACCGTATAGTT" 0.627488575388456
"GCTCGGACCTGA" 0.720972305377576
"GGCAATGCCCTA" 0.755245296529095
"TAATTACAGACT" 0.829492458833746
"TCACGATGTTTC" 0.61372325602861
"CATGCACACCCC" 0.637378703706972
"CACCACGTAAGG" 0.837583273476622
"GATTCAACAGGG" 0.944262620884756
"CTTCCCTTCGTG" 0.483819701835835
"GGACCGAAGCGG" 0.666397205936885
"GGTACTAGTTGG" 0.62153086445801
"CGCCCTACTGAA" 0.806939001412505
"GGACACTTTGGA" 0.643487721410152
"GGCGGGGGCAAG" 0.637104369975068
"ATCAGAGCACGA" 0.775792078260322
"CTGTAGCACATG" 0.837805945746177
"TGCACTTCCCGA" 0.779026020702458
"AACAAGACTGCA" 0.660219806993344
"AACTTGGGCTAA" 0.592825346854142
"ACCTTAGTCCGC" 0.664421333096577
"TCGGAGTGGCAC" 0.772246807824166
"AAGACGTCAGCC" 0.739326571141933
"CGACGAAATGGT" 0.950609765296328
"TTATTCGTCTAG" 0.771231957237189
"AATCTTAATGAG" 0.585600771104054
"ACCCGACCTGAT" 0.872301815981363
"GGACTGTTTACC" 0.670786057849628
"CACATTAAGACC" 0.750766341624956
"GTTTTTGCCCCA" 0.566894800850392
"GACCAAGGTAGA" 0.546247715434383
"GTCTGCATAATT" 0.597134043991196
"TCTCTTGAAGTG" 0.407557697066719
"TGATGGGTATCA" 0.623316171624611
"ATCGAGAACTAG" 0.716862270356412
"CCAAGCGTATCG" 0.418323317661407
"ACCAATCGTGCG" 0.739766618918026
"CCTCATGTGGCT" 0.588959182855086
"GGACGCTGCCAA" 0.59673482310916
"GGCCAGGAGCCC" 0.689639982989127
"TCGCACAATGAA" 0.776568590645492
"ACAGTAGCCATC" 0.665745967583164
"TCGACCTAGTGA" 0.63560841941981
"ACGGCGCGGCTG" 0.689918962560281
"GCTGAGTCGCCT" 0.523312984512885
"AAAGGCCTCTCG" 0.791754880999966
"CGAGTGCGCGTC" 0.6356829011121
"CAGACAGAGTTT" 0.534915242915199
"GCTGTCTGTTTT" 0.680856900883224
"AATAATGGCGCC" 0.516754344803344
"AGCTCGGTGCCA" 0.599408340304313
"CAGAGGAGGGTT" 0.587642816972668
"GAGCCGACATCG" 0.998639245358482
"GAGGAGGTCTTC" 0.581420598081087
"TAGTCGAATAGT" 0.759299528421919
"ACGGGGGAACCC" 0.491804632780556
"GCTCGTTAAACC" 0.851389724372141
"TGCAGAGGTCTA" 0.625316270492259
"CTGTTGTACTGC" 0.704947277397766
"GACACTTGTCGC" 0.704840063439517
"TCAGTATGCGCA" 0.577619706319757
"TTGCGGGCGTTC" 0.704174617168481
"ATTGACGTTGGC" 0.631098646422284
"CCGGTTTGTGAA" 0.640945554177079
"TCGAAACGAGCA" 0.474362582421585
"TCGACTCTTAGT" 0.637630599874224
"TTAAATTCACAC" 0.6510835837286
"ACCAGTCGTTAA" 0.621451059942847
"CGGATGATGGAG" 0.665702429843851
"AAGCATGCTAGA" 0.721027613976051
"ATCTGTTTCCTT" 0.835190763027695
"GCAGTACTAATA" 0.645611544567829
"TATCGATCGCGG" 0.571758821706305
"TGATTTCGGCGT" 0.557762303723825
"CCGGATGTGCCG" 0.463641866760468
"CTAGGGACCGTA" 0.739539553283199
"GAAATTCAATGT" 0.613280304178323
"GGACGGTAGACT" 0.497523111231328
"CCTGGAGCGCTG" 0.693999535247777
"GAAGGAATGTTG" 0.74508498820313
"GCTCAAGACCAA" 0.544238144324822
"ATCCCTACTAAA" 0.627836667611015
"CAGGGAGTCTGG" 0.583101563846789
"CGGATCAACTTA" 0.992228640781943
"GACCGCCTGGCT" 0.766221618668476
"TCTCCAATTGAG" 0.94463410310535
"TGCTATTTGGAC" 0.484597757271134
"AGACGGCGTAAG" 0.770893685245177
"CGGCGGTCCGAA" 0.612038323823686
"GATTTGCTACCT" 0.461604358904284
"ACGTGACCGATG" 0.673568910625934
"CACGACAGCTTG" 0.726161819919698
"GCATTCTGTCCC" 0.704713663357566
"GCGTGAAACTCT" 0.726861968902504
"GGGCGCTCCAAC" 0.934747724257461
"GACGTCCTTGAC" 0.754743874513367
"GACTCGTGTTTG" 0.713098240611915
"CTGCGGGCGAGC" 0.727032762314265
"GCCCTTAAGCTA" 0.597986320039603
"TCTAGGGGGTGC" 0.376577733175552
"ACGCCTGGACGA" 0.604807825386541
"AGAGCGGTAATC" 0.525544052550974
"CCGCGGTCGAAG" 0.823490625171432
"GCGCTCCACCTC" 0.715406952377789
"ATCTAAATTGGG" 0.723014950555298
"GACGGGCATTGA" 0.588786595401355
"GACTAGTTCACA" 0.829674513041909
"ACAATTAGGACC" 0.72327153387456
"ACTCCGGCACAG" 0.570511450566234
"AGGCTAGTGAAC" 0.59160321171649
"GGCTGGCCCTTG" 0.70371575157673
"TTGTGGACCTAC" 0.812460641597217
"CACGGCGCCACC" 0.502704981976557
"GTGGAACTTGAG" 0.786999590604644
"ACGTCTCGCCTC" 0.388707550573023
"AGCTCAGTTTTG" 0.888739672393889
"GGTTATCTTGCT" 0.731864708047313
"CGACCCACGGTC" 0.671408266184632
"CTTATACAGCCC" 0.409130174240369
"TAAAGCAGCTGC" 0.428483804753415
"CATGTTCCGTAT" 0.545770821263617
"GACTCGCCGGCA" 0.856468401108873
"AATTCACACGTA" 0.510709942321846
"GGAACAACTGAG" 0.640286780581772
"GTGGACCATATA" 0.714523027910295
"TACACTCGTGCA" 0.682867280825723
"CAACTCGAAGCC" 0.690505520723981
"GTAGCGGTGTTC" 0.465288257029327
"TCTCTGCTTCTC" 0.663787213170764
"AGGTGAGATGAG" 0.646130346881927
"TGGCTCATCTGA" 0.722693438882917
"AGGATCGCGATG" 0.740245883227831
"CAACAGCAGTCG" 0.515549437593606
"GGAAGAGGCCAA" 0.687113735566187
"TGACCCACATAC" 0.777934104122519
"TGAGGGTCACGT" 0.933722579708939
"CACGGAAAGACT" 0.725893316955379
"CAGTGTTTAGCA" 0.580521248641852
"CGCCTTCATCCC" 0.668400325012816
"GGTAACTTGTGT" 0.552362034803932
"TCTGGATCTACT" 0.706679164084913
"TTCCTCTTGTCT" 0.585472909059389
"ATGAGCGCGCGA" 0.775736446072164
"TTGCCGAAGTCG" 0.708780317703236
"TTGAATTTATGA" 0.743516308753968
"ACAGGACGACAT" 0.642972696654969
"AGAAACTACATT" 0.646197749568216
"CTATGAGGTCAT" 0.675350460207072
"TACGACAATCTT" 0.630708043781896
"ACTGCGTGCTTG" 0.700651295506469
"GGGTACAGACCC" 0.606965401680604
"TCTGCAGGATTA" 0.505128018838349
"TGCATCTTAACG" 0.634492097814978
"TGGTCCCCGCGC" 0.465813873403714
"AATTCCGCGATT" 0.605028774179804
"GTTGATTCCCTC" 0.660528820297728
"TCGGTCCAGTCT" 0.671484786070228
"CTCGCAATCTTG" 0.939575944258762
"GATCCCACTAGA" 0.696195822541108
"GTATGGTTTGCG" 0.471934223372459
"CGGAAGGCATCG" 0.7180343075167
"GCTCACAAATAG" 0.542979819306028
"GCTGGTGTCGTA" 0.286664776382054
"GTCAATAAGAGT" 0.698270414956261
"GTGCGTCTTAAT" 0.580304234252016
"TTGGGCAACCCG" 0.732764242491755
"TCAAAGAAGGGC" 0.624602654851129
"TGATTGCAGAGA" 0.57253591422757
"ATAAGACCTAGC" 0.413707402494273
"CACCGGGTTATA" 0.67969460404424
"CGGAGAGATTTT" 0.617504766272074
"TAGGCCCGGGGG" 0.613092770060382
"TGACCTATAAAA" 0.658652008088178
"CACCAAATGTGT" 0.291194543957018
"CGAATCCCAGTC" 0.693254886665063
"CGACAAGGTCTC" 0.743498883368828
"TGGCTAGATATT" 0.716683093391428
"GAGAAAAATGGT" 0.847203498401624
"GCAAAGCTCGCA" 0.740241540190149
"GCGCGGACATGT" 0.431072613850133
"TAAAAAGTGGCC" 0.682581682007376
"TGCATAACTGTG" 0.579841409388345
"ACAGCTCTCGCC" 0.692748895818071
"ATATAAACCCAT" 0.997150166544544
"CCAACCCGCCAG" 0.504213013122824
"GGTGAATGTCTG" 0.599532968459769
"TAACCGTCTTTT" 0.827338677955498
"TCTCGTGATGTT" 0.735609126345697
"TGCCAGATTGCG" 0.745777771690061
"GATAAGGTGGTA" 0.760872954959133
"ACAGAGGTGTGC" 0.480841511513433
"CGTTTGTATGAA" 0.550662809673907
"TCCTTTGACACC" 0.587169014955929
"TCTGTTTTTCCA" 0.733049849112924
"GCTCTCCGCATT" 0.566919636728577
"TTGGGGTATTTC" 0.755734701789237
"TTTATATCCAAC" 0.733603148477725
"ACACCACGTTAG" 0.509666919356836
"AGTCCCCGAACA" 0.706238098890118
"CGTTCTGAGCCG" 0.722514427618279
"GCAATGTCGGTT" 0.415727443672734
"ATCATATAGGTT" 0.752256236231281
"TGTACCAAGAAG" 0.740213270662591
"TTCAGCCGGGTC" 0.54446952713395
"ACCTTCTGAAGT" 0.767166085894353
"GGGTAGGACGGG" 0.840181779369749
"TAGTAACACGAA" 0.531567105786581
"TTTTCAAGTAGC" 0.651069314631781
"TGGGGCGCCATT" 0.714516892117024
"ACTTCTTCTATG" 0.819773151197243
"GCAAACTACCTC" 0.790608632115999
"GCTAGATCATAT" 0.812245950834621
"GCCCTCCTGTCC" 0.442943576906438
"TCGTGTCTGAGA" 0.668660625658398
"CCTGAGAAGCAG" 0.7449756004608
"GAACATCTCTGT" 0.706118208867796
"TGTTCGAGAAAG" 0.706334058082956
"TGGCTACTAGAT" 0.478995808587795
"CGCGAGCGGAGC" 0.655993870349785
"TGGAAGTCTGTA" 0.403013783223513
"TGTCTCCTCCCC" 0.823853402300534
"CCGTTTTGTCCC" 0.558937071703671
"GCAGGAAATCCT" 0.732067802109259
"TCCGTTCAGAGA" 0.306938988639322
"AGATTGAGTTTG" 0.577912549167587
"ATTGCTCATGGG" 0.594264636126402
"GCGCGCCCCGTT" 0.640503147019689
"GGTGGAGATCAA" 0.704675876942278
"TGTGCGATGACG" 0.466139969422952
"TTAAGTGGGTCA" 0.795202520412907
"GGGCACTGGGGA" 0.649870681247313
"TATTCGTAGCTG" 0.631622249024199
"TTCTGGGGGTAA" 0.368490813637307
"AGCGGCTCAAAG" 0.55186659369874
"GAACTGGCGGAT" 0.726058424565937
"TTATATTCCAAC" 0.671089166346556
"CATAGTCAACTA" 0.401692679786988
"ATAAATGTATCG" 0.611270129540443
"GCCGACATAAAA" 0.666459756430537
"GGCCGTGTGTTT" 0.541908270995797
"GGTACACTTCTT" 0.700823898785214
"TCCGAACCCTCC" 0.65819476633111
"CGTTAACGCGAC" 0.632561403918857
"TGCCCGGTCGCA" 0.618687021882784
"ATTTCAAAAAAC" 0.509819144432397
"GCTACTGCCTTC" 0.292229734460515
"GTTTCGACCAGG" 0.465298973414521
"CGCAGTAATCAA" 0.808629538033726
"GCCGTAACTCAC" 0.574639670924311
"TAGGCGGAACCA" 0.421541415466964
"TCCTAGAATAGA" 0.329676364579292
"GACTAGTTAGAG" 0.785941638334988
"GTTCTCTGAACA" 0.727782798725328
"TAGGCACAGGAA" 0.692361733378672
"TGCAAGACGGCG" 0.864129773438009
"AGCCGCTTCAGT" 0.649053081777704
"GGCCGTCTGGTC" 0.720565285355982
"GTGAGACAAGGT" 0.808817122158063
"AAAGGATTAATC" 0.719117177290368
"CCGTCTTTGGAT" 0.448590921934326
"TGTCCATTTTAC" 0.664418933817123
"TGTCTTACGTTG" 0.773257232761835
"TTGTTAGGTGAG" 0.677899138781532
"CTGTTCTTGCAC" 0.706293581066066
"GGCTTGTCGGCT" 0.733318982879091
"TATCCGGACAAA" 0.483450060177967
"ACTCTAACTGAG" 0.545742143275383
"GCGCTGCATCCG" 0.701119520098288
"TGTACTGGTGGA" 0.720557446396989
"CATTGCTGTGAC" 0.701339785049663
"GGGGCAGTCCTT" 0.674899183507644
"TGAGCCTTCCAC" 0.537733354813367
"ATGACTACTCCA" 0.673897092353257
"CGGTATTCCCCA" 0.634712419607204
"GACGAGTTATGA" 0.696218111048359
"ATCGCGTGAAGC" 0.759641067876752
"GAAGAAGTGAGG" 0.485872341547389
"GCCTGTTCATCA" 0.465441028914819
"TAGCCTTCGTGA" 0.846838513063346
"TCACCTGTCTAC" 0.70236600837981
"TCCCTTCGCTGT" 0.63115829333134
"CAGGCCAATCCC" 0.665210987255291
"GAAAGTTTTTTG" 0.593404326253704
"ACGGGTACCTTC" 0.537011556325021
"AGCGCCGTACGA" 0.441906707622074
"AGGTCCCCACTA" 0.564440023620056
"CAAAATCCGCGC" 0.518503775448992
"CCGAAGATGTCA" 0.587181726168084
"CCGTGGCAATCA" 0.76903466171222
"TAGTACCGCTCG" 0.617223077947282
"AATCTGTGAAAA" 0.870404246082325
"AGGCACGACCCT" 0.671143063750341
"CACGAAATAACT" 0.69502738701402
"CCGATGCTCTGA" 0.722188501957612
"CTCATAGGACCG" 0.709762096137111
"TACCCCTTGCAG" 0.65614624686974
"AAGGGTTAAATG" 0.65308181991683
"AATCTCTATCTC" 0.661488199819179
"TACACCAATGTA" 0.738442589243533
"TCTTAGTAGGCA" 0.819522073822833
"AGGCGTCTTGTG" 0.567191603622927
"ATCTGGCAGGCC" 0.834373448613705
"CATATTGCAGCA" 0.615624224112716
"GTTTAGGATCGA" 0.619599401512736
"GAGAACTTTAGT" 0.826413233934863
"GATGTTACGACA" 0.650649393498579
"TACGCCGGGTGA" 0.608179163685219
"CATTAAGCACCA" 0.410502827572152
"CGCCCGCAATCC" 0.622028453071186
"GACCCTATTCAG" 0.655296799462624
"TAGTCTTGTATA" 0.569143875518275
"AACCTTTTTAAA" 0.743022242997192
"GCTAATTCGTCC" 0.71571613570284
"GGATCGACACGA" 0.673298857281087
"TGTGACTTTACT" 0.569912886251863
"ACTTTGCGCTTG" 0.641979944990665
"CATCGAGCTCGC" 0.624857614698432
"AGAAAGCCATAG" 0.895404946620375
"GGTCAACGGGTC" 0.526685501381998
"GTACTCGATCCG" 0.512898006940854
"ATTGGTCAACAG" 0.76117624630001
"GAAACAAGGTAG" 0.544584311430849
"GGTTGATGGTGC" 0.660797851276715
"CATCCTGCCTAG" 0.462669000188925
"CCAAATCAGGCC" 0.628437964733635
"CCCCTTTCTGAC" 0.661101643381055
"CCGAACCGCCAC" 0.456157305884224
"AATCGCACTAGA" 0.818810167945312
"ACAAGGTAGGAT" 0.483720836825805
"CCTTGGTAACTT" 0.679519342232084
"GATTGATCTCCA" 0.595927356358114
"GGTGGGGCTACT" 0.71744569499573
"GTTAGTCATAGC" 0.421460238364921
"TGGAAAGTTCCT" 0.549367657077146
"GAGTCGACTATA" 0.650700719470525
"GAGTGAGTGTCG" 0.619435232691385
"GGCTGACAGTAA" 0.683067890499366
"ACCCGAAAGCTC" 0.782985022905711
"GCCTTGCCGGGC" 0.639140646239892
"GCTAAGTCACCT" 0.695683596015979
"GTTTTTGTTGAA" 0.777567400127801
"ACTACTTGGGAT" 0.661548289769972
"GCGGTCGTTCTA" 0.8876131674285
"CTCAACGCCTAT" 0.693114744110293
"CTCGGTCACCAT" 0.526374145952704
"GGGCCTCGCCGG" 0.818083218972725
"ATGAATCGCTAA" 0.738255407410227
"CATAAGCACACG" 0.663677908831103
"CGCATTCACGGA" 0.673068730293165
"GGAGCGAGTCTA" 0.730102468959747
"GTCCCCCGCCCC" 0.640769407167895
"AATGACCGGGAC" 0.855311905633035
"AGACATCCGCTG" 0.762225557278205
"AGTTTTCTGGAG" 0.644315761103104
"CCGACTCACAGG" 0.708715886200231
"TCCGTGAGGGCG" 0.498777260484908
"CACTGTAGGTTG" 0.638310361095752
"AGATCGGGCCTG" 0.611690674642999
"AGGAGGTGTTAG" 0.721415096535068
"CCGCGCCGTACA" 0.852898842446008
"AGGTGGGGGATG" 0.597572544368751
"AGTCCAACGCCT" 0.592558551121703
"CACCAAGCCTTG" 0.627601923653181
"CCGGACTGGCCT" 0.479907665299074
"CTTGTTGGAGAG" 0.907718056519502
"TGCCTACATAGA" 0.729052988596173
"TAACCACACGTA" 0.681497183433435
"TAGACTCTTCCA" 0.604543139678442
"CAGCGCAGCTGC" 0.710194564464071
"AAACCAGTCACT" 0.892225769192763
"AGGGCCCGAGCG" 0.658342639939831
"CACACTAGCTCA" 0.611152278587488
"CGTCAAGGCGAT" 0.899358488748821
"TTATAAGCTTCG" 0.644085272380342
"GCGCTGGTTAGG" 0.726164671816875
"GGCGGAACATCC" 0.509484906713147
"ACACTTGATGAC" 0.590981791785967
"GCGATCAGGATT" 0.790934270521831
"GCGTCCGTCTAC" 0.67351447729704
"TATCTCTCTTCG" 0.503616727155417
"TTAGCAGATATC" 0.573703002785403
"GAAATTACCCAT" 0.65304033664923
"ATAACCCTATGT" 0.473317259947353
"CACGTCTGTGAT" 0.561817441206476
"CCGTTTATCCAG" 0.49010283840031
"TAACGCGGATAG" 0.854336243835842
"ACGGGCCGCATC" 0.696203265638502
"CACAACAGATTA" 0.664070817102509
"CCGGTTTCAAGT" 0.767909274116834
"TTACAGATTGTT" 0.710723258563329
"ATTTTCTCGGCA" 0.639657207699407
"TAGGCACTATCA" 0.478471920169822
"TTTGTACCAGAT" 0.387185126032672
"AAGTAACAACTC" 0.705665017635889
"AGTCCCCAGTTG" 0.580809412475452
"TCTTGTGGGGTT" 0.550280776000653
"AAATGCTCAGTA" 0.51774149876238
"GCTGATCCCCCC" 0.663406888528939
"TAAGACCTTGTC" 0.557191068121778
"TCAAGGTGCGTG" 0.653517931149575
"TTAACATCGAGG" 0.461382628291071
"AATCCCTCATTT" 0.818829954422419
"ATCGGGATTCTC" 0.580272579805942
"GCTGCCGGGTCG" 0.630163606577853
"TAAGACCTTGTA" 0.616957741613993
"TATGCATACGCT" 0.633618573766317
"TTATTGAGCCGC" 0.426549759024429
"AGACACTCTGAC" 0.789989090706736
"CTAAAATTTAAT" 0.703718144021783
"TAGACCTCCGCC" 0.414330226188785
"AGCCCGCACAGC" 0.577200836369545
"GTTGTGGTGTGG" 0.563750917238815
"TATAGCGCTGAC" 0.679645950705633
"TGGATCGTCGAC" 0.705509004272527
"AGGAACTAGTAT" 0.69840667409885
"CACTAAATGGGA" 0.624272783217643
"CATTGCCCTTTC" 0.554205306046517
"CTCCCATAAACG" 0.719450013361594
"TACCGGGCCGGC" 0.662326129528626
"GTGGAAGGGATG" 0.5471547235331
"AGGTAGTACTAG" 0.855821814376186
"GAGGTACGATCA" 0.633805242375411
"GCTCTACCGCGT" 0.57992474209955
"GGACAGAAGATA" 0.612542627886834
"CAACATACCGAG" 0.497269852829216
"CGGGTTTTATTA" 0.761249476786883
"TAGTATGCATGG" 0.818324032301713
"TGAGGATTCAGT" 0.691020470865836
"TTTACACACTTA" 0.667858616985759
"TGAACGGCCTCT" 0.70368452541218
"TGTGCGGATTAT" 0.732351630682162
"ATGATCTCTGGT" 0.653062575155437
"ATGCAGAGATCC" 0.605098247522419
"CCCCAGACGGTA" 0.568872013519908
"GACAAGAGACGT" 0.727685581500507
"ATTTTTACGCCC" 0.647112747915401
"CCGCTCGCTTCC" 0.73618221507193
"CGTGCAGGTTTC" 0.60853702614689
"GCGCAGCCGAGT" 0.571652544548416
"TATATAAGGCAG" 0.558642186569425
"TTTTCGGTAGAG" 0.853880694733819
"AGGGACCTTTAT" 0.651616286648772
"AGTTCAAGAAAA" 0.789007743362696
"CACCGAAGATAG" 0.765164300913722
"CACTGGCTCTGA" 0.44843370984569
"TAACTCTAAAAT" 0.875168778841999
"TGCCGGTGCATT" 0.780157686249302
"TTCATGGGTTCT" 0.754068277710609
"ATTATGGCCAGG" 0.59883680004893
"CGCTACTACTCA" 0.546074177843659
"GGTCCAGAGGAA" 0.56166578655281
"TAATAATTGCTT" 0.812169126756579
"ACCCATCCGCAG" 0.582058693830911
"CCTGGTGAAGGC" 0.3178949596522
"CGTCGAACGCGA" 0.397414748179167
"AAAAGCGAGACC" 0.516640244649143
"GGCACCGGACTC" 0.705545282259369
"AATGGGAGTGCA" 0.597666071104307
"ATTTCATTTAGA" 0.797047003537689
"GATCGGTTTGCT" 0.537617214330541
"ACCTTCCCGTGA" 0.568814130141978
"CCGCCTCATACC" 0.53676701606202
"CGAAAGGTCAGT" 0.756674327911608
"GTGATCCCACTG" 0.565655504649863
"TATAGAATTGTT" 0.676286412166061
"TATGGTCCTCTT" 0.712550042308327
"TCGGGTCCGGCG" 0.700065250489109
"AACGCGAGGGTG" 0.607951783059008
"ATAGGCTCGTTG" 0.572036363211048
"GAGCGAAACAGA" 0.628101148908205
"GCAGCGGGCTGG" 0.524063506167391
"GGTGCATCACAT" 0.806793707068279
"GTCATTTACATT" 0.538484520087601
"TGTCCAATCGAG" 0.884966073956675
"ATAAATACCGCC" 0.718495150906349
"GCTCAAATCGAC" 0.699658076501817
"TCACCGACAGAA" 0.792366152814173
"AGAACTGGTACT" 0.575062949776424
"CCGAATTATAAC" 0.803602257939386
"CCGCCGGAGCGG" 0.553759441018167
"CGACTGTCCCCT" 0.451814081585006
"CGGCCTTTATAA" 0.568737220149986
"ATGATGATCTGG" 0.911644719567156
"ATTGTTGGCACA" 0.558617263345442
"CTGGAGCCTCGA" 0.541084958121831
"GTTAACGGAGAG" 0.502594190568636
"TAAAGCTGGTAA" 0.200749655753721
"AGGGAGTATTGC" 0.634527662796927
"ATGGATCTGTAG" 0.614839470209938
"CATTATTAAAGG" 0.749432950420397
"GATGCGACTATT" 0.58723551035119
"GGACGAGGGCCC" 0.730379419071112
"GGCCGAAATCCT" 0.62886470239033
"GATGTTTTGCCA" 0.367534892654928
"GGTACGGCGTCA" 0.67539851661352
"TAAGATCCTGTC" 0.588835567596975
"TCCTATCCGGCA" 0.416047329344286
"TGGCTTTCGGAT" 0.652164571627691
"ATGCTCTTCCTC" 0.470150105333289
"CGTAGCGTTTGG" 0.705119779848742
"AATGACCGAGAG" 0.742782108944038
"ACTTATGCACCC" 0.6565461779977
"CTCATCAGCCAG" 0.586558515365947
"CTTCCGGTAATA" 0.584202527318222
"TTCAACAATTGA" 0.715744464712836
"AACAAAGGCCTT" 0.58177542658853
"ATCACGTGATTC" 0.538530164451344
"GGCCAGTTTGTG" 0.641069860965168
"ATTGTGACTATT" 0.749795788865154
"GAATATATCGCA" 0.510787266069474
"TGCTCGCGCGTC" 0.73699785776098
"CATGAAGTTGAT" 0.541796986614598
"CCTTCATGCTAT" 0.987671707642881
"CGGCATTCAGCA" 0.547398705890339
"GAACTCTTACGT" 0.750101797980221
"GATTGTGAGTTT" 0.736869492126921
"CGACAATGTTAA" 0.517892852601601
"CTTCTCTTTTAG" 0.474972665304107
"GTCAAGTAGTTA" 0.83040338367887
"TGCTATCTCGCA" 0.368279283915795
"AAAGTTCGTCCT" 0.501120438415962
"CAATTCATCGAG" 0.747754341838676
"GACCGTTGGATG" 0.874715091378704
"GAGGGGGTTTTG" 0.712041525082447
"GGAGCTGTGGTT" 0.519868122195044
"GGTAAGACAGGC" 0.805154389065557
"ACTCAACAAGAT" 0.800780191398916
"ATTGAACTGGCC" 0.941252354264209
"GAAGAGTTAGCC" 0.636600697815773
"GATCTGGACGCA" 0.437201696137944
"GGATTGAGACCC" 0.616264881975445
"AAAAACATCGAG" 0.434450008257648
"AAGCTGACATCT" 0.705058744263281
"GCAATCGCGCTG" 0.72728831036238
"GCCCACTTTGCT" 0.552665996379795
"GTCCCACCGATG" 0.59280477953069
"AAGGAGGTTCCC" 0.706236732813662
"AAGGCGTGAGCG" 0.544219343195215
"ACGCCCGCAGTC" 0.731625039207496
"GGAGCTCCTGAA" 0.673352129756666
"GTATTTAGTTTT" 0.628336109587871
"TGGCCAGTGAAT" 0.787537212223651
"TTCAAGATGCCC" 0.787953857203798
"CACAAACAGCCG" 0.444604058100408
"GGCTACATGGAT" 0.899530631280209
"AGAGGTTATCAG" 0.505920844182814
"AGATGGGTAGCC" 0.620186363891933
"ATAAGTCGCCTG" 0.660230284573847
"CTATCCAGTATG" 0.804582557472103
"GCGGTCCTATCG" 0.482663727862664
"TCAGATCGTAAT" 0.56598798426652
"TGCCTCGGACCA" 0.721573842296096
"GCTTAATCTCCG" 0.868777130830941
"GGTGCAATATCT" 0.423538276866125
"GGTTAGCCTTTT" 0.548009047603059
"GGTTCGCGAAGA" 0.730843113406575
"AATGCCCTGTTA" 0.560814513083859
"GCGGCATCTAGT" 0.670545218956369
"TGACACGGCCCG" 0.402758641351826
"TGGTGGGGCAAA" 0.638595761932685
"GAGGAGTACCCC" 0.78217808807424
"GGGCCAATTCGA" 0.675501712038678
"GTGCACTGGATT" 0.753889433629053
"TAACACGCTTGG" 0.898625017005033
"TGTCAAAATGGC" 0.935438091527046
"ATTGAATATCCG" 0.591746281391693
"CTCCAGGAGGCC" 0.580842067380465
"AGAGTGGACCGA" 0.602417631820928
"AGCATAGGACGT" 0.531657042231254
"CCCTCGGATAAA" 0.460170733747178
"CTGCCGCTGCTG" 0.691950482974599
"TTATACCGGTAC" 0.612978888974207
"AGCTAACAGTGT" 0.550157125444928
"CAGATAGAAGGC" 0.587458997005245
"CGATACTCGGCC" 0.646376588226748
"GAATTTCCTAAG" 0.885000333106569
"GAGATTTCCTCA" 0.318119279874097
"TGACTCCCAAAT" 0.728590828040759
"TTGGCGATATGT" 0.45336203824248
"AGAGGTAGCAAT" 0.68927162654393
"CGGCAGGTTCAA" 0.580920202945136
"CTACCGACGTGT" 0.703266486478806
"GATTAATTCCGA" 0.56980067905083
"GCCCGTGCATGC" 0.71466329353481
"GAGACTCGATCC" 0.278859668246067
"GCATCCACTGGC" 0.438538023774991
"TGTGTCAGTAGT" 0.78234418717937
"TTGCTCGCGTGG" 0.601873654913308
"TTTGAGTGTGCG" 0.830946281617337
"CTGCAAACCTCT" 0.757027550815015
"TCGAAGGGCCGA" 0.691317497089017
"TTCATACAGGCC" 0.640363028642194
"GGGGAATGAAAA" 0.557707197233642
"TAGGGTAATATA" 0.702598193674456
"TCACGTGGAACA" 0.557030577680071
"AGAGCCTTGTGA" 0.531421177580716
"CTAGGACGGGTC" 0.572237762252302
"ATGAGATGATGG" 0.657338208575199
"CACTTTACCTAC" 0.826341823746703
"GAAATCGAAGAT" 0.773522161359824
"GAGACGCGGCAA" 0.566659513545474
"GCCTATGGGGTT" 0.636610088052341
"GGGATCCCACAA" 0.337208915039486
"TACTTCGGTCTG" 0.676075291189599
"AATGGGTTGAGT" 0.575941571510673
"CACATGATCAGA" 0.316090911164927
"ACGGGAGCCATC" 0.61967478727208
"CGGAATAGTGTA" 0.747467899134396
"GATTGGTCGTTT" 0.775001683625151
"GTATCGTACACT" 0.652346809772833
"TCGCTTTGCAAC" 0.325586661603272
"TGCAGTTGTAAA" 0.682399219212012
"AACTACGCCGAC" 0.752540014074739
"CGCTGTAACGTC" 0.728541341976029
"AAGCCTTGGTGG" 0.612846473121799
"TGGACCGATTAC" 0.655013744872735
"CAGCGTAGGAGT" 0.861998173691345
"CTCAACTTCGAG" 0.724235787588707
"TACGGCTTTTAT" 0.476056667398625
"TTACGTTTTGTG" 0.74511395543117
"ACGAGTGACGAG" 0.723126338746681
"CAGTAAAGGTGG" 0.607009410011606
"CGCCTAAACCGA" 0.730251688963777
"CGTCATTCCACG" 0.695263944280329
"CTAGGCTAAGGG" 0.713123691853301
"GAGCGCTGTAGA" 0.778856359747817
"AATATCTCTGGT" 0.299068343781516
"AGAACCCGGATA" 0.732990671140938
"CCTACGGTATAT" 0.932741684634122
"CGCACCGACCCT" 0.810242377666585
"CGCTCTATGTAG" 0.881572647947634
"ATTGAACTGGCA" 0.796865993318411
"TCTTGCAATGTT" 0.696332906611234
"ACCGGCACGTTA" 0.654481016374883
"CGGGCTCCGGAG" 0.648652459116145
"GTCGCATATTCG" 0.726495881394741
"TATTGTCGCCAC" 0.679042119534067
"ACAACTGGGAGT" 0.535861539377431
"ACACAAGTTGTC" 0.746117513112362
"GATAAGATACGA" 0.846978904484965
"GATCCTTAAAAC" 0.681827457844292
"TAGGTGTAAACG" 0.564700657985638
"TGAGGCTCGAGT" 0.294711757745985
"TTCGGTCGCTCG" 0.640012434345716
"CCCGTTACATTC" 0.617629356864474
"GCTGAATCACGT" 0.523301994011994
"TACTCAATATGT" 0.592642617785197
"TATACGTCTGTC" 0.464353619506364
"CTCTTTCTGTTA" 0.363630714828039
"GGTGCCCTTCCG" 0.742875549965706
"TCGGCCAACACC" 0.774363431404023
"ACGCAAGTCTTG" 0.57028093922357
"TTTCGCCGGAGG" 0.386125210313289
"CTGAGTGGGGGC" 0.635674187300492
"GCTGTCTGTGTT" 0.637465839748976
"GTATACAAACTA" 0.816191859560514
"TTCAGGAGGGGT" 0.557039794520361
"ACCGAGAGAACA" 0.845269797693585
"AGACATCTAGCG" 0.725165753514978
"GGAGGTTAAGTC" 0.627210605292969
"CTGCGCTCGAGG" 0.598680901207925
"GAAGTTTGGCAT" 0.661868742312516
"GGGTATTGACAC" 0.551150156134017
"TCCGAGGCGGAT" 0.63566851770298
"ACAACGCCGCAT" 0.675460939909572
"CTCTTTTAAGTC" 0.715292287537542
"TAGTTGCCGTTC" 0.78698201415633
"TCTTGGGAGAAG" 0.700139101759459
"TGTTTAGGGAAC" 0.837593771328533
"ATCTATCTGCCT" 0.591384645039146
"CTAACACACTAC" 0.779209067332959
"TCCCGGCGCCGT" 0.391026528127041
"TGCATACTCAAG" 0.672588024149617
"CCCAGTGGCAGA" 0.701439463125522
"CCCTGGATAAGC" 0.743463643869386
"GCATAGTCTCTA" 0.643322212076981
"TATTCAGAAGGT" 0.594758268077605
"TGAGGCCATGGA" 0.756791809205927
"TGGCTATCTGTA" 0.591852471385687
"CCAACCGATTGC" 0.958710378200866
"CCTTACCTACTT" 0.694204129977507
"GCCAATCCAAAC" 0.538197772328326
"GTCAAGGGAAGG" 0.445374846252797
"AATAGCGTGCTA" 0.714846760726872
"ATCCAGCAATAT" 0.886063292137671
"CGTTTACTCACC" 0.306813865413119
"AGGTAAGCAGCG" 0.397473133145141
"TCGGCTTCCAAG" 0.528910461315786
"TCGTACGCCAGG" 0.776461100826236
"TTCTTCGGCAAG" 0.686173388559744
"AAATTGCGTCGA" 0.431042029613081
"ACCTCGGCCCAG" 0.796156571841404
"ACTGGCCCGGTG" 0.824774054662864
"AGGTGGATAAGA" 0.737319745792767
"CCCCTCCGCTTG" 0.719715151644119
"CTATTCGAACAG" 0.90782798848139
"TCATGGGCGATG" 0.669285769770621
"ACTATACTTGCG" 0.681458271125657
"CCGGCCCCTGCC" 0.651753296757176
"GGCAAGGGAGGC" 0.69680763855272
"GTGATGTTAGGT" 0.513360705232718
"TACGTAAGTTAG" 0.519682161324923
"AGATTACCCTCC" 0.840179229248188
"CTTTTGCATTCG" 0.520323292802879
"GCAACACCCAGG" 0.61822000696957
"GGCAGATTCAGA" 0.464527452149935
"TCTAATGTTATG" 0.555820535738999
"TTGGATAGGAGG" 0.685733432327709
"TTTGCAGAAGAT" 0.573014595949522
"TTTTCTTGTCCA" 0.628110294864805
"AGCAGTGGACAA" 0.532154712478222
"GGCGTGAACGCC" 0.528446428311917
"TCCCGTAACGTC" 0.951834605500487
"TTTCATCCATGC" 0.670921454905833
"TCACTCACGTTG" 0.787591342400968
"TGCCTCCGCTTA" 0.788746544796836
"TTTCTTTCCGTA" 0.60187490295402
"GTGATGCCCCGC" 0.572712019238445
"AACGAGTTCTGT" 0.537333976854979
"GATTTTGATGTA" 0.649084172692823
"TGTTGAACCTAT" 0.437841134962022
"AAGCCCCACCAA" 0.482106643612907
"AGGCGTTAGGTG" 0.470294322789287
"CTCTGACTCGAG" 0.870917456130104
"GAGTTCACAATG" 0.675321979234499
"GCACAGCCATCT" 0.580454092802195
"GGCTATCATGAC" 0.809965668505234
"TCAGACGGAGCG" 0.727646606452401
"ACAGAGATCGCG" 0.688521942332095
"ATACGATCCGGC" 0.641673270850026
"CGAGTGACAGCC" 0.44398934148472
"CTAGGTCCTCGT" 0.561834659091691
"GCGCCTCCGGGA" 0.518834838848593
"CAACTCAAACCG" 0.585640597985471
"CCACGTACTCCG" 0.715348148822156
"GAATCAATCCGG" 0.702412731158999
"GCCATGTAGAGA" 0.542433449989019
"AACTACGTTATA" 0.897861858406411
"ACCTTCTCCAAG" 0.758284899659005
"AGGGACCCTCCT" 0.671872685488723
"CTAAAGAATAGT" 0.684939056186882
"CTGGTCATGCCC" 0.647603023417149
"GAGCCCATATCG" 0.742743612061397
"GGCTGCAGTTAA" 0.858698960131375
"GTGCCCGGCGTA" 0.756931681022057
"AAATTGAACATT" 0.803338567201182
"AAGCAACTACTG" 0.712016103179
"ATGTTGAGCAAG" 0.657153266817111
"CTACACCGACCC" 0.607807934176728
"CAAAACGCTGCG" 0.727089078065047
"GTCGGACCGAGT" 0.566062816889474
"TACATGGGGTGT" 0.647364938556174
"TAGACGGCTTTG" 0.555246291440656
"TTCGACGCGGCC" 0.524461301845703
"CTAACGCAACAC" 0.619207868373757
"CTGTGCAGATAG" 0.717553990746807
"GCCGTCCTGGTC" 0.436869209157852
"GTTTTTATCGAT" 0.49584192267653
"TTAATCAGCTGC" 0.624742727312636
"TATCGCGTTTCG" 0.620299510956916
"TCAGCTTCCAAT" 0.608979793790469
"ACACGCTTGCGC" 0.83095450806461
"ACGTGGATCCTA" 0.541483469770023
"AGAGGCGGGACG" 0.586625470785843
"ATGACACCATCT" 0.543461877392093
"CACCCTGTGCCG" 0.771345920686658
"GCACGAGTAGAG" 0.619283223992804
"TACTTCCCCCCA" 0.65429292216678
"TAGCTTGACACA" 0.492156544282343
"TCGAATAGCTTG" 0.562906315404851
"CTGAGCCGACTA" 0.434958970582545
"TTCCGCTACACG" 0.560413490458073
"TTCGGGAAAGAC" 0.605241604249208
"AAATGGCCTCTG" 0.607348394564581
"AGGACGAACTCC" 0.581541882583827
"ATGAAATTGTTG" 0.917827606805781
"ATTCCGCCTACA" 0.641659338493981
"CTGCACAATACC" 0.772239781334477
"TCCAGTTCCAGA" 0.643330732582703
"TGTGTTGCTGTC" 0.547577533099353
"CCCAGGTCTTCT" 0.669331151545656
"GGCATCGTGGGA" 0.735481850853655
"GGGACCAGACAA" 0.673755963759284
"TGAGACTGATGC" 0.715766236486329
"CCGGTTCACGCA" 0.642905638778113
"CTCGCCATCCGC" 0.527477409462125
"GAATAACTGACA" 0.973782939134532
"AATCTCTTTACA" 0.589078437300214
"CCCGAATTTTCG" 0.59645302647457
"CCGGACCCTGTC" 0.752729091003157
"GAGACCGGGCAT" 0.679141108839539
"TCACGGTCTTGT" 0.552179147689914
"ACTAATAGCTTT" 0.561837619044865
"AGGCCTAGACCG" 0.768944244165144
"TCAGAGGCATCA" 0.782710752517827
"TGTCCCGCCATG" 0.64994011326974
"ACAAATACGGCG" 0.561297713114176
"AGGAAAAAGATA" 0.407688837383864
"GAAAGACTCCAA" 0.748777958124445
"GCACTAATTTTT" 0.319571216393972
"GCCGGTAACAGA" 0.397464389769981
"GCTATGATGGCG" 0.796425684483032
"TATAAGTCACTG" 0.444085946257338
"TTTACCTCGGCT" 0.629167774315693
"ATTGAACTGGCT" 0.879031969213882
"CTGTGCGAGGAG" 0.781062726848441
"CTTTCACTAATG" 0.818020465900382
"GCCCTTTCGAGA" 0.632489528675961
"GCCTGTATCGAG" 0.494388572542774
"GTATGCGGACCC" 0.766151171516829
"TACGGTTCCTTC" 0.71155849884455
"TATACCCACCCC" 0.349142674632561
"TCAATTACTTCC" 0.713449103282213
"CCGAGTCCGGGA" 0.661122810878279
"GGCCCGGGGTCG" 0.675356786163086
"TCCAGTGTCAGG" 0.613187317084098
"CACATGGAAATT" 0.605239075845805
"CGAGTGGGACGC" 0.72822513410164
"CTTGTTAAATGG" 0.543830762709568
"GGATAATCGTCT" 0.597383567495531
"GGTTTACATGGC" 0.457432361292773
"CCTTCGGCTATC" 0.851944307224377
"CGCGGTCGATTT" 0.598733575741225
"GACACTTTCGCC" 0.596203034085888
"GTGGTGGTTCTA" 0.845347111182439
"ATCGTAAGTCGA" 0.620268363731239
"ATTGGCAAAATA" 0.787339825806676
"GGTCTCGAGATT" 0.750914553020876
"GTACCCGGTCTT" 0.544735246405795
"GCAGGATTTTTT" 0.63641533577064
"TCCACTTAACTG" 0.963443096085165
"ACGGCAAGATGC" 0.822528231099932
"AGCGGCCTGAGA" 0.888282496505813
"AGCTCTGATTAC" 0.746713826213276
"ATATGACGCCGA" 0.580587739843361
"CACAAGGCTGAG" 0.75035683233095
"CGATCCCCACGA" 0.774995363191391
"CGTTAAAACTAA" 0.629531559337617
"GAGAAATGTCGA" 0.718892635904256
"GCTCCACGGCTT" 0.639184987536506
"TGAAACTGCAGC" 0.61902422865178
"TGTTATTAGCTG" 0.643153345308145
"CACCGGGTCATA" 0.671820369759176
"CCAGTCCAGTAG" 0.706845970074657
"CTGCCCCAGATA" 0.693705849114646
"TAGTTTCAACGA" 0.542446363659732
"TTTCGGATAGGC" 0.7089353620019
"CGTCCCGCTAAT" 0.502236280142603
"GCCAGTTTCATT" 0.878822447454072
"TCGACCATCAGC" 0.536510434471395
"TTTAATATCAGA" 0.660310982071885
"AACATACATGTC" 0.481083469359421
"ATATTACTACTC" 0.61817497223185
"GTCGAGCCTTAT" 0.811401134481209
"AGTACAAGCTCC" 0.760228729019952
"CTATTCGATGGG" 0.875730702190295
"GCTCGGAATGAG" 0.56317182320624
"GGGGGTCAGCCA" 0.576710054068388
"TACAATTCTATG" 0.633130060227527
"TACGAACCCCGC" 0.487976863388818
"TCTCCCCGGGCC" 0.496844025250309
"AGCAACTCGTTT" 0.747859528314709
"CGTCTATATTCC" 0.796614635952599
"AGATACACTACG" 0.538793500322814
"CCCCTCTCCATC" 0.752445041680809
"TTCCCCTCCTCA" 0.789757374500934
"CCTAAGCAGTTT" 0.560860924518052
"GTCGCATGTGCA" 0.988402671195861
"TCGATCCCCGAT" 0.891832431593251
"TGTTTGGCATTA" 0.446036604989639
"AAAGAGGTGAAA" 0.733545383337536
"AGTAGCCGGAAC" 0.536480392693238
"ATGCCAGCCTAT" 0.567674713067554
"CCAGAGCCGACT" 0.210265618745331
"CCATGGTCCCCA" 0.647679050754675
"CCGAGAGGTACT" 0.47115258329106
"GATCCCGGACGC" 0.742172396405811
"GTACACGATGAG" 0.76759228314713
"TTGCGGTTGCCT" 0.65413036136027
"TTTGCTATTCGA" 0.585971233875865
"GCTGTCTTTGCG" 0.610500405270938
"ATGAATGCGCCA" 0.539747655400492
"CTCTACCAGTCC" 0.738324087892774
"GGGGGAGCAAAA" 0.39675391549812
"TAATGGTTCTGA" 0.702988119799823
"TAGACTGTGAGT" 0.754032556864053
"CATACCTCTTCA" 0.78508236593925
"CGAAACTCTTCT" 0.715503763025596
"GTAATCGCCTTA" 0.690021489542905
"TTTCCGCCCCAA" 0.574606250050048
"GATTTCGTATGT" 0.439799987653212
"GCACGCGAGCCC" 0.566620063098553
"GGTCTCAGGATT" 0.599933062570417
"AAATCAATTTTG" 0.655165214702382
"AGAGGTTGTAAT" 0.882385461212278
"CAACGCGCTTTT" 0.473402473604292
"CTACCTTGCTTA" 0.577399101204628
"CTTCTCGTCCCT" 0.583292717753943
"GACCGCCTGCTG" 0.689283326304562
"GCACCCACATAT" 0.631299916514765
"GTATGCTGCCAC" 0.584829124036166
"GTCGCTTATACT" 0.690518769115848
"TCTAGAATCACC" 0.601443963052747
"ACTTTCGCCATA" 0.904986544962018
"CTCCATCTGTCC" 0.621334345957
"TATACAAAAGCG" 0.344512745644962
"TCCTCAGATATA" 0.682419332500609
"ACGGCCGTCCAA" 0.555908729648486
"ATGCTGACCGTC" 0.4082283957707
"TAATTCTTCCGG" 0.793200057230952
"ATGGGGAACTAT" 0.547512295736325
"CTTGGACGCATT" 0.455773140735967
"GATATTGATGCA" 0.667533826442494
"GGGATTTAAGCC" 0.464444708304532
"GGTGACTCATAC" 0.921142695937147
"TCAGTTTAGATA" 0.554407244341585
"ACTTCTTTTTCT" 0.882872326449838
"CCGCTTGAGTTC" 0.616190305325473
"TTTATATCCTTC" 0.462704955000712
"ATGCCCATAATC" 0.555439514202556
"CAATGCGCTTAC" 0.922716597519232
"CAGATCTAACAT" 0.524246545181638
"CGCCCGCGTCTG" 0.689315129251178
"CTGATTAAATAG" 0.636106660435149
"TAATCCCTACTT" 0.709855639117067
"AAAGGATGCTAT" 0.541971171842416
"ACTTACCGGTGT" 0.644329971390654
"ACTTCTGTGCGG" 0.56928600855519
"CAATGCCCGTAG" 0.661610453358753
"CCCAAGTCGATC" 0.771129847326456
"CGCAAAGTTCAT" 0.705951308462316
"GTCGGCCTGTGT" 0.476848445071745
"TCCGTTGGAAAC" 0.638250730199996
"AAGTAACCTTTC" 0.685181621362791
"ATCTAACGGTTT" 0.544908251735149
"CTTCATCGGTGG" 0.857561768036271
"GAGATTGAGGGT" 0.692216175392571
"GGTCGCGAGCCC" 0.669623368604773
"AGTTCCTCGCAT" 0.52478593264734
"ATCAAGGGAATC" 0.668961954685733
"CCCGCGGTGGTT" 0.571292934386938
"CGCAGCCTCCGT" 0.654993031239246
"CGCCCAATGGTT" 0.59808282415505
"GTTGTATCTCGG" 0.219300905130584
"CCATTGATGAAC" 0.518753496511606
"CGAACTGAGTAA" 0.57947238116407
"GTGACTTGCTTG" 0.571747721633975
"CAATTCTATTCT" 0.78369391841372
"CCCAGAGCCACA" 0.615800834343258
"CCGAGGGCCCTC" 0.656416852188315
"CGCAGTGACTCG" 0.546579747543333
"TGATCGTCCCAC" 0.653243562591179
"AATAGAACACCA" 0.709858338426495
"ACCGTTGATCGC" 0.678079486682162
"AGAGCAAAAACA" 0.65082545898831
"ATGATTGGGGGC" 0.894299579094782
"CATCCTGCGGTG" 0.499526608516931
"GATGCAGCTACC" 0.609507647463645
"TAACCCATCGTA" 0.48501025429549
"AGCGTGCATCGC" 0.498046240795836
"CTAAGGTACCTG" 0.610228353665426
"GCAGACTGCTCC" 0.483795894178765
"AATAGTGGTACG" 0.587396556445453
"CGTAGGTTCTGT" 0.686661914747752
"GATCCCGGGTGA" 0.524476720955603
"GCCTTCGGGAGC" 0.682111846745762
"GCTCTACAAGGT" 0.824305533251472
"TTAGGTTTACAT" 0.68915224237787
"CGCCAGGACAGG" 0.362996463480425
"GAGACTCGGGCC" 0.858582324516754
"GGCAGAGGAGCG" 0.745148351001247
"GGCCGGTCCGTC" 0.571880566869624
"TCACGTACTTCG" 0.735564778727608
"TCCGCCGCACTA" 0.650585209728614
"TGGAGAACCAAA" 0.643676302995226
"AGGGGCTGCCTA" 0.573833743122199
"GACTGGGGACTC" 0.889054393158428
"GGAGGTTTGGTT" 0.667499025433086
"TATATGTCCCAC" 0.739814113129873
"TCCCGCCGATGT" 0.563508041218558
"TCGTACATTAGT" 0.723940297121439
"AGCACTGTTCGG" 0.442368820062713
"CGCTATGCATGC" 0.626414735630396
"GCGTGCGCTAAG" 0.416016073254041
"GTGATCTTGGGG" 0.209173121664751
"GTGTTTCTATAA" 0.625767212178235
"ATCTTCGAAGTC" 0.642382478108255
"CCGTAATTTTCG" 0.59219143295036
"GAACAGGGTTGT" 0.625895281870449
"TAGTACGAGACG" 0.933761692750133
"TCTGCATCCCAT" 0.781450894455354
"ATACACGATGAT" 0.733871312481554
"ATTCCCTCGAGC" 0.48104834323033
"GGCAGACCGGGC" 0.630579790980991
"GGGATGGTACCT" 0.655757066431633
"AGCCTCCATTAA" 0.375820010141652
"CAACGCCTCATT" 0.702656999890749
"GGCCGTTGAATG" 0.925665976005266
"TCGCTGTAGGCT" 0.61601134345483
"ACGCCATGACGG" 0.764110322385775
"CATGTTGCAGAT" 0.717782872750119
"CCAGTCCGGGGC" 0.671683712300192
"ACACGCAGGGTG" 0.729120273904245
"ATACTTAGGAGG" 0.551661711769883
"CCTACAGGTGCA" 0.632324399840204
"CGTACCCAAATC" 0.74284544240822
"TCACCCCGTTCT" 0.448790982908536
"TGAAAAACCCTC" 0.506255018292009
"CAGGTCAAAGTC" 0.733462272750309
"CCCGAAGCGGAG" 0.735017963605024
"CTTGATGATTGA" 0.534922637101309
"GCCTGCGTCCAT" 0.712821540632912
"GTAGATCAGACG" 0.757374191486918
"TCATGACACTCA" 0.555879651751069
"TTCGTTGGCGTT" 0.412858354745828
"ACACCTATGCCA" 0.749323126976435
"CAAGTGCACTGG" 0.843402608664746
"GCAAGTTACCGT" 0.551214357439585
"GGGATTAAGAAG" 0.401768439012657
"TATAGCGATAAT" 0.787633892526535
"TTGGATTCTTTA" 0.663670989472542
"CATATACGTACG" 0.311578061281478
"GCCAATCGCAAT" 0.571177370650779
"TGCTATGCTAGC" 0.608769026231812
"AGATAACAGAGG" 0.498328685786054
"CTAACCGCGCAG" 0.598651282703691
"CTGAACCTGGCA" 0.550919022160553
"CTTAAAGCGATT" 0.639287793318113
"GCCGACGGGTGA" 0.610654128729403
"TAGTATTGGACA" 0.604248666286616
"ACAGATCTCAGG" 0.520118482051313
"ACAGTCGTTCTG" 0.73796061138608
"ATGGAAAAGGAT" 0.791544767651896
"CTAACTTATCTT" 0.465293737456616
"GACCATGCCCGA" 0.54018233599047
"GTACTCCCCCGC" 0.536956279630514
"TGAAGGGCCGCA" 0.797162012454647
"ATGTACCTATCG" 0.309562461394125
"CACAAATGGTAA" 0.598204012446019
"CCAATACCTCCG" 0.570135741711728
"CGAAACCAACAC" 0.60726607982886
"CTATCGTTGGCC" 0.650865200280076
"GCAGTTCGGACT" 0.880984423468039
"GCATACTGGGGG" 0.441368302599623
"GGCATGGCTGTA" 0.592980752213183
"ACCCTAGCAGTC" 0.714699451404228
"CAGCAGCGATGA" 0.711374878131622
"CGACACGGTTCT" 0.642456644701087
"GTTCAGTTACGT" 0.455560573416332
"TATTAGCCGTAC" 0.450443620360597
"CTCGCCCCCGCT" 0.875042080333706
"GGTTTACCGGAA" 0.729677158235091
"GTCGTGTGAGCA" 0.533066247635576
"TCAGAATTACGA" 0.31582167055136
"ACCCCCCATAGC" 0.491800428586777
"CACAAACGTCAC" 0.583457049466211
"CTTCCGGACCTT" 0.686932246856808
"GAAACTTAGATA" 0.584803756759497
"TCATCGAACGTA" 0.682359500964321
"TCGTAGGATCCC" 0.842258769051575
"ACGTCGGGGCCG" 0.471151858353388
"AGGTATAAACTT" 0.452478566062678
"ATAGGTACGTGT" 0.929056626734192
"CCACTATCGGCA" 0.54808170983444
"CCGGACAACTCG" 0.536138605334138
"GCTAGTATTTAG" 0.842754360950412
"GCTGTAGAAGGT" 0.941016123077794
"GTAGTGACTCGT" 0.619348672953513
"GTCTGAATACCC" 0.753595137983976
"AGCGTTCGCCCA" 0.643312742570641
"AGGGTCTACCAA" 0.647768120635539
"GCAATCTGAGAT" 0.595789254741186
"GTTCATAACCGC" 0.574570332979012
"TCCCCGCGCCCT" 0.47557631114615
"TCTCCGCATATC" 0.579660507955814
"TCGTCGCCTTGT" 0.868673071255978
"TTATAACTCTTG" 0.77670784940518
"ATAAAACCCCTA" 0.794828469609585
"GAACAGGCTTAC" 0.618591307216331
"TACGGTCTCACA" 0.550311787998321
"TTCCCGAAAACT" 0.558406333840661
"CGGGTTATCTTG" 0.773902948276859
"TCTGCTCGAGGA" 0.621136651154573
"AACGCTGCTAGC" 0.699540107080587
"AGCTTCTGGTTA" 0.57658132410008
"CACGCGCGAACG" 0.692104443022641
"CTCGGCCACATA" 0.55704134939964
"GATCGACCGCAA" 0.756541084177488
"AGATGGTGAAGA" 0.611601533095709
"CGAGAGGGCAGT" 0.722080769482697
"GATCGGCGCGAG" 0.689697686046477
"GGATCGTGCGGC" 0.741569964411073
"GGCCTAACGCAT" 0.751164135381353
"AGTAGACGGACT" 0.541625798822449
"CGTTTATCTTTG" 0.624447017302077
"ATCCACCAGGTA" 0.392552735478639
"GACTTGAGGCTG" 0.784039436709432
"TCAGTCGCACGT" 0.502696782623187
"TCGTTCAGTATG" 0.383436611306953
"ACCCGTCTAATC" 0.582923040501787
"ACGCTACGACGT" 0.712368941998746
"GAACATCAGCCG" 0.65205577110557
"GCAAGCTTACCC" 0.554161972660085
"GGCCTCTAACTC" 0.605556473279439
"TTTGTTGAAATG" 0.733398247145607
"GACGATCGGAGC" 0.859420896546579
"GATGTCGAGAGG" 0.3735494749599
"GCTCTACCCTAG" 0.656270363476462
"GCTTTACTGTCG" 0.571001263140337
"TATTGTTCACCT" 0.591059626515316
"AAGTTTCAGAAG" 0.834982648075154
"AGTTCTCCTCTA" 0.465955013284026
"GAATCCTTTAGA" 0.641131313798568
"GTGTTGACTATT" 0.423096678730913
"TAATCATCCCGC" 0.673079365614869
"ACAAGCATCTAC" 0.712052834265137
"CTACAACCGGAG" 0.575967234276893
"GAACAGCTCGGC" 0.570740276033325
"GTGCACCCTATT" 0.578459837107374
"CGCCGCTGGTTC" 0.662855263426628
"GCCCGACGTGCA" 0.56292886108712
"TCAATATATAAA" 0.676254700667143
"AAAGCTAGGTAG" 0.728104968302899
"ATCTGCAAAGCG" 0.537157639683196
"CCGAGCTTGCCC" 0.454607290750928
"GCGTGGTAGGTG" 0.48262279474805
"TAGTAGCCCCAG" 0.842296747957729
"AAGGCCGTGCAA" 0.576101254824368
"AGCGAAATATTA" 0.687806583519437
"CATTACAGGTAC" 0.587961958567083
"CCAGATAATTTG" 0.841253080361274
"CGCCTTTTTGCC" 0.596747867132084
"CTTGGTTGGCTG" 0.645281880811714
"GGTCTGAAGCCC" 0.543757852483537
"TTTGCTCGTCGT" 0.483129710542229
"ATGAGAAGCGGG" 0.722068422991971
"GACTGCCCCAAA" 0.954031826632016
"GTCGAATTAAGG" 0.663685207515145
"TGTAGGGCCCGA" 0.615727116264383
"GAGCTGTCGCGT" 0.52445426992744
"TAGGGCCTGACA" 0.55981576424977
"TATGGCATTGTG" 0.423097166076247
"GGACGGTACGCA" 0.624307744790351
"TCAGGATATCCA" 0.677711625662599
"CAGTTCTAAGGG" 0.622212345228222
"CGCGTCAGCGCC" 0.961567228766136
"CTGTACGTGTTC" 0.612587281630984
"GCCGTGAGACCG" 0.734384629807722
"TCGGTACCGTAT" 0.607744929721053
"CCCTACAAACAC" 0.851867180293785
"GACCCGGAACCA" 0.620000357291962
"TGCACTCGCAGC" 0.632305895134878
"TTGAAAATGAGC" 0.480930909074385
"TTGGTCCGGGAA" 0.395389530721366
"AAGGCGACCCCC" 0.513953822569723
"ACTCGGAACAGC" 0.699888245837942
"AGACTTTGGGGC" 0.254483368119264
"CAGACAGGGAGG" 0.563763022988371
"CGTCAGCCAGTG" 0.379845786870592
"CTGACCGGCAAC" 0.548816503553765
"GCACGCGCCTCG" 0.755023090800622
"GGCGGTTGCACT" 0.498444765778847
"TGCCTCGTCCAG" 0.815147033896957
"ACATCGAGTTGT" 0.517808214105261
"ACATTAACGATC" 0.61489295593468
"AGTCAAACTAGC" 0.820414519371414
"GACGCAACCAGC" 0.410485270542436
"GTTTAGTAGCTA" 0.831138405892568
"TCATTTATCGGA" 0.622695783696824
"TCGGGCGGCTAC" 0.794173634754531
"ACGATTAAGATG" 0.73397829169594
"CACGTTTGCACG" 0.452755295988162
"CAGCGCTAATAC" 0.643968944813469
"CCTTTTCAGAAC" 0.642260257634356
"GGTTGTTTATCA" 0.766540950935827
"AAGTATGAGTCG" 0.534483277906461
"ACCGGTCTGCCC" 0.571968679381873
"AGATCCTGTGCT" 0.864712031785032
"CCCCTTACATTG" 0.624504795601507
"CCTGCCTCCTAC" 0.827618697231868
"CGATCGTCGTAA" 0.494693877050884
"GTAGACCCTTCA" 0.521553931364015
"GTTATCGAGGCG" 0.618014650331836
"CATGCGCCTTCT" 0.701944293666974
"CGACGCTTTGAG" 0.695670664716941
"GAAGTTATCAAT" 0.734495352374018
"GACATCCGAAGT" 0.445955599647264
"GCTCATTGTAGC" 0.519206272737542
"GGCCTGTTGAGA" 0.578841941711923
"GGCGAAGAGTAC" 0.309451625683002
"TCGATTGCGTAT" 0.620070140891939
"TCGTGGGCTGTT" 0.457912428671612
"TGAAATTTCCCC" 0.466259606927144
"TTTTGTAACCCG" 0.715761252896349
"ACTCCAAACGGC" 0.617704268140907
"ATGCGGAGTTTG" 0.715125144885999
"CGGACTCTGACC" 0.651431654791242
"CTAGCTGGGCAG" 0.539926121657572
"GATAGATATATG" 0.649825511184188
"GTTCTACCAGAG" 0.457911887687577
"ACACACCTCTGC" 0.919306007427021
"ACGTGGCCCCAT" 0.495020332363475
"AGCCGGAGTTTC" 0.605527287542956
"TGACACAGGGAG" 0.618433638379244
"TTTACGTTATAC" 0.745356967984906
"CCCATGGTAGGG" 0.60423678503525
"CGTGGGCAGCCA" 0.621662932287771
"GTGGGCGCGGGT" 0.762623932775351
"AACAAAGCTATG" 0.619599065244753
"CGCTTTCGTAGG" 0.88510461133912
"CTTATTAATTCT" 0.786527411605521
"GAACGGTGGTAT" 0.658239760341847
"GCAATTCAAGCA" 0.315141099145962
"GTGTGACCAGTA" 0.657663847569808
"TCCGGGCATGTG" 0.713562037510193
"TTGGCTAAGCTG" 0.655611015665148
"AAATCTAGACTT" 0.771938243165522
"AGGCCGAAGTGT" 0.546566211902743
"ATGATCTAGCGC" 0.386636901251467
"CGCAACTTTAGG" 0.768996949753863
"GGCCCATGCGCT" 0.579729005820101
"GTGATCGAGCGG" 0.789381577167219
"TCATAACTGTTA" 0.471614963395526
"AAGACAACGTTT" 0.781075691434738
"AGAGAATTGTGG" 0.548863798284617
"AGCCCATGTGCG" 0.625355339012357
"AGGTGATTACCA" 0.764731588322952
"ATGGCTAATCCG" 0.59107532793387
"ATTAACAGTACA" 0.592302637942199
"CCGTAGAGTCAC" 0.721981656729558
"TCTGAGACGTTA" 0.651718821348119
"TTTTTTGTTACT" 0.556943623113069
"ATAACCTATTAG" 0.743161777276129
"ATACTTGTCAGA" 0.493466213937223
"CAATCCTATGTG" 0.827503949725726
"CAGACTGCTCTA" 0.519438928243167
"CATCTTCCTGAA" 0.655838282232149
"CCATTCCAATGG" 0.734098182827018
"CTGAGTTCTGCT" 0.559049168475016
"GACTTCTCGTGA" 0.578217567711364
"GATAGACTTTGT" 0.562663674747439
"GTATGTGGATCC" 0.704741197659512
"GTTGTGTTAAGG" 0.865952136934412
"TAACGAGCCACA" 0.823216687245099
"TCCAACAATACA" 0.473514284259118
"TTGTATCGGACC" 0.784469173118586
"CAGGATCCCATG" 0.647028532264193
"CTAATAAAGTCG" 0.351662501678713
"GGTATGTAGGTG" 0.75644402252975
"TAATTCGCAAAT" 0.523461022113859
"TCCCCAGTCGTG" 0.847141297290855
"TCCTACTCGCGC" 0.827416003827519
"TGACCCGATGAG" 0.816815702011811
"CATTGCCCGCGT" 0.833356909959546
"GCACAGGCGTTT" 0.788629692578304
"TAGGTCCCGTTT" 0.720400180979359
"ACGTAGATCCTT" 0.554056552420906
"ACTTATGGATAC" 0.781657258588904
"CCTTTCCCCGAT" 0.729570510544538
"CGGGGTTTTCAG" 0.542734904831383
"CTGTATGAGACT" 0.5824927256122
"CTGTCGCAGGGC" 0.669106824733018
"GAGCAGTACCGC" 0.612742963169034
"GCGCGTATACGA" 0.432659602025122
"TTGATGTGCCTG" 0.38801698229026
"GAAGGAATGTCA" 0.654967076746799
"GCATACATTGGA" 0.709224461105007
"AAGCGTTCCTAG" 0.495056861562215
"ACGATTAGAAAA" 0.359840399526837
"CATGGGGCCGCA" 0.645191640639075
"CCATTTAACTTC" 0.709970160980067
"GGGATTATCAGC" 0.737526723785213
"GTTACAAACATA" 0.611623541509762
"TGAGTTTACTAC" 0.654944779983917
"TGGGGCCCGGCC" 0.306589241982794
"ATTGTTCATGTT" 0.707731681826175
"CATGATTGGCGT" 0.849220120462606
"GCCCCACAGTAG" 0.484106975394658
"GTCATGATGGTG" 0.501818767436568
"TAGGAGAGGAGG" 0.549004272571384
"TTGACCCCATAT" 0.791724320412972
"AGGACGAAAGAA" 0.637971709600375
"AGTGGAAGACCT" 0.573779904614709
"CATAAAGGTCTT" 0.816395882598959
"GCCCGATACTTC" 0.577371871697542
"TTATACAAGAGT" 0.976854818734759
"AAACTTATCCCT" 0.683236755652809
"AAGAGTGCTGGA" 0.390473190813897
"ATGTTAAAATTA" 0.597539526137949
"GAATAAATCGCA" 0.49339472377155
"AACTTCCGCTAT" 0.576456510255589
"ATTGTGGTCAAT" 0.614190541489705
"CTACTTTCAGTG" 0.628253370286448
"TACCCAAGCCCG" 0.461186748671559
"ACGAATCCCTGG" 0.732337726061928
"TAATCCCGTAAC" 0.585003777778598
"ACGTTCACTGAG" 0.850725628385606
"ATCCTAACGGAA" 0.670575213583201
"CAGTGCTCCTGC" 0.368365760845376
"CCTGGGTCCAGC" 0.775668783606023
"CGGCAGGAGCCG" 0.600908441126272
"GCAGCGGTAGCT" 0.539110992028237
"GGACTCTCCCCC" 0.737286767714753
"GGAGCAGTCCGT" 0.725154307078057
"TAAACTGGCCCA" 0.655291422461148
"TAAGACCTTGTT" 0.723145324248313
"TCACGAAGTGTG" 0.631721196956338
"CCAGCGAACGTC" 0.467722003377561
"GAGATGAGCCCT" 0.674218653779594
"GTCGCTCGGATC" 0.520998205645933
"TTCAATACATAG" 0.544707344353092
"TTTCTCGTTTAT" 0.674409954695273
"CCTACCCCTGTA" 0.716618818864739
"CGCGTGGCGGTT" 0.625171668881183
"CTCCCTTTGGAA" 0.781551326457933
"CTTCCTGTATTG" 0.658875802058628
"GAAATTATCCGA" 0.566770099201454
"GCAGTTGGGCGG" 0.694412821121386
"GTATGTCTGTCT" 0.580592537009782
"TATGTGCGATGG" 0.676367684449484
"TCGGCGGGAGCA" 0.84894067785056
"TGGTCAACTGAG" 0.659722283417745
"AACTTACAACCG" 0.776610104440632
"AATCACGACTGA" 0.650281366717242
"ACTTGCCTAGGC" 0.489482568528767
"CTGTAAATCCGC" 0.642446018654344
"TGCCTTATGCGC" 0.647536266870052
"TGGGGGAGAATT" 0.863348181320734
"ATAACAAAGTCT" 0.704234319190247
"TAGAGCTGGTCC" 0.550353355341589
"TCGCGTCACACT" 0.813836099451738
"TCGTCACGGGTC" 0.593053901138029
"TTCAAGGGTAAA" 0.808854396210533
"CATCCTAAACAG" 0.796988363400712
"CGAGAAAATTTT" 0.507439386130084
"CTTAGAGAGCCG" 0.440859908352638
"GATGTGCGGAAA" 0.664001689393828
"GCCCGTTTCAGT" 0.57644213587199
"GTGTCGGCCTGG" 0.87024076477223
"TACGAGCCGCCG" 0.692040629338137
"TCCCCACTTTGC" 0.639313633975251
"TTTACATAGTAG" 0.615026540186823
"ATACGCGCAATT" 0.465268317436883
"CAGGCGCTAGTA" 0.654006578745381
"CCCCTGTCCGTC" 0.785912820331953
"GATAGTGTAATA" 0.629810933205482
"AATTTATCACTC" 0.698615829716335
"CCGTTTTTGCTG" 0.445143118729119
"AGGACCCACCGG" 0.521191502240413
"TATAACTAACGA" 0.627094813606497
"AGAATAGCCTAT" 0.495576473901245
"AGCTCCTGGGAT" 0.558661762353753
"CCAACCGACAGG" 0.440985778235892
"CTAAAGTGGCAT" 0.486818861124785
"TAACAGTTCGAG" 0.681349525698835
"TATGACCTGGCC" 0.691102924169008
"TGGAGAGTGCCA" 0.810200160923267
"TTTTTCGATCCG" 0.694990400980251
"GACATTATCTAG" 0.678251018247371
"GCGCACTTACGG" 0.611206124462815
"TCCCGCTCAACG" 0.782003070704019
"TGCCTGAGCCAC" 0.763466308796666
"TGGGTATCCCCT" 0.688530889931099
"AGATGTGAAGAT" 0.479243611363855
"TAGTCATCTACG" 0.577441090709113
"AAACAAGGGAGC" 0.76079501006372
"CAATCGACCAGT" 0.589850352356912
"CGCGACCTCTCG" 0.851626566868521
"CTACCAGACAGT" 0.802854412126255
"GCTAGCGCGGTA" 0.847741701985234
"TGCATACCCTAG" 0.274670457239008
"AGTTCTGCTTGA" 0.446203567333827
"CTCCGGGAAATC" 0.519287926618807
"GCTGTCACGCGA" 0.769803961355784
"GGTCTCACCGTA" 0.571051934283043
"TCATGGCGGGCT" 0.618955348379756
"AGTATCCATCAT" 0.623824674516792
"CGCGTCTTGCTA" 0.732767277115807
"GCGGAGTCCCTG" 0.627220769656381
"GCGGTTGAAAGC" 0.718523601631112
"GGGTCGGGACTA" 0.858798780279527
"GTAGGGCAGCTG" 0.645310627343994
"TGCAATAATGCG" 0.553329535891862
"TTGGCGTAAGTT" 0.539457315499766
"TTTCAAAGTGAC" 0.509320745500519
"ACGTCTGTACTC" 0.583102528939869
"AGTACAACATAG" 0.668591011815754
"CATCCCACACCG" 0.75756653218223
"GACAACCAGGTC" 0.655542706741184
"GCCTACGTGGCA" 0.622762828088447
"GGCATCGTTCGT" 0.633776262906979
"GTTCGGATCCTT" 0.627568783069738
"GTTGCAAAGACT" 0.667032251767579
"TAACGTGGTCAG" 0.666781624931571
"AAGCGATCCTCA" 0.579849950866633
"CCGCCAAGCTTG" 0.696291915366101
"CTATGACGCCGG" 0.820700675909329
"GCCGTTAATTTA" 0.67815617272554
"GTGTGGTCCTGG" 0.835880435617615
"AACTTACGCGTC" 0.611942789173698
"ACGGCGTGTGGG" 0.575020970602433
"ACGTACTCTCCC" 0.624315369062989
"AGCCGATGTGAT" 0.662219827736101
"CAAATTATAGGG" 0.590090482043405
"CATAAGACTGAT" 0.72531546549223
"CCGAGGAATGCA" 0.585845278130718
"CGCCGCCGTTCG" 0.60640724220105
"CTGCTCGAGTTG" 0.504942891506376
"GAAACTTTCGTC" 0.630091091378024
"GTTCTCTCGGAT" 0.809670433703981
"TACAAGGAACTG" 0.671756643382065
"TGTCTGTGTAGA" 0.631621914849148
"AGCGGTTACCGG" 0.482959336633886
"CGGCATGTCTCA" 0.558026253976436
"GTCGGACAGCAA" 0.643693366663919
"TGGAAGTCAAGG" 0.574519975772533
"AGTTGCGGGCGT" 0.631287988580068
"CGCAGAACTTTG" 0.774566704985978
"GTTCCTCCGATG" 0.210808907371399
"TCTCATCTACTC" 0.582718021200805
"TGGGCATTCGCG" 0.611980834060737
"AAGGAATAGACC" 0.306413511069601
"CTAGCAGCCTAT" 0.860616940394823
"GGCTAATCACGT" 0.72713902064945
"TTATCTCCTTAG" 0.814063848564333
"ACTGTATGTCTG" 0.87620573965475
"AGCCACTACGCA" 0.605999783912068
"CGGTCCACTCAA" 0.728947312553962
"GTATTGCTATCA" 0.50413388848798
"GTCAAAGAGCGC" 0.509206751545091
"TTATGGAGTGGC" 0.660987462966739
"TTTTGTAATCAC" 0.638526902115691
"ACCTAGATATTC" 0.75180883431668
"GGAGAACGAACC" 0.713954499969437
"GTAGCGATCGTA" 0.714074777487055
"TACTTAGATTTA" 0.467271637695234
"AGGTAATAACCA" 0.72571049453742
"CGATGCATTCGT" 0.493875806311081
"GAGTATGCTTGC" 0.776309147947479
"TCGGAAGCTCAA" 0.506496568297932
"ACTTGAACACAC" 0.777656290307541
"AGCGTCAGCAAT" 0.424537338948779
"CAGCCCTTGCAT" 0.550367724006375
"CATACCCGTGGC" 0.562342131019481
"GGTTCTAATCAG" 0.586991168956648
"TCTTTGCGCGAC" 0.652542233932699
"TTATGTCGCTTA" 0.672716730414182
"CACACTACAGTA" 0.772048324776874
"CGAACGAAGGTC" 0.651930936266853
"CGTGGAAACTAG" 0.764605148711342
"GAGGCCAAAATT" 0.788297612907637
"GGTTTTTCTCGC" 0.81321820679854
"GTCAGCATTCTT" 0.460526770809834
"AAAGCGTACCGG" 0.73759376177881
"ATACCATAATTG" 0.735740013070249
"ATGGAAACTTCG" 0.739435692570653
"CACGCCCGCGGC" 0.537302811831594
"GTAGTTTCACTG" 0.627336320949452
"TCATCACGTGGA" 0.497699126815319
"ACCCTTCACCAT" 0.535989050123819
"GAGCACCATATT" 0.603628699708821
"GCTCCCTTCTGA" 0.636839399803173
"TCCTATTTTACC" 0.657056888351474
"TCGGCCCGTACA" 0.64033987957229
"AACAGGGTATTG" 0.789698056086853
"AGGGATAGGTGG" 0.457163725691532
"GCCGGTATCGAC" 0.691264928776064
"TCTACCCGTGCG" 0.586287325843172
"AGGAAACCTTCA" 0.740208620119343
"ATTCCCAAACGA" 0.565493815599891
"CCAACCTCAACA" 0.549769137572401
"CTGTCATAGGTA" 0.526602263068338
"GCCCCCCCATGC" 0.76329885271764
"GTCCCGGGACAT" 0.776344474373836
"TCCAGGATGATT" 0.601129723325469
"TCTATTGCGGCA" 0.742819404247773
"ACCCCGTGTTCC" 0.73519737654116
"AGTCAAGTGGTA" 0.485613730554489
"ATCCATTGAAGC" 0.579163997028664
"CGTCCAAAACAA" 0.586495025023729
"CTGTATAATGAG" 0.568395233330679
"GCGCTGGTCGGT" 0.592761572563183
"GGGCATAAGCCA" 0.761864121187564
"ACGTCGGGATAT" 0.412487510437501
"GAGAGCATTAAG" 0.687555050306087
"TTATTTGCGCAC" 0.9765750979521
"AGTCGTTGGTAC" 0.526072730973116
"CAATCTAGCTTA" 0.35765705820472
"CATTGACACCAA" 0.596153080085701
"CGATCCGGCGTA" 0.377466746055463
"GCGTCGATCGCT" 0.619376541055871
"GTGCTGTTCTTC" 0.677571736732064
"AAGGCCCCTGAT" 0.258013232368751
"AAGTCCTAATGC" 0.574689731548437
"ACTGTCCCAGGA" 0.670361688147768
"ATGAACAATAAG" 0.797868068666927
"AGAGAGCGCCTG" 0.589524949914879
"CAACAGACCCAA" 0.602995423462049
"GCAATCTAAGGC" 0.70254265878994
"GTCGGTAGGTCC" 0.347335670459664
"TACACGCGAGGT" 0.698102582078749
"TCTCACGGGTAG" 0.619608403048285
"TTTTTCAAGCGT" 0.742374848169775
"ATAGGCGAGCCG" 0.426086739850179
"ATGTCACGTCTA" 0.901671291758454
"CGAAGCGGAGGT" 0.657975083310009
"GGATTAACATAC" 0.481256225271323
"GTCTCTCCGTGT" 0.741043207360318
"TTATGGCATCAC" 0.524232465583618
"AACGGGGAAGCC" 0.636075201919685
"AATGTATACTAA" 0.657871373102091
"CCCGGGAGGACT" 0.744845629376066
"CTACGCACTAGA" 0.492598768993658
"GGTCCGGGAGGG" 0.426941687622177
"TCAAGGGATGAT" 0.616188130084774
"TGCTATCCCGCG" 0.536831362066659
"AATTACAAAGTT" 0.582241638565341
"ATAAGTAGACAA" 0.555206563563986
"ATTGCTCATTTT" 0.603536522874047
"CAGGATAGCATG" 0.45576754246131
"CTGTTAGGAAAA" 0.773117891603357
"GAAGTCTCACTT" 0.819455613650577
"GCACGCGGGAGC" 0.65171315406672
"GGGCGCCTGCAT" 0.668762035712021
"GTAGCGTTTATC" 0.704437613131543
"GTGGTTCATAGC" 0.79746613360334
"GTGTGAGCGAGT" 0.829849139392642
"GTTGAGTCGGTG" 0.471439040073548
"TGTAATAATTCG" 0.805714864252233
"TTAGAGCAGAGA" 0.641312625762226
"AGTGTATCAGAG" 0.662888004319227
"ATCCGCGCACGT" 0.816848675125627
"CCCGTCGGCCTT" 0.774507333951822
"CTTACCACTCAG" 0.747739092566394
"CTTTTAGTTGAG" 0.642039533604346
"GCATGGGGGACG" 0.655475227034131
"GCCATAGCGCCG" 0.503729675606639
"GTGGAAATGTTA" 0.536198315320962
"TGAAGTTACATC" 0.882627436304494
"CATATTCCATAG" 0.945124520495716
"CTATTCATAGCA" 0.557561098634641
"CTTGCTTGACAC" 0.789817276037862
"GCTCGTCCAGTA" 0.632798872849283
"GTAGCAAACCTA" 0.705112264574144
"GTGTCGCATAGA" 0.566060440154022
"GTTCAATCTTAC" 0.359424786291689
"TCAACGGTTCTA" 0.769681155808132
"TTCCGAGACTAG" 0.840922436511607
"TTGCGGCTGCCC" 0.697297604182306
"ACTTCCTCCTGA" 0.379129703394513
"GAAATTATGTGA" 0.765687805206519
"GACTTTTTCACT" 0.761951333909972
"GGTGCACGGCCT" 0.604343552946435
"GTGGATGTCCAC" 0.612720031109712
"TAAAGCGCACAT" 0.799289613113357
"TCACGGTTGTTT" 0.753638416710406
"ATAACCGCTTTG" 0.460491014836988
"CAACCACCATCC" 0.406007694691893
"GGCTTCGACCAC" 0.692166164404328
"GGTAATTCGGGT" 0.622203128009991
"TGAACATCTGTC" 0.976132651673935
"AGATCCGTTCAG" 0.670789636942442
"CCCCTTTCTGGT" 0.823615321517152
"CTCATTGTTGCC" 0.681353827838046
"GACGTAATTACC" 0.695139699730836
"GCAGGGACGGGG" 0.833886151086011
"GGGGGCGACGAC" 0.739023540716241
"TAGGGGGGATCG" 0.570939012373991
"TCCGCATTATTT" 0.618400769168346
"TGTCCTCGGTTA" 0.7957231781288
"CACTGGCCACTG" 0.459075582941442
"CGGCACGGTACA" 0.558682694939517
"CTGCTCGCTGGC" 0.601898263338173
"GTCGAAAGATCT" 0.534528359393947
"TATACAAACGGT" 0.671369129013842
"CCAGTGCTCGCG" 0.702106113523947
"CGAAGGGTAGAA" 0.51407838273914
"CGCCACAAGTAT" 0.640815926998938
"GACTTAACGTCA" 0.591848430528673
"GATGGTGCCGCG" 0.647929568599992
"GCAGCGTCTAGG" 0.785955899823369
"GCCTACTAACTG" 0.80748128604023
"GGCTGACGTACA" 0.792675650584775
"GGTCGGGCGTGG" 0.624023872260372
"AACTTATCTAAA" 0.601499192658009
"AATTACAGGGCA" 0.712157553530035
"ATCAGCTGAACG" 0.514641655696037
"CCTCGGGAGCGA" 0.532530981834658
"CGACCTGGGACA" 0.391794550359343
"GATGTCTGTTCG" 0.500669116301619
"GTAATAGGTTAA" 0.770476222637001
"TCAACAGGAGCT" 0.615583004404405
"TCTAGCGTGCGT" 0.803051715609357
"TCTTGGTACCAA" 0.670891328005858
"ACGTCTTGCCAC" 0.57815835599307
"AGCTGCACTTGC" 0.529095937424408
"ATTAATAGAGCT" 0.558423878971092
"CCAGCACTCTTG" 0.678644393838472
"CGACTGTAGCAG" 0.58563187005359
"GACTCACGAACG" 0.569315510002211
"ATGATTCTCACC" 0.649562227147907
"CCCACGGTTTAG" 0.514628535646386
"CGGTCACCTTAT" 0.60421714685756
"CTGCGCGGGTGC" 0.703169851555286
"CTTTGGCGCATC" 0.863631765039848
"TACGAGGAGCCG" 0.779254348705087
"AATTATTCTCGG" 0.776540661045462
"ACCAACTGATTA" 0.733996574520882
"ATATGTCTTTTC" 0.667006124344337
"ATCGGGCTGCGA" 0.528324127706088
"CCGTTGTGACAC" 0.381479423607356
"GAGCGCCTACAG" 0.832790160990185
"GCGCCCTGATGG" 0.702559187105386
"GGACATGGTAGG" 0.475733235496317
"CACTTTCGATCT" 0.660414043064409
"CCACTACACTCA" 0.824683343223205
"GAGAGTACGCTG" 0.661088163016527
"AAAGCAGCGGCC" 0.671784975506328
"CATAGGCAGGTC" 0.502047966296774
"CGCGATCGTAGC" 0.822940515806721
"GGCGTATAAAAC" 0.302975404408911
"TGTCACGAGTCG" 0.437052596285315
"TGTGGTTGTTGG" 0.50390086964842
"ATCGCTCCTCAC" 0.447478950787355
"CCGGGCCAGATA" 0.721009105174952
"GACCCTCGCCCC" 0.593041318254207
"GCAAAGACCTTT" 0.579849257105961
"GCTCGTACTCCC" 0.621406007818955
"TAGCCCGTTGTT" 0.53302229729912
"TCGACTCTCATC" 0.500908843178663
"ACCAAAAGCACA" 0.589133540123854
"CCGTTAAAGGCT" 0.766063685756064
"CTGTCATGCTCA" 0.539928148125649
"TCTCCCGTCACG" 0.638407952905139
"TTAAACTCGACA" 0.727183067124735
"AGACGCCGGTCT" 0.598076794540262
"ATATTCATACAA" 0.63282358318968
"CGTAGGTTGTCG" 0.536092207145758
"GCCGGAAGTTCG" 0.43879217725995
"GGCTCCCATCTG" 0.691373387573243
"TGATTCGCTTGG" 0.921139382937767
"TGTACACCTGTC" 0.218048366268106
"TTATAGGTGGAA" 0.679757640686608
"TTGGAGGCCACC" 0.676084208488185
"AGTCGGGGAGGG" 0.69963046735282
"ATCACGAAGAGC" 0.425396623091056
"ATCTAATACTCA" 0.635108494653718
"GACATTCAGAGT" 0.683362833698521
"TGCTGTCCTAAG" 0.424428145749938
"TGGCAGCCACTT" 0.623772153469391
"ATGCAATTAACG" 0.516616276714383
"CCTTAATCATGA" 0.51678036809328
"CTACTCACGCCA" 0.534164478909214
"CTGTAAGCTACG" 0.641480086770343
"GAAGATTGTAGA" 0.659993079590338
"GGAGGATACGAT" 0.587681838918328
"TCGTGTAAAGAC" 0.62436086197655
"ACACGGTAAATC" 0.800819339647467
"CGTTAGGACGGC" 0.494710052842229
"CTAAATAAGCTA" 0.888406099440686
"GCGACACTGATA" 0.149255236752012
"GGGCATTAAGCA" 0.653592281539527
"TCAGATTCAGGT" 0.6666436428087
"TTAGTTAGTCCA" 0.502843758444115
"TTAGTTATTCAC" 0.478528427591006
"AAGGCATCATGC" 0.608301904223441
"ACTTAACGGTGC" 0.720442440604728
"ATAAAAGCACCG" 0.625902090989057
"CAACTAGATCTG" 0.769128687260934
"CAATTCCTGTTA" 0.665939172312064
"CGGACATTAACG" 0.724042870578986
"CTGAGTAAATTC" 0.83911593428114
"GCCCCGTCTAAC" 0.497859652763803
"GCTCAGAAAGCT" 0.685951436866911
"TATATTCTTTGT" 0.503975511666852
"TGGCCACCTGAC" 0.630327657848635
"TTACTCATAAGG" 0.617570662910535
"AGCGAGCACGAT" 0.771491925490512
"ATCTTCATATCA" 0.728066067323859
"CAAGGAACAGTA" 0.749705613890282
"TCAGGTTGAGCA" 0.516834367415984
"TCGAATAATAAC" 0.380979189787712
"CACGGGTAGTGT" 0.521275727187284
"CACTCTCCGGTT" 0.649851498167474
"CTGGCTCCGAAG" 0.516220360661875
"TGTGGGCATGCT" 0.52342529108339
"ACATAGATCCCA" 0.677208622768222
"AGATGCTTTACA" 0.788130130837664
"CATACGTCAAAT" 0.88391020932206
"CCATGCTGTACT" 0.389604186850897
"CCCGCAGTCGGT" 0.649253505441154
"GACGTACCTAAA" 0.425404428381095
"GAGCAGACAGTC" 0.730581645700646
"GGTCGATCAGAA" 0.796691263668762
"TATCATGCGAGA" 0.706123673629456
"TCATGAAAGGAT" 0.725403202347804
"TGGATCGCTCCA" 0.601185727917926
"TGGCAATGAGAG" 0.562494784602677
"AGAGTTGTTCGA" 0.578631283446944
"CACATTGTTTTT" 0.636182517451674
"CAGGCGGCGGCA" 0.693353291007911
"CGGCGGTCGGAC" 0.546151258430228
"CGTGGCCGAGGA" 0.454919950010418
"GGAGCGCCGGAG" 0.886843074382493
"GGTCTGACAAAA" 0.728816736319451
"GTGTGAGGCGCC" 0.576022069631385
"TCAGCACCAAGA" 0.58725839874263
"TCATACTAAGAA" 0.412401088025879
"ACCGGATTAGGC" 0.788871028852039
"GCAGGCGGGATA" 0.858581787295994
"ACGCGGTGCATT" 0.557164228015671
"ACTCGTGTAGAC" 0.609384580325101
"AGAACCTATTTT" 0.542730865010239
"AGCTTTGACTAC" 0.612515765013995
"AGTTTACGATGT" 0.798004668420059
"CCGGTCGAACCA" 0.621839473236173
"CGTATCAGTGAC" 0.501165838191944
"GACATGAATTTA" 0.702094271130132
"GGAACGCCGGCA" 0.447173170167041
"TCAGTCGGCCTA" 0.418761980188183
"TGCTGAGGCTAA" 0.402767341884481
"AAAATATGTGAT" 0.626300619983839
"AACAAAAACGTG" 0.612727802528662
"AACTGATTCACA" 0.721057499307659
"ACGAGAGAGAGA" 0.816862017460145
"ATAGACACCGAC" 0.705105867067217
"ATGATAAAATCC" 0.705422364159082
"CCATTTACCCTG" 0.378575049859478
"CTACTCGTTCTC" 0.775290270063817
"GTAGGAGTATTT" 0.72116104792635
"TGTCGCCATTTG" 0.907410755988234
"AGGTTTCGTGTT" 0.518964197568819
"ATAACTGGCTAA" 0.52289222399277
"CCCTTCTATGCC" 0.57705783301252
"GCGTCGGGAAAT" 0.624277651537387
"GTAGCCGAAGGA" 0.468928620242533
"TAACATTTCACG" 0.409286935445246
"TCACATGCCGAC" 0.598037096450318
"TCCCCTTCCTAA" 0.672827636117861
"TCTCGCGAGTCC" 0.283801214040367
"TGACAAACACTA" 0.58039919803942
"TGCTGGGGCACG" 0.579755675519443
"AAACCGATGTGT" 0.98331042323274
"AACCGGGGCTAT" 0.583129805562851
"ATGGCAGTGCGT" 0.640638904446721
"CCAGAGCCCATT" 0.537959180846369
"CTGCGCATTAGC" 0.814439434907938
"GTAGACAGCTCT" 0.448409940500497
"GTATAAGATCAT" 0.560121106631006
"GTCGTGGGCCGA" 0.487336627719365
"GTTTGATAAAGA" 0.712454179181521
"TGGTTCTATATC" 0.639881533887249
"AAACTGGATTTT" 0.769097922430774
"AGTATTACGGGT" 0.736988686466378
"ATGCCAATGGGC" 0.610579354500162
"GAAGTGGAAGAA" 0.69419603538481
"GCAATACGGTAT" 0.899632115056445
"GCATCATCCGGA" 0.54239480027625
"ACGAGTCCGAGG" 0.616653478719579
"CACGTTGAAGGG" 0.979200379713825
"CCACTCGCTACC" 0.445239318350597
"CCCCCGTGACGA" 0.618843075098698
"GTCCTCAGCAGG" 0.369970067497449
"TCAGCCTCTCCG" 0.685778927634108
"TTTCTCTATGCC" 0.626471576445596
"ACCAGACTATGG" 0.470035255422026
"ACCGTCGAAGGG" 0.694087043901451
"AGCAACCGCCGA" 0.623830724237361
"CGATCTAGCGAT" 0.37637919493455
"GCCCGATAGAGG" 0.448834651934306
"GTCGACTTGCCC" 0.230504377833489
"TCCGCATAGGAA" 0.809646447125445
"TGACAGTCATTA" 0.550817077279112
"TGACGGCATTTG" 0.598277221851006
"AACACCTTATGC" 0.36032935328381
"ACTTTCTCGTGA" 0.555246532053298
"CGGACGGACACC" 0.10416003240962
"GAACTGTTACCC" 0.636890095544752
"TGTGCATTCTAG" 0.795598324156108
"ATATAATGCCCC" 0.723963352195479
"CCCAAAATACTA" 0.785246711546649
"GACTCCCCAAAG" 0.669572048011784
"GTCGCTTAGAGT" 0.607652260340915
"TCAGTTAGCATC" 0.625828745675712
