# Supplementary material for: Well-TEMP-seq as a microwell-based strategy for massively parallel profiling of single-cell temporal RNA dynamics
Source: Nat Commun. 2023 Mar 7;14:1272. doi: 10.1038/s41467-023-36902-5 (PMC9992361; doi:10.1038/s41467-023-36902-5)
Supplement: Supplementary file 7 — Source data [file 41467_2023_36902_MOESM7_ESM.zip › Source Data/figure 3/fig3c/H1_alpha.txt]

"GACACGATAGAT" 0.758124194466618
"CTGAACAAGCCT" 0.717613951083809
"TGTTGTCGGAAT" 0.78049928879628
"GCGCGCCCCGTT" 0.724332935499795
"AGGCAACGCAGC" 0.807627490583463
"ATACAGATTCTT" 0.77779575779979
"GGTAACTTGTGT" 0.761911140177041
"TAGGTGTAAACG" 0.745944634696449
"TCAGTTTAGATA" 0.841808358433179
"ATTGCTCATTTT" 0.686277834989874
"GTATGCTGCCAC" 0.742034087333346
"TGCACTCGCAGC" 0.837951472330775
"TGGTTCTATATC" 0.809464763451935
"TCATTATCCTAT" 0.764989511148774
"GCCAATCGCAAT" 0.853789623578634
"AGATATAGGAGA" 0.717170099117018
"GACTTAACGTCA" 0.705274960650144
"TCGTCTAGGTTT" 0.802080605987298
"ATTCCTACACTT" 0.708677605962511
"TTATGGCATCAC" 0.787724485401315
"CCCACGGTTTAG" 0.72282201938448
"TGACAGTCATTA" 0.707650907431321
"GAGCAGTACCGC" 0.756382577004672
"GTACATATGATG" 0.765461271730336
"TCGGGACAAGCG" 0.822938523227878
"GCATCGCCCCAA" 0.683876364569788
"GTAGTCCTACTT" 0.805041873427129
"TAACATTTCACG" 0.84787684420159
"CATACGGACTGT" 0.734082970794538
"CTCTCCACTTGG" 0.758123236716111
"GGTGTCTGGGCA" 0.827938331744468
"CAGTCAAGCGAA" 0.723972278993071
"GCCAAGTGCACC" 0.490076926228014
"GATGGACTTTTT" 0.808776487134979
"CAACCCGCAATA" 0.74116867207521
"GGTCGTGGGAAT" 0.885993020673292
"CACGCTATTACA" 0.864157100083484
"GGACATGCGAAG" 0.737298523652336
"AAGAATCGTTCC" 0.808032197413607
"TTGTATGATAAT" 0.849661968159298
"TTTTACTAATGG" 0.757956792665955
"CTACACATGTAG" 0.84689649675458
"AATGGCTTGTTT" 0.750309213587701
"AAGGCTTTCGTA" 0.748883554174789
"AAAACTCACCAT" 0.755012282038825
"CCGGATACAGAT" 0.755301951264415
"TATTTAACGTCC" 0.768532117550872
"TATGATTCGACG" 0.796993564710227
"AAGCCCCATTCG" 0.773573444319239
"AAGACGAGAACT" 0.688334315117981
"CGACTAACAACC" 0.283206518314437
"TCAAAGCTATCA" 0.544647635469122
"GGTACGAGGTCA" 0.807599384644701
"AGACTTTCCTTA" 0.832160798289958
"AAGATCATTACT" 0.766541721146667
"CAGCCGCGCTCT" 0.55994216367118
"TCGCACTATGCG" 0.636087695772664
"GGGTTTTACCAG" 0.741850487574087
"TTTTCGCCGGGG" 0.743329694485696
"CTAGCAACTTAG" 0.740586345880987
"CGCAGAGTATCG" 0.881643680265995
"TCAGCCACACCA" 0.925132538320251
"ACCTCCATGAGA" 0.733337390257935
"GAACCCGAATAG" 0.757581052188352
"CTCTCCTCGATT" 0.769095746133298
"GGCCGACGTCAA" 0.741356067031644
"GGCAGCGAAGAG" 0.723356275938921
"GCGGACATGGTG" 0.7824161606539
"GCAGAATCTCGG" 0.724310819066337
"TCCACTAATTGG" 0.693131667894323
"AATTCTATTACT" 0.844230887458628
"GGGGCTAACTAC" 0.681556640806369
"TTTGGTAGCTGT" 0.731351505095913
"CGTCGACAGTGT" 0.710232867741688
"CTTGCCGCTCTA" 0.709620219392216
"GCAGTTACCCGT" 0.760529589634766
"GTATATTACACC" 0.80115650319556
"CAGTCCTGGAGT" 0.533546695840577
"ATGATGTTCACT" 0.641467964090511
"AGGTCGTACCCA" 0.77681585275667
"ATACCGGGGTCT" 0.625369249174659
"CACGGTGATGTT" 0.730461357832808
"TCCCGACCTCAG" 0.818320367676503
"TAGCTTGACTTG" 0.716414101829446
"ATGGCCGAAGGC" 0.778562361174267
"TGCATCTTCTGC" 0.669304282119446
"ATGCAGGACCTG" 0.734713360741903
"CTATGGAGCGCC" 0.857121527752538
"GGGACGAACGTT" 0.829808520698163
"ACCTGGCTGTCA" 0.779005226350955
"GCGTTTCTGCGC" 0.820161210939439
"CTCGTGAACTAC" 0.775077674767693
"GCTGGGAAACTA" 0.775332969844746
"GAGCCTGTGGTC" 0.733758056591573
"GTTGAACCGGCA" 0.733205392799473
"GTATAGGCGCAT" 0.733655506377305
"GCCGACCCGCAC" 0.85575404188745
"CCCTTATGATAC" 0.988392054220536
"TAAGTTTGTGGA" 0.722576639126714
"GATTTCACATAT" 0.672601474254028
"ACCACCTATATC" 0.559074266692289
"CCCCGTATATCA" 0.86007134373633
"GGTATTGAGACG" 0.715786692691955
"ATGTCGCCTTTC" 0.724074608962928
"GATTATAATGCC" 0.61837664063814
"TATTAGCGTCTG" 0.692140811487309
"CAACTTCCTGTA" 0.749212866144303
"CGACTCCTCGGA" 0.787023784113289
"TCCTGGGACGAG" 0.828580202743709
"TTGTCTCTATTC" 0.529174514118671
"GGTGACGTTTAC" 0.767098166551884
"TAGAAGCGGATC" 0.719606984002068
"CCCTCGATTACT" 0.761501739321215
"AGTCGCATGGCG" 0.839333111797159
"CTTCGCAGCTTC" 0.798308745453355
"CACTCAACTGGC" 0.782263246618629
"GGAGTGGATTCG" 0.690060076434736
"CGGAGTTTATCG" 0.513001662746668
"AAGGTTAGTGCG" 0.587275777914688
"ACTCTGGTGTGA" 0.791148364205161
"ATATCGGAATCT" 0.71490136368208
"CGGTCGCAAGAA" 0.720426577012988
"TAGTCTCACCCT" 0.790933890446777
"GTTTCTGTATCC" 0.376814096464788
"CTACCAGTTAGT" 0.884803035148047
"TTTCGATTCCCA" 0.683386650731218
"GGCAAAGATTCC" 0.934685742963569
"ACAATGCGCTGC" 0.70805637148319
"GGTTCGAAACCA" 0.752975178606363
"AAGCAAATGATA" 0.800550016992025
"AAAAGACGGTCC" 0.80182436173888
"GGACTTTCTCCG" 0.604444207202351
"TTCGCCGTAGGC" 0.715711430756593
"ACGGACCCGCTA" 0.798166169735522
"TTAATTGGTGAA" 0.808586144145505
"GTCGATTTTGGC" 0.469351220206826
"AACATTGGTGTC" 0.850315199885072
"CAAATCAGACCC" 0.776492561622307
"AATGGATTGGAT" 0.761673937344451
"ACTACATCAAGA" 0.503957804804881
"GCTTCCCTCTCC" 0.704575514002711
"TACACCGCTGGC" 0.703105758772187
"ATTATCGTCAGT" 0.666658526750575
"TGGGTACGCTGG" 0.77547289843655
"CCTTCTTTGCCG" 0.82939258967263
"GTTATGGGTCCC" 0.646700974252872
"AAGCTATAGGTT" 0.450667991971325
"CGGCTGCTGTTA" 0.660666017524547
"CGTCAATAGACC" 0.687408013537118
"AATATAACTGAA" 0.774240809383495
"GTGTGATCAATA" 0.705944581847113
"CCGCGAGCCAGA" 0.802743091560039
"GTGCCTCGTATG" 0.774326308460304
"CTGTGCTCAACT" 0.756886308285529
"GCCGGTCGCCAC" 0.693529533826903
"GAAAATCCGATG" 0.554009442355767
"AGGAGGTCCGGG" 0.778224887967846
"GGCCACAAACCC" 0.512221753991299
"ACTTTGGGATAT" 0.792263561734016
"GAGTTGCCACGT" 0.743190650760996
"ATCGCGGGAGTC" 0.693048125132491
"CTATTTGGCATG" 0.695868576655615
"AGTCCTCCCCTT" 0.808151912888414
"CACCAGTTATCC" 0.740265754978262
"GTCAATTGAGGC" 0.747562277364658
"CTACATGTTCAC" 0.709169990853087
"AGACTTTATAGC" 0.74237780240552
"TCAATTTGAGAC" 0.435075989435912
"ATGAGAAACTGA" 0.904792360069669
"AACAGGCTAAAT" 0.757311125136227
"TATACACCGGTC" 0.783815122591092
"GTCTAACCGAAT" 0.714629556725504
"CCGAAGTAAATG" 0.783460145559981
"TGTCTGCCTCAA" 0.451175831991215
"GGTCTGTGTGTT" 0.87669242853583
"CATAATTTTCCG" 0.700559005768633
"ATGCGACGACCA" 0.604052347633764
"TGGTGGTAGTGT" 0.641490333485613
"AAGATCAAATAT" 0.728602193461127
"AATGTACGTTAA" 0.842059416376422
"CTCCTGCCGCCT" 0.667232368957439
"AAGGGTCGAATA" 0.823877014902686
"TGAATGGGGATT" 0.889363450350801
"ACTCTTTCGATC" 0.462843722498484
"GTAAGCGCGTTA" 0.610076851863885
"TTGGCCTCCGCC" 0.747394566339046
"GTAAAATCGTGT" 0.737989489724707
"AAGGTAAAGCCC" 0.803285611125327
"ACTCATCATCGC" 0.847433450223108
"GGCGACTACGAC" 0.803285471492577
"GGATTACAGATG" 0.69452131379994
"TGGCTGTCGTCG" 0.72791852853452
"ATGCTCGTGCCT" 0.59739865126409
"TGTTATCTAGAC" 0.651530622689384
"CGTGCGTAGACT" 0.891130786910543
"AACCGAGGGTCG" 0.817813946140048
"GGGCGGACACCT" 0.742422512329138
"ATGAGATGTGAT" 0.890471157653981
"CCTATCAACACG" 0.63634026551342
"CCGTCGCCAGGT" 0.809794122125824
"GGTCCCGTCTAA" 0.736589452693475
"TTTGTGGGTGTC" 0.746969401516454
"ACCGCTCAAGCT" 0.681528099886427
"GATAGTAAACGC" 0.850005057688837
"GAACCTATCATT" 0.702374733980974
"AGGGCCATGGGG" 0.631634137453423
"ACCTCTAACATG" 0.928392745749863
"CTTGGAACTAAG" 0.756149827429308
"ATAGCTTCCCCC" 0.901209571146938
"AAGCGGTATGCG" 0.687293379602
"GTCCGGCACCCA" 0.828367647047946
"TACATACCCATG" 0.803119758049899
"TTAGTTCATCTT" 0.711608967690903
"AGTTGCTAACTC" 0.469550881567424
"TCAGTTAAGCCC" 0.737872893762569
"AATCACACCAGG" 0.626415519653631
"GCCACCGTACAG" 0.848023522085121
"GCGGCTCCGGGA" 0.550851903667232
"CTAGTTCCGCAT" 0.522842866245283
"CCCGAGTAATGC" 0.66406536059799
"TTGAAGCATCAC" 0.743307565690437
"CCCCTACGAGTG" 0.699198881308269
"AGTCGCGATTGG" 0.62508280955951
"GTACTACAATGG" 0.548776682847794
"AAACGTAAAAGG" 0.818805306824026
"CCGGACGCCTGG" 0.494439870300909
"TAGGAGGTTAAC" 0.747193539217787
"CCAGACGGCGTG" 0.875265783711222
"GCTACTCTTTAG" 0.686795781760668
"AGTGTTTGTGTG" 0.586845007344091
"ATTCACTTAGTG" 0.879075147400179
"ATCGCAAAGACG" 0.671958680073946
"ACGACCGATCAG" 0.761692919949506
"TTTGCCCCTATA" 0.674552625827721
"CGCTATGTGTCT" 0.593728825065292
"CAACGATTGAGC" 0.74179719966285
"GTTTGCCGCCTA" 0.632862154200111
"TACCGGTATCAG" 0.73959858403905
"GCACGTCATTCG" 0.713923362456814
"AGTTCGGCCCCC" 0.164613951134891
"GCAAATGTTTCG" 0.830677334972552
"CGCGGTCGCACA" 0.637833729909382
"GAGTGCCGCCAA" 0.615692375333939
"GCGATGCAAATC" 0.589884931595677
"ATGTAGTAGGCG" 0.694621532353853
"TCTTTCGCCCAC" 0.913902782576876
"CGCTTCAATCAC" 0.849301815819469
"CTAATCCCCGGC" 0.605182009277236
"CTAAATGACGTG" 0.504989307016338
"GACCTTAATCAA" 0.633285784152248
"ACTAGTATACAA" 0.846555689994422
"CATGATTGCACT" 0.71838857693633
"TTTACTGGGGAA" 0.78165791244822
"GTACTCCGAATT" 0.73319838682954
"TCCTATTTGGGT" 0.838432985278312
"ACTCCTTGGACA" 0.586388805458511
"TAGGAGACCCAG" 0.652419931245439
"GATATCGAGAAC" 0.755610721882008
"TTGCGGGATTAT" 0.744638099909846
"AACTTCAGATGG" 0.66258555129407
"AAGAACCCCGGT" 0.802863995856441
"CGTTCGACAAAG" 0.883482623891794
"GCTCCTGGTCCA" 0.698832789307765
"ATCACAGTCTCG" 0.670255353399237
"ACCTGAGATAAT" 0.730849249693516
"GGTGAAGTAAAA" 0.826353217024322
"CATTGCCAGGCT" 0.750468706794626
"ACCGTTACATCA" 0.890235948981833
"TTCGATAACCAA" 0.743945036835014
"CGCCTGAACCCT" 0.763816190830135
"AACTTAGAGCTT" 0.760932830503523
"CGGAAGCCGTAC" 0.723721414466514
"GCAGCGTTCTGA" 0.624446323101743
"AATAAGGAACCG" 0.597781846919013
"GCAGTTAGTTCC" 0.769138383292091
"GGAACAAGGCAA" 0.608735085158582
"AGATGGTTCCGA" 0.640807353921079
"TTTTAGCGACAT" 0.7000378014297
"GAAAGTGACATC" 0.630243116561423
"GGTCGAGGATCG" 0.723080907145423
"TAGGAGCCAAAA" 0.782885034556206
"AAAGCAGTTTAC" 0.800022114805097
"TCGGGTTCCTCA" 0.607582034116596
"TATGCATAAAAG" 0.779349290013176
"GGGACACTCATG" 0.881137780007679
"TGGAGCTTAGCA" 0.663599720521428
"CTTTAGGGATAG" 0.894436480064972
"TGAATGAACCGT" 0.836998134462188
"GGTCGATACAAC" 0.837508921681823
"CCAGTTTATTAC" 0.657608089063999
"GAGCTAGTAGCT" 0.613257524818993
"ACTGAAAACCGT" 0.631370328394784
"GCCTAAACAGCT" 0.908713086445793
"TTCACGTCCAGT" 0.665714255719282
"ACGAGCGATGTC" 0.640978351829696
"TAGCTAGCATCG" 0.850747546817881
"GGCTCCTGTTTC" 0.61447499292919
"CAAGCGGCCTGA" 0.697421153339229
"CATATTATCGAG" 0.725012628080615
"AATCAGCGTCCA" 0.62717314176512
"TTCCCCTCCATT" 0.734335065723897
"TTTAACTGACGA" 0.289753832353289
"AGGCCTGACTCA" 0.653034087160079
"GCCGTCAGGGCT" 0.537281723529547
"GCAAAAGCTGCC" 0.81039704457098
"TCGCAGTAATGA" 0.833076888366566
"GAGTGTTCGCGA" 0.37415454690824
"AAATTCCCGGGG" 0.851276417510637
"TCAACCGGGGAG" 0.759127928987053
"AAGATGAGGACA" 0.702076985974653
"TCAGGTTTTAGT" 0.578243022781529
"TGCCATGTTTCA" 0.792712472909946
"GATTCCCCCAAA" 0.715477354454326
"TCAATTGTCGAT" 0.704882825541527
"GAGCAGGAACTT" 0.965411791128322
"TCGGGTTCATTG" 0.640100739984933
"GCACCTTAGTGT" 0.661729982022253
"ATGTTGGGCGGG" 0.759421128269091
"CCATGATTCTCG" 0.644503465249929
"CACATACGATCA" 0.612678947567828
"GAAGCGTACGAG" 0.826445601025093
"TCCCGATGAACG" 0.746903759755125
"TCTCCCTGGTGG" 0.658322266890262
"GACGTTTCTATA" 0.864863818888234
"AGCCCTTCCTGT" 0.808534464124658
"AGCGGCCGCTCC" 0.78865457654814
"CTGCTTGTGCTG" 0.835030003560244
"AGCTCTCCTTTT" 0.693679178291045
"GGTCTGTATGGC" 0.70165800587103
"TAGCGTGCCCAG" 0.895814792118332
"GTGCGGCGAAGC" 0.8334035532416
"AGGAGCGAGAAC" 0.871311099173519
"TCTCACGCGTTC" 0.601227880438601
"CTTGCTGAATAC" 0.606341542691272
"GGACAAATGATT" 0.719093301351628
"CCTCATTGAACT" 0.658382586085128
"CTAAAGAAGTGA" 0.569001143413137
"CCGTGAGCTCGT" 0.634962341829746
"CAATGCCTCTAT" 0.780322205121038
"AGTCCAAATATT" 0.806142598302771
"TAATAGGGATCG" 0.626629978477294
"TCGTTCGTGATT" 0.736225133120121
"AGAAGTCTATAC" 0.734042943518956
"GCGCAGTGAGTC" 0.570813272246195
"CTAGAGACACAA" 0.555589468590772
"AACGGTGACTAC" 0.777447334131063
"CAACTTTACCGC" 0.716259152470131
"AGCATGGGATCT" 0.706245615178415
"AGTCAGATACTT" 0.854548592289211
"CTACCATTCAGA" 0.667834040771595
"CACTTTAATTAC" 0.251726928924443
"TGGCATTTGTTA" 0.723759701547884
"AATCCATGATCG" 0.755159752283824
"CCTGTGTCGCCC" 0.585144834384742
"GGTATTATCATT" 0.834276830085753
"GTTGACCTCTCA" 0.490643990128166
"TCGCCACCCAGG" 0.807224963255342
"GTCCCCTCAGAT" 0.686085190760982
"AAAAATTAACGA" 0.871901884638333
"GGAGTCGCTCGT" 0.848049379541686
"GGGTCAGATTTA" 0.747776509834212
"TCGCCCCCGTAA" 0.732241886166761
"TGATCAAGTCCA" 0.44983454547703
"TTATACCGGCAT" 0.618105232208108
"AAATTGTGCGAC" 0.744490785345503
"GCAATCGCAGTC" 0.696449738625359
"GCCAAAGTCATG" 0.724127146985984
"GGTTCGGCCGTC" 0.611147604056382
"CCTAAATCAGCA" 0.787074329542732
"AACTAGGCTTGG" 0.828987805242253
"CAAGAGTCTTCG" 0.697809634470632
"CCTGGACTGCCC" 0.742952679364677
"CCTTATCAGGCC" 0.701879404946659
"GTAAACTACCCC" 0.792119856249318
"AGTGACTGTCTC" 0.873864594165841
"TGTGGTTCTTTG" 0.82131760472483
"CGTCCACTGTAC" 0.39807038739343
"GCATGCGCTGCC" 0.78444477676259
"ACTTACAGAACA" 0.58130603107003
"TCTCCTCGATGT" 0.609744140449434
"CTGGCCATGACT" 0.728663585634955
"TTATTGGCATAA" 0.689692003200753
"GATCAATGTTTT" 0.790457238968953
"CACTTGGCGGCT" 0.735590160976114
"GCGGATGAGCAG" 0.554448404294969
"GTCATTCGGCAA" 0.733210010865466
"CGAATGAAGCAA" 0.729670016255477
"CGTCCATACTGA" 0.735705312252831
"GGGTATGCGCAT" 0.764439989189497
"GCAGTTAGTCGT" 0.694919066971663
"GCATACCTTTCC" 0.75134559458684
"CTGACTTATTGC" 0.702854980715924
"GGTCCGTCATTA" 0.60561922954904
"GTTGGAGCTCCG" 0.690475604667761
"GGGCAGTTACCA" 0.703706213051213
"GCTTGTGGCCAG" 0.750346231321561
"TGAGCAACGGTC" 0.484150270707573
"CAGAAGATATCA" 0.713570529608988
"GATGTAAACACC" 0.794578319500938
"CAGTTGTCCTAG" 0.915386685384762
"CTGCAGCCGTCT" 0.583905349610365
"GCACAGCCCCAA" 0.710504210253997
"AGAAGCACCGAG" 0.802147934388404
"ACTGTGCACACG" 0.676500887622985
"AAATTCAGCTGC" 0.863188230901903
"AATGCCCCACAA" 0.606870559952521
"TACTTATCAACC" 0.643578735878261
"CAATGTTCTTTG" 0.840898227616911
"CTGGGGGTCCTA" 0.724077589773665
"TTTCCGACCTAA" 0.743984494002926
"AGTGCAGTTGCA" 0.798887064100098
"GCTCGAGATCAG" 0.830415781833139
"ACGTCGGCTACT" 0.720194241503772
"ACCGTTGCAGAA" 0.787550230329607
"GCTGCGTCCCCC" 0.852496676678756
"ATGGATAACCAT" 0.730748721833989
"TAGAATTAAGAT" 0.83825946467159
"GTCCGGAACCTT" 0.719268506580133
"GTGACTAGACTC" 0.169579449172931
"AATATATCTGTG" 0.548939041547224
"AAGCCCTGATAC" 0.67671338523218
"AACGGTTTTTGC" 0.862847302776637
"CGTAAAGAGTAC" 0.788304224367821
"CGTGGCGCGTAT" 0.745777289625711
"ACTCTCGAACCA" 0.626474610816923
"GTATCCCGTACA" 0.713482594013432
"GCTTATGCATGC" 0.589243063090563
"TCAACACACATT" 0.647936403508835
"ATTGAGTGCGTT" 0.947475671397906
"TACTTTCCGACC" 0.877261354538406
"GGGTTTACTAGT" 0.931918855005342
"TCCGTCGACGAT" 0.64471013480437
"TGGGACCACAGT" 0.864939549172588
"GCACATTCCCAA" 0.828195424338801
"TCGCAAGACATT" 0.731871593181709
"ACATTATGTACT" 0.786275995710889
"ATTTTCTTGCAT" 0.735306517209005
"GACAAGTTACCC" 0.722161377113905
"TGAATAGACTGC" 0.700050581105559
"ACTTTGAACGCT" 0.701010111593144
"TATGCGCAAGTC" 0.785268518311833
"CCGTCTTTTCCT" 0.748230336506345
"TGGGTGTGACAA" 0.790153198772042
"CGCACTTTCAGT" 0.598376877558176
"TGTTAACTCCGT" 0.699025129945058
"GATTGCCTAGTT" 0.786940243376251
"ATATATAAAAAG" 0.630976434377552
"CGAGTATACACT" 0.510012096364349
"CTGTTTGCGCGA" 0.683253884917239
"ACTAGGTTGTTG" 0.542189738435292
"GATGTTAATTTA" 0.761249283829404
"CTACAGGCCTCG" 0.542301992899071
"TACCGGTGCTCT" 0.820277753662952
"AAATCACCTCAC" 0.602068809212103
"CAGTTATGAACC" 0.643267194271912
"TTAGGACGACAT" 0.742352477842906
"CCAGATCCGTCA" 0.850905326883655
"GCGTATCCGACA" 0.752935588287247
"GAAGGTTCGACC" 0.780415017411133
"GTCATTGGTGCC" 0.66516998962245
"GCGCTGCTTGAA" 0.64517110104855
"TACGCGCCCTAT" 0.590817103887937
"TGGGGATTACAC" 0.649865873866561
"TATCTGGTGACC" 0.673280799515888
"TGGATAGCCGTA" 0.830662549839398
"GGGGATGGGTAT" 0.761960836580465
"GGGGCTAACCAT" 0.641178015279312
"GTCTCATAAATG" 0.665095245507137
"CTATAGAGGTTG" 0.599248777929671
"CGAGCTTGAAAG" 0.732724615076287
"GGAGCACCCCAA" 0.839635813966353
"ACTACGTGTGCC" 0.885865990175477
"CCGCATCCATCT" 0.91931566055736
"TTGTTTTCGACA" 0.842884196238781
"TTTAGAACCTCA" 0.722984482701968
"TAGTCTATCCCT" 0.787482017107826
"TGGGCGTCTAGA" 0.707024998814556
"CTCTATCTTCTA" 0.792651859464431
"TTCTGGTTCAGG" 0.654141611586636
"ACAAGCCTCGCG" 0.99881962007731
"GCCCGAAGCCGT" 0.740805331541492
"CACGTCCTGAGG" 0.830408165564401
"CCATCCGATTCC" 0.67551816277079
"GGCCCTCTCGTG" 0.386782519184979
"TACGTCCAAACC" 0.812143709905662
"GACCGGTTCTAT" 0.846053769383268
"AGGAATGTCTCC" 0.876124336449517
"CGCCCCAAATCA" 0.851328627208079
"TATGAAACAAAA" 0.722934378101897
"TTCATGCGTATA" 0.842956251733225
"GAAGGATAGACG" 0.709145040497963
"GAAGCTGTTCGT" 0.690694497134392
"GATCTTATTGAA" 0.850440479267135
"TACTCCGACTGT" 0.659718170082918
"TCTTCAGGTGAT" 0.776865160651547
"CTTAGCGATGTC" 0.682384037351427
"GGGAGTTTACTT" 0.822603817468682
"CCCCTATTTTCC" 0.602121649920701
"CTGAACTTAAAG" 0.691250776246051
"ATGCACTCCGTT" 0.706811053280416
"CGCTTTTTGATG" 0.964120243426028
"GGTGCTACAGAT" 0.654510595582905
"GGTACGTCTTCG" 0.913755785107272
"TTGATCTACTGC" 0.706105598173952
"AAGAGTCAATGG" 0.629774860916066
"CGACACGACGGA" 0.856098124844639
"GGGTGTGCGATC" 0.671682586847396
"GGCGAAGAAAGT" 0.674909558595008
"ATTGATTTACTT" 0.624960975518329
"CTGTGGACACCA" 0.790262199912898
"AATCAGAATTTT" 0.95430863497592
"AGTAATCTGTCT" 0.682368688814304
"AGTCATCGGACA" 0.928153089512883
"TGAAAAGTGATT" 0.681993260142105
"AAAGGTGTCCCT" 0.867439388407542
"GTCACTCTTTCA" 0.814705813376661
"CAGGCTCATTGC" 0.817071569885542
"GTCTACGTGTAA" 0.708226652324837
"GTAACCAGCCCG" 0.665411854760495
"ACACCCTTTTGA" 0.523826034887461
"TCAAGATACGAA" 0.809495897248487
"TAACGATAAATC" 0.757573637084351
"CTCCAGTCACGA" 0.849691506132304
"TAACTTCTATTA" 0.842238262161195
"GACATATGCTAT" 0.776181166235363
"TATGGTTAGAAT" 0.77745555613161
"CCTCCAACAAAC" 0.598833969663941
"CGCTATAGCGCG" 0.674110192939865
"TTCTTGCATCGA" 0.808127351022477
"AGGAGTCGACGG" 0.633183964899948
"CTGTAGACGTGC" 0.60424838707925
"TACAGCGTGAAC" 0.84797916803016
"CCGAATGTACGT" 0.701533575796889
"GCTCACGTCTGC" 0.805756402010422
"TCCTAGAAGCTG" 0.650757667192644
"CGCCCGGGATGC" 0.64404326100476
"CATGGGCTTCGT" 0.759756066648266
"AGCAACACTCAA" 0.740648871134294
"GTGCCGTATGAA" 0.718157784279565
"CAATACGCGGAT" 0.708641775785413
"TAATCATGAATG" 0.791383760833271
"AACAACCAATGA" 0.679690418772728
"GTCTCTGCGATC" 0.886842704650287
"CAAGACGACAGT" 0.685993616044813
"GCGGAAATGGGG" 0.602194141091226
"AACGTGTGTGTC" 0.741163465643014
"GGCATCAGCAAC" 0.791633700097628
"GACGGCGACTCT" 0.852124798972277
"ACTAATTTAGTG" 0.890577179781742
"AAACAATTTTTG" 0.757829570212619
"AGGTGTCGTTCG" 0.752309325649453
"GATTTATACCTG" 0.636198639407039
"AGATTAGAGAGC" 0.692963188732723
"AAGGATGAAGGG" 0.816020407446469
"CACATTTCCGCT" 0.877564775769299
"ATATTGCATAAG" 0.61458389796983
"CACCGTGACCGC" 0.709791141397577
"GGATGAGAAAAA" 0.951453456925298
"CTAAGGTTTGTT" 0.723553992293667
"TGATGGGCCCAG" 0.923239580238351
"AAGCCTAAATAA" 0.755615860369891
"CATCTCCACAAC" 0.933872926611867
"TACTCGTTAACT" 0.767123389510397
"TAGACTTCGTGG" 0.859757730473558
"GCCGGGTCGTTC" 0.829233367509559
"ACAGCTGCAGCC" 0.839812182466971
"GCCAGAGCCTAT" 0.637510601114633
"ATTCGTTTGTTT" 0.54601114414295
"AGAGATACAGCA" 0.406823586878263
"CCGCACACCAGT" 0.493477139955904
"TCAATCGATGTT" 0.650714138932006
"TGCTCTTGCGGA" 0.724420025129396
"TGTCTCGCCATA" 0.755894226643039
"AGGACTCGCTAT" 0.889660470187138
"ATCTTGCTGCCC" 0.849834706023185
"GAGTGTCATCAA" 0.737591896710121
"TGAATAGTGGAG" 0.699593125588064
"TGCTAGCAGGAG" 0.864277704901235
"ACTTGAGGGATC" 0.799965231766216
"TTAATTTAGTCT" 0.671435475166729
"CGGGCAGAGTGG" 0.789070882143388
"TGATTTCCCTCA" 0.498425916923952
"ATATCCATCGCC" 0.66286806497795
"TGACAAAGCCTT" 0.861283576699233
"TAAGACCGTGAG" 0.547815637901032
"TAATCCTCAATG" 0.696904661402327
"ATAAGTCGCACA" 0.656863090521083
"CTAAGCGGCGAG" 0.585720601455865
"GACATGGCGAGT" 0.604121485691138
"CATACCTTGACC" 0.62527174717268
"CAGAATTAAGGG" 0.783088009404549
"CGCTAATCTCCC" 0.90517645981913
"GACTTCACCATG" 0.438321397517465
"ATCAATTTTTTA" 0.968076582772379
"TAAGTAGTTGTA" 0.826744684749006
"TGGGCACGGTTT" 0.788694348508229
"GTACGGGGCTGG" 0.522734269046662
"CTAGATAAAACG" 0.705426110132965
"GCGCTTCCATAA" 0.660095545252808
"TCAGCATGCAGC" 0.743688968626147
"ACGGACTAGTTC" 0.74450342674852
"AGCTATTTCTCA" 0.822621275291919
"CCATTCCCATCC" 0.771922658008346
"GTGTTTCCGCGG" 0.594811887900071
"GGGTTTCAACTG" 0.815844447894914
"ACCTACATCAGC" 0.823480151735149
"GCTCCCTCACGA" 0.59659610130174
"TGTTATTGTCGG" 0.820323268388638
"GTGTTGGATAGG" 0.738650134985398
"CGCATTCTGGGC" 0.732949584849801
"GAGGTAGGTCTT" 0.765131295160017
"TTATAGGCTAGA" 0.716289703527815
"AAATTTTTTGAA" 0.913932918542251
"ATACACCTCCTT" 0.576460449575028
"CATCCTAGTTTT" 0.6767391498151
"AGTTCCGAGTTG" 0.744794883939369
"ACTTCCAAATTG" 0.635060390042061
"GCTTGTCGATCA" 0.750875152138774
"GGACAACAACCT" 0.821248002864243
"GCCACTCAGCCT" 0.547314448545535
"AGCGCTGACTAC" 0.642232570578284
"GGGGCTATGCCA" 0.834445686958249
"CCGTCGCTCACG" 0.713220555520267
"AATGTACCTCCT" 0.745508481678295
"CGACGTAGGTAA" 0.792443570188785
"GTATAGTCGCCA" 0.69540097544218
"AACAATTCAATG" 0.782682015758254
"ACCATTGATAAT" 0.714942802410877
"AGCATTCAGACT" 0.651430711802551
"CGCAGACTCCCA" 0.822540862553351
"AAGACTGTTGGT" 0.849321011195202
"CGGATTCAAGAA" 0.854053527217957
"TCGTTTTCACGC" 0.741335781138625
"AAGTGTCGCTGT" 0.659801476669399
"CATGTGTGGACA" 0.724665991694248
"TAGGTCATCTAT" 0.545566875328023
"ACCGCGCCATCC" 0.871586551745503
"CCGGAAACAACG" 0.443530857186804
"CCAAGTGGATCG" 0.761003673137948
"AAGTTTCAGCGG" 0.724147915737409
"GTGCAGAAATCC" 0.608857709395008
"CTAATTTAATAG" 0.650723010203959
"ATCAGGCTCTAC" 0.74574744294603
"AGACTAAAAAGC" 0.597473635699701
"CACGATTTAGGT" 0.72750954896256
"TAGATCCTCGCA" 0.698015246358743
"TCCGAGCTTATT" 0.629188663036341
"CAAGTATTGGCA" 0.827147450300545
"GAACCGGGTGAC" 0.639066792124634
"CCGATGTTACGA" 0.755884165390559
"TTACGTCTATGT" 0.768597502270272
"AGAAGCCGAGGG" 0.552202159022933
"CAGGGCTTTTAT" 0.620973239008724
"TGCTAACTCGAA" 0.742370731715296
"CTCTTGCGTATA" 0.926752608994669
"GTCGCAGATCAG" 0.799641801455583
"CGGAGAAAGATC" 0.638513482612857
"GTGCACTACTCC" 0.817231403098915
"CTCCGAGCAATA" 0.780973234481026
"CAGTTCCTGACG" 0.7587132278448
"CACTAAGGATAT" 0.774202818793678
"CTGCTGTGCCCT" 0.691578994348254
"ACAATTACAAGT" 0.637349233927661
"GACAACTCGGAC" 0.86078499024943
"CAGTAGCCGGCG" 0.631734270217612
"TGTCCGCGAGCA" 0.719705277606123
"CCGATGTGCAGT" 0.711559730236872
"CGGGTTCAGCGT" 0.451240178829044
"GGGATCAGTATT" 0.802947670607694
"CTGGGTAGCTAC" 0.898770126374772
"ATAGGTCGTGTA" 0.547412383386463
"GTTCAGTCAATA" 0.625148361653438
"CGACCATTTCTA" 0.727025760616211
"CCGCACTCACTA" 0.627048491235647
"GCATCCCACGAA" 0.892643171570177
"GCTACATTTTAG" 0.81559995763498
"TCCACGCTTATG" 0.700147813653067
"ACCCTTACTGTG" 0.790942504884068
"CACAAGAAGCTC" 0.26589698001751
"AAAGTATTCCTC" 0.707080923924388
"TATCATGCCTAG" 0.671361019482597
"CGTCCATGACCC" 0.654357582606458
"TCGATAGCCGGT" 0.598603890486664
"GTATCTATAGAC" 0.739124201443606
"TATTGGGATAGT" 0.677203066618188
"TTTGTTAGTGCA" 0.770753675547127
"GACACTGCTAGT" 0.716912523456766
"CGTCACCCTTGT" 0.865691847275236
"TGACTACAGACC" 0.751480074348365
"GTGCTAGCCCTA" 0.850942455790472
"AAACGTACCGGT" 0.814016314358555
"TGATCTGAGCGG" 0.744886458772857
"ATGAATAGAAGC" 0.69899915190711
"TAAACGGGTTAA" 0.810250811910294
"CCACTTAAGGGG" 0.657648181786213
"CTTGGTAATCGG" 0.931400227754902
"CAGCGCTTTCAC" 0.956816985116713
"CGGCCTTAGTTG" 0.494033545174759
"GGCTGTTGTAAG" 0.721376640888012
"CCGCAATGGGCT" 0.684982948275671
"TATGGACTAGCC" 0.497955023039849
"GAGTTTCACTAG" 0.699361060730506
"TTCGGCAAGCTA" 0.749277646534093
"CTCTCACCCGCT" 0.739226782402869
"AGATCCGGTCCA" 0.828250208025631
"AAGGTTTGGTCC" 0.657558324561845
"AATGCACCTTAA" 0.806635502660074
"TAGGAAATCAAA" 0.694015232525241
"ATTAAACATCGA" 0.769216149028962
"CGTGTTCCTAAA" 0.856977673862737
"TTCGCCGGCAAC" 0.686984174726483
"CCGGCTTTGCAT" 0.639047468772289
"GAAAGCTGGCAC" 0.72625558967568
"ATCCGACCATAT" 0.714031076659798
"TTTCTCCTTCCG" 0.751485718626569
"CCTTTACACTTG" 0.622558311092173
"GTACGCAGACAT" 0.652025019229217
"ACTGGAGCTCGA" 0.710749932947051
"CAAGCTGAAAAT" 0.715782711923191
"ACATCGAAATAA" 0.846803802671547
"AGGACTGCACGG" 0.572299783981606
"GACGGACAGCCG" 0.710171930295973
"TATATTTCTTTA" 0.662582233528336
"ACGTGTCTTCAT" 0.710189321771186
"AGGCGTTGATTG" 0.691550216182675
"AGAACGATAACG" 0.737771997052272
"GGTACTAATAGC" 0.396298387848797
"TATATCGGAATC" 0.76631787826041
"GACGTCGATTTA" 0.770828708078056
"AGTTTGGTATAC" 0.719091623125474
"ACAGTTCCACCG" 0.712125520888614
"GCTATTCCATTA" 0.985522720052758
"TTTACTTTACAC" 0.893426825389699
"CCATATCTATCA" 0.155634283966884
"TTTCTAGTCTTA" 0.649854394954864
"CGTGTGGCATGT" 0.856400034210679
"TAACTCCTAGCA" 0.600915979419644
"TTAAGGAACGCA" 0.479441490613594
"CGTGAAGTCCCA" 0.737682129826358
"GATAACTCGGGC" 0.703726017082565
"CACGTAATATGC" 0.627940314638724
"GAATTTTGTCTC" 0.904373819489138
"TGCTCGTGCGAT" 0.694329939155828
"AGGAGGTACTCA" 0.760220232018997
"TTGACTCTACTT" 0.749956520907519
"AACGCATAACGA" 0.614210667115692
"CTGTAGTGAGAC" 0.819086870236335
"ATAGCCTAGTGT" 0.747304114105952
"GATGTTATCGTG" 0.780952495478478
"GAGCTAGCTTAG" 0.875420821447246
"TTCAATCGTTCC" 0.772570366822947
"CCTGGTACCACG" 0.665302922318241
"GGGCCTACAACT" 0.682410218146678
"TAGAGCGCATCA" 0.583885540869023
"TCCCCACCTCGC" 0.718659459329707
"TATGCGGATATG" 0.862545202331097
"GGTTCCTGGTGT" 0.676399757080228
"CTCGTCTCGAGG" 0.68784228205268
"CAAGGTGGACTC" 0.785284323815987
"TTCTAAGATAGG" 0.557291104490229
"GGGCCTTCTGCC" 0.765577858078735
"GGTTCGGGTAGG" 0.719861379152952
"GCCGTTCTTGAG" 0.678895480223085
"GCGTGTATGTCG" 0.699503300956814
"GTAGCCAAGGGC" 0.713614232165137
"GGGTAAAAGTTT" 0.955406610266732
"CTACACCCATCA" 0.82470247484799
"AACCGAGGCGTG" 0.648422409198733
"CTATAGTACTCG" 0.551172941397831
"GCCGGCCGCAGC" 0.772484347914268
"TAAAGTTATTAG" 0.935973852324859
"TCACGGGAAACC" 0.764773250753628
"AATCATACAAAG" 0.527446089391903
"AAGAGATTGATA" 0.935985548777884
"CACTCTGGCTGT" 0.234536722419021
"CTGCGCAAGATA" 0.84330039471345
"GACAGCGCCACG" 0.748313229364563
"TAGCAGGAAAGG" 0.623243928919913
"GGAATAGGCGCT" 0.736098888571531
"GTTCTAAACGCC" 0.700492641791355
"AACCTCAAATTA" 0.771422861608367
"GTTCCCATGTCA" 0.376456705822248
"ACAGTGTTTTCC" 0.661204665825548
"GTTTCGTTCCAC" 0.618904516364163
"ACCTTTTGGTGC" 0.790251959565294
"AATAGCATCCTT" 0.707483277475395
"CCGCAGGACGGA" 0.694399821493756
"GTCATTGACAAA" 0.89156677247568
"TTAGTCAGTCAC" 0.869396498143753
"CGCAAAGCATGT" 0.294375302986757
"TGCACCTAGCGA" 0.833584984072121
"CCATGCTTGCAT" 0.67893170447236
"ATTCACAGGACC" 0.634406871194472
"ACGATACCCGAT" 0.668461396609053
"ATGCAACTTAAG" 0.64096361329056
"ACACAACCCTTG" 0.881112688559787
"GGCCTTCACGGA" 0.689076288219242
"GCGCGTGTGCGG" 0.804473303775646
"GCTCGCTTCTCA" 0.971370369313374
"CCATGACACGGC" 0.691106767241626
"AAGGGTTGCTAA" 0.608769716379451
"GCGCAGAGCATT" 0.822096458550521
"ACCTCTTGTGGA" 0.522634671222642
"GATGAAACATAT" 0.794305161893247
"CACAAGTTGGGG" 0.830939991873777
"CAGGTCGACCCC" 0.494899698573184
"CTTTGCCCAAGG" 0.95801693215223
"CCGAGAACAGCC" 0.712579563411771
"AAGACAGACTAG" 0.632938106644033
"AGATGGCGAAGC" 0.569130674296156
"GGATTTTATGCT" 0.602038663993369
"TCCGACCTCTCG" 0.617672765306639
"ATTCCTCCAAAA" 0.79177061698082
"CGCAGAAATAAC" 0.834496772012108
"CGCAGCGCAAGG" 0.714759362770889
"GCACCGCGTAGC" 0.84276782296536
"GTCGCTTGCAGG" 0.655101140781699
"TATGGAGTGACC" 0.682540873512618
"CAGCCACTTGAC" 0.625960778972467
"GGATCCCAAACA" 0.787722501894188
"GGATGTGAGCTG" 0.745221090637986
"GGGCAGCTCTAT" 0.948282979035675
"ATACACGACTGG" 0.482145449946016
"GCTAAATAGGTA" 0.686344074824641
"GCAAGAAATTGG" 0.778468949394432
"GCAAAATCTACT" 0.871325712394892
"CCTCGGCTAGTT" 0.756033861482929
"GGCTGCGGACTG" 0.609999762924978
"GATGTTCCACCT" 0.79058593163007
"TTCAATTACTCA" 0.676480154387621
"AACCCTCCGGCC" 0.788274585673918
"CTATCCAGGTCA" 0.833023867941907
"CTGTACAAGCCT" 0.805402848282987
"GAAATGCGAGCC" 0.589866217401132
"GCGGAAGATAAG" 0.361882435053171
"GTGACGGCCCTC" 0.558639252275004
"TCCTGTTCTTGT" 0.615402773762714
"ATTCCTCTATGT" 0.698444983723244
"GCGTTTTCGTTG" 0.828785958823037
"AAGCATCCCACT" 0.772320075753047
"AAGTTATTCCTT" 0.784572390304535
"AATGGCGCGTCT" 0.529472247393667
"ATTATAAAACCC" 0.736727870212278
"GAGCAGGTTTTT" 0.587253546721512
"AAAGAATGCATC" 0.669044923222026
"ACCCGTGTATAG" 0.763866664204496
"TTCATACTGGCC" 0.826092026114523
"CTTTAAAACGGC" 0.853073467109762
"CTCCAGGCAAGT" 0.595012591819762
"AAAGCATGTCTA" 0.769582780805566
"GCGCTGAAGACA" 0.792734523654852
"CACTTAAACCAC" 0.435585110563789
"AGGCAGTCCGCT" 0.66129838008731
"GCTCTACGTGTC" 0.690434849226417
"GCGCGCGAAAAC" 0.755516850150023
"TAAATGACCATT" 0.868675662926291
"CGGCGGGCCGAG" 0.636311265573617
"TCGTGCCTGGTC" 0.752706884189952
"CTCACATTCAGG" 0.824555056435849
"TGAGTCCCTGGT" 0.671940937733069
"CCCGAGAGCTTA" 0.793504310011981
"GCTATACATGAT" 0.755822532247529
"CGCACCCAATTA" 0.836471383845223
"GTTGCGAACCCC" 0.679984540496684
"TCTTGAGATAGG" 0.850837003483099
"AGTCATCGTGAA" 0.828271236127969
"TCACCACATAAC" 0.744989203562082
"GATGAAAACCTC" 0.774659777259599
"CCAATATGCCAC" 0.65297369703723
"TAATATGTCACG" 0.756785514138772
"TCTGTTCAACTG" 0.763091591672742
"CACACAAGTTGG" 0.702766727081378
"CCCCGTCTTCTT" 0.31085642482632
"GGTTTCTCTGAT" 0.765727797848218
"CGTAAACATCCT" 0.788230347659528
"GTTCGGCTTTTT" 0.691951812254059
"ACATTCGGTGTT" 0.84805938891691
"TTCGTGATATCG" 0.556967272526853
"ACTCCGGAATAC" 0.93149851028413
"GTCACTATCCAC" 0.815273794113931
"CTCGATCAGACA" 0.679839208106865
"ATGGAGAAATAC" 0.719033034679458
"AGATCCGGAAGG" 0.967062890377642
"TATTTGCGGGAA" 0.890110189444059
"CTGGTGGCCTTG" 0.766185981770427
"TCCGTTCTTTCT" 0.939780235426956
"GTTTCAATACTA" 0.607822957095444
"TCGCGCATCGAT" 0.671431246687533
"GATTATAGGTGA" 0.809457631746768
"GAAGCAGCTGGC" 0.868617620033302
"TACACCCATAGA" 0.504364647650052
"TCGATTACAAAC" 0.741083578053419
"AGTGCCCTACGG" 0.50052427576375
"CCCCCTCCGGAG" 0.494428168922521
"TAATGTTGTTGT" 0.587675088852768
"GTCCGTTTACGG" 0.581018485877336
"TATCGACCAGCC" 0.398662623964058
"TAAAGACCGACA" 0.671524233417903
"CCATGACACTAG" 0.813899323314175
"GACTACTCCCCG" 0.672979331354218
"GATATTATAGGG" 0.835967615081603
"TGCCCGCCATGA" 0.677151686677068
"AGAAATGTCTCT" 0.785186082922724
"GTAGCAAATTAT" 0.600502231495117
"CGTTCAGCCCAC" 0.783089135036755
"GAAGTAGTCTCA" 0.406454206875007
"GCTTCGCTTCGC" 0.724525998991603
"TGGGCCGAATCT" 0.557384357153553
"TGTGATACAGAG" 0.71130353505658
"TAAGCCTGTATT" 0.860156284152256
"GAACGGATGTGT" 0.789480802387728
"AAGGCATTTAGT" 0.707618871698889
"GCAGACGCTTGT" 0.620236372183382
"ACACGAACAAGT" 0.716481690807131
"AGAGACTAGTTT" 0.899680063596427
"ACGAATGCCTTG" 0.568076252720429
"GTAAGCGAAGGT" 0.917524331137275
"CGATATCTACTG" 0.494718453196169
"GCGCGTACGGAC" 0.615320177061367
"GCTTAATCGATA" 0.882515648054777
"CAGCTGGCGGCG" 0.631553973338089
"GGTTGCAATGAA" 0.923796626746639
"AAATTCGATGAT" 0.433698777733718
"CTGAACCCCGGC" 0.705324590686447
"TCGTACCCTGTG" 0.768898365425347
"AGTCTGCTGATA" 0.471639126585702
"GGCTCCGGCTTG" 0.78947909565449
"CACTTGATGGCT" 0.892275696037033
"GAGCCACCGGAA" 0.704470731406163
"TCCTGTTCGCAG" 0.65201908314783
"GCTGACGGTCAT" 0.626063920851798
"GAGATCCCGAAT" 0.736944657131707
"CCTAAACGACTT" 0.724094153047973
"TTCTCTTTCGTG" 0.591046398748879
"ATAAGTAACCGT" 0.985170401934704
"GGTTATCATAAG" 0.677172623673693
"GCACACGTAGAG" 0.780712459752851
"AGTTAGGAGGAG" 0.662831030268612
"ACTTAAGCTAAG" 0.795924294518965
"CCCCTTTGTGAC" 0.71061512033163
"GCAGTAGGACGA" 0.646903360712882
"GATGAGCGGGAT" 0.625154683645467
"CCCGCGGCGGTA" 0.808352322590902
"ACACTATTAAGT" 0.635564082926199
"CTGCATCGTCTT" 0.808327812621703
"CCCCCGTAACGC" 0.832416020257238
"GTTAACTGGCGT" 0.643806862338703
"CATTATAAATTA" 0.616790632238054
"GCTGCCCGATCA" 0.710588601364152
"TATTCGGTGCTT" 0.835189355403925
"AAATACCAAAAG" 0.709676167100662
"CACTTCTGGCGA" 0.576169565160079
"CCCGAACAGCCC" 0.901902010095319
"GGCTCGTCACGG" 0.814686152301635
"ATGCGTGACCTT" 0.624326196719286
"GGACTCTTCCGA" 0.716661836104484
"CACGGTGGCCGC" 0.459474969558213
"GTATAAGGTTAA" 0.814226453944291
"TTCGATTCATCA" 0.663038403674602
"CCGACCGGGGCT" 0.661739189793388
"ATCCTAAATTCT" 0.776476776600405
"AATTCGTCCCCC" 0.532616735357053
"CTAAGTAAACAC" 0.609341874377966
"GGCGCGCTCAGA" 0.731764224545922
"TTTCAGTGAACT" 0.751425283398096
"CCCGTTCTCCTT" 0.847809249652618
"GCGGCGTCGTTT" 0.773184433523538
"CCCCGCTGAGTC" 0.559139162167697
"GAATTATCCCTT" 0.763618731234289
"CGCCCGTACCTT" 0.813137376271863
"TGTGGGTACCGA" 0.753568377042287
"CCTTTAAAGTCC" 0.718704629210541
"AACGCAGATGAA" 0.645982179060378
"AACTATTGCTAA" 0.717393568721321
"CGTTAGCGGTAT" 0.686040937465459
"GTACGCAGGAGC" 0.697185638963241
"TACAGCAAACAA" 0.838154193597606
"TCACGATTAGTT" 0.635702270927672
"TTGAGGTAGTTG" 0.70842926401532
"CCCGAGATCAGG" 0.833881681445418
"GATTTCGGGCGC" 0.610589980576746
"TACGCAGTTGAG" 0.65490438729368
"TCTCGTCACACA" 0.754343098473064
"TACATCAAGGGA" 0.777306787301401
"TTGAGGCACATC" 0.814770026660279
"ACCGATCGCCCG" 0.700867217664631
"GGAATAAAGACA" 0.76729103714769
"TTCCCGCTTGCC" 0.860657984246729
"AGAGGTGCTGGA" 0.640905527037576
"CTACGCATTTAG" 0.691566737500982
"TGCAAAACCATA" 0.496176345370884
"ATCATTGGTCCC" 0.583258220881909
"GCGCTAGGTTGA" 0.706263873691298
"TGAACGGATAGG" 0.75667200857334
"CATGGTATGCTA" 0.803317382498397
"TCCAGCCACTTC" 0.891479234013423
"TCCTTAAACCCC" 0.673378880703668
"AGGAAGTAGAGT" 0.981006203308356
"ACCATCAAAGGA" 0.422641793885115
"ATGTCACTCGAG" 0.674084125009042
"CGTCGGGCGCGT" 0.664985879491874
"GGTTGGCTCATT" 0.780074456074007
"GTGGGCCTTCAA" 0.981177855639325
"GACTTTCTGGGA" 0.667788217831676
"AGTCCCATACGC" 0.623797335560065
"GGGCTAGTGGGC" 0.676939306190052
"ACATCGTTTTAA" 0.769263668695447
"CTAGGGCCTATA" 0.689944218383202
"AGCATTGCAATT" 0.795121803550187
"ACAGGACGTGCC" 0.677352993974615
"CATTAGGCTGCT" 0.808214241815325
"ACACCTCTCTAT" 0.940408989397816
"GCGATCGCCCTC" 0.728585707005679
"GTGTACAGTGCA" 0.773680847982892
"TATTATGGCACA" 0.690421776592413
"CACCGACTATGA" 0.732208330479055
"GGGAATCTCCCT" 0.827311590086983
"TCCTATCCACGA" 0.727778607948128
"GCACAGAACTGC" 0.494592715853522
"CATACCTTCGAT" 0.844753946246342
"TCCCCAACGACT" 0.715700829885173
"TTAATAAAGCAT" 0.772396712968403
"GGCTCCGACGAA" 0.658954431941143
"TGCTCTTGTACA" 0.825833110708508
"GGATAATATGAA" 0.855152468456945
"GTCGAAGACGCA" 0.787034399196874
"CGCACTTGCGTT" 0.586749097814524
"GCAATTAGGTAT" 0.487637224935038
"AAGGGATTAGAA" 0.547165089318623
"GATGCGTTGGAG" 0.590764530995985
"GGTCGAAGAGTA" 0.879938361644628
"CGACAGTACTTT" 0.701336507797541
"CTGTCTTGGCGA" 0.66708464652695
"TGCGATTCACGC" 0.593953848475859
"GCTAGCGCTTGC" 0.469291638290731
"CGCGTTCATTGC" 0.610351114275169
"GGGCTGTCAGAA" 0.760143188544277
"GGAGAAGTGCGC" 0.656119198497606
"TCGTGGAGGACG" 0.728238907475531
"CGTCTACAGTGA" 0.717389898713518
"CTCAGCATAAAG" 0.577126918352759
"CTTTTTAATGAG" 0.745876984203675
"TAGCAATGATAT" 0.741804182328277
"AAACCCCATCAT" 0.556363903681549
"ACCGGGCGCTTC" 0.428557547885066
"CATCGCATTCGC" 0.683989707238612
"ACTAATGCGCAC" 0.829966397393053
"CCTAGACGCCCA" 0.549668017642011
"CAGCTTGTTAGT" 0.642344346848195
"TGCCAGAACTTA" 0.648656423723013
"GCCGCGCAATGA" 0.838387730874329
"TTCGAAGCGTAT" 0.720008510768866
"TAATTTTCACAG" 0.766309554598089
"GAGGGCAGTGAC" 0.875014676010623
"GCACGAGATCCG" 0.81099832772452
"TCACTGGGTATC" 0.630060612263735
"CGTTAATCTATT" 0.594117691912596
"TAGTGTTGGGGA" 0.840903362682002
"CCGTTGATACAG" 0.535492717837192
"TGTTCCCTCAAA" 0.539920559451865
"CAGACAGAAAGC" 0.712722837707277
"GACGGAGTCATG" 0.704171991182399
"GCGGTCCGGGAC" 0.690590854100131
"TGTGGTTCATAA" 0.529812171413605
"CGTCGCCGTTAT" 0.793443918334444
"CTATAAGATACC" 0.61032303960992
"GGCGATATCGAC" 0.714310397079088
"ATAATCTAGTGC" 0.554468809467995
"ATTCTTAGCTAC" 0.715298453712645
"GGTAGAGCGTAG" 0.931859510141789
"TCGTCCATTAAA" 0.79860428556977
"CTCAACGATTTT" 0.564069652935288
"AAATGCGCTAGC" 0.480530762980417
"AAGGATCCGAGG" 0.869394277489677
"CAATCCGCGCGT" 0.705917216415461
"CATTACTTCCGT" 0.8905761504185
"GGTACGTGCCGC" 0.742658343560356
"CGGCGCGAGCAA" 0.613684282985936
"TGACTATCCCTA" 0.773276237281918
"TTACGGCCCCCA" 0.760221800511451
"AGTCCACACCCA" 0.699444986594175
"ATGATTACATCT" 0.850118140585021
"CCCTGTCTCACC" 0.657919015076404
"CTGTTTGCCGAC" 0.658760581116044
"GGGGGATCAACT" 0.736364609219492
"TCTACAGTCCGA" 0.862719364827679
"CACTAGAACAGA" 0.781254127979208
"CGAGAGCAGGGT" 0.57368199037934
"ACCAGATCAGCA" 0.643533747577678
"CGTTCGATCGGC" 0.511153737532826
"TCGAGTCCAGTG" 0.917872511674355
"AACTAGCGCTCA" 0.619329072577726
"GATCCTTTAGGA" 0.595400377168351
"GAGGCATTTATT" 0.889007099518213
"GGCGACGGAACC" 0.725577278072342
"TCACGGGTGCTA" 0.822560079426392
"TTTATATCGTCC" 0.743189416807678
"AATCGTTCCTTG" 0.582302444389376
"ACTCACAGCGCC" 0.893903637479291
"AGCACACTGGGG" 0.758863189262898
"TACAGTAACAAT" 0.687615862432722
"AGGAAATGAGAG" 0.577912496139951
"CCGTCCTGTTTT" 0.467543458022032
"CCAGCACTCCCT" 0.282899233440798
"CCGCACCTTAGG" 0.751348295873414
"CATTATCTCTAG" 0.68221447528256
"GGAAGTAGTTGG" 0.466737054725105
"TTTTTTGGCAGG" 0.771487282848398
"GAGCAGCATGGA" 0.77718569592532
"CGTCCATAACTA" 0.740644855271399
"TGTGGCCGTATC" 0.676850723426556
"CACGTCACGAAC" 0.630327371422395
"CACTTACACGAT" 0.819493844814236
"AGCCTATGGATT" 0.704824381284382
"TGGATCAATGTA" 0.756350141861537
"TGTGAGCACCTC" 0.497841699197384
"TGTAGGTTGTAG" 0.721152540580642
"CAAAGAAGTTGC" 0.728344714055884
"AGCCATAGAACC" 0.533213730775881
"CGGGCTTGTGTG" 0.611248123579851
"TACGAGAGGCTC" 0.590224175027539
"TTATATAGTGGT" 0.659137458751004
"ACGAATGTAACT" 0.770348136887824
"GGCTGTGCTAAT" 0.854829448511532
"AGACTTATGAGA" 0.864730623077664
"ATGACGCGTCAT" 0.781104259020063
"AAGGCACTCGAT" 0.885997882159908
"TTATGATTTGCT" 0.47454428217322
"CGGAGTAACGCT" 0.923619694590903
"TCTGTGGGCACG" 0.759654778995275
"CCGAACGTCCCA" 0.592889975343941
"CGAGTACCTTAG" 0.697828350049589
"GGATTTTAGTAA" 0.722607087357269
"TGGGAAGAGTCC" 0.753091450460044
"TTGTTCGTAGTC" 0.751206690376763
"GTAATCCCCAGC" 0.639717879240117
"GCGGCTTCATAT" 0.746020260081409
"TGAATTCGCCAG" 0.879813504916116
"CAGTGCCTGACG" 0.194273038409796
"CCAGATGACCAA" 0.62163286008676
"TCAGATGTTGGG" 0.778462639476492
"ACAGACACAACA" 0.917954501351478
"AAGAGTTGTTTC" 0.6974241229286
"GAGATTAGAGTG" 0.569312529583372
"TTTTTAATATTG" 0.747803608461932
"AAGTATCGCAGA" 0.804306116230096
"GGCTGTTAACCA" 0.861623425054958
"GCGACAGCGCGG" 0.733745769697291
"AAGACCATCCCA" 0.951640480998562
"CTCAGCCGCCGT" 0.568043284450286
"GGTTAACGATAG" 0.928162367435148
"GCAATACCAGGG" 0.74096938070796
"AAAAACTGAATG" 0.822910447378642
"ATTGGCTATACC" 0.84921125988519
"TTGATCTGCCTC" 0.663082290790351
"TTTCCCAGAATA" 0.803990524187185
"TTGCCCTACACT" 0.852744407808843
"ACGTAGACTGAA" 0.668040297356506
"GTTTTCAGAGGT" 0.671106896768257
"TCGCTGGAGGCT" 0.778663464745683
"TGGCTAGTTTCA" 0.660982812125043
"CTACTACACTAA" 0.55673928304444
"GACAAAACCTTC" 0.632247746155948
"TTTAAATTCTCG" 0.731781004466177
"ACGGTTTCACCA" 0.679708488314504
"CGGTCGGGGTTC" 0.675342922479841
"GATTGAGGGAGT" 0.509462376501454
"ACTCGACACAGA" 0.825791992532787
"CTGTCTTCTAGA" 0.818290850751979
"CGACTCACTCAG" 0.701910026311221
"GAGATCTAGGCC" 0.648284574231392
"CAATTTCTCCCC" 0.735142156857923
"GAGCAAATGCCA" 0.654332687713812
"CTCGTCGAGTGA" 0.713746439260213
"GCCCTGGTCTCT" 0.449811695164919
"AGCTTCAGCTTG" 0.772201925827801
"GGGAGTTCCCCG" 0.99919775776366
"ATGAGCGTTCGA" 0.599198184480945
"TCTTACAAAGCT" 0.766152577014195
"AACATTCGCGCA" 0.824234159911171
"GTCATGGAAGAC" 0.668465670333725
"ATAACTGCTATG" 0.390880726961572
"TGCCGACCACAG" 0.777484553509274
"TTTCAGCAATTC" 0.795356569556963
"GTAACGCTCCAG" 0.696947996849685
"ATGGCTAAATTA" 0.681965002433831
"GAGGCCCTCGGC" 0.709553560843501
"GATCGTGAGCAC" 0.630045632889928
"TTCGATTTTTGT" 0.931245846731633
"TTGATTTCCGCC" 0.690905401411538
"ACAGTTGGACTT" 0.767711748559134
"AATATCGGTTCC" 0.780461050676864
"CTGTTCCGCACG" 0.631756514653486
"TGCCTGTCAATC" 0.665749931846445
"AAAGTTGCGAAC" 0.819224407191129
"TGTAGTTCGAGG" 0.875008096610756
"AAGCGGTCCGTA" 0.796951264158452
"TCTGCGGCCCCT" 0.732842298306619
"AGTAAAACTTCA" 0.793275287160128
"CAGTGTCACACC" 0.751125867109101
"GCTAGCAATGGG" 0.781353565126113
"TTTAGCTCTCCT" 0.882143963615681
"CTGGAGTTGCCC" 0.739352120291846
"TTTGGCCAGGTT" 0.780543063592563
"CTTAGTACCTAG" 0.728244643116555
"ATCCATTCGGGA" 0.704693627133303
"TCTGTCCGCAGG" 0.513745351977959
"ACGTCACTGGGT" 0.555636460005658
"TTGTCTGATTTG" 0.725073145518506
"ATTAATGGTACG" 0.733468914375098
"TAGACATTCGGG" 0.667034316093148
"GCTTGCTTTTCG" 0.873863692230644
"TTGCTGGAAGAA" 0.879728140601867
"CTCATTGCTACC" 0.70215448839641
"GTAGACGCTCGG" 0.720421094598559
"TTGCCGCAAATT" 0.626299446710472
"CCGGTTCTCGGT" 0.78083966320803
"AGTCCCTTGTCT" 0.859514627293425
"AATTCACCTAGC" 0.690415476118962
"TGCTTGACCAGT" 0.746222115881283
"TCGAACTGCATG" 0.743560383832043
"TGCTACTTTCAT" 0.691786992769088
"ACCGGCGCGGTC" 0.718885998022797
"CCCCAACTACGA" 0.593882748759879
"TTGATTGAGGGA" 0.637191167256545
"AAGGTTAACGCG" 0.700649607370636
"GCAAGGGGACTT" 0.737817120674002
"CCAGATCGTAAA" 0.789246082007286
"TTGACCAGAATC" 0.641275223688787
"GGAAGCATTATC" 0.877219912015429
"AATCATAAAAGC" 0.699617204635663
"TATCGGCCGATA" 0.833289612754425
"CATTTGAGCGTA" 0.808104024276382
"TAAATGTGTAAC" 0.921374685715237
"ATGCTCACTTGG" 0.360642010612464
"CAGGGGGCCGTG" 0.707434098748213
"GACTTTCGGACG" 0.720227456326537
"GTGTCGGATACT" 0.713887169858869
"TCAAATACGAAC" 0.767819149994184
"CGTTACGGGCTT" 0.284739222372207
"AAGGAATGCCAC" 0.907705925224868
"CAAGGAGTGATG" 0.657528292500936
"GCCTGAGTGCTT" 0.768635810312865
"GGCTCTCGGTCA" 0.771423632699731
"TGGGTGCCAATC" 0.633679339725219
"GCATAAGTAGCC" 0.641058895652699
"CCGCTACAACCG" 0.799949889385529
"GCTGTCTACGAC" 0.684666434557861
"TCCAGCTATGCA" 0.662999578847217
"CGAAAAGCGCGT" 0.755385199815534
"TGCCGTTCTTAC" 0.703577899254701
"CGACCGGCAGCT" 0.75303127187306
"GGTGGCCCGATC" 0.785016464152046
"CACCGTAGGCCT" 0.951732122083223
"CATTGAGAAGTG" 0.487354615401749
"GCTACAAGCCGC" 0.632168916910936
"TGGTGTCTTCTC" 0.703035141765432
"ACAAAGAGAAGC" 0.765469145005373
"CAAGACGAGTAG" 0.691564569620075
"TTCTACCGTTTC" 0.737393701442293
"CCTAGCAGACGT" 0.72783029781106
"GCAAACTTCAAC" 0.748203034036527
"TCCGTTTTCTAG" 0.446088270890539
"GCGTCCTCCAAG" 0.517092944883598
"ATTCTGAGGCTC" 0.735996114136495
"GTTTATAGTCCC" 0.59963993048171
"TCGCCGTAGTAG" 0.916227553019222
"CACACTTGATCA" 0.564003632960597
"TAGAAGCACAGA" 0.857302346077583
"GTACTAGAAAAC" 0.756980707864859
"CCTAAATCTCTT" 0.77324780416958
"AATTCCTACGCC" 0.70687545693169
"CTGGCGCAGCAG" 0.735581671516888
"CTTACACTTCCC" 0.753514224201099
"AGGTACTTGAGA" 0.671268072649757
"CTATACGACGAC" 0.620161673504947
"GGCGACAAGTAA" 0.59772843851857
"CAAAACGTGACA" 0.581316567107975
"ATTTAGACGTCC" 0.71249981794547
"TAGGAGCCCTTT" 0.686782876840701
"CGAACCTTATCA" 0.411896956645102
"CGGCTGCTTTCT" 0.580071052820045
"GGGTCTGCACTC" 0.837913887284339
"AGGCGGACCCCC" 0.691773349332462
"CACCCGAGTGGC" 0.862405405364401
"TTGGAATCGTTG" 0.849988067712347
"TTGGCTTTTAAT" 0.502902859908086
"AACTCTGCATGC" 0.714062273824616
"GCTAGTCTTTTG" 0.754405542507891
"TGTCAAGGTACT" 0.826577405082758
"AGCCTCGAGCTT" 0.865343897325023
"GTGATGAAGAGA" 0.667320265832308
"AAACAGGGCCTA" 0.671608792907243
"TCCAGACTCCGG" 0.656388431586301
"TAGGGATCAGGT" 0.942388883223413
"AAGGCAAGTTTC" 0.816992238642213
"ATATCCTGTTTG" 0.574997342351691
"TTGACTTTTTAT" 0.600321537921844
"CGCTTGACTCTC" 0.732356955809584
"GAATCTGAAAGC" 0.597835463428891
"TCAAATCCGTTT" 0.811940658334246
"CATGCACATCTC" 0.479579920432069
"TTCCGCATATTA" 0.670152352483658
"GGGGCAGACATC" 0.595058708295901
"AGACCCCAGGAG" 0.851974945858076
"CATAACGAGCTC" 0.631042686389998
"GCATCCTTCGCT" 0.803436563573823
"GTGAGAGCGTCG" 0.866254988266791
"TCTCTCCGTTCC" 0.787469699026314
"ACTAGCTAGACC" 0.693188110936252
"TAATAGCAAGCC" 0.631601034510599
"CCAGGATCCGTC" 0.731755574190566
"GGGCGAACCGTC" 0.666594876701829
"TCCTACGCAGGA" 0.735634169407231
"TGACTATGATCA" 0.489019374101318
"TTCATGGGGTGG" 0.808465582928705
"AAGGTTGGCCTA" 0.965845000831607
"AGTGGATAGTGT" 0.841053311439237
"GAACGCTCGGGA" 0.812353083985338
"AGGCGCGTGATC" 0.705749111256039
"TTCTCACTGACC" 0.473274152761531
"CGACTAATCTAA" 0.797524058768587
"CTGACATAGGCA" 0.91352064383283
"GTGTCGCTCCGC" 0.659966584604545
"CCACTCACATGG" 0.755317690483277
"TTGGAGCTAGCT" 0.404051679908599
"CTATAGCTACCA" 0.568964641417763
"GCTGGCATGCTG" 0.907159014739817
"CAGCTTTTGCTA" 0.660770480249504
"TCAGAGGCTAGC" 0.837357059202487
"TGTTCGGAAGTC" 0.63219542344145
"CGTAAACTATAT" 0.537104229254429
"GGTAAGTCCAAA" 0.768102286620785
"TAAGATACTGAC" 0.717502949309435
"TCATTCTCACAC" 0.892556857250694
"GTTCATATATTG" 0.662059614538349
"ATGAGGCCCAGA" 0.564483016337908
"TGATTGATATCC" 0.800433139951011
"CGTACCCAAGGC" 0.810372009924943
"GTAATTTGTATG" 0.842705899027775
"TATATAGACTGC" 0.750794506984731
"ACGATCCTCCGC" 0.85362944353595
"CACCAGAGATGA" 0.554284971398438
"CGAGCTATCTAA" 0.551297563207564
"CATTGATACGTT" 0.75718288963371
"CCATAATACAGC" 0.741606091467174
"GACCCTTTAATT" 0.764121615168511
"GCCCCGCAGAGG" 0.748295926792804
"ACATACGAAAGT" 0.472700049609034
"AAGTGCCCTTAA" 0.728115112204478
"GTTACACAAGGG" 0.620959282109129
"TTTGCTGCTTAG" 0.625401515370828
"AACCCCCCCGGG" 0.575200962795549
"AGTGCGAATAAT" 0.71770833677124
"GACATAGAAGGG" 0.639802475560326
"TAGGATTTTCGG" 0.718906739202184
"AAGAGTCGGACG" 0.749915537299721
"ACGCCAAGAATT" 0.484996154334427
"GCTGCCCGAGCA" 0.60588486371185
"TCACTAACTCCG" 0.594074856057242
"CATTCGGTGCCA" 0.786081742041942
"ACTACATCAGAC" 0.935766023386562
"GTATTTATAAGC" 0.63667608082889
"TCTTCCATGGGG" 0.693651988523957
"ACCAGACTCTCC" 0.825933609692609
"GGGTCTTAGCGT" 0.828713161772225
"TATTGAGATTTC" 0.765150199402234
"CCTTCAGCCAAG" 0.944576840767707
"TTGTTGCGAGGG" 0.865808820430032
"AATACCCGACAA" 0.776417970891989
"GGTGTCATTGCA" 0.63386063416474
"TTTGGTACTATC" 0.728390394572214
"TGTCAGCTGGCA" 0.46318992880745
"ATCAACCATGAA" 0.823134981832401
"TGGATGATTACA" 0.800197254623116
"GGCCAATATACG" 0.736870318288133
"CTGGTCAACAGG" 0.694488998941606
"GGCAAAAGTCGT" 0.840411781550561
"CAACGAAGATAT" 0.728868715002785
"GAACGTATATGA" 0.528134476354814
"TTAAGGGATCGT" 0.685391700951903
"CGGTCATCTAAA" 0.608168028047177
"AAATTATCAGAC" 0.711323472951824
"GGATTACAGTGC" 0.672231526314969
"AGTTTGCCACCT" 0.798558167606936
"ATACGAGAGTAC" 0.858003006943669
"CTGGTAGGGCAA" 0.718719978341658
"AGGTCTGTCTGA" 0.625986278340621
"AGTTCAGAACGA" 0.669949506394192
"ATATTGCAGGGG" 0.799326538055546
"CGCAGCATCGGA" 0.598490421943164
"TAAGGTCAAATA" 0.441018148467638
"AGGTTGGAGACT" 0.708228236063705
"AGAGGAGAGAGC" 0.756835307004951
"GTGAGCCAGAGG" 0.846673099201936
"ACCTCTTGTAGT" 0.820714774194289
"TTGCCCGTTCAA" 0.640387812908831
"ACGTATGTATTG" 0.839554573240079
"AAGAAACTATTC" 0.54983597007937
"ACTTGCAGACCT" 0.452362726905776
"AGCGGTGGGGGC" 0.543611939670963
"GCATAACGGATA" 0.66194311630617
"GCTCTGAAAGAC" 0.678196843423711
"TCCACAGGACTG" 0.751341946022764
"CGTCGCCGGGTT" 0.737197369415377
"AAAAGCTATACC" 0.666376970875345
"AGAAAGAAAGTC" 0.77119796088676
"CAGTGACTCCAA" 0.666943226078996
"AATCCAACGATC" 0.876954505399466
"AGGGGATGACAT" 0.77005609345702
"GCATCGATTAAG" 0.572353842520769
"TTGCCACTATCT" 0.955076771891256
"GAACCCGATTAG" 0.719808130343071
"AACGCCCCACAA" 0.749241408788404
"GCTCTTCGATTA" 0.849287793541349
"TAGGATGTTATT" 0.638610723620303
"TCCAGCCCACAA" 0.694460590186809
"CTAATGAATGAT" 0.771243085967671
"AATGCGATGCAC" 0.696104135450167
"CGCATAGGCGTC" 0.900638701130616
"CACAAGTATCGA" 0.690612086543057
"CCACTGTTTTTC" 0.673408771853537
"GGACGCATATAG" 0.667160357403839
"ACGAGATAGCTT" 0.715290482233748
"ACATTAACGTAT" 0.828214228571794
"GATTGAGATGGT" 0.677995756932727
"TTTAGCGCTTCG" 0.760362214142038
"TTTTTTATATAA" 0.730375609824461
"CCAGTCTCGCTG" 0.661945179307267
"CCTAGACTCCGA" 0.677130079260389
"CTATGACGCCCG" 0.916777551451521
"TACAAATTATCA" 0.756024658637062
"ACGGGGACCACA" 0.493117533607179
"TGAGTCACACAG" 0.797257696649567
"AATTGGTTTCTA" 0.789146410700737
"TACTGGGCTGAG" 0.590079392677027
"GTTCAATGCGCA" 0.792068441532473
"CCCACGCACGGT" 0.746669833950336
"CTGGCTTAATAG" 0.891200667762207
"GTTGGCGTGTTC" 0.686928259436676
"TTCTTACGTCGG" 0.841344963596971
"GATGGAGGATTA" 0.273632091866628
"ATTGAAGGCGTC" 0.752583004234894
"ATGCCTCGAGGG" 0.703670490341518
"TAACAAATGACA" 0.89653603886247
"CAGCTCGGATAT" 0.967630961483018
"TCGGTGATGATA" 0.75463508895995
"AAGGCACACAGG" 0.649046362334164
"AGGAAGGTACCC" 0.513055703617554
"CAAACTTTTTTC" 0.768934618915313
"CCCCTTGTACCA" 0.78348945970542
"TAGCCTGAGTGC" 0.829948421749782
"TTGCTGGCCCTA" 0.745509799383227
"GTTTATATCATA" 0.983036454629403
"AGTTCAATATAC" 0.875821923872534
"CTCACCGTCAAG" 0.773480372042873
"CGACAGCCTACA" 0.603568121166607
"GAGTACAGGCCT" 0.859145839682406
"TCAGAATTCATG" 0.771034219177036
"TGACGAAACTTT" 0.700140083630899
"ACTCGAGGTGGC" 0.665344489486057
"CTCTCCGGACTT" 0.744955146386014
"GACGGGGTGTGG" 0.822376211868893
"ATCTAGCTCCGG" 0.553568292314137
"ATGGGTAAAAAC" 0.695640096418882
"TAGTTGGGGTCT" 0.702713358437924
"TTCTTCACTTTA" 0.744082165037961
"ACGACAATACGA" 0.762741543714174
"GCACACTTCCGC" 0.670645659145957
"GTGACAGTACGT" 0.664639354029273
"TATAGTTTGCCC" 0.678851675595086
"TATACCTTAAGT" 0.801038791681142
"TGACCGTTTATG" 0.584583191650488
"CTCGGAGAGAGG" 0.624179975635063
"CAGCTCCGGCAA" 0.187043914041041
"CGCTAATGTACG" 0.668089387110757
"CTGCTCTCGTGG" 0.545569177709571
"TGTATGAGGCTG" 0.768043904178079
"CTCAGCGTCTCA" 0.749441210508318
"GACTATTTACTG" 0.87709713928065
"TCGCTATTTCAC" 0.776926695004856
"GGGTCTTAGTGC" 0.702083451325333
"TTATGCGGTAAC" 0.550475037341526
"CTTTCCCTGGTG" 0.767218267945165
"TTGGCGTGCTAG" 0.829583015442721
"CAACGTTTATAG" 0.602180542478994
"CCGGACTCGGAG" 0.792006926583908
"CTTTCAACCATT" 0.626975085743922
"GCAGGACGTGAA" 0.671401191393481
"CCCGTTAGCGAA" 0.633850801778747
"CGGACCTTACGG" 0.707902768281313
"TCCAGGTTTTAC" 0.654155778482127
"GGGAACAATAAA" 0.881753641188376
"GGTCCCTCCAGT" 0.726713302128356
"ACCTACCTCCTG" 0.664109079379256
"GAGAACTTAGTG" 0.713660100291579
"GGCGTCCCGTCT" 0.533135150629716
"AAACAGTTCAAG" 0.639582317518997
"AATAGGAACTAG" 0.839421020690031
"TAAATACTTCCC" 0.784397884669425
"ATTGTTTCCATT" 0.75996133849019
"GTTGCTGGCTGT" 0.805826483618405
"GTATGCGCAAAG" 0.624848684114501
"TCGTGGTTACGT" 0.641238069353844
"CTCAACAGTACG" 0.687493248176462
"GACCCAAAATAC" 0.520918128475773
"TCCCATGGCGGG" 0.690064109003755
"CTTGGCCTGTAA" 0.747723625454652
"GTGTTATATGCG" 0.125886566390441
"GCAGTCCTCCCG" 0.738641854334077
"AGATTGGGGCTT" 0.595430747856138
"GCGGACCCTTGC" 0.705128301746217
"CACCGGAGCGTT" 0.747406709622236
"CGGACGTCGATA" 0.755878100258018
"GTCTCTGTGCAC" 0.694787470773304
"TTGCACGTCAAT" 0.702016247193301
"CGTCTGGGATTA" 0.91782310557104
"CGTTATCCACAA" 0.428547518130885
"AGTTCAATTACC" 0.575336244845362
"GGGTTACTGGTG" 0.679260958111338
"GTCCGCGCTTCA" 0.832566689272406
"GTTCTACTAGCC" 0.725350607177273
"TGCATTGATCCT" 0.718188801429159
"AGATGTGGGTGT" 0.587001902259841
"TAGAAAGACGAA" 0.721334387206878
"GGAGTGTGTCAA" 0.611537943387685
"CCATGATTCTCT" 0.723048018868334
"GCGCTCAACGGG" 0.604556230834129
"CTATGAACAACG" 0.883779094443518
"ATAAACCCCTAA" 0.764998647471411
"CGCTAGTCCTGA" 0.735860605719324
"GACATAGGTGCT" 0.482803804383736
"TCCCGTGTAGAG" 0.550861833292541
"GCACCTAGCGGT" 0.657932786463874
"CGGCTATAGTGC" 0.727027083910448
"GCGGCAATTTAT" 0.696832003068379
"GGACATATTCCT" 0.661374152267455
"GGTTGCCTTCCT" 0.792426745355958
"GTGAACATTAAG" 0.574984610760549
"GTCTCCCGAAGA" 0.885453372813204
"AATAGCATTCGG" 0.829800257684552
"CCCTCACGAACT" 0.76022838577597
"CCGGTTTTTCGG" 0.652253787422395
"ACACTTTTTTTC" 0.276052645240956
"CTCGACGGCTGA" 0.868750397693399
"GCATTGTTACTC" 0.817356330585932
"CCAGGATATTGC" 0.803981465966121
"TCCGCTGGTATC" 0.637997583502067
"AATCATATTGGA" 0.698057209258235
"CTTAGCCGTCTC" 0.954261242759718
"TCGACTCTCGCT" 0.57769798059076
"TGTTCTTCTGTA" 0.656236392002013
"GCGGCCGCCAGA" 0.732766717155134
"GACGGGATCACC" 0.959353802571286
"TACAATGTACTC" 0.699923484224718
"TCTCAATACTAC" 0.995093676755713
"CAGAACATATCC" 0.35185525848912
"CACAAAGCTAGA" 0.895937615090174
"CTAGTGAGGGTC" 0.79024482365706
"TACTCCATCGTC" 0.611633765480688
"AAGGATCATTTT" 0.779055732802834
"GGCTAGTGTGGG" 0.76755222660364
"TACTACGCGGCG" 0.596555071965984
"TCTTGACCTTAA" 0.70397283168574
"TTTAAACTTTCC" 0.649894714593964
"CCGGCTCCAACT" 0.721798469604989
"CGGCCAGTCGGT" 0.695749791069734
"ATCAAGACGGTA" 0.777319699975802
"TCAGTTGTCATT" 0.597882466848551
"TTGCAACGGTTA" 0.578894553220898
"GACGAGCGCTTC" 0.88432522832797
"CGCACGAGACTA" 0.483420649360615
"CTCTTCATTCGG" 0.606015494317208
"GTAACCGGGAGG" 0.695065399856771
"CGGTCCTTACAA" 0.723436761849404
"TCTCCGGCAAAG" 0.896365120130105
"TGGCGGAGATCT" 0.877913181441174
"TCGAGACTGTTC" 0.627055991748363
"CGGCGTTCTAGT" 0.919910030143064
"GTGTCCATCAGT" 0.733660517872491
"ATCAAAAGTACG" 0.845237971352753
"GTGTAAAACGGT" 0.595897105499271
"CTACACATTATT" 0.789194923489511
"GCCTTGGCCGGA" 0.632767653111481
"ACAGTTGGACGA" 0.605145136052899
"CCATCGGGACGC" 0.712207825836046
"AAGTCGCCCAAT" 0.540470175273124
"CAACGGGAAATA" 0.712010819428034
"GCAACTCCCGAG" 0.774988169357271
"ACTCACACATCT" 0.768850135095463
"CCGTCACGTTGG" 0.698045071675404
"TGTCCAGGACCA" 0.708275059168804
"AAGCTAACCTTT" 0.647102520640258
"GGGCGTCATCTC" 0.804652458521215
"ATAAACCGGGTC" 0.849605736527805
"GGTAACGAGGTC" 0.575210038266889
"GTTCACCCCCCT" 0.673587707735509
"ACTTTCCTCCGA" 0.661729722517066
"ATCATCCTTAAA" 0.903762780665841
"CCTCACCCCCGC" 0.817344710523158
"TTATTGGGACTC" 0.679515072299399
"ATGGATCCTCGG" 0.600053645152292
"ATTTTAAGGGAG" 0.837661240124807
"CTTGCAAGGTAC" 0.777790213016568
"GCGGACTCAAGG" 0.767493190422806
"GGGGCAACGCTA" 0.833566616260832
"ACAATCGGAAAG" 0.599879308064917
"GATGGAGCATGG" 0.57538733522769
"GCAGGTTCGGGT" 0.6582228939348
"GCGCGCCTCGTC" 0.804661899984961
"GGATGATGGGCT" 0.624789596664653
"TCAATATCTCGA" 0.808951178889422
"TGGCTCGTATCT" 0.533411063561412
"ACTCCATCTTGG" 0.660663478542441
"TTCTCGCAAAAA" 0.795449213703728
"AGGACTGTACTG" 0.692507649267079
"AGGCGGAAGAAT" 0.801888320618657
"CCGACTTCCCCG" 0.742989659953076
"AGTGGTACTCTT" 0.662498905068535
"CACTCGGCACAC" 0.603252878362834
"ATAGGAGGTTGG" 0.559928883081469
"CCGACGAGGAGT" 0.726272756764395
"CCGATAGGGTAC" 0.721880257522288
"CTGACTCGAAGA" 0.767774173703135
"GGTACTACGCCA" 0.679807530225277
"TGAGTCCTGTAC" 0.816574072601688
"ACGGTATCCGGA" 0.958681861822114
"ATGGTTAAGGTG" 0.787309364478788
"CTCCCGTCTCGG" 0.677631993995995
"GGATAGCGACCG" 0.720583198321086
"AATGATCACTCT" 0.708305144328052
"GCGAAGCCTCGG" 0.610405876867649
"CAAATTCTTTGG" 0.697256909044716
"GCGTTAGGCTTC" 0.71554445258848
"GGCCACGTACGA" 0.734970777689902
"CCTGCCACTCCG" 0.705674374491062
"CGGTTCGTGTCT" 0.764274756864469
"TTCCACCGGGGA" 0.664002562472053
"AAGAAACCATTT" 0.701168736773253
"AGCGAGGCGGCC" 0.648339624601694
"AGCGTGCTGACT" 0.750583979071854
"CAATTCGTAGTA" 0.729420480199208
"CTACAGCACTAA" 0.592523571554749
"GACCCTTGTCTA" 0.856915413636188
"GAGTGGGGGTCC" 0.642456677531822
"ATGATATAACTC" 0.68491212371278
"GAAACCACATTT" 0.91996417424489
"GTTGGGGTCGCT" 0.731216204861266
"TCCGACTCGAAA" 0.675961196547837
"CCCTTAAACGAG" 0.753345710176692
"GCTTTGTCGTAG" 0.618714851808981
"ATGGGTCGTAAG" 0.955778714170332
"AACCTATAGTGG" 0.487445955374289
"CGACGATACTCA" 0.635363738760602
"GCATAAACGCAA" 0.89855623720126
"TATAGAAAAGTG" 0.767083174683366
"CGGGCCCTCCGA" 0.793690073780695
"CCGTAAGTTTTC" 0.671893873283041
"GTGACAGTCCGT" 0.748311963848088
"GACCGATGCTGT" 0.75047022483781
"ATGATTGGCCTT" 0.609372496581193
"ATGGACTTACAT" 0.771564656668498
"ACCCGCATGTTT" 0.428920088555624
"AGTTCATACTAA" 0.754079213310533
"CTTATGCAACCC" 0.563983686928132
"TCATCAGTTGGG" 0.653633407049516
"TTATTCCGTATT" 0.746655020579904
"ATTTCTTTTACA" 0.644034747921508
"CTTCCCACCCCG" 0.574494322907496
"GCAGTTCACAAT" 0.788843779596796
"GGGCGATCGCGA" 0.770015919907997
"CTCGGCCCGTGT" 0.737825913461571
"GCGTCCTGCACA" 0.52603459791492
"TGACTGATTTAG" 0.78969595487812
"TTGTTAGTTGTG" 0.783132325591559
"TCAGAAACATAT" 0.582549772095372
"TGGTATTTCTTT" 0.957664770806443
"TGGTGTCGCAGT" 0.908222351640601
"CTTTCTTGGATT" 0.594742359550085
"TCGGTTAGTCTT" 0.793228990786268
"TCTTCGTTGTAT" 0.601334964670564
"GAAAATTCCTCT" 0.659092820439909
"AGGCGGGAACCT" 0.95336817363078
"GATGTGAATAAT" 0.632905293091594
"ATCGTCATCGGT" 0.816594634994828
"CGTATACTGTAA" 0.470199911260628
"CCCCTAACAACC" 0.765359002698165
"CAAATAACGCTT" 0.705278691475533
"GACTGACGATTG" 0.635660462908286
"ACCGACGAGGGT" 0.659877915880876
"CCCCGTACCGCC" 0.533762193633009
"GCTTTCTCCCGA" 0.585926839245314
"TAGGGGCAACTG" 0.732372894556191
"CTAGCAACGGTC" 0.943205101181369
"ACTAATGCCTCC" 0.617372143010668
"ATATGTTGCTAC" 0.783065182171383
"ATCAGCTCGTCC" 0.67616139096991
"CCCAGGTCACTG" 0.691346827614427
"TACCACGTAAGA" 0.657464775065954
"TACCTGCAGAAT" 0.650505348968705
"ATATTGCGCAGG" 0.547307871220751
"CACTTCGACCGG" 0.618337091764139
"AGTACGATGCGA" 0.631925270373873
"CTCATTGGCTAC" 0.695513713555268
"CTTCAGTGTGTC" 0.597541487056568
"CAGGGCATTTAA" 0.789943727255006
"CGGCAAGGGCTC" 0.876548551748171
"TCACCTATGAAA" 0.60969867856369
"TGTCTTTCCCGC" 0.894323562976027
"TTTGGGAGTGTT" 0.636758143364954
"TGACAATCGCTT" 0.905053850985778
"AAAGCCGAGTTT" 0.974332169623434
"TTCTGGCAAGAC" 0.687316247163229
"AACACCCGGCTC" 0.653181032481229
"CAGAGCCACATT" 0.688898148562267
"AGGTCGCGTGGC" 0.732682529339297
"TCCGGATTCTAA" 0.740891433992004
"CGCTGAATACTT" 0.581733000989584
"TAGTTGGCCAGG" 0.777225429811163
"GTAGACACCTCC" 0.576998798833972
"TCAAGTACTTTC" 0.689021342378774
"AACAGATATCGC" 0.934600637347553
"ACCAATTGCTTT" 0.746095160461144
"CCTATTGCGGAA" 0.535227001972603
"GAGCAAATTTAC" 0.869204373779896
"CAAGTATAAATA" 0.62639292983802
"CCCTGCTCACAA" 0.842247191821664
"ATTGTTCAAGAG" 0.741062136916224
"CAACCATGTGCC" 0.785261687162485
"ACCAGGGGATTT" 0.816286169503855
"AGATAGTTGAAT" 0.790321876172354
"AGCCAGCTGGCA" 0.702578519563518
"AAGCTCACCGAT" 0.630277022269663
"CCGACATAAGTT" 0.702717678882884
"TCGTTGGCGGTT" 0.818072272924123
"CACCACCGCAGG" 0.689712759240184
"AAGTGACTCTAA" 0.667351641097363
"CAGTCTCGGATA" 0.635440512910919
"GTGTGTCTAGTG" 0.78098794020171
"CGGTCTGATGTT" 0.669743061865727
"CATTAGAGTCAA" 0.721454815435364
"GTTGTCTGGATT" 0.71521507776537
"TATTTGTGACTA" 0.820340876044713
"CGGACGGACAAC" 0.956412579503408
"GCGAGCCCTCTA" 0.755489626062852
"GTTAGCGGGTAG" 0.696437462539525
"ATAGATTGGATT" 0.762113431556644
"GTTCCCTTTAGG" 0.686077493188132
"GTCCGATTAGAC" 0.683982824256608
"AGTGCGTAAATA" 0.622626594696683
"ATCCACGTTTCT" 0.755463346595725
"TATCAGCCTTCC" 0.816527008412846
"TTCCGCGAGCCG" 0.544255674518715
"ACTACCTCACTA" 0.604031133242758
"AGTGTGTGATTA" 0.936049692335217
"ATAGAGAGTACC" 0.739509595263858
"CGTTAGGTATGA" 0.975330266795443
"TCAGCACTTCGG" 0.676297313645634
"ACCCTTATTCAA" 0.474600086255109
"CTACTCTGTGCT" 0.627003913073858
"GTGTTGCGATGG" 0.75321547409071
"TACAACTCCAAA" 0.648459479837112
"CAGCGCAGTTTG" 0.633341741860867
"TCACAGCTCGTC" 0.604616118075592
"TTTACGCGCGGC" 0.612885101782529
"GGCGTGCCAGAA" 0.514497193620803
"CGCGATCACACA" 0.680371353292049
"GTGACTCATGGT" 0.641389360443389
"CAATACGGTTGG" 0.886294655736855
"CCATATGTCCGA" 0.574381167341731
"GTAGGTGCGAAA" 0.729484138207232
"GGGGTTGGGTCC" 0.649904367614725
"AACACAGTCCGT" 0.902795585146277
"TAGTAGCCTCAT" 0.730404180823687
"CAGGCCAGGTAA" 0.688647814468493
"CGTTATACAACT" 0.802424669860593
"GTGCCAGCTTTT" 0.672414216899001
"TAGGAGCCTCAT" 0.637881328381904
"ATACCTTTGGGC" 0.56537113138965
"TGAATATGTCTA" 0.692794782584323
"TAGAGAATCGGG" 0.805827387354052
"TTAAGCGGAGCA" 0.643871290152165
"ACTTGGCGACAA" 0.859637343793091
"ATCGCTCTACCA" 0.844065984190767
"GCAATAAAGGAG" 0.713139411706149
"CAGATGAACCGA" 0.588298515240153
"CTATACAGTGGC" 0.650236431725452
"AGATAAGTTGAA" 0.675772709538128
"ACCCCTTGCTAC" 0.770456638313727
"GCGTATTTCCTA" 0.704512633148221
"TTATTTACGGAG" 0.825913759457658
"ACTAGCTAGATG" 0.627037755051729
"ATGCTTCTGGGA" 0.693724810822974
"GGTTGCCCGTTT" 0.623436844049487
"TACAGTCCACCT" 0.604963258120828
"ATTGATGTTTAC" 0.786236301386824
"GTTAGACGATTG" 0.797588649975652
"GTTTAAGAGTTC" 0.794230860785983
"TGCCTGCCGCGA" 0.624310962447768
"ACAAATCGTTCA" 0.736325447322771
"ACTATATAAACT" 0.977188235769597
"ACCGGAGAGGCC" 0.67550435526363
"TCTCTTAGATGT" 0.807840997328039
"AGAAGTCAGGAC" 0.404447011824645
"CTATAGGTACTG" 0.739339899892332
"GCCTAGGTTGTT" 0.664899278581366
"TGGAGATAACTG" 0.677718631438548
"CTCCACAGCACG" 0.730167685552343
"GGCGTGTTTGCC" 0.767906921647331
"AATAGGTATAGC" 0.56953748865267
"CGCGGAAACAGT" 0.364805913219409
"ACACTTAGATGC" 0.691262967707441
"GTAACCTCAATG" 0.733104370176606
"AGCACAGACAAG" 0.459639228122343
"CGTGGTCGCTTG" 0.818830158464616
"CTGTGGCGGCGG" 0.800659598110112
"CTAAGCTTTCCT" 0.803568530423057
"GGGTTGGACACA" 0.651076301818698
"AAGGGCGCGTCC" 0.562601407282186
"GCGAGTGCAAGC" 0.640995054133631
"TGAACGGCTGGC" 0.782631160517019
"ACTCGGTGATGG" 0.558533705448925
"CTGGCCCTTGTT" 0.727988769905892
"AGAGTAGGGCAT" 0.611609287566027
"CGCGGGGAACGA" 0.705922583301959
"GGAAAGTCCGAA" 0.65271860982126
"GTATTTTATTAA" 0.741082890657112
"CACTTACGCCAG" 0.822542110920189
"GAAGCCGCCATC" 0.868493250889648
"GTTTTGTCGCCA" 0.553870794657127
"GTTACCGTCATT" 0.908235691357552
"TCGATATTGACT" 0.715000615371363
"GCGGTCAAAATC" 0.702540265176572
"TACGGGGACAGC" 0.6942630271116
"GAGAGTTGCGAG" 0.536487928407078
"GTTGTTCTATCG" 0.746831955360188
"CGTAAGTCACTA" 0.661266624210141
"AATGATTAGGAG" 0.787473983152159
"ATCGGCCGCCCG" 0.608594114938043
"TGGCAGAAGTCC" 0.58333781881756
"GGAAGGCGTGTT" 0.964259584222093
"GTTCTCGCCATG" 0.822665831084965
"CGGGCACGAGTC" 0.558084130841017
"TCCGGTCATTAT" 0.581248490788342
"GTTATTTTTATT" 0.671853892082494
"AGGTCTACTAAC" 0.638024021984466
"ATCCTAAACCAC" 0.835098732247143
"CGGACGCGCCTG" 0.744767459409544
"TATCAAGTGGAG" 0.769406941373188
"CGTCCGAACCAC" 0.710086053149103
"GGGCCCGATTTT" 0.597997460717118
"CGGCATGCAGAC" 0.972056608251049
"GCCCCGTTTTTC" 0.820688129743088
"AGAAGACTATGG" 0.853836069895727
"TCAATGCCGTCG" 0.680591590837668
"TCGGACTCTATT" 0.631166583066846
"TTACTTAGCCCA" 0.622636378196697
"TAGCCAGAGCGG" 0.68957745577058
"GACCTAGGACGT" 0.8410577907385
"TTCTGTGTTTCC" 0.823803349878432
"CATGTAGAAGAT" 0.882995898875306
"GCCCTCCCGTTT" 0.697635656281572
"ACTATCTGCGAA" 0.984228025516905
"GGGCCTGGCTAG" 0.767860726633421
"AATAAAGATACC" 0.600525791246527
"CACCCATGAGGT" 0.558267310548101
"CGAAGCCCGGAA" 0.233304872418746
"TACCGTTGTCCC" 0.659567458886611
"GCCTCTGTCCGT" 0.513126300473173
"GTTATTGGGTTC" 0.771679603458689
"TAGCGCATCGCA" 0.590463492578496
"GACTCTATCACG" 0.632914667008032
"GCATCCAATGCA" 0.733894834407931
"GACGAACTCCGC" 0.715430642149187
"GCCGTTCCGTCT" 0.697441492689974
"GTTTTTCTCCAC" 0.874466316102118
"CTAATTTCGAGC" 0.484421151358449
"GAAGGATTCTCC" 0.693233923854479
"GCTCGGGACTAG" 0.921423063940042
"TATTGTATTCAA" 0.611144928142709
"AAACAGGTTAAC" 0.884584838984413
"AAACCCGGAAGG" 0.735564897401686
"AAGACCTGTCCG" 0.680582332965204
"TGGAGTTCAACG" 0.634908787167075
"GACTTGTTACAT" 0.737555931178128
"TCACAGTAGAGC" 0.984768704666868
"ATAAGACTATTT" 0.777189982097182
"TGGCCAACATAT" 0.86612494491136
"TATCGTCGTGTA" 0.833642571834466
"AGCTATTAGTCG" 0.968650298231755
"GCTTATTTCACA" 0.548243687590575
"TCGCCTAGTTTG" 0.80995088661296
"AACAAGCTGTTG" 0.760318576485125
"CGTCTATGCGGT" 0.638948020825947
"ACTCGACTTAGA" 0.771080931516123
"ATATGGCTAAGG" 0.759559999084602
"ATTGTATTGTAT" 0.707813527412042
"CGACTGAGGTTC" 0.848018225803076
"CTATAACTCCTC" 0.713989101818521
"CATGATGACGCT" 0.823176260482229
"GAGGAAGGATGG" 0.813174246231472
"GTATAAGAGCGG" 0.692493472016954
"TAGGTCATGCAG" 0.61525113707364
"ACACAGCAACCG" 0.968720594937242
"CATCACCCGCCA" 0.687201339727704
"ATAAAGAGTTTC" 0.613522540684783
"CGTATCACACGG" 0.711928641308498
"GGTGCTTTACTA" 0.540770493133038
"GGAATATCGTAT" 0.715505802401469
"AGAGTTACAACA" 0.562206182647335
"GACATCCGTCAG" 0.671786389691808
"AACTCACCATAT" 0.71183058335717
"TCACGGGTTTTT" 0.73000254830583
"AACTTGAGGGAC" 0.680227859707606
"CACCAGCATACA" 0.741168614453142
"GGTTTTAACAGG" 0.595163312470777
"GGATTATCTCTT" 0.733735733245659
"CAACCTGCTTTC" 0.63497912189118
"GACAAGGATTGA" 0.930774753973164
"ATTTGGATTACA" 0.681882830878046
"GTTTCCTCCTAA" 0.755591275161041
"TTACGACCGAAC" 0.707579116338863
"ACATATATGGTG" 0.719061499905534
"CTAGGTTAAAAT" 0.656385491133857
"GGCAGGTCTTAC" 0.677670817915847
"GGTGTTAGCACA" 0.777884592568905
"CAACTGGCTCGT" 0.473185359591736
"TCTGGAAGATTT" 0.986265918376055
"CTACGGAGCCAT" 0.577503936843844
"GAAAACCTCAGA" 0.793472115199023
"TGCGCGCTGAAC" 0.968194386957104
"TGTGTGAAGCCC" 0.715642772138095
"AATGTACGCGCA" 0.7901903176395
"CAGCATAAATCG" 0.733979870757217
"CATCGTCGTTCT" 0.778306382338453
"GAGGTGTTGTTC" 0.79751418221973
"TAATGCCGCTGG" 0.753206307814535
"AAAATGGTATGT" 0.635600886330635
"CTTCGAAAACAG" 0.48792028811556
"GCTGTCGGCCTG" 0.842412249359939
"ATCTCATCGCAG" 0.707376263690291
"CCTAGCTCTTGT" 0.692472402734156
"CGAACTGCGCGA" 0.846735689821616
"GCAGACATTTAT" 0.88210694783313
"CGAAACGAACTC" 0.732820642027715
"CGGGCGCCGGCC" 0.773078789550107
"GACTATTTGCAG" 0.599302883312983
"GTAAACCGCATT" 0.844271683921538
"TGCACACTCGTG" 0.679911107040476
"AACGTGGGTCTT" 0.64618656358932
"GATAACAGTTGT" 0.835881881635416
"CGATAGGTTGTG" 0.763698493266608
"TGAAATAGTATG" 0.593859761022253
"ATGGACGTAATT" 0.864960287166235
"CAGTCCCCCAGC" 0.623598832428792
"TTAGATAGCCTT" 0.77884809494182
"AATCACCGAGAT" 0.73690115758833
"AGACAGCCCCCT" 0.54940551350775
"AGATAGTGGAGG" 0.483978371876592
"AGGTATTCGGAG" 0.648710084299219
"CATGAGACGATG" 0.755929057710858
"GTGTGTAGATAC" 0.633406088615948
"AAATTACTCGGT" 0.688631275031286
"CCACTAGTCCAT" 0.678402765293426
"TTCTGGGTCAGC" 0.860034789065619
"AGTACCCCCATT" 0.69805370422418
"CACTCTGCTATA" 0.926382158671373
"TGCACTGCTGTC" 0.620726596290357
"GCCGCCGCGTTT" 0.513114084746175
"GGTATCGATAAG" 0.669305067071154
"GTCGTGACGGAT" 0.521586712474898
"TAATCGGTCAAC" 0.746897774587078
"TTGGACCAGCTA" 0.461276865401768
"ACTCACCGCCTG" 0.295714511385207
"CATAAGTAAGGT" 0.636332853483758
"TTGTGACCAAAT" 0.708206159261021
"CCCTCGTTCAGT" 0.600784200705362
"CTTTTAGTTAAG" 0.680485388346855
"CTCATCAGGGAC" 0.723047385873009
"GATGATGGTATT" 0.726536502519003
"TACGAGCCGTAA" 0.886452768915187
"TTTTCCGATCGT" 0.670867649122898
"GGTGTTTGACGT" 0.640095568699513
"AGTCCGTCGGAA" 0.610423966492218
"CAACGGACGCCT" 0.640408349913794
"CCGGTAACCAAA" 0.65759341438892
"CGAGACGGCTCG" 0.680322900554469
"GGTCTGAGCCAT" 0.912136398566968
"TGCAACTATCGC" 0.824818734896244
"ACCGTGTAGCTC" 0.558073556017052
"AAGACTAGAGGT" 0.790830263550335
"ACCCACCGAACT" 0.923101818644305
"CCCTAGCTAAAG" 0.724229820161665
"GCATGTGTGCTT" 0.781307390401262
"AAAACGTGCCGT" 0.789274808787894
"GCGATCCTTGTG" 0.677087803041417
"TGACTGGGGCCA" 0.856012233394149
"AAGGAACGGGTT" 0.677153921336133
"GGAGTGCGTTAA" 0.7466308239316
"GTTTTGAGTCAC" 0.30107006717144
"TTTAGGCGCGGT" 0.769211268611437
"GCCTGCGTTATG" 0.702511389681886
"CAGGTGGCTCTG" 0.757732497835504
"CACTCTCTGGCC" 0.790703223362393
"CCGTGGGACCGT" 0.971516480809698
"CGGATTTTAATC" 0.736024894776161
"ATCGCCTCCCGC" 0.760521548465813
"GCCTGGGTGCTC" 0.613530622885167
"GTAGTGGATTGG" 0.96775495416427
"AGGTTACGGCGC" 0.627644195973841
"AGTATGCGCAGC" 0.65694816745726
"ATTACGAATGCA" 0.658206724948193
"CAGGAAGCCTAG" 0.611199718110002
"CAGTAAGATCGT" 0.699672489984451
"CTAATTACCGTG" 0.849422433508362
"TATATGAAGACT" 0.659412585195198
"GTTCTCAGGGCC" 0.45744911221321
"TAGCCAAGCAGG" 0.642430102428885
"AAGCGACTGAGT" 0.884097497458645
"ACGCGCTGCGCA" 0.669670063042063
"GGCGATGAGAGG" 0.63924587285484
"CTGAGAAGATGA" 0.755762703107307
"GGCAAGTGTTTA" 0.582493375180561
"TAAACACCCGCT" 0.861148307142839
"CGCGTTAATTGT" 0.643301163735648
"TATTCTGGAATG" 0.746893973124068
"TTCACGCTTCAT" 0.682414969542215
"TTCGATCAACGT" 0.762040069107549
"GCGATGTTGGTG" 0.456222922717807
"TAGCAGCGGCTA" 0.831162098862583
"CCCAATTCCCCG" 0.669399943538557
"GGTGTACGTCCT" 0.544930930674832
"GCGAGAATCACG" 0.971902477780031
"GCAACTCGTACA" 0.543849507060574
"GGCAAGCGTGAC" 0.755991144273738
"TGGGGCCTAGGG" 0.732390019668914
"TAGATTCGGTCC" 0.812550022474083
"GCGCACGTAACA" 0.693969494261299
"GTCCGTCAGAGT" 0.71784844239527
"GTGCATCGTCCG" 0.722915508332681
"TACGGGCCTAGT" 0.736988790272903
"GTAGTGGCACTT" 0.688715021583454
"TATAGAACTATC" 0.750957250165271
"ATCGCCGCAATG" 0.895220247632605
"TTATACCGACTG" 0.683617238780661
"AAGCGACACGCA" 0.665924504420658
"CGCCGCTGGAGG" 0.884654418354104
"GGAAGCGTTCTT" 0.714877554419641
"CGCATGGGACTA" 0.72385935030881
"TACTGATCTACA" 0.81153391120359
"CAAGAGCGCTCC" 0.742158554338534
"CTATTATCTTGG" 0.731249507780791
"AATGTCAAGTCT" 0.604666563771614
"CGAGGTTCAATG" 0.592791742647605
"CGGCTGACATGC" 0.563095772543517
"CACCACGCTCTG" 0.886259842672108
"CCGTACCTTTCT" 0.655431267949226
"GGAGGCCATCGT" 0.883623771865037
"ACGCGGTGATTT" 0.620558613349969
"CAAGTTTAGTGC" 0.836442057602979
"GGGCGGTGCCGT" 0.689975363714946
"TCGTCAGGCGAA" 0.690790334752521
"CGTGTCCCACTA" 0.631009432516025
"CTACCTGGGGGA" 0.42483664843839
"GTCGTAACTCTG" 0.649650293266923
"ATCAGAGGTCTC" 0.715537813540794
"GTAACCCCTTAG" 0.805569244845814
"CTACAACGGCGG" 0.867668590676357
"GAAGGGAGGCGT" 0.594230178124866
"TATGACCTAGTC" 0.718673012191102
"AAGCCCCCGACA" 0.813526909503216
"CTGACTCCAGTG" 0.538177924675936
"GCATCCGTGTGC" 0.508398876055542
"AGTGAGCAGCCG" 0.514993656491741
"TAGCCCTATAAC" 0.980818897496846
"GGGCCAGCACGG" 0.750767554917921
"GTGTAGAACTCG" 0.658479681265152
"AAAACTTAATGT" 0.758523934189146
"GGAGAAAGTTTT" 0.680405503018252
"GGCAAATATTCG" 0.610555464774829
"CACCGCATTAGT" 0.756345055082981
"GGTTGCGAATCC" 0.676881632450027
"CACCTGCTGGAG" 0.773265039044367
"CGGGCGGACGGG" 0.606933952761579
"GCATGCCCAAAT" 0.655490985979283
"AGGCGTATCTCA" 0.682183063419731
"GCCGTTTAGAGA" 0.986897299086937
"GGGCATCCGGCG" 0.614283600229096
"AAGAAGAATGGA" 0.654244969143208
"CAGTTCGTTGAT" 0.642723208042268
"ACTGATGCTGGG" 0.708180696584979
"ATGCGCACCCCC" 0.682718490466483
"GCCTCAGGTCTT" 0.664662098828865
"TCCAATGTACAG" 0.589302876212023
"CAACACAATGGC" 0.882428731257173
"AGCCGAATATGT" 0.556276206240171
"GATCTCGTGCAG" 0.884196075610985
"GCGCACTCAATT" 0.735773748153148
"GTCCCGGTCAGG" 0.663738003847242
"TCTCATGCGCCT" 0.79315879818616
"CTATACGATGAG" 0.692233417451256
"CTCGTAGCTCAT" 0.758909588991999
"ACCGTGTAAACT" 0.616413172665798
"TGGTCACGGCGT" 0.639150262476203
"CACAACACGCCC" 0.681875894590041
"CAGCGCACTCTG" 0.778799347492864
"GGCGATGATCAC" 0.605697215596012
"GAGGGGGTATAC" 0.650897899977157
"GCGAACAATCAA" 0.613473020523537
"CGGGGCCCCTTG" 0.747220074498069
"CTAGCCAACCAC" 0.637688155980254
"GATATTTGGTTA" 0.996848864825324
"TGGTTAGGCGCG" 0.536707914403221
"TTATTAGGCCAG" 0.76851087328408
"CCAAAAAGTTCT" 0.89341010544109
"CTCGGACCATAG" 0.82260477767822
"AGAGTGTCGATG" 0.684618099553461
"ATCACGGCAACC" 0.609481195137694
"AAGCACCGCTCG" 0.761477840648113
"CATAATCGTCTG" 0.730715835380333
"CTTGGAGAGCCG" 0.6653753728936
"GCTGTCAGAGCG" 0.696910092402113
"CCAAACGAACAA" 0.736989028435638
"CGCCAGCGAAAC" 0.736650458743776
"GTATGTTCCAAG" 0.813382403377914
"TATGGAGACATA" 0.860545046788206
"GGGACACAGCTC" 0.560710245931963
"CGGGTCCGTACG" 0.510803534671582
"AAACGAACGTCC" 0.894080865830485
"AGGGACACGCTC" 0.643688913238507
"AGGTTGCAACAG" 0.492368257455709
"GGGATATTGGGT" 0.640001387538126
"CCATCTGCGCTT" 0.564402775737922
"GCCAATGCGGGG" 0.657234815015531
"ATTGGACATTGA" 0.751295138556116
"GCCGTGAATGGG" 0.948254110265807
"TACGGCCATCTT" 0.859197389986945
"ACCCCCCAACGG" 0.118335110099749
"CCGGATGTGAGA" 0.699257224986118
"GCATACCTATCT" 0.77264952010342
"TAAGAATACTAG" 0.857736012476999
"TGTCCGGCGCAC" 0.768560242023303
"TTGGTTGTTGGT" 0.91508302573249
"AATTGCCGCCTG" 0.620569302875134
"CGCGCTAGCCGC" 0.607273777418838
"TGTCACCCCGGC" 0.60215177957908
"ATCTTTTAAGGG" 0.745483012985
"ATACTCGCACGC" 0.765968424764864
"CTCTTGCGAGGT" 0.74496854517408
"GACCTTCAGTAA" 0.586832231183723
"CGTTGATGGCGA" 0.882548351471687
"ACATCTTTACTT" 0.863028956352905
"CGTTGTGTTCGC" 0.615551253094097
"GGGCGGTTCTCG" 0.780620292710033
"ATGATTGGCGGT" 0.674757088578523
"CGCATTGTCTCC" 0.835223850581021
"GCTGTAGTGTGA" 0.858306911030243
"TGAACGTGTAAC" 0.94775040881111
"CAAGAAAACCTA" 0.109101089086583
"CATGGATTTACG" 0.663655733177951
"CGTCTCCCCGCC" 0.627008741569159
"AAGGATAGTAGC" 0.654908650567028
"CGGACCAATACA" 0.650489885673933
"GTGCCAGGATAT" 0.661502074346595
"GAGCAGACATGG" 0.607931243602484
"ATCCAGGGGACG" 0.94844361072125
"CATATAGGCCTC" 0.725699860066742
"CCGCACCCGAGA" 0.726041957396018
"CGGCTTCTTTTG" 0.756909780024429
"TTTCGGTCTGGG" 0.785261800749291
"CTACTCTGATGG" 0.575406465775134
"GCCAGACATCGT" 0.621624206819393
"TAGAAGATTCTC" 0.793342654936258
"TAGAATGAGTCA" 0.573717075582713
"AGATTTAATTCT" 0.927717555544494
"CCTATAGCACAG" 0.566331895881936
"ACGCGTAGCGGG" 0.694980428466872
"TGGGGCGCGCTA" 0.751455976633501
"CTGAATGTGGGC" 0.566796601836701
"GCATCACAGAGG" 0.557884535981159
"ATCGAGCGTGAT" 0.661761747082478
"GCTTAGCCTGCC" 0.663246839954732
"CGTCCGGCATAA" 0.717341352299316
"CTCCGGGGACGA" 0.678282836584316
"GATTATCATGGT" 0.624436803949283
"TCATGCGAACCG" 0.665909107500089
"TGTCGGTGCTGG" 0.579673815103328
"TCAGGTCGGTCT" 0.642315518196306
"CTAGGAAGTTAC" 0.786529682840375
"GGTACTCGTGAT" 0.768171029958941
"GTTTGCGGGGGG" 0.683512529290972
"CGGTGGAGTGGA" 0.736839148206268
"CTCATCGCACCT" 0.588420777546899
"AGCGCCCGTCAC" 0.521594428753198
"TAGGAAGTAGGT" 0.637441575457041
"GATCACTACAGC" 0.681694906570917
"CCTGGTGGTCTA" 0.708576486363575
"GCTCTAGTAAAC" 0.772844572457786
"TCGTGCGACCAT" 0.762861258447125
"ATTAGTGAGGCT" 0.978808247372021
"CGGATGGGGCCG" 0.690701879727981
"TATCTAACTTCT" 0.886001915396688
"GATAACAGGTAC" 0.672906953605808
"GGCGATACCTAA" 0.845923049974718
"TGTTAAACGGCA" 0.662465587835909
"GGTTATCCCAAT" 0.758496802978591
"CAAAACTAGGGA" 0.892347727118937
"TACTCCGGCGAT" 0.358535663930384
"AGTCGTGGCGAA" 0.776412612156758
"CGAGTGTACAGT" 0.778056209681588
"GGTTTGCAAGGA" 0.625501452822591
"AGTAAGGTGAGC" 0.700149294966477
"CTTTAAGGTTCT" 0.733134953893208
"TCGCCTTGGGAG" 0.720094572507692
"TGGCGTTCGACA" 0.526405179500353
"TTGAATGTGAGC" 0.734558917711459
"AGTCCGACCACA" 0.652764057740253
"ATAGGTTGACTG" 0.759967832282645
"CAAACAACGCAC" 0.739738773130659
"TTCAGCACGGAC" 0.667826504478052
"AAGATGCATGCC" 0.781190500820834
"ATAAGCCTACGG" 0.798072439018213
"ATGTGCCAACGT" 0.717732409528062
"ATTATATCCTGC" 0.915539390900178
"CAGTTGTCGGTG" 0.736456875887533
"TTTAACACTTAA" 0.974458029287106
"TTTAGGCCAGAT" 0.777196046601588
"CGGACTTACGAG" 0.662919629108712
"CTGGCCCTCACC" 0.636152369608915
"GTAAACGATGGG" 0.772104786642007
"TTGGTTTAAGCT" 0.820190387048615
"CATTACCTTTGA" 0.770683092701505
"CATTCGGATATG" 0.704982874349208
"CGGTAATTGTGT" 0.466621046245109
"GATCGGGTTAGA" 0.665329852256764
"GGCAGTGGGTGT" 0.923171689503653
"GTGACTGCCTAG" 0.716342461636404
"TGATGCGTACGA" 0.774540440766266
"AACAATGTCAAG" 0.54133743069618
"GTCTACGAGGAT" 0.746141016512823
"GGGCATCGGACA" 0.864717051750869
"TCGTTAAAACTT" 0.742914592758045
"ATGTGCGACTAC" 0.481577915336166
"CGAAGTGGGGTA" 0.692097904267882
"GTTTCATCCAGG" 0.79302694761875
"TTGAAGGGTCAG" 0.70836708588521
"ACCTAGCGCTGT" 0.724595419823995
"CGACACCTCGCG" 0.659644753999106
"ATCTCACGACTT" 0.807954709961764
"ATTACTTTTTGT" 0.585430641108057
"GCCGGCGCGCGG" 0.740457980139023
"AGTACAATTAGC" 0.539180606242415
"CAGCCGAGTCCT" 0.564673062232675
"CGGTCTTCCAGT" 0.696160620190706
"GCCACACGCGCA" 0.698832283722682
"ATATACGTGCCT" 0.690993104548201
"GACCAACGCTCT" 0.641639467702425
"TCGTGCACCTAA" 0.647779044230693
"AGATCTCTCGTC" 0.564898295657649
"AGGTTCCGGGAG" 0.755101612523451
"GGCCTGTACTGC" 0.877663900318283
"TCTTTGGCATAT" 0.5015766222739
"CAGTTGTTTCTC" 0.728595814484191
"GAACGATCTTGG" 0.747255832034618
"TATTGAATAACC" 0.765918433776066
"ACTTGAGCGTCT" 0.236368719419651
"AGAAGGTCCGCC" 0.962682851476843
"CAGATCAATAGC" 0.813812593540554
"CTGAGATAACGT" 0.603355484620868
"GATGTGCCATCG" 0.629555046230424
"TTCACCATATGG" 0.671931159458538
"AAGCTCAACTGG" 0.847644593511849
"TACCTCAATTGT" 0.752639719668667
"CACCCCGAGTGC" 0.715776381238994
"CAGACCAAGTGG" 0.790129704250873
"CCTGGAGAGGTC" 0.669385873199752
"CTGTGGAAGAGG" 0.653937551520552
"CTGGTCTCCACC" 0.666704032053278
"GACTAGGTGCCG" 0.740641515873587
"TTGCCAGCATCG" 0.633626055130183
"TTGTGACGCTTA" 0.58641960147614
"ACTACGACGGAC" 0.437437520368834
"CACGTATCGGCC" 0.756066989368227
"CGAAGTCGATGG" 0.613038819544772
"ACTAGGCGCCTA" 0.713968553194372
"AGCGAACTTAAT" 0.741928588764719
"AAGTCGCAGCGA" 0.708602708700812
"GAGGTTGCCGGA" 0.703905418476029
"CACCCGCCGATT" 0.607255172354028
"AGTTAACGCCTT" 0.721990407704032
"CCCCACAAGTCC" 0.720917859530999
"ATCGATGCGTTA" 0.664681740897591
"CACGGGTAAACA" 0.70319482054434
"CGTGTGCAGGCC" 0.75066860826977
"CTGCTGGTCCCA" 0.752123984074587
"TATATAGATCCG" 0.86311345693711
"TGTGTGATGTGA" 0.969781971591951
"GAACGCAGAACA" 0.621609148113934
"ATAAAGTACGGA" 0.702109673185856
"CAACGGGTGTTA" 0.918858291344187
"TGTAGGAGGTTA" 0.761528781263147
"GCGCGACTGAGG" 0.921074257161359
"TGCGCGAGGAGC" 0.817952569001333
"TCATTGGCATCT" 0.606025984847725
"ACGATTCGACCC" 0.752403418825784
"CTGCCTTGATTG" 0.642452917579784
"GTTATCGCCCGT" 0.624536203031289
"GATTTTTAGGGA" 0.687394026733366
"TCTTTAGCGACG" 0.639617949906662
"AATCTATGTGTC" 0.637697014601458
"ACTTTTGTGATG" 0.674252035121989
"ACCCAACACTAT" 0.766093880074571
"GCTGAACTTTTA" 0.803253901584547
"CTTGCAAGACGC" 0.594592725780065
"GCTGTGACTCCC" 0.58225923494709
"ATCTAGATCTGA" 0.646931397839815
"GACAGCACTAAC" 0.70745422327967
"GCTTCGGTCGGT" 0.647860409077093
"TGTTAGAACACG" 0.553749432279504
"CATGATGTCTAT" 0.834160347584387
"CTAGTTAACATA" 0.637866369653271
"CTTACATAGTCA" 0.64653881403941
"GTGGCAAAGTCC" 0.730177144978265
"TTTAACATTAGG" 0.793480518790215
"ATTGGTACGCAG" 0.792351531012629
"CCCCAGGTGAAT" 0.997482455173765
"CTACTTCTTTAC" 0.366756776020311
"GCGGCGTCCACT" 0.672072878840064
"AGGATTCGCTAT" 0.772551790336999
"AATTTATGCCGG" 0.804719738972475
"ACGTAATCCCAA" 0.570877360037242
"CGCTGTGACTAA" 0.652296049121368
"GGCGCTGCTTAC" 0.633630936302729
"TCCGCTCAAGCA" 0.729393981252557
"ACGTAGATTTTT" 0.820350499536325
"AGTGACCCCCGC" 0.325379770336767
"CGCCGCCTTCCC" 0.720942479409562
"GGCTTACGGCCT" 0.860114693049061
"AGACTTGATCTT" 0.684770457101492
"GCATACTATAGT" 0.866961269187158
"GTGTTAACACCG" 0.790836746265012
"TGAGCCAGATCT" 0.684581335672879
"AGAAATTTTGTG" 0.785890263606724
"CTATTATCACTT" 0.741957155568638
"TCAGTGCTAACG" 0.595709717816967
"GTCGAAATTGGA" 0.703822453917646
"AATACCGTTGAT" 0.405813979526031
"CGTACCATCGGC" 0.808286632408346
"GTTAAACTAAAC" 0.71487776652488
"ACGCCAAGGAAC" 0.763795588140848
"ACGTGAACTTGG" 0.649352810989651
"CGTGGCAATGTG" 0.642039694093095
"AATCCTAGAAGT" 0.717764938456323
"GGCGATACGATC" 0.765454676632631
"CGTGATCTGGGT" 0.898326581511723
"CTGTTGCGCACG" 0.845754385864025
"GGACTCGTCTAG" 0.719774359898948
"GGTCAATGATGG" 0.685137440226475
"GTGAACGCGTAG" 0.737853915666133
"ACACTTTTTTGA" 0.65732352636457
"CAATGGATGCGT" 0.695788039203143
"CGCTTTCTTAGG" 0.753792172707947
"TAATCAATGGGG" 0.785078283749301
"AGTATTAGCAGT" 0.686091873474782
"CTAAAGACCCAC" 0.73684582014754
"GAACATTGCACG" 0.614714814329792
"TTCTGTCACCGC" 0.496349612883297
"CACAAATCTTGA" 0.461514919103898
"GGCCTCCGTCAC" 0.667641078150666
"TGAATTGCTTCA" 0.688858825764057
"TTGCAGGGGGTG" 0.920005035292327
"AGTACATCGCTT" 0.751892764577519
"GGTTCACTGAAG" 0.805697234438192
"TTCGTCATTACG" 0.850498113533907
"CAGTCTGGACTG" 0.726167825098761
"GCGTGTTTGGGC" 0.673720579728333
"TCGCCGTACAGC" 0.549396022208696
"AATGACGTGTCA" 0.61638671334742
"CTTGGCGTGGTT" 0.675927872825333
"TATCGGCGGTAC" 0.803164728612416
"TCCGACGAAGCA" 0.554200410436728
"ACATAAATGGAG" 0.604646183982614
"CTCAGTTTCCCT" 0.737148768269237
"GTGTCGTATTGG" 0.809042441033606
"ACTCGTCGCCTC" 0.628100074094503
"CGATGGCTTGCG" 0.583728274152631
"GACGGCGCCCAC" 0.425991180756685
"GACTCACACGTC" 0.535604270210057
"TACGTTTCCAGC" 0.797769391053463
"AGCTGCCGCACG" 0.651279225877584
"CGGTGTTCACGG" 0.825228006483786
"GACTGATCCTTC" 0.782692130391185
"GTGGTCACACCT" 0.676066719277662
"TCACTAAAATAC" 0.644283473065535
"GCGGATCCCCTT" 0.988809045284557
"GTTTGTGAGAGT" 0.565596815298013
"AGCATTTCCTCT" 0.675344585727178
"CAGGACTTTAGC" 0.61576302224663
"CGGCAGGCAAGG" 0.868591691154159
"CTTGGGATATCG" 0.73957059986775
"AGATCTCTTAGT" 0.724467213067842
"TGGGTACTTAGG" 0.700740782202862
"AGTCAGGCGCCA" 0.593085272067353
"ACCATGCGTTGC" 0.979090904224738
"AGGCTGGGAGGG" 0.717303846316986
"CGGTCGCCTTAA" 0.679446516389798
"GTCGGCATCTTC" 0.54083373206546
"TTAGGGGTAGAC" 0.775422749084611
"TTGCGTCGCATA" 0.930265025331911
"ACTACGGCCCGC" 0.835350679732073
"TCCCATCCGAGC" 0.831731695141415
"TGGCAATTCTAG" 0.660359234467567
"GTCCAGGGACAA" 0.660902824339042
"TGCATCTATGAA" 0.804660715628376
"TAGCTGGCTTCG" 0.713077142375708
"TCCGAAGACGAT" 0.697836800569632
"TGGGGGATCACA" 0.746992215323241
"CCCAAGGCTCTC" 0.81543485159698
"GAAAACTTGCTA" 0.861086396192559
"CAACTTATGGAT" 0.887416365425234
"GCCCGTCAGTAT" 0.816399742483636
"TTGGCAGTAACT" 0.910674398530324
"GAGCGGTGTCGA" 0.703363587770775
"TTGGCATTAAGT" 0.693246797531023
"CCCGCAGTCACT" 0.840981687301254
"CGAGAGGTTTCT" 0.539331824492957
"TATTTCGAAAGT" 0.859557648144887
"AGGTATTACGAC" 0.613791275146655
"AGACCGTTATTG" 0.798566276511028
"CTTTCGATATCT" 0.743111221010262
"CAGCGTATTCGT" 0.515621212112226
"CCGCGTGCCCTG" 0.636072031503595
"ATACCCACCTGG" 0.964549790403599
"GCCCACAGGGAT" 0.735836337072439
"GCCTTGGCCACG" 0.966722587150522
"GGGTTACAATCG" 0.69491870817105
"TAGTAGCAGATT" 0.850789506629344
"AAGGTAAACCTT" 0.979919699210306
"CACAAAGGCCGT" 0.58526114902148
"CTGGCATGCCCC" 0.810810764354827
"GTACACCTATCT" 0.668145321955969
"TAATGTCTCAAT" 0.910921238457236
"TTCTTCGCTAAT" 0.709468624044146
"AAAAGTTCCGTC" 0.756619745959657
"CAATGCGGTTGG" 0.728005191413869
"CCGTTATTGCAG" 0.62899354679314
"GCACTTCAACGG" 0.641114108020105
"GGAACGGTACGC" 0.803096380695693
"TGATGTCCATTG" 0.778963421645597
"ACAGCAGGCGCA" 0.73051455960838
"CTGATAATTTGC" 0.753012376348268
"GGATGGCGCTGG" 0.666066164003445
"TCTTTCCACGGC" 0.724503494909159
"AAGTGAGTGGTT" 0.756153324022624
"GCAACATGCCAT" 0.847415751312114
"ATTAGGCTCAAC" 0.73262961650539
"GGCGATTCTGTG" 0.682420211218278
"CGCCGGTTGGCG" 0.745875994683293
"TCGCCGCTGCTT" 0.767924534630724
"CAGACCCACCCG" 0.961366753964235
"GGGTCGCGTCTC" 0.752139956406589
"TACGAACCCCCG" 0.830955683306665
"TGGCTCGGCGCC" 0.760264205590097
"AAGTTACCGGTA" 0.635997984504249
"TCCTTCCTCTTT" 0.608312968199558
"CTGCCGGGTTCG" 0.630794985871286
"GAGATCACAAGA" 0.509917264793714
"TCTCACAACGTC" 0.815381894925116
"TTCTCGAGATAC" 0.79602396452772
"ACAAGCTCTTAG" 0.823376500768391
"CACCTGATTTGC" 0.605506251874781
"GAACTTCCTGTT" 0.880073324696074
"TTGTTAATCTTA" 0.838776028565348
"ACAGGTAACCGC" 0.535297596774757
"CGGTTACCCTTA" 0.710250665914729
"TGTCTGTGCAAT" 0.630563198119415
"ACCATCGCCATG" 0.93123824008979
"AGAAGCTCTACA" 0.816195090243779
"CTGGGAGTTCTG" 0.739779934421229
"GTAGCAGACCGT" 0.521877062785433
"GACGTCATATTC" 0.652223821383513
"GGGTTAATGTAA" 0.859300776816413
"GGTGGGCTCGTC" 0.927540814800606
"TTAAGTCTGGTG" 0.958515111637909
"CAGCGCTCGTCT" 0.625506221079124
"CCATATCGGGCT" 0.596016804266869
"CTAGCCTAAGCA" 0.685347800606104
"AGAGTACTTAGT" 0.667803134638385
"GCTAACGCTGAT" 0.799685429905944
"TCTCGACACTAG" 0.853381013073276
"TGGTCGCGGCTG" 0.581708165990679
"ATGGGCACCCAT" 0.630480152539326
"CCGAATTAAGCT" 0.660774896194493
"CGGTCGTAATAG" 0.625710257126165
"TGAGTCTCTACG" 0.678210926011186
"TTTAAAGTGCTC" 0.804274670643369
"AAAGTATATGAA" 0.700300830302374
"AGGGGCCGCAGT" 0.895080879669357
"ATGGCCGGGATA" 0.634354267052814
"GTGCTTGCAGTA" 0.601423173156615
"TCGTTCTAGCAG" 0.785830580308614
"CGTTTGGCACAC" 0.617456525600011
"GGATATCTTTGA" 0.800183963539169
"AGGCCTCTATCT" 0.762889605352653
"CGTTTGGTGCGG" 0.720991066627411
"AGCGCGGACACG" 0.73289266581986
"CCCGTCCGAAGG" 0.662702091426648
"CTGAACTGGTGT" 0.910947381589157
"TATCACCGGGAG" 0.991585264246596
"TGAACTGTAGTC" 0.56242807242694
"AAGCTGCTCCAT" 0.65133526266458
"CTAAATGTGGAA" 0.639491140190508
"GTAGGCCGGCTT" 0.599025363892933
"TCACGTACAGGA" 0.884727285470177
"TTCTTATGTCCT" 0.7817004220074
"ACCATCTAAAGG" 0.774081870301838
"GTACGTGTTCCC" 0.672122960504391
"TCTCATGGCAAT" 0.719627033596248
"TCACTGGGACGA" 0.818250682131843
"CGCGGCATTAGA" 0.770917558514451
"TCCTGGAAAAGA" 0.530711411404282
"TCGGGGAGGACT" 0.743923837843497
"CCGACGGCGCTC" 0.850312380035333
"GCCATTTGAGCC" 0.75817695427996
"GGCCGGACTCAT" 0.638450963415512
"GCCTTCGTGTTC" 0.585387715096263
"CCCTGGCCCGGT" 0.57825360184343
"CGGGAGGCCACG" 0.975347654218673
"CGGTCACAACTT" 0.892004442889953
"ACCTAGCTTTGG" 0.965076764196404
"CAATGAGTCCAT" 0.638466469360151
"AGGGTCCTTTTC" 0.744607805307578
"GCTATCCTGGTC" 0.72830632081379
"CCCGCCGCAACC" 0.632549519057805
"CTTGGCGTAGTC" 0.795370475945725
"GTTCCACATGGC" 0.80008140682707
"ACAGTATTCGTA" 0.733465165235369
"AGGTCTTGCCAT" 0.721874989758465
"CTCGTTTACAAT" 0.525502222334679
"GGTTTCTCAAAT" 0.947763374815235
"TCTAGAAGACTT" 0.806476393116912
"AGAGCTACCATA" 0.736837038135799
"ACTAGCCTAGCA" 0.776361426436251
"CCCACTCTTAAT" 0.677968803630344
"AGTAAAATTCTA" 0.787238281575042
"CAAACACGAATA" 0.592075599100564
"CCTTAGCGGGCT" 0.761238156162267
"CTCCGTGGGCTT" 0.783605147455147
"CGTGGAATATTG" 0.802859800128475
"GGCACCGGTTTA" 0.869054512873426
"GGGTTATGGATC" 0.698324577437282
"CCTCCTAATGCA" 0.436341583907861
"ATACAGAACCTC" 0.603697030046247
"AGCTCGAGAATT" 0.690330332461475
"GAATGTCTATTG" 0.667781395644932
"ATTCATTCATCT" 0.729490012485917
"CGGTACACGGCC" 0.79896155468651
"ATCGCGTCAACT" 0.68863164527862
"CAAAAAATAACT" 0.635015512716117
"GAGTCGGAAATT" 0.861850354090407
"GCCTGAACCTTA" 0.769579470748219
"GAGGCGAGAAGC" 0.554071763761375
"AAAATTAAATAA" 0.670146078642618
"ATGGTAACGCTA" 0.812536200641891
"TACTGGACCAGC" 0.576886783155654
"ATGTTATTGAGT" 0.695151126245663
"AAAGGGCCCACA" 0.671665646491363
"AAAGTTATGATA" 0.768914172550589
"GAAGGAGCGCGT" 0.214259991457705
"GTCCACTCGATA" 0.626663969024862
"CGAACACTTTGC" 0.65298026047634
"GATGATTGTGAC" 0.790835320288829
"GACTCTACACCC" 0.599599996377735
"GCATTTACCATA" 0.775543465638452
"GGTGCGCAACTG" 0.590268836812863
"ACAGTAATGGCT" 0.549470686214809
"ATAACGCTGTCA" 0.537487637640718
"GGCACTACATCC" 0.638292606738187
"AAGAACTACAAC" 0.984800000775965
"CACAAATGGCTA" 0.6501150850458
"CCTTCGCGCTTA" 0.652089364622877
"CGTTAACCGATG" 0.851150180531158
"GCGGTCAGCCGG" 0.649172452645061
"GCTTAGGCCACG" 0.76234482005474
"GGTCAGGTGATT" 0.742371483844594
"GTGGTTTTGAAC" 0.763065184469957
"ATATAAACTACC" 0.810684064794618
"CCCAAAATTATC" 0.831770179184393
"CCCAAGGCTGTC" 0.677000769838773
"TATTTAGCCATT" 0.458305266615365
"TTACGAGAACAA" 0.902645626858251
"CTGTAGCGTCGT" 0.660141673554191
"GTGGCGCGAGAA" 0.924388294327013
"TCAAACCCGTAT" 0.880739358401223
"TCGATCATGTGC" 0.600867146244236
"TAAAAGCTAAAT" 0.731709700622901
"TATTAATGGTGT" 0.637879296994291
"GCAGAATGAAAT" 0.782406155372328
"GGGGTCCTGTTG" 0.850733990925139
"TACTTCGTCACG" 0.652994863981358
"TGCAGAAATGAT" 0.585750282245866
"TGTAACATTGTA" 0.644600187614802
"AGCCGTCATCAC" 0.876792659137899
"AGTCCGGATTCG" 0.445649682985675
"CAGACGCACCGC" 0.495001311153591
"GCTCAGTTGCCC" 0.697279639449277
"GGAGCAACTTAC" 0.587922979561404
"GTAGGAAAAACG" 0.846293609568204
"ATGCGTAGTTGT" 0.687231505975103
"ACTGATCGCGGC" 0.663195199880671
"CACGCGACCGGG" 0.633641303467763
"CCAGCCACTTTG" 0.707999975740618
"CGTGATCAAAAA" 0.58707177892077
"AACTATCATCAA" 0.865658470232752
"AACTGCGCTCAA" 0.707635666804943
"ATTCGCTCATAC" 0.712561281755192
"CCTGATCACTGG" 0.743648006487898
"GTATGTCTCTAG" 0.873235168138744
"AATATTCTCGGT" 0.702036639408474
"CCGCCGTACTTA" 0.724997253721565
"GGGACGAGCTCT" 0.323958588354155
"AATTCGTCCAAT" 0.788627892832061
"GACATCGGCGGC" 0.515755147239978
"GCGACAACTTAA" 0.674657045173384
"TGGGTCGAGAGC" 0.801840363317988
"TTCGTTGGCGAG" 0.463176759720134
"AACACAGCACTC" 0.685111967972864
"AGGACTCTTCAA" 0.888948963207928
"AAAAATTTACGG" 0.687505452834578
"ATCTAAGCACGG" 0.663048250002638
"CCCACGGAATTT" 0.615803696509409
"GAGCTAGACTAG" 0.794704378504856
"TGTCCGTCCCCG" 0.648003753434976
"TGTTATTAGTGA" 0.90179140206888
"ATTTTCTTGCGC" 0.8207970607023
"GACGCTCTCGTT" 0.859348371505878
"TCTAGAGAGACT" 0.648742478068666
"ATGCGTATTCAG" 0.830812182148799
"GGGACCTCTGTC" 0.535581317648068
"TCGCTCCATTTC" 0.732569232898808
"TGCGCAGACAGA" 0.470249436049647
"ACTAAGGTACCC" 0.827820867351658
"GACAGTCAGAAA" 0.592272610558292
"AAGGACACTGAT" 0.676087789723487
"ACTGGCTCCTAC" 0.810727771800807
"CGTCGCGACTGG" 0.695238463873086
"TTGGGAGTTAGG" 0.913334059688424
"CGTCCTCGATTC" 0.596401802312481
"GGATGTGAGTTT" 0.666086955464045
"TTAGTCTGACGG" 0.459484208197144
"AACCGGCTACAG" 0.734578888225045
"ATTCCGTAATAA" 0.62230876973094
"CCGCCATCTGTG" 0.655818420834203
"TCCACGAAAGAA" 0.574208543782217
"ACGAGGTCCAGA" 0.655074554309817
"CAGGGGCGGCCC" 0.932275548095643
"CGAAACGCTTAT" 0.623763112043472
"TCAGAACCATCG" 0.795794589030409
"TGGTGTTCCGAC" 0.620451631071774
"CATCCCGGCCCG" 0.900054547818236
"CCGTCTTTATGG" 0.787744181975384
"CGCAGCCCTAAA" 0.611939718992204
"CTTGAGCTGTGC" 0.673352857269058
"CATTCCCCACAG" 0.612451564516945
"CGCATAACAAGG" 0.741503639414066
"CTGTACAAGGCA" 0.495642489002244
"ACCCTCACCCAC" 0.707215562400656
"TAAACAGCTACC" 0.812037531666955
"TGAATCCCAATC" 0.581602093585187
"GCCAAACTTTAC" 0.878219547306414
"GGATCTGGCCCA" 0.513246037708372
"GGTGAATAAAAA" 0.915970113510371
"AGGCTGATTTCA" 0.835749043762511
"CATTGGGTTGAC" 0.575827820586363
"CCTACAGGCGCC" 0.802426349212964
"CTTGCTTTAACT" 0.827932151261255
"GAACAGCAAGTT" 0.458440584078085
"CAGTTGACTGCA" 0.635409747059638
"CGACCTATTCGT" 0.687185463735148
"GCACCTTTGGCT" 0.612679101437965
"CCGTAGATGGTC" 0.739328999429097
"CGATATCCAATA" 0.582280845488447
"TCCCTGTCCATC" 0.817697852518657
"TCGACGAATACC" 0.800804107958417
"TGCTAAAATAGC" 0.705551150242955
"AGGTGTCACATA" 0.449248960135485
"CCGAATACACGA" 0.757277191851036
"TCTCTGCCCACC" 0.794921476257382
"GCGTGCGCGTAG" 0.931185467494262
"TGCTGTTACCAT" 0.566474257635623
"TTGTAAGTGGTG" 0.521749213805899
"AAAAATTATGAC" 0.753002576547702
"CCGGAGACTAGC" 0.80910882398774
"GGAGACAGCAGA" 0.603751585267081
"AGTCGATAATTA" 0.708116492425957
"TACTCTGTACTA" 0.637516562249603
"CCCTCGGGAATA" 0.826398868983511
"CCGTGTGTCTCG" 0.724009472182332
"GAGTGTTTTAAA" 0.588076191763498
"GATGAGAGTGGT" 0.663187355215647
"GCGGTTGATGAG" 0.70428702888261
"ACTTCATATCGG" 0.724216559148189
"GCAACCGTTACC" 0.721603922615779
"TGTTACCCGAAC" 0.743277610785046
"CACTGCGTCTAA" 0.458230466185298
"CCCTTGGAAACA" 0.698074927640332
"CTTTCATCTGCA" 0.876656464221884
"TAGGCCCGAGGG" 0.645498189476381
"TGTTGGGACCGG" 0.869978033737356
"ATAGTTTCCAAC" 0.863533037513536
"GTTGGAATTTGA" 0.775518329312307
"ACCTTTCCTTTG" 0.490148225129095
"ACTGAGTCGACT" 0.988151710470387
"CCCAAAACCAGT" 0.705881047347612
"ACCTCTTTGCTT" 0.577818639986813
"ATTCTAAGAGAA" 0.389251710437889
"CACTCAAATTAT" 0.614126687339796
"CAGTCCCTCTGA" 0.686651739017825
"GGTGGCCGTTCA" 0.630333005824755
"AAATTTGTATTA" 0.706577967417395
"ATCCCTTTCCCG" 0.741446238309313
"CTCACGGGTTAA" 0.830885431366839
"CTGCCCCGGGCA" 0.78373532378172
"GGGAATACCATC" 0.580463534159965
"ATAGGTATTTTC" 0.753382632009305
"CACGAGTTCTAG" 0.753154776028017
"TAGATTTGTGCT" 0.734265975860634
"TCTGTAACCGTT" 0.565937126681255
"ATTGTACCCTAT" 0.571715896283591
"TGGCATAACCAT" 0.475921370692142
"CGGTGGCTTGAT" 0.587002352816756
"ACCCGCGTGACA" 0.758359611842606
"CTTACACCGCTA" 0.656641414425598
"GGCCTCAGCCAA" 0.750398296605358
"TCACGATAGTCG" 0.517147317071358
"TCATTAGCCCTA" 0.831781357872783
"TGGTCGATCAGA" 0.664384775347851
"AGCCGCCTGGTA" 0.629493847240643
"AGTCCATGGATC" 0.691295659226192
"CGAGCTGATTCA" 0.696432377145305
"GTTCGGTTGCTT" 0.885860976769489
"ACAAACCCCTGA" 0.744152081184693
"ACATTCCAGCCA" 0.826501853101294
"AGATAGTCCGAC" 0.760018242200381
"CTTCAATGACCC" 0.865484438112888
"CGGTACAGCACA" 0.709872170747713
"GATGCAGCCGGT" 0.611117800416159
"AACGGGAGCGCG" 0.866797706434189
"ATGTTTCAGGGC" 0.810538145903574
"ATTGAAGGGGGC" 0.925555609884532
"GCGTCGAATGCT" 0.598337180070428
"TTTGAATTATAA" 0.525486144732917
"AAAATAGAAGGA" 0.598443087422882
"AAACTCTCGCAG" 0.676918652028924
"ACGACGGTGGAA" 0.593781258840187
"TGCCTCGCAAAG" 0.537043716163285
"TGTGACGGCCGA" 0.66291916281747
"TTTTCTTTTACT" 0.850734077081729
"CTGCCGGGGATT" 0.853606423003823
"GAAGTAATACCT" 0.710525221988359
"GCAAACGTCGAC" 0.637664879311864
"CCAAGGGCACTC" 0.617526122683257
"TGCTGTAGAGGT" 0.728280295500692
"TGTTTTGTAGAT" 0.640414643168365
"TTCGTAACAAAT" 0.814360683102579
"GCATTGTCGAGG" 0.989200475375919
"TATCGTGATCAA" 0.801618815997467
"CAGACATGTTTG" 0.624517171958634
"TCCTGAATCGAA" 0.78901811170288
"CAACTGCCACTC" 0.625887940729576
"TTGGACAGCGTG" 0.828006404679551
"AAGGGCAATGGG" 0.963537455296578
"ACCAGACTCCAG" 0.712333432478067
"CTAGAGGTCGAA" 0.73430072953401
"CTTCGGCTCATA" 0.576664606426659
"GAAGAATGGCGT" 0.760635926585285
"AAGCGCATATTA" 0.669675230761847
"CAGAACACTCCA" 0.765894846198019
"CTGGACTCTGGC" 0.611000401762254
"GAGGGTCCTCGA" 0.890040977842859
"TCCTATAAGTGA" 0.492551405371685
"ACGCCAGAGGAC" 0.558291260937837
"CATTGTCGGCCT" 0.651341025239521
"AGACACCTATCT" 0.569170357988639
"CGTCCGACCCTA" 0.705533904114577
"GCGAACAGCAGC" 0.75167527680575
"GTAATACCATGA" 0.720686428937171
"TTGTGAAGTTCC" 0.888492094458497
"ATGGCGCCTGAC" 0.545852995393471
"AACCTACTTACC" 0.680800392182294
"ACCGGAGTCGCC" 0.789165107742833
"ATTCGGTTGTGC" 0.728260987559557
"CCATGAAGGCTA" 0.787319210525387
"GTGGATTCATAT" 0.672316406855695
"ATTTTCCTTCTG" 0.431847644641611
"CACATAAAGGAG" 0.699352731549196
"GGGCCGTGGGAC" 0.735290461142469
"TCACTGCTCACG" 0.546213237296444
"AATTCCTGTAGG" 0.851531529523124
"AGATGTAATTCA" 0.650578482481396
"AGTGGACTGAAT" 0.5438579192296
"CGCGATACGCGA" 0.652769906633622
"CGGATAAATGTG" 0.598763097466206
"CTCTCTAAGCAC" 0.894346728908717
"CTGACGGTGCTA" 0.530271055791497
"GAGATCCAGCAG" 0.742628519090177
"TCGGAGGAGGGC" 0.690968977451895
"ACCCCTACTGGC" 0.601204211115853
"AGTGCCCAGCGT" 0.711875686880742
"CCGGCCTAGCTC" 0.908777163380187
"CAGCGTCCACGG" 0.598134653480541
"TTATCCCGCTCA" 0.686729522401562
"CCCAGCGTAACA" 0.737514452220627
"GCGGTGCGAGGA" 0.634120708284204
"TTAGCGACTGAG" 0.725717433417494
"ACTCCTTCGCGG" 0.778793537853525
"ATACTGTGTGAC" 0.530916865383081
"GTAACCTTGCAA" 0.736038050788135
"TAACGCCGCGAC" 0.328529655228323
"CAACCACGAGAC" 0.757558553934538
"CGTCGCGCGGCT" 0.568555413511816
"CTCCTCGTTCCA" 0.749253250877644
"AAAGTCAGTGAA" 0.596691437931562
"ACGTGTTGCATC" 0.784227800105578
"AGTACCACGGAC" 0.820799617127656
"CCCCGACACTCC" 0.559119153153321
"CGGGAGTCAGAT" 0.846630307602086
"TTACCATCAGAC" 0.955959546504045
"GTATTGAGTCCA" 0.961641860115077
"CTGCTGAGACGG" 0.670809748254253
"GAGTCCTGAGTA" 0.656303404461226
"TTAAGGAGGGGG" 0.775311550779577
"GCAAAAAGGATG" 0.491546422365949
"TCATAGGCTGGG" 0.897853126735401
"TCGCGGGTGCCG" 0.681317262210993
"CAACGGTAAGTT" 0.484179436272568
"AATAGATTTCTC" 0.748625767679904
"GTTCAGATACCA" 0.636934700729291
"TAAGTTTGTGCA" 0.587749532468765
"TGCTAACTAGGG" 0.870419788503402
"AGGAGTCTGACT" 0.88948315767044
"AGGCTCCTCTAA" 0.765349316137191
"GCCGTAGATAAT" 0.787227575670979
"TCCGCCCAAATC" 0.859230998084173
"TTGTATGACTGG" 0.759392698543878
"AATTCGTAAATA" 0.702218528261128
"TCGATTTTAGAT" 0.84473902566972
"TCGCCCAACTTG" 0.808005167392006
"TTGTTTCCTAAA" 0.977876943199098
"ATCCGGTTTCTA" 0.637723689980215
"CGAGAGTAGACA" 0.697870986382091
"CTTAACGGTAGA" 0.67785137882015
"AAATTATCTTTT" 0.54485409660927
"ACGTCAGCCTCG" 0.777782924458217
"GAATATGCAAGA" 0.761896618611133
"GCGTAACAGTTC" 0.69931131759372
"AGAATGGGCGGG" 0.977243752237915
"CTTGTTAGATGG" 0.70934194315301
"GTTTTCAACCCT" 0.758256860343555
"ATACATGCCGGA" 0.829212246399837
"CTTTCTGTTTTA" 0.770957900498329
"GATAAAAGGAGC" 0.763829615984924
"AGGGGTTGTTGG" 0.812189428364802
"CCCCTTTATAGA" 0.682346454152922
"CGTCCATACACG" 0.542430975367835
"TGATGGGTTCAG" 0.588498036619577
"TTGGATCGTATA" 0.74127507529541
"AGAATCTGTCGC" 0.743642957896332
"GCGAGATGACAC" 0.608107230103316
"ATTCTGTCTAGC" 0.743100252323858
"CTGCGGATCTCA" 0.749645910653502
"CTGTTCGAGGTG" 0.758314108727098
"TGCTCCTCGCGC" 0.675550826244942
"CCCTCTCAAGAG" 0.722068269445658
"CGATAAGTCCAG" 0.756894770791819
"CTCAGGGCAGCT" 0.478601496035511
"GACTGCGCTTTT" 0.759668506996645
"TCGAGATTCTAG" 0.787644194765593
"AGGGCCCCGTAT" 0.8161292520913
"ATGTAAGATTCG" 0.903763545611937
"CACTTGTGCTCC" 0.593078313099767
"CTACGCGAATTG" 0.71469440777336
"ACACACCCTCGT" 0.737190248522442
"ATATGTTTTTCA" 0.617358104914853
"ATCATTTTCTTA" 0.625371876152289
"ACGCTGGTTCGT" 0.78044066371283
"AGCGGGTCACAT" 0.480555537347909
"GTGTAGCATTAG" 0.588325973319088
"ACGTATGCCGCT" 0.72390291393333
"ACTAGCCTTGTA" 0.633537901693476
"CAAGCCTGTGAA" 0.722034901230014
"TTCGTCGTAGGA" 0.772992749029136
"AATCACGTACAG" 0.777185314315669
"ATAGGTGGAGGA" 0.647417579367644
"GTGCATTCCCCT" 0.716926655554279
"CCAGTGCCCCAA" 0.735282766061309
"TAAACGTGATCC" 0.496498832074311
"AATTGCACCGGA" 0.666461820331268
"GCAGCGTCATCG" 0.625112973486665
"TACAACACATCG" 0.470322091711897
"TAGATATGTATC" 0.542318548481358
"TGGTGCATTGTC" 0.760161333299494
"CCTATGTTATGC" 0.788234380640072
"GACTCCAACCGT" 0.714653347736236
"TGACTTGACCCT" 0.744328988001463
"AACCGTGCGCAC" 0.717765429354142
"ATACTCTCATCT" 0.654507430687812
"ATGGAGATATCA" 0.621936465978642
"ATTGATTGACGA" 0.504431398721213
"TTGAACTTGCGA" 0.464141574829639
"CACGTGAGAAGG" 0.678702476460916
"GCGGGTTCTGAT" 0.762892075401104
"TCGCTCACGGTC" 0.716314591819855
"TGTTTTTCCGGT" 0.659510961959992
"ACACGTAGAAGC" 0.861681201269125
"GGTTCGACGGCC" 0.576671173820364
"CCTTGTTGATGT" 0.836643601159913
"GAGTGTGACCAT" 0.735784300283481
"AACGTTATAGAT" 0.822557587847206
"ATAACCCGTAGT" 0.766464369876918
"CGTCCGGCCATC" 0.828229960980069
"GAGTGTAAGCAG" 0.793165584646566
"CTGACGAAAGGG" 0.578341739773246
"CTTACTTGCCCA" 0.955701068355227
"GTGTATTAATCT" 0.969927439714681
"AGCCCCATCCTT" 0.750918362103251
"AGCGGCTCCCCA" 0.43403390343402
"ATATTCAGTGGG" 0.958817599288518
"CAATGAAAGCAT" 0.672996040535
"CTTTCCCGGTGC" 0.593487775159244
"CTGTGCGAGTCC" 0.884050995717132
"GAGTTAAAAGCT" 0.821036932583524
"GCAGGTGACAAT" 0.83113950374279
"CCACCGTTTGGC" 0.546387114389521
"TTCTCCCCACTG" 0.781107816752936
"AAATGAATCGTA" 0.768174622179018
"ACCAAGAGGCGG" 0.679530746695679
"AGATGGAAACGG" 0.690090724344189
"ATATAAGGAGGC" 0.721170630801715
"CGGCAATGCTGT" 0.620587989792766
"TCGCTCTTGACA" 0.667430937222306
"TGGTGTCTACAC" 0.636022809974062
"GTTACCAGTTGC" 0.809802888112163
"AGCGGTGAGGGC" 0.83135194068493
"ATACGTCTGGCG" 0.738092529811551
"ATTATCCTGTGC" 0.725406924080113
"CCAAAGGGAGTT" 0.706151825879221
"CCTCGAGGGCAA" 0.73153439562355
"GAGCCAATAAAA" 0.751079747042109
"CCTTCAGGAGGT" 0.477884304701025
"TCTGACATGCAG" 0.637538306761347
"TTGGCGTCGACC" 0.714425720713811
"CCTTCTGCTTTC" 0.859659147547045
"GTTATCACCAAA" 0.981132725885987
"TAAACTATGGCT" 0.632295568506943
"TATAGACGGGAG" 0.928358081871759
"CCTACTGACTTA" 0.739181690915881
"TAACAAATCATT" 0.768633879580383
"TATAGCTGCGGG" 0.815659686816725
"TTTACTGGGCTT" 0.892897559348781
"CCCAACAGTAGC" 0.636368591808355
"GCCGAGTCCGGT" 0.852182453093709
"AGGTGCAAATAG" 0.850014121257541
"CAAGAGGTATGA" 0.556949402519697
"AGTTCGCTTACC" 0.758660563549977
"GAAGACGCTTGC" 0.629773965095518
"TCGGACATGTAA" 0.46205147189725
"AAGGCTAGCTTG" 0.502675975898974
"GACATGGTATTG" 0.66601209752115
"AGCTAGGTCAGT" 0.900233716467233
"AGGATGGCGCTA" 0.619599946430448
"GCTAATCGCTAC" 0.844136597024214
"AGGTGAAACAGC" 0.914956643477789
"CGACTAGTTGCT" 0.893809212658102
"CGGATTTAGTGA" 0.897941986434423
"GAGGGCACGTTG" 0.478913154935664
"ACTTTAAAGATC" 0.698317306296971
"CCCCACGGTGTC" 0.711359774400228
"GATGGTTGCCTC" 0.741433491199082
"GTGCTCATAAGC" 0.551657251025369
"AAATTCTTAACA" 0.698162472282076
"AGAGCCCAACCG" 0.759170228442408
"GCTTGGGATGAC" 0.696184930580143
"CCATTATGCGCC" 0.670736979992878
"CCGTTAAGATGG" 0.643979274765565
"GACCAACCCGCG" 0.567605645245072
"GGACGTGCTCTG" 0.889585465208301
"GTGGACCCCATC" 0.520984957393289
"ACTTCTCCCGTG" 0.604242089255354
"TTACCGGTAGGG" 0.687280854772023
"TTCTAGAAAACT" 0.678417724524693
"CAATTACACCAT" 0.734705446518801
"CTTGCACGGTTC" 0.572834388716804
"GACGGATGCTAC" 0.700660258753676
"GTCGGATATACA" 0.685458147178345
"ATCTATCCCCCT" 0.921606782047755
"CCCACATATGAT" 0.561938276346463
"CTAACGCCTATT" 0.949528780715286
"GCCCCCTCCGTC" 0.761967582412557
"AAACCCACTTAT" 0.56360514580779
"GATCGCCGAGAG" 0.504652900042273
"GCGTGTGAGCGG" 0.644817230641333
"GGATGCGCACTA" 0.815657956492036
"GGGTGCTATCCT" 0.669345999231201
"AACCCTGGGACC" 0.547925964940092
"CGGCCCCGTTTA" 0.596021832077054
"AATCCCAAGATT" 0.826701047298316
"ACACGATGGGGT" 0.655396616183873
"ATCTACGGAAGG" 0.700964722094833
"GGTTAACGCGTG" 0.72202224102893
"TACAATTATCGC" 0.683242607031177
"TACCGCAGCCGG" 0.805337739943877
"ACATGACTATTC" 0.611423264739308
"TACAACTAGTAT" 0.775073109676272
"TCAGGCGCTGGC" 0.747274081169873
"TTCCAGGACGGA" 0.678304351094158
"CCGGTTAATGTC" 0.562098011256576
"GGTACGTAAGTG" 0.624337801630343
"CAATGATATGTC" 0.74905413199925
"CATAAATTTGTT" 0.681073291893469
"CCGGTCCTCATA" 0.97522874669936
"CGTACGAGGGTC" 0.66446735070435
"GCGCTCGGGCGA" 0.441911036095582
"GGGTGGCAATAA" 0.739825867095806
"AACCCCCAGAAG" 0.665533647669268
"ACGGGGAATGTT" 0.901583518749933
"AGTGGGCCGGGG" 0.732192207667625
"CAAATATAATAA" 0.724342014115913
"GACAGTTCCAGG" 0.698085008272262
"ACCATTGCATGA" 0.782431087945863
"ACGCCTCGTCAC" 0.696701001642942
"AGTCTGCAGCAA" 0.641625764566639
"ATCACTGCAGGG" 0.878960683571971
"ATTGCCCCCGGG" 0.687689621223245
"CAAATCTGTCTA" 0.866810396377524
"GTGAGAGTATCA" 0.618503965590803
"TGACTGCAGGAC" 0.768828577302397
"TGTAATACCTTG" 0.96216501600739
"AGGCCGTAGCTC" 0.718640955055912
"CTTAGCAAACCT" 0.535793496275188
"GAGCACAATCGT" 0.644920289342102
"TCACCTCGGGCT" 0.720649926194378
"CAATAGTCCCCA" 0.865778091532772
"CAGAGATTGGTC" 0.8663672708137
"CCCCCTTCCGTT" 0.703865039593711
"TGGTGGGCAGTA" 0.895054013260628
"TGTTTGATTGCG" 0.607079601045059
"CATCACCAAATA" 0.697603979904713
"CGCGAGAACAGG" 0.604739066123699
"TGGGCCCAGCGC" 0.722589594725372
"TTGAACAGTCTC" 0.747119929805288
"AATCCTAGCCAT" 0.822038700190122
"CCTTTTCCGGAG" 0.645587407105231
"GGCAGAACCTTA" 0.845532883925439
"CTAGGCCCTTGG" 0.52349506184699
"CTTTGGCGTCTC" 0.631397544056186
"GCGACACCGCAA" 0.627035431380446
"GTTCCCATGCAA" 0.653504900981552
"TCCCCGATTACC" 0.630581847190816
"TTAAGCTAGATC" 0.595028334104761
"CACTTATTAAAT" 0.516281631425224
"GTGCAGAGAGGT" 0.702298590764427
"TTCCTTGTACGA" 0.631890247740046
"CTGCTCTCCCAC" 0.779266010328392
"GTCCGCAAAGGA" 0.720975962832612
"GTGAAATGCTGC" 0.97013496233579
"TTTGCACAGTTC" 0.596758541021776
"GACCTCCGTTCC" 0.340786022400763
"GAGGTCTTGTCG" 0.89287785197723
"ATCATATTTGTC" 0.621282572949463
"CACTAATCTGAG" 0.709201725612862
"CTAGGATAATCG" 0.69271087115553
"CTTATATTCATT" 0.565131903651023
"TGCATGTTTAGA" 0.621642983767468
"ACTTTCGTTCCA" 0.737219906029829
"CCTATCTGAGAC" 0.821620588058213
"CTTGAAAAGCAG" 0.554821509192869
"GCGAGCTCATTA" 0.581949855930961
"TGGACAAACAGC" 0.676572460146266
"TTCTCGACGAAC" 0.762064889676921
"AGGTGAGGGCCG" 0.621528721384012
"CTTTGGCTCAAT" 0.719765222988174
"CAGGCTGTACTG" 0.640915585213166
"AGCTACCGCCCC" 0.668146932895178
"CCCGCCATAGGA" 0.955695260307537
"CTGTCATTTTAT" 0.588865658474138
"GGGTGACCTTAA" 0.923281781059505
"GTTTTGTGTATC" 0.800189101316277
"TCGTTGTTACTG" 0.730652144064623
"TGGGCTTTTACG" 0.767526506010915
"TGTAAAATCGGT" 0.738229515667315
"AATCTCGACTAA" 0.757466283600458
"AGGCCGCAGCAC" 0.564253778455258
"CAGCTTAGCAGT" 0.879627186317198
"GGGTCTTAAACA" 0.699831097086794
"TGGAGTTCTAAT" 0.546871054446302
"CGGTTGTCATGC" 0.529532547492295
"GAGCGCACCGAT" 0.773524211678615
"GAGTCACCTTAT" 0.747376829566177
"ACCATTCCGTCA" 0.64858620311291
"CAAGTGTGTTGG" 0.620559492104807
"CACTTGAGGCCT" 0.682638543914478
"CGCTGGCCCTTC" 0.57081714605824
"GGAACGTTCCTA" 0.641416784984705
"GTCAACTCGACA" 0.527237224418284
"AATGCGTGCGGG" 0.741239308387734
"CTTTTACTACCG" 0.719357456641057
"GGCAGTTTTGTG" 0.896298258958243
"CGAAATAAGGTG" 0.790333959848266
"GTCGCATATAGT" 0.702973085154543
"TATGGTTAGTTA" 0.657338537387908
"TGTCAAGTAGAA" 0.59701792650534
"GCAAGCGGCTTA" 0.832689216174783
"TGGCATACATGG" 0.408402873102119
"AGCAGAAATAGA" 0.828261855515477
"CGTGGGGTACCA" 0.528307538330243
"GAGCTGCTAAAA" 0.701985263766505
"AAGACAAGTAAA" 0.59661371696012
"ACAAACACGAAT" 0.670370278984832
"TTCGGATAACAG" 0.744120687819217
"AACCTCAGTTTC" 0.720133572657987
"AGATCCAAGTTT" 0.845665275937591
"GAAACACGTAGC" 0.476050210681794
"GCCCCGAAGAGA" 0.762037261343439
"GGGGTGATCACA" 0.612325331213326
"CAGAGGAGTGAA" 0.647988270479585
"GGTCGCAGCCCT" 0.782010106242202
"GTTGAACGGACA" 0.604913654715137
"TCTGTAACACTG" 0.676241910411731
"TTTTAGTGGTGT" 0.758725568241689
"AACACCATCATC" 0.727016451968124
"CCGCACTAACAG" 0.703525198191852
"CCGTCTATGTTC" 0.666338870265686
"CTTCAGTATGAG" 0.577948304213748
"TCGGTCTCGCAC" 0.444659972621913
"CTGAACAAACCA" 0.895201940261775
"TTCGGGTATCTT" 0.595337237941084
"AAGATCCATCTC" 0.909976747362621
"AGCAGGACAGTA" 0.699953276859346
"AGCTGAGCGTTT" 0.451546473374977
"ATCTACGCGGTA" 0.683123474785227
"ATTGTATTACAC" 0.734993463262463
"CATGGGCGGGAT" 0.565292004972035
"TCACTGGTATAG" 0.661103585377149
"AGGACGACTCTT" 0.63075345244232
"CTGAGGATGCAA" 0.622131424647865
"GCGGGCAGGCGT" 0.759940909791648
"AATATATACACC" 0.70576300558013
"TGCTCGCCTGTT" 0.661048948684366
"CAAGCCTGGGCC" 0.844249336912546
"CCCTTGCGGGGT" 0.689569689910972
"TCCCATCATTTT" 0.597104210999068
"TCGAACCCTCAG" 0.60773964225279
"CATGAACGCTAC" 0.842268311634186
"CGAGAGATACAA" 0.718625926231314
"GTTCATCGAACC" 0.823680520080968
"AACCTCATCGGC" 0.587516209381151
"AGGCACGGGAGG" 0.629372366075059
"TACCCGGCACTT" 0.796666041160032
"CCGAAGCTCGAA" 0.481646520340853
"ATGAGTCGTGGG" 0.772367417673108
"CTCCTGTGCAGG" 0.649913993884386
"GAGCGTTAACCC" 0.752771414281494
"GTCCCAAATTAA" 0.586392028922862
"TCACGGTCGCCG" 0.619370490599497
"TGAGAGGGTCAC" 0.499901307751521
"AGCCCTTATAGC" 0.607012790814642
"ATCTTCGACTAG" 0.861461272468883
"CATATATCATGA" 0.686510924545648
"CCTCCTCGCACA" 0.540229659175854
"TCTTCTACGGCA" 0.874582143531223
"ATCTTGCGGCCG" 0.717109473771017
"ATTTGTCTGTAC" 0.776711510878272
"CTCTTATGGTCC" 0.720798028409769
"CCGACCCGACCA" 0.772950854048674
"GGAGCTGGGTGG" 0.730992656990486
"TGTGGGATACAC" 0.695330870289799
"GCGTCGATCATG" 0.65568027181494
"TAGCCTTGACAG" 0.700214121416127
"TCGGTACGTATC" 0.58171866932824
"TCGTGGGCGTGT" 0.939973811381087
"TGGGGTGCATAG" 0.750639135148495
"ACATTTGAACCT" 0.811688299399818
"ATTTAGAAAGAC" 0.694996727646362
"GACGCGCAGCGG" 0.691834003492156
"GAGTGCGGCTGT" 0.770141856442906
"GCCAAGAAAGGG" 0.466738844670334
"GGGGCATCGGGT" 0.849521392186776
"GGTTCGCGTGGT" 0.64132374626776
"GTATCGGATTTA" 0.731854615173437
"TACGCAAGTGCG" 0.858604500638929
"ACTCGACTGCTC" 0.747735051307848
"ATTCTACAATTG" 0.762025360839083
"CGATATAGACAC" 0.937847537100419
"TAGAATGACACA" 0.732393700272348
"TGAAGTCCAAGC" 0.789169381415252
"TTATGTCAGTAT" 0.704038980045758
"AACGCAGTCGTG" 0.420064434672633
"AGTCCGATCAAC" 0.695755480319988
"ATAGAAATTGTT" 0.712602579799362
"CTACATTTCCCA" 0.665151217970146
"GTCTATACGGGG" 0.434242861245212
"TAGATAGAAAGC" 0.688534581640583
"TTCACTAACCGG" 0.831562970098205
"ACCTTTTCTGTC" 0.846468281887701
"AGTGAGGTGCAA" 0.614054730668019
"ATCGCGTGCCAA" 0.715201611815107
"CAGATTAAACAT" 0.691923008728735
"CGACCAACGGCA" 0.42502385638056
"TGGTCGGCCTCG" 0.692138962304361
"ATAAGTTGATTA" 0.562508555827454
"GCTTCATTCCAG" 0.786324483097862
"ATGCGCCCCGGC" 0.874082566605777
"CGCAAGTGGCAT" 0.77218661371668
"TGCGAGTCCGCT" 0.702528378758773
"CACGTGGGTAAA" 0.727011922619353
"CTGGGAAAAGTT" 0.55666581136091
"GCTAGGCAGCCA" 0.670936486967628
"TACCTACTCCTT" 0.46978222555575
"TATGAGGGTGAT" 0.661810300362639
"TCATATTCAATG" 0.538029405733434
"AGTGGGCCTGGC" 0.543704197968575
"CCATGGATCATG" 0.669608872344095
"CGACATTTGCAT" 0.813085049379962
"GCGCACAAGCCT" 0.824408019387363
"GGCCCAGGAATG" 0.75729818467548
"GTACTGAGCGGA" 0.743392885469639
"TGCCTTGGTCTA" 0.696862611774818
"TTGCAACAGACC" 0.844253488951615
"ACGACGTAGAAC" 0.563807753439866
"CCCAGACACAGT" 0.617642093188768
"CTTTAAATAGAA" 0.743596812934377
"GCCGCCGCCTCC" 0.693445935717492
"TCCCGTGGCAGC" 0.909022558406656
"ACCCGTAATAGT" 0.692929233875701
"CATCGGGTCTTT" 0.652491278629372
"CTCCAGAGGGGG" 0.615098458766782
"GTGCAATTGAAC" 0.784777835160044
"TGCCGCGATGCT" 0.517906415548273
"TTTGCGCAGGAA" 0.793647446506963
"AAACATACGACT" 0.686369715465295
"AACGTGCCCTTT" 0.773108821419593
"GCGATGTCGTGG" 0.823441750256711
"TAGTCGACTACC" 0.900825720099664
"TCAGTACCCTTG" 0.590647215754889
"CACGGCTTGCGG" 0.62115159044884
"CCTCTGTCCCGA" 0.802150638507424
"GCGTGCGTCGAG" 0.704591952304067
"TACCCCTGGAGA" 0.629739211279244
"AAGCGCCCCGAG" 0.594831887803584
"ACGGTCGAAAGG" 0.565469875249802
"CGAGAAATGTAA" 0.649427638987793
"CGCATTAGGGGA" 0.776530687696282
"CTCGTGCGGCTA" 0.545648429415728
"TACCCATAAATT" 0.64524695365188
"ATTAGGATAACC" 0.691841087527724
"ATTCTGGTCTAG" 0.579722695456796
"CTAGTGCCCCGA" 0.691514701189525
"TTGCATTCCACA" 0.731072330854489
"TTTAGAACGAGA" 0.505033703025954
"ATAGTATTTCGC" 0.867866278922195
"GGGGATGTGGAT" 0.855182869791531
"TAGCCCACCCTT" 0.823355436883098
"AATGAGTTCGAC" 0.785216426045792
"CACTTTCCTGCC" 0.586033573820746
"CGATTCTTTTAG" 0.768313607686235
"CTAATTACTGCG" 0.683115384396692
"GAGTGCACCACT" 0.750011062506745
"TCCAGTGAGCAT" 0.723677877281058
"TCGCTGGGGCCC" 0.608937727286403
"TGTCCATTCTTA" 0.793643558443002
"AGTAACCTGTCT" 0.756925772307198
"TAAACGCCCGGC" 0.87099992565119
"TAGTAGCCATCA" 0.856312217845026
"AACGTTTGGAGG" 0.73146542457782
"ACGCCATATCGA" 0.665638657954962
"ATGGCAATCTAA" 0.592664487477138
"CCAAAACATCGG" 0.907076897268474
"CGACGTGTTACG" 0.561709527485911
"TACGTGCTAAAC" 0.641271404406636
"AAAGAGGCGGGG" 0.75891505375966
"ACCTTGAGTTCT" 0.63259788653924
"ATAAAGCCATTT" 0.813160830501618
"GGTCTATCTTAC" 0.784642258446627
"TCTGAATAGAGT" 0.458508658671759
"CTATACTGTTGT" 0.467791773412877
"GAACGATGGGCG" 0.992926550238676
"GCGGCCGTATAA" 0.835907656072123
"ACCTGGTGCTTC" 0.705969644886516
"GCAACGGCCCAC" 0.626183155552292
"TCTCAACCTATA" 0.804461804312787
"TTATAGGGGGCT" 0.977049621563635
"ACATACCTTACG" 0.831832876511926
"ACCGCCTACCGC" 0.692979183197113
"ACGAGCGCTTCT" 0.566180419805616
"ATCCTACTTGCA" 0.701661937868333
"GAAACACGTCAC" 0.615537759129383
"GCAGTTCTTGCC" 0.775410716133642
"GGACGCTGCCCA" 0.809003059025038
"GTGTCTATGGTC" 0.763518050966454
"GTGTTGAACCAT" 0.738254383501261
"TTGAGGAAGCAT" 0.599393504291431
"ACCAGACGAGCC" 0.687409654581679
"ACCGCAAACTAC" 0.82222176557716
"CAGCCCTATACG" 0.80939982171633
"GCGATAATTGGG" 0.636474333901335
"GTGGGCCCCTTC" 0.857820963172365
"TCCAACGCAAGG" 0.497162519711226
"CAGAAAAACCGT" 0.824356399436941
"GACACAATCGCG" 0.555229022775077
"GATGCTACGCTT" 0.748646053305717
"TGCTAAGCTCCC" 0.617236337783466
"CATCGTCATTTG" 0.477660816500818
"CTTGGGATGCGA" 0.719613308849991
"TGAGGGGCGCAG" 0.543899323370658
"ATATACTCGGCA" 0.778628825121654
"CGACAATCGAAT" 0.704170678381427
"GACTTCGCCATG" 0.690110046344227
"GATTGTTAATCC" 0.669922785854782
"GCTTTATCCGTA" 0.646429708234461
"GGCGACTCGGGC" 0.4182658845264
"AGCAGGGAGGCA" 0.642716431397186
"CATGAGCTAAGG" 0.315064141455327
"CCTGGCTAGCAG" 0.61429081517876
"CGAGTCGCAAGA" 0.827901721371343
"TCTACGAGGGTC" 0.410130857700453
"CACGACACACAT" 0.75084302951722
"CCCTATATTATA" 0.713967694739213
"CGAGCGATGCGT" 0.758725411363143
"GCGAGTATTCGC" 0.899660688390771
"GCAGTTAACCCG" 0.440361281030988
"TATTGGGAATAG" 0.680137291766385
"AAATTATTATTA" 0.564237827387608
"AACATGCCACCT" 0.599240673006453
"ACGGCTGGAGGG" 0.628306965803918
"CCACTTAGTGCG" 0.555203820018224
"GTCTGCGGATTG" 0.709712850711749
"TCTTTTCTAGCA" 0.605551718847176
"CCTTTCTAATAG" 0.781608119990009
"CGAGTGCCCCGG" 0.894124121632863
"CGGCGGAGACCG" 0.788289833346889
"CTTTTACGAGGG" 0.615606266504055
"GCCATTAAATCG" 0.715971407708978
"GGTGGGTATAGA" 0.559991367620501
"GGTAATCTGTTG" 0.499315766584403
"GTGCCTGGCGGC" 0.605274072532595
"TTCCGGGTTAAT" 0.643596125792105
"CCGATCTCGACC" 0.600254580431578
"GCGTTAAATGGA" 0.538828124730483
"GTTGTCGTTAAA" 0.713238451097199
"TAACTGTCTGAT" 0.577760734933874
"TACTGTGACTAA" 0.49255197788352
"ATGTTGGCTGCC" 0.515611817567011
"CTTTTTGATCTA" 0.929823994345
"GAGTGAGTCACA" 0.770214045914499
"GGCTCTAGCCGG" 0.435859460105056
"AAACGCATTTCT" 0.694864556395535
"AGTACACAATGG" 0.779770781506033
"CATTCGCGCATG" 0.698231870055526
"CGGAGGTAGGTA" 0.634581164304816
"CTGAGTGCGTTT" 0.791503427441305
"GGCACCAGGGAG" 0.772774055147275
"GTGTGCGACGGT" 0.538581347669016
"GTTGGTTGGACT" 0.563186418201132
"TACATTGAGGTT" 0.912874211978376
"ACACGAAGAGAA" 0.745435102003264
"CAAAAAGGAACG" 0.706196752680262
"CACTACACATCC" 0.764443548440157
"CCATATAGGGCA" 0.745384995731155
"CTTAAATCATAG" 0.514715145954799
"AATAGATCTGTC" 0.834182519094847
"CGGATACAAGGG" 0.749207095642717
"GTTCACCACAAA" 0.886767695741392
"TGCCAATGAGCC" 0.661200917770087
"TGTGGTCACTTA" 0.866282016218001
"AAACAAGGCAAT" 0.941226047167431
"ACACTGGACTTC" 0.872704929965672
"ACTCCCAAAGCT" 0.667399262722442
"ATGGACAACGAG" 0.707374360876379
"CACGACATCTTG" 0.95258683950234
"CAGATAACAAGC" 0.695756896672634
"CTGTGAACACGG" 0.832399742278194
"GTCCCATCTGGA" 0.701867001298337
"TGAAAGCAGTAC" 0.699325995354867
"TTATCAACATTA" 0.680758016135471
"AATACACCTTAA" 0.75953322035194
"TCTCCCCAAATG" 0.648469541343866
"TTTAGCGTATGA" 0.671416896671043
"ATTAAGCGAGGA" 0.586009469801405
"ATTTGATTCACA" 0.673300233903189
"CGTACTGGTTAC" 0.875619892430322
"CTCAGTCGGTCA" 0.893141259831304
"TACATATCAGGG" 0.970720847891565
"TCCGAGCGGGGA" 0.724538702619719
"TGGTGGGTGTAT" 0.774318353941468
"GCCGGTGTGAGG" 0.515081619139939
"GCGGAGTAAGAC" 0.61831115838108
"TCCTTATGCGCC" 0.663435909585413
"CGGAATCAGTTT" 0.659952581014027
"GATACGGCACTC" 0.424670733541081
"TAACCCCATCAG" 0.792372720048105
"TACAGACAACTA" 0.697341434406738
"TGGTTCAACAGA" 0.650752523878068
"ACCCACGGGACG" 0.727638594120466
"CTTACCGACCGC" 0.727266554004673
"GCGATGGGAATA" 0.561007367282762
"TCCGGCCAGCAA" 0.642900851825563
"ACAGGCCCATCG" 0.830624924403385
"ACGAATACGGCT" 0.776585704751095
"ACTCGTGTCAGA" 0.655131660654342
"AGTGACGTCTAG" 0.78835009542962
"CGAGGTGATCCT" 0.916431741722799
"TGGTTAAAACAT" 0.767911115065234
"AAACTCTGGGCG" 0.641033250697124
"AGTTAGCCCTCG" 0.643068151388533
"CGCCTGTATCTG" 0.604720945800446
"CTCTGCCTGCTC" 0.685548032104215
"TCCGTGGTAATC" 0.527598125745104
"TGCCTGGGCAGG" 0.811472977151889
"AATAACTCAACA" 0.576029862023631
"AGTTGTGATACG" 0.671034316202742
"CTGTACTTACCG" 0.813270297420915
"GTAACTTCGGTT" 0.673557251378753
"TGGCATGATAAC" 0.633766252969046
"TTGTCTGTCCCA" 0.885211780584484
"AACCTTGGCGCG" 0.4424419746127
"AAGTGTACGATA" 0.799039613021243
"CATGTGAGTTTG" 0.774747693095494
"TGCGTGTTCAGT" 0.627174869282071
"TTACCTGAGAAT" 0.628378800805362
"ACGTGACCAATC" 0.582894675907632
"CTTGTGATATCA" 0.787212447688546
"GTGTGCCGAGGT" 0.719662575477086
"TAATGGGGGTAA" 0.766332773554236
"TGGCACGTTTGG" 0.777172351864862
"TGTAAGGACCGG" 0.365741034343693
"TGTACATACACT" 0.547444797476662
"GCCTCAGGCACT" 0.721869055836055
"TCGCTAACCATG" 0.721092604459705
"TTACGCCCCTGA" 0.760885645319071
"TTACGCGGGCGG" 0.910544255910943
"CCGACTCCGAAT" 0.903326849950987
"GGATGTGATGGG" 0.682809216698819
"AATATCGCCGGT" 0.826997323108441
"CGGGCCGCGCCT" 0.517781651868871
"GATTACCGAGAC" 0.756557350426195
"GGCGTATGCTAG" 0.672289177088594
"GAGCCTTCAGGG" 0.728647574556762
"GGCAGGAGGTTT" 0.697299761200902
"GTCCGCAAGCGT" 0.81387025290045
"GTTAGATGGAGA" 0.527095403048265
"TAATGATCTAGG" 0.809511956510596
"AAGCGCTGCGCG" 0.750779403221007
"AGTATCGTGTAT" 0.730922587152382
"ATATCAGCGTGA" 0.730590299306589
"GCCTTCAGATAC" 0.669891282542885
"TAAATTTGTGGG" 0.574189921688056
"TGAAGCTCATGC" 0.292054749057774
"GTTGGACCGTGT" 0.887930632458455
"AATCTCCCGGGC" 0.629384983696056
"ATATAATGGTAG" 0.692269075703801
"CATCGAATGCTC" 0.807880761266858
"TGGGTCGCGTTC" 0.745590364249388
"TTTGACAAATCT" 0.644942073448055
"AGAGACTTATTT" 0.69136214219819
"TTGCTGGCTGTA" 0.877711670335027
"AGGAGTGTCGCC" 0.61437360490807
"ATCAGAATCGAA" 0.633080214820857
"ATTACAGGATGA" 0.609118989917461
"CAAGGGTCCCGG" 0.748822617833601
"CAGTATGGCCTC" 0.830148513482082
"CGAATATCATTA" 0.606153458047446
"CGTGGGATGTTA" 0.785011764242311
"ACGCTACCAACA" 0.609461194618942
"AGGAGCCATCCG" 0.541516150419864
"CCTAACCCTCAC" 0.891043912670028
"TCGCAAAGAACT" 0.501661285769494
"AGCGGGATGCCT" 0.530798301801837
"CGGACCCATGTA" 0.68692630735753
"CTAAACGCTGTT" 0.690340705250694
"TAGCTTCGGGGG" 0.790558177005745
"CATATGGTCATA" 0.823822862322112
"CTATGTTTCGAT" 0.68242415351557
"GAATAATTTGAA" 0.715465587636983
"GTGTGCTGACCA" 0.896007545662535
"TAGGTATTATAG" 0.343802839827667
"TGCCTGATGCTG" 0.615695412345192
"TGCTTGGGGGCG" 0.710624185469791
"ACTTGGATGAGG" 0.513603253746747
"CACGAGTCATGC" 0.634954391479322
"GCATCCCATTGC" 0.624763594754141
"GCTAGTGCTGAC" 0.806402263827431
"AGCAACAATTTG" 0.508930005260595
"CATCCACACTAC" 0.68194583678806
"CCGTTACAATCA" 0.544218130160383
"CTCATGTTTAGA" 0.732556746013078
"GTGCTAATTCCG" 0.614492980245301
"AACAGCTGCCTA" 0.698297565458508
"AGCCGCGGCTAG" 0.635110391122116
"GTAAGCTCGGCG" 0.609070644548883
"TGACAATGTAGA" 0.697371311649944
"ATACTCTCATCG" 0.856034332072407
"CCCACTAAGCCG" 0.56079790865042
"CCTCATATTACT" 0.733824837503318
"GGGCACGTAACT" 0.598949232205787
"GGTCCATCCCGA" 0.585840343064884
"AACCGGTTTCGC" 0.561749791342653
"CCACTAAACGCG" 0.565489411348319
"GCCGTAACTCAC" 0.570778835394942
"GGGTTGATGACC" 0.707052320583925
"AAGGCAGAGGTC" 0.795209827449536
"ACCGCAGCACTG" 0.682139913941007
"ATGGGCGCAGTG" 0.562198610426781
"CCCGTCTAGCGC" 0.504993689064379
"GGGGCGAACCGT" 0.68431129287603
"TAGGGCGCTAGC" 0.479970373837696
"TCGATATCTGTC" 0.735715627454546
"TTCGTGGAGTCC" 0.590127653722559
"AAATTACCCGCC" 0.608039056205933
"ACATTGCGCTCC" 0.51031402707397
"ATCCTTAGCGAT" 0.625915810888904
"CTAAGGGATCGT" 0.560005407087407
"GAACTCCCCGGA" 0.437607928462232
"TGGCTCCCGGTG" 0.66386378310142
"CACACCATACTG" 0.723755041903758
"CCGCGTAACAAG" 0.694981653459815
"TCGAGGTGTTAA" 0.903673899031079
"AAATTACTAGAC" 0.678993228699017
"ACTGGTTGAGTA" 0.747140151240351
"CCCCCGATCTAG" 0.537476759776021
"CCTGCTATCCTA" 0.84970245141274
"AGCGAAAACAGT" 0.926406696856678
"CCTTTCCACTGC" 0.748492658104932
"CTCCCCCTATGA" 0.697893434571551
"TTCCGTGGCGTC" 0.568107407459611
"AGCACCTTACAT" 0.782351323327928
"CAGGCCTACACA" 0.784035833617012
"CATACTCTTCAC" 0.631179806620284
"CTCTCACGGCCG" 0.683931214768664
"GGGTCTATGCGC" 0.582288733534933
"GTGGCTTGAAAC" 0.699096041318762
"TCTCCGGTCAGA" 0.599394894904039
"TGACAAAGCTGG" 0.61484972479442
"AGTGCGTGCTCT" 0.686261474859498
"CCCGCGAGACCG" 0.401528239184581
"CTAGGAAAAACT" 0.574644084059619
"TTCTAATCGGAA" 0.584426362833235
"TTTCATCATACG" 0.693625869593922
"ACATTGCCTTTC" 0.701994128400599
"CTCCTCACCGAG" 0.75878985552961
"CTTGATCGGATG" 0.758656895831718
"CTTTAGCCTCGA" 0.584005830063798
"GATACGAAACCA" 0.795964961381693
"GTACTCGTTATG" 0.537557524606564
"TATAAGCAGAAT" 0.914424281441577
"AAAACTGAACCA" 0.510694294700323
"ACGCCCACAATT" 0.591781273734772
"TTATAAACTTAA" 0.874498491523501
"CCAGCTGTCGAC" 0.63999385425693
"GACAGAGGGACT" 0.871397488872973
"GCCATGATTGCG" 0.494019292197647
"GGAATCTCGGGA" 0.950661841996349
"GGGTATACAACT" 0.785572028036
"GTTCTTGACTAT" 0.860907717526481
"TAGATACAAGTC" 0.500874997973015
"CGGTTCAACTCC" 0.579928698486896
"GGAGGTCGCTGG" 0.607244821113179
"GTTTAAGGAGTG" 0.678411853931345
"AGCCGTAGTCAT" 0.703444152745989
"CCCTCGGCCAGT" 0.782742421923634
"GCGGTCCGATTG" 0.644341516720909
"GCTGATGATCTT" 0.798926667140925
"GTCTCGGGCTAC" 0.786505054761218
"GTGGGGGACCCC" 0.724001721362701
"TACGTAGTCTCA" 0.991069721569658
"TCTGGGACAGTT" 0.789835247934707
"AGAGACGTGCGC" 0.698436463361536
"CTTCTCGTACGG" 0.715819484720341
"TACGGATACAAG" 0.922154920860638
"AACCATCTTGAC" 0.7864182368346
"ATCAAGCCGAAT" 0.781446484198118
"TGCCGAGCATTC" 0.591717224596001
"CGTGACCCCAAG" 0.638978191540086
"GGCGGGGTGCCA" 0.635434867330806
"TAACATATAAGG" 0.953538933861082
"TGAAAGATCACC" 0.528769402700175
"TGCGCGCCAACA" 0.791136391257154
"GGCCTACGCGTC" 0.825884463173489
"GGGTTCAAGATG" 0.615931928510411
"GTAGCTTGCCTG" 0.499561327487849
"TAGATCTCTGGT" 0.623686129117128
"TCAGATACTGCG" 0.719149822298912
"AATACGTAACTC" 0.576405657739881
"ATCGTCATTCGG" 0.813375362185352
"CATTCATGTGCT" 0.688419611995281
"CATTTACTGAGA" 0.647253991800106
"CTTTGGTCGAAG" 0.905934302276857
"GACCAGAGCACA" 0.527267866380484
"GGAAGTGCCCAC" 0.762099786592226
"TTTCGTAGTGCG" 0.733486145064878
"ACACGATGAGAT" 0.718534883370159
"AGATAGCTCTGA" 0.60959731289278
"AGTCCTGATCGA" 0.400280133446647
"CAACTTTAGCAC" 0.688705745432463
"CAATGAGGTTAA" 0.549866718278544
"GACCCGAAAAGT" 0.594386685153643
"GCAGACCTCATT" 0.755415225970335
"AATCGAGTGTCG" 0.719520891391797
"AGAAAGCGCGGT" 0.664184124084206
"AGGAAGCGGAAC" 0.55789198865075
"GCCGCGGACTCG" 0.795565201793564
"AGGGGAAGTTAT" 0.987359061356817
"CGTCGACAGCCA" 0.607551780141953
"CTGAGTGCGGCT" 0.573169111049522
"CTGTAGTGATCA" 0.661456927833529
"TAACAGCTCATC" 0.670519064159414
"TCGGCCTAAATT" 0.741477652147499
"AAGAATTACCAG" 0.696488410720127
"GGTCAGTTCCAT" 0.664736856039979
"TCGTTAGAGCGG" 0.811799111680795
"TTCTTTTATCCA" 0.591274605731399
"ACATGCCGGCAA" 0.648409196282916
"AGTTTTGTTGCC" 0.643725371644242
"ATTTCTCAACTC" 0.715721515105422
"CCTATATTGCAA" 0.622808129263036
"CGCTCATGATAA" 0.852348652431896
"CTAATCCGAACA" 0.581254724468707
"GATACCTTGGCG" 0.767594183738134
"CGCGCACGGTCG" 0.558694635391404
"CGTCCCACTGTA" 0.577868811262432
"AACGATCCAAGG" 0.859276994533115
"CAAGCGTCTTCG" 0.748465303735953
"CGAGAAAAGAAA" 0.619287892789187
"CTTTGGCTCGTG" 0.895270912633507
"GGGCATTTTCGT" 0.487923809743976
"TTAGAAGTTACT" 0.909078646334397
"CCCTGGAGTAAG" 0.646345215356862
"CGGTGCACTACA" 0.528913143871093
"GAAGCGAGTTCG" 0.803720459841864
"GCCTTGCACAGC" 0.509631495089558
"TCGCGAACGCTT" 0.849322622759283
"TCTGGCCTCCTT" 0.772051521067859
"CGTCGGTCAACC" 0.520818668004948
"GCAGGATTCGGG" 0.841940009925646
"TCCTAAAAGAGC" 0.786720241517409
"TTGATCCCCTGA" 0.665429881584178
"AAGCTCCAGCCG" 0.553019100724887
"CACAGCCCACCA" 0.739415144251523
"GATGTACCGCTA" 0.687518780722252
"GTGACACCATTC" 0.623660595742661
"CCCGCCCGAAGA" 0.693873194984459
"GGACCACATTAT" 0.578547795888115
"TCCCTGAGAGCG" 0.785235814176961
"TCTATTGTGTGA" 0.718736752609676
"TCTGTACTGAAT" 0.814894984733934
"TGTTCATCCTTC" 0.72132569137382
"ACGTGCTCACCC" 0.288778034984774
"ATGCTGAACCAG" 0.53431800671182
"CATCAAGCCTGT" 0.962878092499769
"CCGATGGCATTA" 0.796714140373349
"GCGTTAAGACGG" 0.647340879103017
"TAAGCGATTCGT" 0.601307192194241
"TTAAAAAAGCCC" 0.841387950872343
"CAGGCGCAAGGC" 0.645737986922188
"CCGTGGTCGAAC" 0.65717827092779
"GACTTTTATTTG" 0.697422013505216
"GTATGCGTGGGA" 0.672113196235778
"TTGCTCTTTCTA" 0.650522008505982
"AAATGGTAGCGC" 0.728374589031037
"AGGGGATGCTCC" 0.532700717241207
"CTACAACGAGGA" 0.613501508319606
"CTGGGGGGACTG" 0.544297632235951
"GTGGTATACTAG" 0.909002705414175
"TCACGCTGGACA" 0.809995964236524
"TGAGGCTTCGAA" 0.673382108828998
"AAAAGCACTTTG" 0.64339354571151
"ATCTAGATCAGA" 0.786052459634773
"CACAATGTGTGC" 0.664071472912377
"CAGAGTTGGGGC" 0.581973411894267
"CCGAGCCACTTG" 0.817786722039331
"CTGTTAATGACT" 0.95867484622151
"TCAGTCCATAGC" 0.643022760493696
"TCCGAAACTCGA" 0.646608583018359
"AATATAAAACAG" 0.764232932205874
"ATATATACTTAG" 0.563324634535865
"CTTTAGTGCACG" 0.555773333520605
"TAGTCGACCTGA" 0.593812840372843
"AAACTGGTCAAT" 0.646033705203985
"AAGGCGTGAGCG" 0.627591907933615
"ATGCCGACGCAA" 0.642180701498944
"ATGTGACATCTA" 0.714795707712022
"GGTCAACTTAAA" 0.860841310381981
"TCTCCCACTGGG" 0.691943149802745
"TGAAAATCCGTC" 0.884906063102226
"ACATTTTTCAAC" 0.899420363926816
"CCGAGTCGAAAC" 0.594487956212549
"GAGCTGTAGGAT" 0.572019644488248
"GCGTAAGTCCGA" 0.616660980732325
"TAACTCTCAACA" 0.443852303871415
"TAGGACGCGCTA" 0.557996542962226
"ATTTTGCCGGGG" 0.923165999409646
"GCGTAAACTAGT" 0.659050025149493
"GGAACTTCCACG" 0.722762399699633
"GGGAGGTTCTAT" 0.741584439826804
"TAGAGTATGTAG" 0.60898371764434
"AAGAGCCTGCGA" 0.649423555591085
"ATCGAACGCTAT" 0.656859556693044
"GCAGACGCCAGC" 0.524754022476863
"GCGTAGCAGGGT" 0.816718971776455
"TCCTTGCAACCC" 0.587694386817129
"TGATTGCTCATT" 0.734543441463516
"TTAGAGTCGACC" 0.749311438203097
"CAACAATCTCGC" 0.810544478114224
"CGTCAGCGCAAA" 0.420340512732217
"GTTGGTGCATGA" 0.697911312425049
"TCCCAGGTTAGC" 0.36582458688123
"AACATCGGCCGA" 0.502393911476312
"ACCTTGTGAACC" 0.597320237128145
"GCTAGAGGGTAG" 0.711196105759448
"GTTCCACGCTGG" 0.577071364536063
"AATGGTACCAAT" 0.885641333455454
"AGGACCCCGCAG" 0.758063863324173
"CCGGAACGGGCG" 0.565868144258054
"CGTTGTGAGTCT" 0.751996084637947
"TAGTAATCCTTG" 0.558390919710737
"TACGCGAACCAA" 0.856781712882402
"TGCTCCCACTCT" 0.522837179329849
"TTAGTGATTTAG" 0.82240886860341
"ATCGTCAGACAC" 0.656114026001139
"CACGGTCATTTC" 0.567858054432832
"CCAGTGATCTGG" 0.517813064301266
"CGCACATGATTC" 0.837711174273719
"CTATAGGGTTAC" 0.719175654812082
"GGGTAGTGCAAT" 0.609805984255354
"TATGCCCTGTGG" 0.746247431513377
"TGCCGGTAGTCC" 0.491711890351847
"AACTACTGGTGA" 0.600525683296843
"CAGATACAACCA" 0.840366990281204
"CCGATGAGCGTA" 0.696304823548131
"GAGACTGCCTTA" 0.796907999654282
"GTAAAATGCACA" 0.907365959849767
"TAAGATCCTGTC" 0.54138829695873
"ACCCGCACACCG" 0.743223706450462
"AGGAACTAGTAT" 0.639231368931904
"ATACGTACAGCA" 0.667120364695642
"CCGTCTCGCGGC" 0.655991785249952
"CCTGAGACAAGA" 0.433179741327043
"GACACCTTAAGT" 0.665230115576733
"TCCTATTATGCC" 0.656873243036733
"TCTGCACAGCGA" 0.618828889168386
"CATCGTTGTGAA" 0.815170548546941
"CGTCCGTCCTAG" 0.744591450685091
"GAGGACCAAGGG" 0.604128130401462
"GGACCCAAACTG" 0.552490924834085
"GGAGGGTTCACA" 0.392325683627207
"AGATATCGTGTC" 0.55082004554241
"CATAACGCTCCG" 0.885211099189795
"CTGTAACCATAG" 0.744449256985292
"CTTTACGCCTTA" 0.733977566851223
"TACACCGTTACG" 0.751216318903169
"TACCCCTAACTG" 0.874811401152901
"TGCCGGGTTAAA" 0.56235382550185
"ACATCTGTCGTG" 0.627449134635429
"CACGGTCATTCG" 0.811717854636599
"CCTGTCAACATT" 0.782774899214054
"CACCACGCGAAC" 0.591460877441901
"CCACTTCCTCTT" 0.696409964095569
"GCGTGACTCCGC" 0.711679940176844
"GTCTGTGTCTGA" 0.702614428772274
"GTTCCGAGTGAA" 0.925781100943695
"ACCTTTACGGGC" 0.529698625257372
"CAGTTAGGTAGT" 0.672314106468896
"CTTCCTTGGGTT" 0.612687470852061
"GTATCCGCTTTC" 0.480442894682387
"GTCAATCCTGGC" 0.862108860906175
"TAAGCGTCAATC" 0.616610341122286
"CTATGCCCTCGA" 0.667134042665211
"GCCTCCACTTTA" 0.697348221780316
"GGTTTTGCTCCA" 0.956394387357144
"GTCATCGCCACT" 0.628339759358448
"TAGAGTTACCCG" 0.656950857952523
"TCGATCGGCACA" 0.484865987113534
"CCACGAGTCGCC" 0.596653076795107
"CCTGCTATTACT" 0.770660902546773
"CGGCATCGTTGG" 0.74517902901341
"TGTCACTCGGTA" 0.841411093264918
"TTGGGATTTATG" 0.558737799045692
"TTTATACGATAC" 0.680328702953639
"AAGTATTGGCAA" 0.752915934963117
"AATGCCCTGTTA" 0.599626382905712
"CAGGGTAATGCT" 0.887419611012432
"CGTTCACAGTCC" 0.726106290742291
"GCACACGCATTT" 0.498002090300342
"GCTGATACTCGT" 0.749128355870083
"TTTCGTATCTTT" 0.953501435994118
"TATTGAATTAGG" 0.580719402499824
"TCGGTCACAATG" 0.675203349373576
"TGAATCCAGCTA" 0.569601842769166
"CAGCCACCTCGT" 0.600392524988389
"CGGCGCGGCACC" 0.776430489683494
"GCAAAAAGTATA" 0.582301930389158
"GCTTTGTTGATC" 0.544493797643816
"GGAGTTAGTTTC" 0.742279734517688
"TATCTGCGTCCG" 0.538461874914025
"TGAACTTACCCA" 0.604858254285473
"TGGGCCGGAACC" 0.553906485042654
"TTGAAGAAACTA" 0.594645927395372
"ACGTGTGGGGCG" 0.660082093227982
"AGGCGGCGCTGT" 0.716618108937339
"CGCCGCCGAGCC" 0.577033842335746
"CGGGAGGACGCC" 0.647865551255163
"CTACAGGCGCGG" 0.825445406247234
"GTTAGGATCTCT" 0.590971805686139
"TCTGTTCGTTAG" 0.561835645802463
"GCGCAATAGATG" 0.716841785248446
"GGAGTGTGTATT" 0.743277944990529
"AACGAGATAAGA" 0.577946851310664
"ACCATTTCCGGC" 0.65486651169207
"TGGCTTAATCGG" 0.410180954746105
"TTCACTATAGTG" 0.623525719288111
"TTCGCGAAGCGC" 0.67277953717985
"ACCCACAGTCGT" 0.440964553936888
"AGGCCCAAGGGN" 0.518384404784166
"AGTGGGTCATGC" 0.891172349317014
"ATCGTTCTCTGA" 0.977514924496289
"CAGTGGCAGTAG" 0.504519360552855
"CGCAGCAGATGC" 0.758905581586304
"AGATTACTCTAT" 0.998332278072164
"CCGCGCGTAGAA" 0.83054858867933
"GCACTGCGGGGG" 0.708687460808999
"GTGATCTATACT" 0.543077588641354
"TGTGAGTAGACA" 0.893431093395216
"AAGCATCTCTTG" 0.468459091045576
"AGTGTTTTTAGT" 0.708938018654522
"GGTTGAACTCAT" 0.500875962462053
"TGCGGTAAGTTC" 0.725833890438055
"TGTGGTTACCAA" 0.864042720474975
"CCCTCACCGGCG" 0.63105040230553
"CCTGATACAGCG" 0.612159460937051
"CGATATGTATAA" 0.578452293720537
"GGGGCCTCTCGT" 0.705609707542139
"GTGATCGGCAAA" 0.576595812911311
"TGCCGCCTGCCT" 0.742756983636538
"CACGCCGTACCC" 0.694548215329058
"GACACCGATCTG" 0.428976162555155
"GCTGTTGATCGC" 0.596655658387732
"TCGACCAGGCAG" 0.540357579368014
"TGTTGGCGGAAA" 0.809862682398054
"ACTAGCCCAGTC" 0.659598601107801
"ATCACTGTGCCG" 0.570552557158731
"CGCAGGGTGGAG" 0.701065453767984
"CTGGAAATTTTG" 0.675068546529058
"GGGCTCCACCCA" 0.577692220992508
"ACCCCTTTGTCC" 0.693692328311019
"ATAGTGTGAGTA" 0.580837810455047
"CGCACGCTCCAA" 0.867158187633184
"CGTCTCTGCTAT" 0.44067801032424
"TAGCAGTTTGGC" 0.608793423579454
"ACAGGAAACCGC" 0.772591506094776
"ATTCACGGTCGC" 0.543068465461387
"CCGGCTGCGTCC" 0.607085445571099
"CGAGACATTAGT" 0.720336563989621
"CTACATGCGCTA" 0.724381174230496
"GCAGTATAAAAC" 0.913007934747994
"TCATCTGTATGA" 0.647278100833698
"AAAGTGATACAA" 0.731142754290877
"AGCATAAGAATT" 0.919445908758203
"CACGTGCCCCAG" 0.621311987036274
"TATCGTAGCTTA" 0.809945490529317
"TTATTCGCTGGC" 0.643439134196429
"AATTTCCACATA" 0.771403673242045
"ATAGTACGTCCC" 0.783964185430184
"CTTGCCGTGCGG" 0.751881775134053
"GATATTAGGCGT" 0.468571837253293
"TATGCAGACCAC" 0.434448852989672
"AGCCTTATAGCC" 0.845480197812416
"AGGTGCCAAGTT" 0.677856832082744
"CCGCAGTTTGTA" 0.53327306250755
"CGACAGGGGGGT" 0.792094879393092
"TATGGCGAAACG" 0.739893360913172
"TCACAACGACAG" 0.197148679562061
"ACTCCTTCGGAC" 0.882053029638925
"GGGTAAACATCC" 0.671329060793611
"GGTTGACAGCGG" 0.566178226989142
"GTTAGATGCTTG" 0.809062542271612
"TGGATCGTCGAC" 0.547542897240826
"AATAATCTGGCT" 0.762368524249929
"CACCATTGCACC" 0.861595330609815
"CTATATGTCGTG" 0.707689441348462
"GAGTCTAATAGT" 0.535516706458104
"TAAGATACCAGT" 0.696893816760307
"TCCGACAGTGTA" 0.688210489547518
"ACTCTCGCCGCA" 0.629838119854223
"GCAAGACTCGAA" 0.584233914626709
"ACCAAATGATGA" 0.913853898143533
"ACGTGCATGCTG" 0.672151547196612
"ATGGGTGGGGAC" 0.673569508904737
"CACTAGCGCATC" 0.499125536908781
"CCTCGAGTGGCT" 0.793547568625539
"GTTATTAGAAAT" 0.766947523638841
"TTGTGCTTGCTC" 0.858076394818172
"AAGTTAGCTACA" 0.633710468726729
"ATATTTTGGACA" 0.720593321205745
"CTAAAAATCACG" 0.747158594991908
"CTTCGGAGCTTT" 0.725903340527421
"GACGGAAGATGG" 0.709214177181243
"TGTCTGCTCGAC" 0.746431231998382
"ATACCATCACAA" 0.750792948879975
"CTACGATCCTCC" 0.730160398811194
"TCAGACTTCAGA" 0.589118268524155
"AAGGTTTGACGG" 0.61546062052887
"CAATAAAGCATG" 0.328090602421864
"GGAATTAAAGTG" 0.671697759060099
"GGCATTGATAAA" 0.854036258029304
"GGTTATATACTC" 0.699137419710485
"TGTGACGGACAG" 0.575911010934744
"AAGTGTTGAACG" 0.711609970243449
"GAAATTGTAGGC" 0.935279809950391
"GGCGGACCGTGA" 0.869262825788289
"TTGCTCTTTCGG" 0.933103610517065
"ATGAACCGGAGC" 0.735087460049868
