# Supplementary material for: Well-TEMP-seq as a microwell-based strategy for massively parallel profiling of single-cell temporal RNA dynamics
Source: Nat Commun. 2023 Mar 7;14:1272. doi: 10.1038/s41467-023-36902-5 (PMC9992361; doi:10.1038/s41467-023-36902-5)
Supplement: Supplementary file 7 — Source data [file 41467_2023_36902_MOESM7_ESM.zip › Source Data/figure 3/fig3c/H0_alpha.txt]

"CTATACGATGAG" 0.762594910563145
"AGGAACTAGTAT" 0.738876652699155
"CATACCCGTGGC" 0.881225615069444
"AGTATCCATCAT" 0.790306820454564
"CAACATTGTCCC" 0.903862419724557
"AGCAACCGCCGA" 0.80033336542319
"TAACAGTGGATA" 0.755017397161897
"GAGCATCCTTAC" 0.528257387135643
"AGCTCGACAGTG" 0.806495900017602
"AGCTTCCATGCG" 0.677484733911317
"GCTTCTACATGG" 0.616055177759422
"ACTATCAACCGA" 0.684284748299633
"TTGGCAGAGTAT" 0.762231547999622
"TATGACCTGGAA" 0.794399398040561
"ATGCTTGTCTTG" 0.805155529319955
"AGCTGTCAGCCC" 0.794214698533387
"GTAGAAGTCGCC" 0.742258416622301
"ATAAGGAGCGGC" 0.762217941970786
"CTATGTCTGAAT" 0.826382523579253
"TTCCTATGTACG" 0.778083183959298
"TGAAGCTACTAT" 0.77865156765382
"GTTGTAGGTATG" 0.541540569466238
"ACACAGGTAGGC" 0.750730568205922
"CATACTGCATCT" 0.785083726176076
"GGAAGCCGATCC" 0.666164752218227
"CCTCATCATGGG" 0.774878568916802
"TTGGAACCGCGA" 0.768724994013054
"TAATATACCGGA" 0.863372340013236
"AAAGCGGTGATA" 0.691042920694658
"GCGTGGACACCC" 0.811526131926942
"TCGACTTCCATG" 0.896183593473636
"TTTAAGTTGTTA" 0.826869132462948
"CCTAGCGCCTCA" 0.794334523543937
"TCGGCAACCCGG" 0.804867154678122
"GCCGCTACATGC" 0.825687911830388
"GACATCAAGCAG" 0.679802571117623
"TGAGCGACTCGC" 0.812271911530896
"TTCCAAAAGTAA" 0.759694247830389
"GAGTCAACCGTT" 0.644965546491041
"TTGTCGCGTTCA" 0.737731465075702
"GATCCAGGCTAT" 0.840596633610375
"TAAACATCGGAT" 0.731852871716451
"ATAATATGTGCA" 0.740904700667335
"GCCATTGGAATG" 0.848450244358541
"TGTCAACGGCTG" 0.866436968501482
"CGCGTCGCGGCG" 0.89942201612796
"AATTAACAGAGC" 0.720845836962199
"ATCAATAATGTA" 0.788444002327704
"GGGAAAGTACCA" 0.719873747006549
"ATGCTTCATGCA" 0.669544545345146
"CAGTGCATCGCT" 0.736222700438439
"TATCAAGTGTGT" 0.847959905165105
"TCTTTTCTTTAT" 0.870417039245642
"GCATCCACTGCG" 0.74423843028454
"ACTAGGGATAAA" 0.812837600827461
"CTAACATCCTCA" 0.95355493405432
"GCTCTCACCCAG" 0.645305441773315
"TGTCAAGGCGCA" 0.659529393367401
"CGAGAATGCTAC" 0.806949674698416
"TTGTCGGTGACT" 0.703437014224515
"CGATCAGCCCAA" 0.682950660310922
"CCTGTCAACCGC" 0.67856671967277
"AGTAGCTCAAGT" 0.789567962878046
"TGTTCCAGTCAG" 0.552483305607024
"GTAGATGTCTGT" 0.850590982385373
"CAGCAACACGCT" 0.617721360269904
"TGCTGGCGGCAT" 0.656923893364216
"GCGCTTAGCATC" 0.900050232813571
"CTTCGCGGTCAA" 0.77885285836194
"TTTTATATATTT" 0.743257588900993
"CGATGACACCTT" 0.806865169558573
"AAACATTGGGCG" 0.804306360487846
"CTTCTTAACCGG" 0.896240125241555
"TAGACAGCTGCT" 0.857976776202751
"ACATTTTAACGT" 0.752658354563268
"AGTCAGAAACGA" 0.423952269648769
"GGGAGATTTGAT" 0.789169097781996
"TTAGAAAGAGCC" 0.723877173467488
"ATCCCTTTGCGG" 0.747257314767974
"GGTTTGCCCTCC" 0.748996988385945
"ATCGAGCAATAC" 0.758845814368738
"AGTTGCGGATTG" 0.79714419428389
"CTCCAATGGTAG" 0.723466591135555
"GACCAACGTACA" 0.809500745326223
"TATTTCCGGGGA" 0.929346139313437
"TGTAGTATACCG" 0.78398273029372
"TCGACGGACACA" 0.609273419655064
"GGAATGCGATCT" 0.771536550742253
"GTTACGCTTTCA" 0.702995822670213
"AGTTAGCTTCTG" 0.823584576283515
"TCGTAAAAGGTC" 0.799775328741828
"ACGTAATTATTG" 0.656895163706342
"GCGACGCTCGCG" 0.567292106370136
"TATGCTCCATCC" 0.809907788803817
"CATGAGCAACTT" 0.801416207792222
"AGATTAAAATAT" 0.781610494873346
"GGGAAAACTCTA" 0.713208903111884
"AAAGAAATTGCG" 0.901517646860782
"GCGCGCGAACAC" 0.773435037778047
"AAACAGTAAGCA" 0.793653200061343
"GCGCCTAGACTC" 0.463086788683949
"AATCCGTTCATT" 0.71685688374537
"GGTAAAACTGCA" 0.804028629970767
"GGACCGGAGGTG" 0.776269385307599
"GCCGTTACCTTG" 0.913463053714899
"GGCAATGAGGCC" 0.687760266398564
"AATCAGTATTGC" 0.836151266953072
"GATGACGAGAGG" 0.630819094593546
"GGTGGGGTCACC" 0.770866897983641
"GAGCCTATCTGA" 0.770434588061145
"TCGAGCCCATTG" 0.752291712531104
"CTTTTTTCTGGA" 0.826379815530265
"ATGGGTTCTGCT" 0.702940300511226
"GGTATGGACCCC" 0.720416823588114
"CCCGTGATAATA" 0.785364114311085
"CCGTGAAATCCC" 0.66978645105131
"AGTCCAACTACA" 0.807705133855669
"CGGCAGGCGGAC" 0.710969173534797
"CTGGACCCTAGG" 0.701647058056445
"ATAATTTCGTGT" 0.782444159911712
"GGAAACCTCTTA" 0.69939503576576
"CAGCACTTTCCG" 0.660978895449672
"AGGAGTGCCGAG" 0.759493013077626
"CCGATGTCAACC" 0.6514900497154
"CAATGCCCGCGC" 0.737042598689886
"TTGGCGGGTTAT" 0.633031382102022
"AATAGTGAACAA" 0.727937878274559
"TATGGATACAAC" 0.763577729863438
"GGGTAACTGATC" 0.646300032634643
"TCATCAGACGCA" 0.866880273622589
"GTTGCTAAACGG" 0.747791109898167
"GTTCTCAGTTCT" 0.830477910655454
"CCGTCTCGTACA" 0.792155344754891
"ACAAGAGTGAAT" 0.899985907152096
"GTCAAATCATTT" 0.77260716543886
"ATAGCACCTATG" 0.851059848036866
"GCAGCGACCTAT" 0.815041023599521
"GGACCGTTTTCA" 0.989340498705263
"CGAAAGGAAGAC" 0.848966688848118
"GGCGACACAGCT" 0.748167706227975
"TTGGTGCGCTAA" 0.796031098987272
"CGAGTGGCGGGA" 0.851219571592674
"GTAATGACCAGC" 0.88677517486642
"TTGGTGACGCGT" 0.873723015863186
"AAGGCCGCAAGG" 0.788324440141302
"CGAACCATTTGG" 0.79891847584638
"TGAGCCAGGAGT" 0.824810050537193
"CCTCATCCTGGC" 0.71633142883644
"CACGGCTATTAT" 0.826277680713115
"CTGGCACACGAG" 0.77776286968976
"AATACAACTTGC" 0.939967174166693
"GGGTTGAGGTTT" 0.826267957199665
"CTCCTCACAGGC" 0.653498866851571
"ATTGAGGTCCTC" 0.615844928399838
"TCCGGCTCCTTA" 0.789591704322818
"TGTAGGCCCGCA" 0.730056266569505
"CTTATAAAGAAT" 0.613358861545893
"ATCACCCTTACT" 0.548303985533191
"GGACCTGAACGA" 0.63338867567082
"GTCTATAGGCAT" 0.642705330322279
"GTGAAAGTATAC" 0.851600742860952
"TCTTACTAGGAC" 0.779983814115319
"TGAAAGGTTGAC" 0.709050407316706
"ATTTAACTCCAA" 0.810970171341157
"TGAACCCTTATA" 0.800863565975043
"AGCCAGGTGGCG" 0.760934229011807
"CGGATACGTGTG" 0.71681562025536
"CACACGTTTCAA" 0.764415863189959
"CCTTCAACCGTT" 0.712983089067793
"CTTCGTAATTCT" 0.71493924238308
"GTCATGAATTAT" 0.732445300372594
"GCGCTTGACAGA" 0.646072869339106
"CAGGTCCAGAAG" 0.854577135786421
"GGACCAATGACC" 0.86466553701743
"TGAGATGCCTGA" 0.821913068656362
"TGGTACAGCTCT" 0.635938045438352
"GAATCGCGCTCG" 0.710560734202024
"AAACACGTGTTA" 0.843129722505487
"CGACAAACTCTG" 0.838348186826205
"CTTTTCATCCCC" 0.620954781006804
"ACGAGCTAATGT" 0.797344310656815
"CTGGTGGTCCGT" 0.667997708704583
"ACCATTCGGTTC" 0.796475198491638
"AGTTGTGTTACT" 0.755678076488298
"CCGTACAAGCTA" 0.700816051744821
"GCCGTTCCTTCA" 0.834936838908495
"TAGATTTAAATT" 0.661285800152119
"CCAACCCCGGAC" 0.438274333425692
"CAAGCCCCGACG" 0.664884681217273
"AGTTCATCTGGC" 0.758827577811471
"CGAATATGACGC" 0.628772897487277
"CTGTGGAGACCA" 0.837926767891595
"CACCCCTGTACT" 0.738697037159876
"CAGTCCCCATGT" 0.721371896798503
"CGTTTGCGTTTT" 0.820096402435272
"TCGAGGACTACT" 0.726561690016406
"TCCCCGCCCCCA" 0.601491552051822
"TTATTTGAGTGT" 0.763854610626337
"TAAACACTATCC" 0.952752583679669
"TGACGCAGCCTG" 0.702186115586265
"TACCCTATTACG" 0.693005027373566
"ACGTTTTCACAT" 0.465696643994202
"AGCGACGTACTC" 0.845530299093732
"AATTATTTGACA" 0.841278051076452
"ATAGGCACACGA" 0.823273918259292
"GCTAAGTGTCGC" 0.747180839501931
"TAATGATACCTC" 0.71419990883158
"AGCTTGTGCTAG" 0.814672887386628
"ATCTGACAGTAG" 0.790708870286319
"CGGGTCAACTGG" 0.792571472555328
"GAAAGGTCGTAC" 0.54043011645627
"TCTTTAAGCAGC" 0.802467712539957
"AGCTTGCAAAAA" 0.512819899460707
"CGGTTTGGCCTT" 0.883965367224741
"ATGGGAACTGCG" 0.929105263342599
"GAGTACGATCCC" 0.618589970295904
"AAAGGCCACCGC" 0.731551354577359
"CAATCTCCTTCA" 0.608191188591211
"CTTATTAGTTCG" 0.763498689882251
"ATGCCCACGCGC" 0.844439450640784
"CCCACATAAGGG" 0.747378633939969
"TCGGCCCCCCCG" 0.836094721184969
"CTGTGCAGATCG" 0.68038229285418
"AACGTTGTTCAG" 0.805847627936765
"CTTCCAACTAAT" 0.576765246793861
"TCTCAAGTTGGA" 0.880115526079999
"ATAAGGACCACT" 0.694878939226559
"CTTGGCCGTTGC" 0.552769699487717
"ACAGCCATGAGT" 0.73841043866864
"AGATACTATGGA" 0.849034118624141
"GCGAACATGTAG" 0.548953997264594
"CCAAATCATCGT" 0.836195941186424
"TTGTCAGTGAAC" 0.789651732622855
"TGCACATTTAAC" 0.729925260551564
"GACTTAGGGCCC" 0.842880377282605
"TCTGGGAGGTAA" 0.72008183417758
"TTATTTGGAAGA" 0.823541422735697
"TAAGGGTTGCTT" 0.53802577687612
"CCGTATAATACC" 0.745087450970716
"GCGAAGATTGAA" 0.550345798884902
"CAAGGGGTAACA" 0.856762167809855
"GGTAATGGTGAC" 0.762914961377825
"TCGGATTATACT" 0.73135340927161
"CTTAAGCTCAAC" 0.851376409422491
"CGCAAAGCCGGG" 0.724853705338474
"GAGGTGAAGTGC" 0.761391574363998
"ATGCGATTGTCA" 0.763257322037522
"TAACACAAAAAT" 0.771333161218668
"GAGAGAGTGAAC" 0.732454390775835
"TCTGACCTTATG" 0.803862786394045
"GGGTTCCCAACT" 0.68122932258849
"CCCCTTAAACCT" 0.759249718045362
"GCCTATAGCTTC" 0.75296097770944
"TATTGGAACAAC" 0.708361013173891
"GTCACTATTAAC" 0.805159717153639
"CTTTATATATCC" 0.613849109327533
"TATCAGGTGACT" 0.563393095149119
"GGCAATCCCAGG" 0.740704482354371
"CACCGCTGTTAA" 0.66429748293873
"AAATACGGCAGA" 0.955622190042224
"AGTTATAGTTAG" 0.542660793738311
"TGACTTACGTAA" 0.855129279800997
"TACGTTTGGCTT" 0.784693936812206
"GCGCTGGTTGAG" 0.60950730575607
"AGTCGCCCGCAC" 0.915064706081405
"CTTAAATCAGGG" 0.659493684827739
"GGCTAGCATACA" 0.757431547945092
"TAGTTCTAGCCA" 0.732558132948244
"CCCCGAGTTTTA" 0.61174344318188
"AGCTCTCGCCAG" 0.980482938131663
"CCCGTCAGTTTT" 0.778778788665744
"CTATTTTTACCA" 0.794695530972555
"CGTATCCCGCGA" 0.698933807650076
"ATACACATTAAG" 0.842629410051192
"ATAAACTATTAT" 0.754346441720152
"CGGAGGGTAACT" 0.694853556265903
"CAACATGGTCGT" 0.60580566291278
"CAAGATATCACG" 0.700788194347951
"AGACTCGATGGA" 0.707369431552354
"TTCGCATGTACA" 0.665505241968923
"CATACCGTAAGG" 0.793788268962553
"TGTTGTGAGTTT" 0.685961716074608
"TCCTAACGAAGG" 0.703742430844828
"GAACCACCCTGT" 0.836653277601467
"GGGAACAGGTCA" 0.63753585006277
"TATGCTTTCCTG" 0.856687664333976
"CAGCGATTGTAG" 0.928072533571304
"CAAGCTAGCGAC" 0.756482993086776
"TCATACTCAGTG" 0.649391343707476
"TTGAGAGCAGTC" 0.83418078678295
"AGAATGACTGAA" 0.799636394662717
"CATGGTGTGTAG" 0.529603150826937
"CGCATGCAGGAA" 0.767157637786701
"GAACAGACGTCA" 0.820214635946608
"TCTTCAACGTAC" 0.891968878087651
"CGATTAAATGTT" 0.593377681142382
"GATTCGAAGTGC" 0.660952079991352
"AGCCGGAGGTAC" 0.714622401918145
"ATATTCATTGAA" 0.936667593184623
"GATATAGGTGTT" 0.689978826809866
"ATGCAGCAACAG" 0.787717570057507
"GACAGGTGGGAA" 0.942104671214481
"GCCAGTGCTAAG" 0.742956364755079
"AGACTCTCGTGC" 0.792661902854873
"AGTGTTTGTTTG" 0.79680808772294
"AGAATAAATCCT" 0.875406297348821
"GTCCGTTGGAGA" 0.662195069075984
"CAAAGAAGTCGG" 0.795414743223558
"TTGTAAATGGTT" 0.687778403300173
"TGGAAGGGCATG" 0.73972197589049
"CATCCTCAATTG" 0.695773500409589
"GCTTTGAACTTG" 0.943459634682833
"TAGTGGCTATAT" 0.773196376112562
"AATCATGCTAAC" 0.682700023656026
"GTCTTTGCTAAT" 0.919865841126493
"ACAGTAATATAA" 0.6910243180886
"AATGAAGAACAA" 0.832698989450007
"TCGTTTAGCACC" 0.739637454519404
"AAGTGATGTGTA" 0.811440631703048
"GGCATTATTTAG" 0.662808191536766
"ACTAGCCAGCGT" 0.804579984289588
"GTCTGTGGGACC" 0.749778237361493
"CGTTCACGGCTA" 0.693801939995197
"CGCGTAGGATCA" 0.647024951899453
"ATCAGACACGAA" 0.529631464551821
"GGCTACTTCTGA" 0.726287471041347
"CTATCACTTGAC" 0.635096540813192
"AGCGGCTCTATC" 0.421387813616343
"GTATTCTTATTA" 0.733242010279949
"GGCAGAGTCAGC" 0.905079615435802
"TCTGGTACAAAT" 0.730369794473572
"AGCCACAAGGGA" 0.650858075851864
"ACCGTCAAAAAG" 0.685383806722007
"GATAGCGGGTGT" 0.65753004820409
"CCCCCTTCAGAA" 0.834285531877869
"CGTAAACATGAA" 0.696576315597519
"TGGTGAGGGCTC" 0.845295022025183
"ACAATGGGAGCG" 0.792877384236946
"GCTGAGGGAAGC" 0.697180627628772
"TAACATAGCGAC" 0.706621071553059
"ATCTAACTTCTG" 0.808968185025427
"ATCCTCACTGAT" 0.757058122106412
"CGCATAGAGGTT" 0.791852185488969
"CAGTGGCAGTTC" 0.868660799634231
"CCGCTATTCCCG" 0.650605539542307
"AGAGACAGCATA" 0.638507546307495
"TTAGAATGCTAG" 0.61027196908399
"GTCGCGTCGCCC" 0.683236685879529
"GCAGATACATCA" 0.755796902224888
"CGTAACACTTCA" 0.702515994778848
"CTCCATTCAACT" 0.650197560749991
"AGAAGGTAGAGG" 0.568815791249707
"CTATTAGGTCTA" 0.851366031846171
"GAAGATTAGACA" 0.718913393064229
"TCGCCGGTTTAA" 0.685008418213789
"GCTATTCACCCT" 0.621946024783873
"GGTATCTGCCCG" 0.629879734255813
"AGGTATCACGTT" 0.644171616080346
"TAGAGGGTCCCA" 0.77300845140708
"TGTCCGCCCTGG" 0.722047422969531
"GTCGTTCGGTAA" 0.768511343009445
"TCTTGTTCAGAG" 0.587342705668804
"TGCTACTCTTTT" 0.880932407828855
"CGGGGCAAGCTG" 0.568997306807991
"CTGTGGAAAAAA" 0.727603726573352
"CATCCTATCCAC" 0.740612650071547
"AGTACGATGTCC" 0.700812582103975
"GTATACTAAAAG" 0.715561137429442
"CTTTTATTCTTC" 0.844290560969349
"CTGACGAAAAGT" 0.731485667637033
"ACAACTACGCGT" 0.822826600034352
"TGAATTCGCATT" 0.752609180081961
"TATATCGTTGAA" 0.767293494400221
"GAGGGCCTATAG" 0.825730994442692
"CCGACGAATCCC" 0.787422458858754
"GTAACCACGAGA" 0.536462817091346
"TAGTTCTACCTA" 0.803239322626552
"CGGCTACAGCCA" 0.660395562632823
"ATAGCGTCTCCA" 0.464191213902146
"CACAGGCTGCAT" 0.589981196456496
"GTTTAATGAACC" 0.76229582840571
"TACTAGCCAGTA" 0.708981611384133
"AGATGCTAATAA" 0.915717215042794
"GGCGCCATAACT" 0.773145913208016
"AAGGTTACAGGA" 0.943767282704828
"TAGTCTGGATCA" 0.82104014882916
"CCAGGAGTACAT" 0.785569052330019
"AAAGAAATAGGA" 0.87848167483899
"CATATGCAGGAT" 0.62523369236871
"TCCAGATTTGAT" 0.634729134883588
"CGGTTGCCGCCA" 0.819596633374153
"CGCATGTGTTCC" 0.570642114739817
"CTGGATCCGATA" 0.917818822327257
"GCGTTCAAAATC" 0.919071940785874
"AATCGGGATAAT" 0.864746017226446
"CGCTGGTCCGGT" 0.731581028468056
"TATACAAGAACA" 0.725154565046794
"GGATTGCCATAT" 0.829506834919792
"ACCTAACTCTAA" 0.743914951998421
"CTCATCAAGGGG" 0.639724243945983
"GCATGATTCATG" 0.97902256233083
"ATACTACAGAAA" 0.700000052031195
"GATGCTCCGAAA" 0.536758252496759
"GAGGGTTAGTCT" 0.906887757539689
"TCATCGTGTAAA" 0.738130686113552
"CCTATGCGGAAG" 0.403352265272962
"TTGATATCAAGC" 0.598304480011529
"TTGCTATACGCA" 0.76760901305041
"TGGTCGCCCAAG" 0.689524438126937
"CTAAGAATTCCA" 0.585466236183964
"TTGAAAACTCCA" 0.537050860773647
"TGAAACAATGAA" 0.919357800385355
"GTAAGATGGTAG" 0.636222165058985
"TCCGCAAAGAAA" 0.69720908205501
"ATTTCTGTCTGC" 0.644549270110744
"GACTCCCTCTAA" 0.715685597506755
"GTGTCCGGGCTC" 0.615006665258781
"TCCTGTATCTTG" 0.648887531987371
"CGTTCATGTGAC" 0.770421105867062
"GTGTGCGAATCA" 0.581878380828873
"TATCATCCGTAG" 0.666473369351654
"TGTTCGAGTCAT" 0.531242257427222
"GGTATTCGCTCT" 0.69984442976501
"TGCTATCGTCGT" 0.835036081614119
"GGTGTATCTGGC" 0.641535732737001
"GTCCCGGTCCGG" 0.394194905849003
"CACCCGGGGTAC" 0.692256586140643
"CCTTCAGACATC" 0.813108542822204
"TCAACTTGTGCT" 0.787923418604421
"GTGGGGTATCAA" 0.667604345482379
"ACTCCGCTCTTC" 0.685674852294477
"TACCGAAGACAC" 0.804067297567721
"TAGCGATGACAC" 0.685146068786318
"TTTTTCTCAGAT" 0.672440223588879
"GTTTCGAGCCCG" 0.838735653022265
"TGCCTTACAAGA" 0.565624685439876
"GTGCTTATGTGA" 0.714050460960726
"AAAAATACTGAG" 0.844103578576765
"CAGGCCGTACCT" 0.891403547573772
"TGGCCCTAGGTC" 0.830097497220495
"AACAAATGGAGA" 0.547804803567269
"CGTACTTCACTG" 0.589383592352488
"CTGCTCATGTCT" 0.866753274428484
"AAGTGCTTGACT" 0.568350498568156
"TTGCATTCCGCC" 0.939639856141427
"GTCCCCCGGAGG" 0.853264262921337
"CTCGTAAAATAC" 0.517979222616684
"GGACGACTATAT" 0.788730107538967
"GGGGTGCAAAAT" 0.806969906892053
"TCTGGCGCTCGA" 0.967279103973771
"TGTTGGCCCCAT" 0.640219829164907
"AGGGACCCCGCT" 0.691276975293195
"TGAACAAGCAGC" 0.623571543079361
"GTAAGAACCGAG" 0.660709102136198
"AAATGCCAGTAC" 0.709091841493595
"AAACTGTCTACA" 0.679809106289846
"GTTGCCGCAATC" 0.799870920633138
"CACGGGGAGGCG" 0.685352027277784
"GATTCGTCTTTT" 0.711018570467798
"CGGTGGGACTCG" 0.876036237414108
"AATGATTGCAGC" 0.520156318170996
"TAAGAGCTTCAT" 0.849967446099475
"CCGCTGGGCATA" 0.744209869458785
"ATAATAATTTTC" 0.578214286458888
"ACGGGTCCGATT" 0.824933361240204
"ACCCTAACTTGG" 0.648344237918799
"AATCTCATGACA" 0.758787144688591
"CCCAAAGCGGGG" 0.655479571922712
"GTCAAAGCTATA" 0.693918599383866
"GAGCCCACGCCC" 0.725700851949469
"CATGTTTAGCAC" 0.812515927383195
"GTTCCTAGACCA" 0.753764613903008
"ACACTTAGTTTA" 0.842445394720441
"GGCGATTATTGT" 0.7071680498199
"TTCATGGCTCCT" 0.833519017639337
"CGGAGTATATTT" 0.607214575848132
"GAGCACAGGGAA" 0.666632472192434
"TTCTCCATCGCG" 0.665453043063753
"GTATTGCCGGAC" 0.997793016896895
"GACTTTAACGAA" 0.767414423351193
"ACTGCGGCAACG" 0.773753111337797
"CCTGTAGAAGGT" 0.78608881899035
"GCAGAGCCTCTA" 0.70495631586846
"CCTGTGCCAGCT" 0.962548680869833
"GATAACACTGTT" 0.742464499615596
"GTGAGGCGGCGG" 0.642860534208532
"AACTCTTACCGA" 0.744511830646844
"ATAAACTCGCAC" 0.730614776853435
"TAGCTGCGTTAG" 0.730371410514914
"GCACGACGGCGA" 0.834367670666165
"TAATCGCCTTGG" 0.581174740902292
"TTAGACAACCAC" 0.245159677379108
"ACAGGCGCTGCC" 0.57224115277831
"GCTAATGCTACC" 0.685393171733749
"ACACAGGGTCCA" 0.873361108882802
"CTCAGTTAGGCT" 0.651753762449692
"GCCATCTTCCCA" 0.622637890717078
"TTAGAGTTCAAG" 0.93887940737929
"TTATGCCTTGAA" 0.922840574369907
"GACCGTCGCGGT" 0.722129828635361
"GCCAAGTACAGA" 0.873923071250365
"GCAAGACGTAGA" 0.63769011042218
"GCCGATGCATAT" 0.573538502204795
"GAATAAAGCGCC" 0.781135244225993
"CAGTGACGTACT" 0.539145252323797
"ACAGCTCCTCCG" 0.903842557580199
"GGTTCGGTCGTC" 0.675085442707075
"GAGTTCGGTGTT" 0.912260001729853
"TGATCCAGTTGA" 0.602674563393965
"CTGCGTCTATAG" 0.560458733970787
"CGTCTCACAGGT" 0.763284933217999
"GTGCATACGCGA" 0.640977832522206
"TAACCCGCTCTC" 0.754460238492048
"CAAGATTGACAG" 0.777214478998279
"CTAACGGAACAT" 0.465477780314372
"TTAGCATTCAAC" 0.814177661660978
"GGCTACCTGAGT" 0.716521085774767
"GGGGGCCTCAAG" 0.677718303720857
"TCTATGCAGCAG" 0.766350476435467
"TCATGACAACTT" 0.766936239670063
"ACTTATTCGTGT" 0.969507099276389
"CTATAAGTAACT" 0.898674817158661
"GCAACCCTGCAA" 0.768887145973196
"TCCTTAACATCA" 0.856066621143025
"CAAAGTCGGTAA" 0.768607979953258
"TACAAAGTATAC" 0.646382085479474
"CGTTAGTATTGA" 0.716275475215248
"GCGATGAGGGCC" 0.763163995270398
"CCATAGAAAAGA" 0.652339445834852
"GACTATAATACC" 0.742409559616321
"TCCCCTCATTCT" 0.723891468599485
"GGTCTGTATCAC" 0.857516724409188
"TAACAAGCAGCT" 0.684248434718404
"ATTCGTCTATAT" 0.752085765168471
"CGACGAGAAAGG" 0.860285067107348
"TTCATCCACTGC" 0.937699970858292
"GGCGAAAATCGC" 0.953647174718691
"ACTCATGCCTTA" 0.629311779445078
"GGACGGCGTTTG" 0.710698987789921
"CATTAACGAACG" 0.46574738658974
"TAACCACTATCG" 0.885332890499827
"AAAATGTAACCA" 0.741681218747294
"CGTCGTTCCTAT" 0.688821184267064
"CTATTCCATGGC" 0.632541333632516
"AATATCATCTCC" 0.664339572577028
"CTGAGGCTGAGT" 0.754710618091084
"CCACCCGAGGTC" 0.536449829269598
"GTGGTAGATTAC" 0.494826726465184
"CGCGAGTGCGCT" 0.759254130275899
"ACCACGTACCGT" 0.796840021434861
"CTCCGGATTCTA" 0.998453066958348
"TATCCCGGTTTT" 0.815358089575726
"CATCCGTAACCT" 0.749573457966925
"TGTACGCTATAA" 0.840958697907281
"GACCTATTTAAG" 0.74437649403075
"TGATGACTAGAT" 0.774274553046557
"CGTTTAAAAAGC" 0.610402853451686
"TGTTCGCGCCAA" 0.773698582824987
"TCTATTTGACAA" 0.854648300775916
"ACGTGGCGATTG" 0.750873587175947
"CGGCCGGATCGC" 0.86497800301121
"ACCTATTGGCTG" 0.748976490998305
"GGCACCGCGAAT" 0.665284221521266
"GACACAAGCTAA" 0.730032163527344
"AACTATTCCATG" 0.835575917461066
"GTAGGCAACTAG" 0.680909634712094
"GGGAATGGACCT" 0.653286022359961
"GCTGAGTAGACT" 0.606927536254068
"AGAAAGACCAAC" 0.821909455597293
"TTTTGTGATCCG" 0.445563636710082
"CCGATCTCACCC" 0.740765021007443
"ATTTACCCTATC" 0.678827035759838
"GTCTCGAGACAC" 0.707346151663811
"GATCCCTCTACG" 0.712575928535249
"GCGGTTCATAGC" 0.715854955914827
"CGGTTGCTCATC" 0.865324178949727
"CTCTACAACCAT" 0.469903804155737
"ACTTCTCGAACG" 0.794847754562459
"TCCCACTGCCGT" 0.79943877930806
"GTCTGGGAAGTC" 0.82949638027446
"GTCCCCCTAAAT" 0.797975819702341
"CGTTGTGATGCG" 0.888852595966586
"CTAACATCACAG" 0.911145950745064
"CTTCGCTCCAAA" 0.691639297957009
"GTAGCGCAAGAA" 0.880598949326855
"CGGGAGCTGTTC" 0.978402859793491
"GATCGCGGTCAA" 0.741001476322549
"TATAGCCTATTC" 0.696464838254917
"AGGTTCTGACTT" 0.730848614361291
"TTTCATGTCAGA" 0.671836028876019
"CTTTAAATGTGG" 0.712681611083439
"TTTACCTCTTAT" 0.715082234822893
"ACAAGGAGTCCC" 0.776875421605217
"GTACACCGTGCC" 0.771945691562404
"GCTCTAGAGGTG" 0.604470333190215
"ACCTACGTCGGT" 0.690058072538281
"AAGGAGTACGCT" 0.775303892924182
"ATCGGGAACGGA" 0.699747124326351
"CCCGCAGCCGCT" 0.649643678422365
"TCCTGGGTTTCC" 0.818531451793502
"CAGCTCCTGTTT" 0.884734939482947
"CCTACTTAATTT" 0.544397510612695
"GGTCGTACTTAC" 0.483169838709547
"TTAGAGTTACCA" 0.800882283704764
"TATGCGGACGGA" 0.933629829377896
"TTCTAGCGCCGC" 0.802490197024005
"GCCGCTGTGGGA" 0.59454275724746
"CGTGCCGGGGCT" 0.787384282622109
"GATCACGCACCA" 0.808805076649344
"ATCGGACCCCTC" 0.861349453720446
"TAATCCGGTAAG" 0.602138834804655
"TGCGTCCACTCA" 0.612144240931717
"TTAAGGAAAGGC" 0.628138184221968
"AACTTTGCTATC" 0.595253213764061
"GTGACTCAACAT" 0.960906721861844
"CGCGACGCAGTA" 0.650748562775823
"TTCTAGAAGTAC" 0.252227527166865
"GTCTAACTCAGG" 0.604256002354125
"CTAGTTCGCCAA" 0.706360405444514
"TAACCGGGACGC" 0.535227448029537
"GATCTGACACCG" 0.990660540602074
"AGCCTGGCGACA" 0.778397233445314
"CTCTCCTGCACT" 0.783888527247036
"GAGCTCTCTATT" 0.797998769081131
"ACACCGGTGCGC" 0.867046597170966
"TTCAAGTCGGGG" 0.717924241228635
"AGGCATGCCAGC" 0.718807932432997
"GCATCGAAAGAC" 0.720446208402301
"GTTGGTTCATCC" 0.661215718392174
"TCGACTATGCTA" 0.75756576294529
"CCGGTGGCGCGG" 0.799563119583575
"AAATTGGGCAGG" 0.737924928683238
"ATTTACTGACAC" 0.840852513120055
"CAGCGTCCGCAG" 0.349660226108206
"ATACGAATGGGG" 0.770396417941953
"CTCGCGCGCTCT" 0.652283259238123
"AGACACAGCGAA" 0.726341114613998
"CAGTCTGCATCC" 0.623882215683221
"TGACACGTCACC" 0.661428481118378
"GCTGCAGGAGAG" 0.663223110300033
"TTTTTCGAGTGG" 0.820324695055429
"GGTTATACCATT" 0.593424983066042
"AACAGCCATTGC" 0.855199839607177
"AGCGCTGTTATG" 0.610091582048798
"GACGCCGGACAC" 0.714956190856825
"CTACGTCCCATG" 0.784326284396115
"ATTTCTGTATAA" 0.741421145371839
"TAATGTAGAACT" 0.725798650087495
"ACTTAACCTCAC" 0.645024830002845
"AGGCTAAATTTG" 0.692579906936672
"TGAACACCGCGC" 0.559672250291555
"TACCAGCTCGGT" 0.571081993622689
"TCTCGTCTTAGT" 0.632117855450694
"CGGACAATCACC" 0.766793160915216
"GTGTATTTGCGG" 0.875276401199123
"TCGCCGGCAGCT" 0.797966929070487
"ATTCCGCGACTG" 0.641042917925593
"CACAAGTGTACT" 0.769246306172912
"ACCATATTGTCC" 0.986398971873697
"CGCTAGGAGGGT" 0.844405377390153
"TGGCCAGCGGCT" 0.690645467689093
"CGCCAACGGCCG" 0.603079636740012
"AATCTGAAGCGT" 0.587298053844385
"TGACCTGGACTT" 0.805075897272453
"ATAAATCTGCGG" 0.642410510847926
"GCTGTCCCAAGG" 0.9756389086572
"GTTTAACTCGGC" 0.641920739078377
"AATCCTTCCAGG" 0.84910262713057
"GTTAAGCATAGG" 0.632582052200039
"CGTACGAGTCCG" 0.986021102050038
"TACCCAGCGGAG" 0.699380677252636
"AAGTAAGCATGT" 0.598463539006132
"ATTGATGCGAAA" 0.785802085541154
"CCGCTACGTGCA" 0.792623706637661
"TGAGGAGAGTCA" 0.641508552058635
"TATATCGCGAGC" 0.856121633948231
"ATGTCTTCGAGG" 0.915269130613032
"CCACATTTAGGC" 0.700533513019273
"GAGCACTGGTCT" 0.513857813812443
"CAGGCAATCGGC" 0.741359467302802
"TGAGCAATTAAC" 0.720024490300218
"CATGATGCGGTC" 0.63938709952025
"TCTTAGACTTTA" 0.741992451214952
"AGTTATTGGGGC" 0.790351756755223
"AGGGCCAAAATG" 0.729587251920976
"TTGTCCGCTCTG" 0.781985534345965
"ACAGGGGGCCCC" 0.967507257450079
"TGCTAACCTGGC" 0.584866717178229
"TATGTTCACACG" 0.707439738084323
"AAACCTTGTATT" 0.743506685886662
"ACGACGGTCCGC" 0.589952251038606
"TCCACTCGGAAG" 0.958947993166046
"AATGAAATTCAC" 0.77306421626871
"CGGCCCTAACCG" 0.77870461999327
"GATGCACGCGAT" 0.509659935643879
"GACGGCCTTTCA" 0.554260020471525
"CCCTAGTGGGAG" 0.754236717647498
"GACCCCTTTAGC" 0.921874316966705
"TGCGATCCGAGT" 0.753488370797904
"GACCTCCGTGTA" 0.874786500451591
"GCGTTAATATTC" 0.619683691448078
"CCGCGGACCTAG" 0.819582355925775
"CTCGGGGTCCGT" 0.72334629472871
"GCCCATCACTGC" 0.775582947486888
"GTCATGGGGCCT" 0.745769952584972
"CTGGAACAATCA" 0.770998165050248
"TACCTGGGATCT" 0.755274878633113
"TGCTTCGCGAGA" 0.756820859481032
"ACACCTAATAGA" 0.741117046136723
"CCCACTAATCAC" 0.787394171900428
"CGATTTGACTCT" 0.776879868475647
"GCTGGAGCAGCC" 0.888759964679559
"CTCTATCGTCGT" 0.533521816061935
"GGGGACGCAAGC" 0.570067632042045
"CTTGCGACCGGG" 0.472747569362426
"GTTCTAAAGCCA" 0.870340029773027
"CTTCGACCCTTG" 0.698040747162324
"AATTATTTAAGG" 0.78691728158693
"AGACGCCATACA" 0.748463302657649
"CATTCGCGCCTC" 0.686248467031782
"CGCAGAGGACCT" 0.762886605135773
"ACAGTGCGAGAA" 0.437983225696355
"GAGCCCGGAGTG" 0.614364174818349
"GGTGCTCCTTAC" 0.825791954155463
"TTGATTAAGCAC" 0.7672109632704
"AAGGTGGTCAGA" 0.6611406956948
"AAACTGAGTTGG" 0.55825979642608
"CATTCAATCGGT" 0.833516961043668
"CGGGTTTCTACA" 0.610509449454006
"TTGGTAAAGACT" 0.909882616226634
"CAATTTAGTATA" 0.708812306084871
"CATATTAACCCC" 0.564158058204698
"ACAGCCGTCACA" 0.805818786122227
"CTCTGGTTATAG" 0.882432209329334
"CCAGGTTCCATC" 0.516691841362551
"GAGTGAGTAGTC" 0.715115657226627
"GTAGGCCATAAC" 0.232449692685612
"ATTCAGCGACCT" 0.824500498583607
"CACGCTCATGTT" 0.813715958190146
"GTCGCCCCCGCC" 0.671013362653183
"CCTTTTGCAAGT" 0.674558904953306
"GTCAAGACGAAT" 0.770675057984379
"CGTTAGTGGCGA" 0.549689934378965
"TCCCCGTAACAT" 0.788220870099904
"ACGCCGAAGTGC" 0.730377331234494
"TGTGCCAGCTAT" 0.551251900898179
"CAGGGGTCTGAG" 0.762926411401931
"AATTCACAAAGG" 0.79586092522459
"CGGTATAACAGG" 0.498976737513376
"TCACGCAGCACT" 0.522310566585813
"TGATTACGTTGG" 0.7022872323866
"ACATGCGGTCCT" 0.862508645227374
"CCACCTATTTCA" 0.85649938587058
"GGGTGAAGTAGA" 0.602239832136058
"GGGTGCGGAACG" 0.66970814507487
"AACAGTAACCGG" 0.688083711399629
"AGGAAATTAGTT" 0.734891505715286
"CGAAGATGCGAT" 0.595663642832416
"GTAAGTCAGGGC" 0.59112190197965
"GGCCGACATAAA" 0.548204408635977
"TACCTTGGCTAG" 0.682729231602145
"AGGACACACAAT" 0.73094471341697
"TATGGATAAGGC" 0.761206002466635
"TAACTGAAATAG" 0.635747987299766
"ACCTCACAATTG" 0.900204646182483
"AATAAGACGTGG" 0.817834986593936
"CCTCTCGGTCAC" 0.854187911035428
"TTGTATCCGAGT" 0.804826415120865
"CGATGAAATGCC" 0.652474967238805
"GATTTCTTTGGC" 0.487608500858191
"AGATATGGCCGT" 0.875899252605092
"TGCCTTGGAGAG" 0.810129083174221
"TGTCTGGTGTGC" 0.399086776798517
"CCGTAGCCGCAG" 0.93503132430137
"GGACCGGAGTCA" 0.757626310972794
"TACTCCGGATAT" 0.729354376201611
"TAACATCTCTAT" 0.746640907550049
"ATCACATGCGGC" 0.836990795896549
"CCGTCTTATCTT" 0.707129067257898
"TCTTCCTTTTCC" 0.731664341976224
"AATCTGCGCATG" 0.692826946890999
"GATATATCCCGC" 0.843772009788299
"GTGCTTGCCAAA" 0.554910411228718
"TAGTCTCGGGAA" 0.80649443259422
"GGATGCCGGCAG" 0.831523355725936
"ACGCGGCAAAGG" 0.793182813530686
"CTTATATGTGCA" 0.817260491272408
"TCAAGGCACTCC" 0.815320621568039
"ACACTCCTTAGC" 0.788039247051509
"AGCAGGCATCGG" 0.190833216738219
"TACCACTTTCTT" 0.506520581112309
"TTAACGCTGTTC" 0.596768828154351
"ATCAGTTTTTCT" 0.658446239168281
"GTCTTTCCAATC" 0.746549756374573
"GACCTGAGAAGC" 0.693401270499719
"TTCACCGCTAGC" 0.491397475037018
"AGACTTGTTTAA" 0.714257102919254
"GCCTAACTTGAT" 0.586024202559151
"AGTACTTTCTAA" 0.571607223840479
"CTCTGAGCGACT" 0.665563521426413
"TATTGCCGTCGT" 0.797196960363656
"AGGGCTGTGTAA" 0.843509783219861
"CGTAGGTCATCC" 0.797374433794771
"AAGGTGATCACT" 0.756647379922084
"GAAAGATTTTCC" 0.691615780133196
"ATTGCCTCTGGT" 0.652362643085121
"GCTCCTTTATTT" 0.636361659524054
"AGTAGGCTAACT" 0.652206814547944
"TGGCCACTCCAA" 0.569078247956796
"CAATCCCAGGGC" 0.602649594860936
"TACTAGTAAAAG" 0.642034497005124
"AAGTCCCCTTTG" 0.79790548159797
"CGTGCTGAGGCG" 0.788842771538775
"GTTCGCACCTAC" 0.764739353276914
"GGGTGGATCGAC" 0.748043199616867
"CAGATTAGGCTT" 0.791557383711961
"GTTTGGTACGAA" 0.549862308366922
"CGGGCAGAATGA" 0.886448159501072
"TCTAATAGCCCG" 0.692316094116717
"AGGCGGAGGCAT" 0.734318286805962
"CTACACGGACCT" 0.740686402619702
"TTCTCCGTCCGC" 0.889609580195394
"GGCAACTCGTCA" 0.650896038262331
"CTAACAGTCTGT" 0.95309646163947
"TCATAAATGCGG" 0.806723047804872
"TCATGCCGGGCC" 0.618711056323192
"AACGAACCTGCC" 0.841495170021047
"TGACGTACACGT" 0.584093368819851
"ATATAACCATAT" 0.698651204953785
"GGGATTCTTCGC" 0.893672147961077
"GTACAATGTGTA" 0.763663182735262
"ACCGGCGTCTAA" 0.480516337790589
"ATCCAATTACCT" 0.580434117638907
"ATCTAGTGACGA" 0.713570618753479
"TTAAGTAAAGAC" 0.771588686589622
"CGAGGCTCATAC" 0.646753805741943
"CATGCACACCTT" 0.678327263771623
"GCGTTTCACCTT" 0.958446478911481
"CTTTATGAGTAT" 0.619816937791338
"ACCCTGCCACAT" 0.817674841586219
"CATTCCTTGCCA" 0.517579328674485
"CGAATGCTAAAG" 0.501975324523835
"TATGCGATAGAG" 0.930064075550928
"TGCCGCTTCCCC" 0.729401868963232
"GGTCCGTCTACT" 0.702300844736157
"CCATCTAGATCG" 0.739316351637153
"GTTGTCTCCGTC" 0.881019544321307
"GACCTCGCGCCA" 0.640931857787635
"TCTGTAGTCTTG" 0.741446449977172
"AGTAACAGTAAT" 0.503756755802123
"ACCACAGCAAGA" 0.656528725814618
"GTCAGAGTCCTC" 0.683204358858605
"AGGAAGTCTCTC" 0.828015740360143
"CATTCTCTACCC" 0.591419504567757
"GTGTTTCATGAT" 0.586647859042197
"GTCTCACTTATT" 0.534156810102756
"TCGGTGCTGCCG" 0.818297800512461
"TGTTCGGAGCGT" 0.702540719479044
"TGGTGCTTCAGG" 0.636509091057733
"GTAGCTCTACAC" 0.849927936015403
"CTAAGTATCAGC" 0.660470935954847
"TAAGTGCGTCTC" 0.759258998829019
"CGCGGACCGTAG" 0.913974181660528
"CCCTATCCGCAG" 0.657657413762323
"GAATGTTTTTCG" 0.656813128646822
"GCAGAGAGTATA" 0.48683327629428
"TATATCGACCCT" 0.799533041785958
"TATGACATCTGT" 0.562094199055854
"CCTTATGTTGAG" 0.838254986183125
"CAGTCGGTATAG" 0.949448689646785
"CGTCTCATCCGG" 0.52845724627939
"TTGGAAGGAATC" 0.597063018297953
"CTCAGTGAACGT" 0.805823010859118
"TACAATGGCCTC" 0.41332990189177
"TAAATACTCTTT" 0.900668442383688
"TATCTCTGGGAG" 0.903912513580663
"GCACGGGGCAAA" 0.710814407621742
"GCCTACATGAGT" 0.702512595430838
"TGTAAGACGTAT" 0.77780246161313
"AAAGATATGATT" 0.582028967212661
"TTGTTGCCTCGC" 0.362307687063814
"GCTGCTAGACCG" 0.860082324376109
"TGGTAAACAAAG" 0.76146040618778
"AATGCGAGTCAA" 0.764503951503131
"AGAGCTATACGG" 0.553588393177098
"ATCTCTCCTCAC" 0.806224422308831
"CGCCGTTCGTCA" 0.723103679706717
"GGTGCAGCAGCC" 0.590134071019308
"CTTTACGCGAAG" 0.717591669870222
"ACGTACTCCCAC" 0.767923273432104
"TCGTTAGGCAAG" 0.665292946186603
"TTGATTGTTTGG" 0.645469747143272
"CTTAACTTCTTG" 0.394462351458832
"GGCGTTGGGGCT" 0.560942113696984
"ATAAGATATGGA" 0.839126674206018
"GAGTAAGCAGCG" 0.654917554268215
"TGACGCTTGTAC" 0.52169220252825
"TCCCGCCCGCAC" 0.65572354161658
"TCCGATGTTAGG" 0.657517183274902
"CCAGAACCCACT" 0.75409655939318
"TTTAGTGCGGCG" 0.933169573735681
"GTGCCGGGGTCC" 0.663008175922633
"AATTAGCAACTT" 0.523464636571918
"GGCACGGCGAGT" 0.597813732856257
"GTAGTCCAGAGG" 0.687472848322172
"ATGGTAGTCGCC" 0.704019187951668
"TTAGCAACTTTA" 0.562733997246715
"ACAGCCTCTGAG" 0.837516335802535
"ACCTAAAAAGAT" 0.595286021061877
"CAAGACCACCCT" 0.773137784774786
"AGCCGTATTCGA" 0.870438994928577
"CATGGAACATTT" 0.769734117977694
"TCGGGTCAAGAC" 0.866925997193991
"TCCAGCTTTGAT" 0.785955401369345
"TCCGACGTGAGA" 0.438516911203337
"ATTGTGAATTCT" 0.527713664435597
"AACGTTCGATTG" 0.641742959022276
"AGCCGTGGATTC" 0.749252031614664
"CGTCCGGGGATA" 0.677211754669415
"AATTAGTACGGG" 0.846961692072119
"CCACATTCAATA" 0.595755805009594
"CTGCCAAAAGGG" 0.650795728268741
"AATGGTTACCGA" 0.620253554455836
"AGACAGAGGAGT" 0.631288809687135
"GTAAAGCGAGCA" 0.814511826410813
"AATGACGCGTAT" 0.663393245283849
"AGACATACGTTG" 0.592208424231217
"ATTAGTACTATA" 0.976355854444843
"ATCTGAGGATAA" 0.618438336140732
"TGGCAAGGCTGG" 0.625480570864567
"GCCGTATGGCAT" 0.932936981496501
"GTAAAAGGGAGA" 0.768289640493112
"TAGTACGCCGCG" 0.564786755657911
"TTGTCGGTGCTT" 0.739296140896707
"AGATGATTGTGT" 0.503445850902682
"GTAAATGTCCTT" 0.801053512900476
"GGTTCGACGTGG" 0.750119301418933
"TGCGGACCGTTT" 0.683560273854234
"ACGCCGAGAATG" 0.634748412116155
"TTGTATACCTGG" 0.72847336901402
"GGGCGTGGCCGC" 0.699081856451928
"ACGTAAAGAAAG" 0.374436855722868
"GATCGATAACAT" 0.75201999678954
"CTTTAGCCGGCG" 0.749506558215013
"GGGATCCAGCGG" 0.733200892783997
"TTGGCCTGGGAC" 0.330815348541062
"CAGCCTATACGA" 0.716918493940167
"TCATTAGAATCG" 0.760676119434691
"GTCTTTGAGAGT" 0.806909871913511
"CAGCGATCCTAT" 0.654184652154707
"ACGCACTTCGTG" 0.973764801892586
"GGAACCCAAGGG" 0.798040153797422
"ACTTTTGGGCGA" 0.753582612583185
"TAGTCGGTGAAT" 0.617009302124786
"GATGTTTGCCCG" 0.952930646039302
"ACACATCCTCTT" 0.654901915377229
"GTACGCCGACAA" 0.670815868437934
"CGATATAGGGCA" 0.51781319016515
"TCCTAAATCTAT" 0.809360327203736
"GATATCGTTTTG" 0.509678114621496
"GGCCCGAGCCCA" 0.689199054118279
"ATAGGTTTACTT" 0.675731566724124
"ACCTTGCTTAAG" 0.744587724471322
"GCTTGGACCTCT" 0.561592670105608
"AGCGAGCCCGTT" 0.686903029600622
"CATCAAAACAGG" 0.586727360016355
"TACCTGTCGGTG" 0.858216586841019
"CGCGAATGATTA" 0.864553084635673
"TCCCTTCGGTGT" 0.645442657983239
"TAAGGTCTTTAG" 0.977409009933525
"GGTCACTCGTCG" 0.76752759257532
"CATAGCGTTATG" 0.661558556842847
"GGCACCAGATCT" 0.620906582120477
"TAAGGGCCCAGT" 0.706322464272951
"TGATCCTTGGCC" 0.852286673892208
"TTGAAGACTCTC" 0.725120051720118
"ACCTTATCATTG" 0.673107947006998
"GACACGATAGAT" 0.58040771000541
"TGGGTGGCAGTC" 0.694787641949394
"AACCATCGCGAT" 0.744744643459453
"AAAGTGTGTCGG" 0.645951140862684
"AACCATCTGCTT" 0.760879776750543
"ACACACCAATTA" 0.629544524819661
"GATTAGATCTCT" 0.714205019249793
"TATTCCCCGTCT" 0.889604207153132
"AAGTTGATTTGT" 0.910461802016254
"ATGAACGTGGTT" 0.95105815262692
"TACCTCTTTGGG" 0.805477920523276
"TTCCGCTATAAT" 0.740689823653184
"CACAGGATTAGA" 0.594336801108305
"CCGATTGCCTAC" 0.781368034567478
"CATACATGATGC" 0.788148900156019
"AGTTTGAAGGGG" 0.908541164511117
"TACCTTATAGAC" 0.633159144646325
"CACACCGTAGAT" 0.678350601379032
"GGCATATGAGTC" 0.742940385502545
"ATGTTTAGTTGC" 0.737120666962284
"CTTGTCGTCGAT" 0.92584688197351
"CTTAACTTTGTA" 0.788821183099303
"GACTAGGTTCGA" 0.863494800464099
"TGTATTATAACC" 0.449698832611297
"CCCTAGAGCTAC" 0.722392007072931
"TTCAATCTCAGT" 0.934589629256277
"TTCCCAAATACG" 0.675562798161985
"GGTCCAATGACG" 0.851677590560299
"AGACGCTTCTGG" 0.857246686349483
"CTTTTCGCTACA" 0.968184285755069
"TCGCAGATCATC" 0.700260208615819
"GGCCCACGTAGC" 0.552159666165208
"TGTAGCGTGCGT" 0.80854725554192
"GCATATAACATG" 0.903240222679755
"GTGATCATAACG" 0.901615065765953
"TAAGCTAGCCCA" 0.879009933801531
"CCCTGGGGTACG" 0.826703505860466
"TAACTAAAAGCC" 0.607699955566044
"GGGTTCATCGAC" 0.707502545441994
"GAGAACCGTCAT" 0.715199691036825
"TATTCACCTGAA" 0.602930484727143
"ATGGCAATCACG" 0.456088083264572
"CAGTCACCAATA" 0.583857725590718
"GAAGCTTAGTGC" 0.643484398234006
"TCTTTTCACCAA" 0.56219917641358
"GAGCGGGCCGGC" 0.815622068337063
"TGGTGGCGCGGG" 0.610877032238147
"CGACCAACGCTG" 0.605768862513326
"TACTGACAAAGA" 0.762175436225624
"ACTACGTCGCTG" 0.640617919576073
"CTCAAGCACCCG" 0.7399953276068
"TCCATGGGTCAG" 0.828078849752363
"GTACATTAATCC" 0.80722320879722
"CACTGGCCTCTG" 0.738095913074082
"CTGCAATGCGTT" 0.958706634348459
"TAAGGCCTGTTC" 0.687274242472676
"TGATCTACTCAA" 0.609515941918085
"ACAACGTAGCCT" 0.717855112201316
"GGCCTCCCGTAC" 0.717767348277266
"GGTTTCCCAAAC" 0.644621595253776
"CATCGAGACAGG" 0.737450532550417
"TGTAGCGTGTTT" 0.553192188533264
"CTGTTCAACTCA" 0.610000400765741
"CTCCCCGGGGCA" 0.69563351433702
"GATCCCGTACCG" 0.542494753819083
"GCTGAAGTCATA" 0.622162861043293
"CAGTGACTGACA" 0.767554510166892
"AACCATCCGCCT" 0.652308349990361
"AACCCTGGGTTG" 0.552789709264635
"AGCCGCGTAAGC" 0.58067855225263
"CCGCTGCGCAAA" 0.682587961529743
"CAGAAGCGGCTG" 0.578135462164643
"GCACGCTTCTAG" 0.786988957114387
"TATGGCCCCCTA" 0.611901466305095
"TCGGAGCACCAA" 0.710558670334884
"CCGGGTGGTCCG" 0.751350361139184
"GTACCGAAACGT" 0.853512796748502
"TTGGGCCCGAAT" 0.750319909008758
"GCAGTCGCCGAC" 0.845521915278009
"GTTTTAACGAGA" 0.673908812708786
"TGATTCCCCAGA" 0.608047097980644
"AAGCCCATGTCG" 0.796265527785361
"ACAGTCACCGTA" 0.871801210614002
"GCGCACTGTGAA" 0.984825852202655
"AACAAACGTTTA" 0.581705521569259
"ATTCGGGCCAGG" 0.761801012792306
"GAAACATTCGGT" 0.528840567697965
"TAGGGGCTCGGT" 0.688669510826273
"GTTTGTGTGCCT" 0.430090061606867
"ACATACTTATAT" 0.735682083768584
"GACGTAACCCAT" 0.467798896249535
"ACCGTATTACCA" 0.914412144501322
"ATGCAAGGCATC" 0.777608154786715
"CTCCGCAGGGGT" 0.679395723042111
"TTGGGCCGTGGG" 0.807862212945339
"AAGGTCCAGCGT" 0.533851139092548
"ATGTCTGGACTG" 0.564391310645924
"ATTAACCGTGGC" 0.548254841776913
"CTATTGTGCGCC" 0.759232062734395
"CATGATACAGGC" 0.759495415867378
"CGGAGATAATTG" 0.81304463938045
"CCAAGGACCAAA" 0.83074666457737
"CCGATTAAAGAT" 0.955907308154688
"TTAGATCGGTAG" 0.793158325488629
"AAAGGACGTCCT" 0.882067584773954
"ACAGGACGAGTG" 0.740479366006725
"CTCCGACCGTAT" 0.647467119349472
"CAGGTTGAATAC" 0.475883713921896
"GGAGAAGTGCCT" 0.935263785036861
"GTAGTGTGTCGG" 0.719630653877078
"TCAACAATTGGT" 0.722236910872677
"TCGAGGCATCTA" 0.896989842446777
"CGTTAGAGCCAA" 0.604355278391692
"GACGAGCTCGAC" 0.568777124580127
"GAGCATTCTATG" 0.668208507531646
"GCGGTACAAGAT" 0.715025302405236
"ATCAGATTAGAG" 0.604895728127319
"CCTGAAGAGAGC" 0.908100836407702
"GGCTCAGGGAGA" 0.626560484018331
"TTTAACAGGGGT" 0.80810569137887
"CCGATGTCACCC" 0.927740280872868
"TCTGAGTAGGGG" 0.855143781206652
"AAACACCAGGTG" 0.734611804391856
"TTTCGTAATGTA" 0.545073059335405
"ATAGCTTATTAG" 0.779499742614062
"ATGTCCATCAGA" 0.781111188994634
"TAAGTCATTCGA" 0.791689830482363
"GCCCTCGTGGTC" 0.879237158750445
"TACCTACGGCTT" 0.789009760656954
"TTTGAGGGACCC" 0.68126804245861
"GAATAGCTGGGA" 0.954684543099434
"TAAAACACACTC" 0.707620623405445
"TGGCCAGGCACA" 0.818586598278742
"AGCTAACCTGTA" 0.807294956588368
"CAGTGCAACCGG" 0.758060970748223
"TGATAAGTCAGG" 0.832152939686064
"TAGTGACGTCTA" 0.525768436088041
"CTACTGGAAGCA" 0.932982280504818
"TAGGAACGACGA" 0.715263081428142
"TTTCCGTGTGAT" 0.828461531111063
"AGTGCTAATCAA" 0.505267807749832
"CAGTCTGGAGAT" 0.827864361811017
"GTTATTTTTAGG" 0.730301560674606
"CACATGGGGCGC" 0.842010922944158
"TCGGTTCTTGGA" 0.73823633936315
"CAACGGATAAAC" 0.677565285709263
"TACGGGAATGAC" 0.823081832455705
"AGCGAACCCACA" 0.772431755180131
"CCTCCATGAAAG" 0.853252666930914
"GTCGGGTAGGCC" 0.658083242108898
"TCAGTGCCGCTT" 0.855971534772582
"CTCAACGCTGAA" 0.717236952155401
"AACGCGGGATTG" 0.54355572299035
"AAGCACGCCAGA" 0.754688426757667
"AGGGCCTCTTCG" 0.626173036592794
"GATCAACACATC" 0.580323820389822
"AGCGTCACTCGC" 0.66824122090632
"ATGGGGCATTCC" 0.875757816562016
"CTAAAAGCAGCT" 0.860724172188896
"GTTTCAGCCGGG" 0.776639955297473
"TTGGTCAATAAT" 0.576094853021256
"ACTTGAGACTTA" 0.655875340480947
"CATCCCGGCAAT" 0.609878560237009
"GCCGTTTACCGC" 0.87251198835205
"TGATGTTGGCTT" 0.697172971044795
"TGCACTCGAAGA" 0.770045562783594
"AGTAGAGACCTC" 0.792014093148186
"TAGATGTGCGAG" 0.733586245514708
"TGCCCAAAGTCC" 0.615830092815224
"CCGAATACATGC" 0.819023999972634
"GATATGGGATCC" 0.847809986512366
"AAAACTATATAT" 0.777244239300364
"AGTGTTCGGTTG" 0.499994976735365
"CTGACTACTATC" 0.593133579015835
"GGCTAGCCACCG" 0.720448124589215
"ACGCTGGAGTCA" 0.829599066716836
"GGGACTATCTCC" 0.684432979026504
"TTACTGTCTCTT" 0.735318375683598
"ACCTAACATGAC" 0.599416714595033
"AGCATTTGACGT" 0.923896657919202
"CCAAAGGTCTCG" 0.811280372764315
"ATAAGGGGTTTT" 0.721383492642445
"ATGGTGCGGAGT" 0.636392117216385
"CCGCAGGAACCG" 0.823212870844256
"AGAGCGGTGACT" 0.788779209868139
"TTACCTCCTATC" 0.700711145109003
"GCCAACGAGTTC" 0.791743646877013
"ACAAATAATCAA" 0.827897832187852
"ACGTCACACGTA" 0.748624596611924
"CGATTGTTGCGT" 0.583679114173406
"CTGAACAAGCCT" 0.570450947599711
"GTCGACGGGCGC" 0.49986898585318
"AGTCGGTCCCTA" 0.691517511592565
"TTGACCAAAGAC" 0.81624604464231
"ACCTCGGCAATC" 0.750976512874631
"CCCCCATGCCTC" 0.792484382830223
"GGGCTCCGCTGC" 0.739972648497759
"TATTAGGAAGAT" 0.563210323347426
"TTCTATTGCAAG" 0.249611617395501
"ACCTCGTGTTAC" 0.758871734970025
"TTTTAAGCGCTC" 0.997336635365756
"GTTTACCACTGC" 0.660437609590357
"AATTTAAGTGTG" 0.635051664879291
"TGAAACACCCTG" 0.740238045490515
"GACTCCACAATC" 0.723548374503925
"CAGGGGGGATCG" 0.850881542295065
"CGCGGGGGTGAG" 0.647468703672947
"ACGTCTAAGCGA" 0.382539783409244
"CTATCCTTAAAC" 0.788982445103639
"TTCCTGTAACAG" 0.750507202589364
"AGAAATCTCTTA" 0.942650917820185
"GAGAACTAGCGC" 0.735100231775279
"TTGAGGAAAAGA" 0.353353458963442
"ACTTTGGTCCCA" 0.665318741768658
"CGCGGTCGCCCC" 0.82471161893216
"AGTTCAACAGGG" 0.75558224234866
"CAGAGCGAAAAT" 0.723604117560982
"GCCTAGTGTCGT" 0.715125553921879
"TTGCGATGACAG" 0.477321322800247
"AGACATTTGTTA" 0.698658287188294
"GCTTAATATTTT" 0.872869787063766
"CCAGAGTGCATC" 0.92173984498673
"CCGGTTGTGACC" 0.830351464389828
"CGCACGTTAAGG" 0.619490721591945
"GATACTGAGACC" 0.73073496705354
"ATAGTTACCGCT" 0.780492465399849
"CGTGCTTGCCTT" 0.876533472877893
"GCTTTAAGCAAT" 0.641900200447757
"GGTTTTAAGCGA" 0.760969715931785
"CGCAGTATTCTT" 0.652755899368966
"AGATAGTCACAC" 0.476284186628767
"GCGTGAATGTGT" 0.804360214064678
"GTACCCTACCGG" 0.834880059617205
"TTTCATCAGTCC" 0.481156669341806
"ATTTCCCCTGGA" 0.712128582369866
"GGCCTATGACAC" 0.541883360930101
"TACTTGACTCTA" 0.669882956805455
"CTCGTGACTGCA" 0.574500770597368
"GCTACGCTTGAG" 0.662672574285903
"GCGAATGTTAAC" 0.735663325836242
"CTCTAATGGAGG" 0.602529401347056
"GCCTGGGGTCCG" 0.654980659979074
"GGCAGAGAAAGA" 0.715035374911087
"CGCATTTTCTCG" 0.71656546318044
"ATCGCTCGGTAT" 0.515629185221332
"CTCACCAAGTGG" 0.840262040176986
"AGCCTTAAGGTA" 0.851638541459399
"CTGAATCCGGGC" 0.687911347005711
"CTTGATCCATTC" 0.617120510522935
"TTGCGTTTAATC" 0.0562880750827737
"CACTAGTATCCT" 0.853509636396772
"CCGTACTCTCTG" 0.614290500755349
"CTACGCGCTTGT" 0.646440255949912
"CTATACGAAACT" 0.634327591376982
"GGGGACCCCTGG" 0.680016783977242
"ATTCCGTGGAGG" 0.61608608106983
"CCCGAGATTGGG" 0.580017771431353
"CGCTAAATTTAC" 0.691980512703351
"CTGTTGAACGTC" 0.773627073179645
"ATATGCCTTCCC" 0.622367749202687
"ACATGGACTCAA" 0.718993287570101
"CTGTTCCATCCC" 0.656333259497091
"GCGCACGTGTAG" 0.774174674291993
"GTGGAAGCAGCG" 0.738663459982675
"GCTAGTTGGCCT" 0.728532313923713
"TAGCGTACGTTA" 0.774619055722642
"TGGTGTCCGGTC" 0.589163191896677
"AACTAGCATCAG" 0.885543336053131
"TTGTATTCGTAG" 0.572273419317597
"TAGGATAGTTCC" 0.59157597621995
"TGTGCAGGCTTA" 0.652726539778934
"TTCTTGCTAATC" 0.80471797912287
"ACAGATAGCGTA" 0.451669778603696
"TTGGAACCTAGA" 0.487512909329841
"AAGAGGCCCTCT" 0.842111082359324
"ACGCTAAGCAAC" 0.752841192872967
"GGCTTATAGATA" 0.726050639256084
"CCCATCGATAGG" 0.85267436633248
"CCCTTTCAGCCG" 0.702387398006915
"CGATCCGACTTT" 0.746637302656848
"TACGCCAGGGGT" 0.950897207618442
"AGCGCCCTAACT" 0.765871476058218
"AGCGGGAGGCCT" 0.696371152673265
"AGCGGTTGAGCG" 0.707246960938939
"GCCGTGGTGCAG" 0.901459902337391
"GGTTCGCCAGTA" 0.836373147786961
"TCGACGTCCGCT" 0.774347699000284
"GCCATCCGCTCT" 0.405147531626373
"GGACCGAGCCTC" 0.616961594611611
"TCATCTAGGCGT" 0.74758195108112
"CGTGGGATTGGT" 0.913230985359725
"TGATAGGTGCAA" 0.646072214650696
"CTATACCTAGCG" 0.688122284623463
"TTACCTATATTA" 0.847469172885279
"AATGTCGCATCC" 0.665306898720546
"CTCAAGAACTGT" 0.700951098633266
"GCAAAACTTTCA" 0.879826053879309
"AGCCGTCCCGCC" 0.943259139046476
"ACTTCAAATGCA" 0.812189126474944
"AGAGGATCTGAT" 0.61516112042894
"CTTACTTCATCT" 0.453428974099982
"AACCTCCAATAA" 0.445194493518242
"GACGATCGGGTT" 0.456975143919341
"GGAACGTATAAA" 0.696044702581047
"GGAACTGCCACG" 0.841769355923099
"AGCACAGGCCGC" 0.623344067671879
"CACGGGTAACTG" 0.969944404702464
"CGCTTAACTACG" 0.892967669700395
"TCTAACAGTGTT" 0.630824102318198
"GACAACTACCCG" 0.656824213489689
"CGGGGAGAGTAC" 0.664300364101328
"GCCACCTTGGAT" 0.755959682334008
"CCACTAATCGGC" 0.651908628003519
"GATTATGGCAAT" 0.808729569651245
"CGCGCGGACTGA" 0.825280890946232
"CAAGATAGCCTG" 0.606662100427913
"CAGGCAGTCCGT" 0.716128042908283
"GCCATAGATACT" 0.754718205327236
"ACTTCATTTGGA" 0.797795686737065
"CAAATAATGGGT" 0.624643069638493
"GACTTCCGTCTG" 0.55106416500137
"GATGGCTCTCCT" 0.624004841866436
"GTTACAATCGTA" 0.765258410587687
"CCAGGGAGCAAG" 0.600997117088521
"CCTACGCACGCT" 0.741906722525212
"GCGTGCTACAAA" 0.786149986779892
"TCGCGATGATAC" 0.743107979409529
"CTCCTTTTGAAG" 0.768594338071526
"TTATACAGGCAG" 0.771996054982491
"AACGAGTAGATC" 0.809954662079724
"ATCATTGCAATT" 0.661375788815553
"TAGAGTGCTCCG" 0.554170998481748
"ACAATAGTTATG" 0.461656656470282
"CCCGCATGTCGC" 0.787931814788209
"ACTATCATGGCG" 0.65167638088476
"TTGGATGTTTAA" 0.673978185612158
"CTCTGCTCAGCG" 0.648346136851406
"GCTGAATGCTGG" 0.852246814331143
"TGCGGTAATGCA" 0.529149989608614
"AAGCGTAATCCC" 0.663088595846142
"CTCGTGGCTACT" 0.756263883543409
"TCTCACTCGTAA" 0.844009032532614
"AGGCAACGCAGC" 0.678844678591163
"ATAAGGATTCTC" 0.643241884841917
"GAATTGACTCAA" 0.706234711689501
"TAATATTGGCGC" 0.797133753350586
"ATATTTGTTTCG" 0.843779863413026
"CCGACAGGATTT" 0.825110008693107
"TCCACGTTAGGC" 0.816290074816789
"TCTAAGTCCCAG" 0.961143950466373
"CGGCGTCTGATG" 0.669305574434862
"TTTACAGCCCCC" 0.708369844960834
"CCGTTGATATGC" 0.634984818754811
"TCCTGAGGCTCG" 0.704865815590577
"CGGTTAAAGGCC" 0.552232307305407
"GATTGCCGTCGC" 0.856407208782104
"ACTCTGGAAACA" 0.608753423785345
"AGTTAACGTCTC" 0.703220835305318
"TCAATCGTTGGT" 0.736742523986067
"TTTCGATGGCTG" 0.74407849245782
"CCGAGTCAAGGT" 0.917518471895672
"CAACCCGCACCA" 0.500944879332935
"CTACCTCAGTCT" 0.607536731762161
"CCTTCCTCCGCA" 0.63514384529511
"TGTTCAATTGCC" 0.695742039460007
"CCTGTGCGACGT" 0.793301186478218
"ACCGGCGCTCGA" 0.907543996857252
"ACGCGCGCAGAT" 0.864631257412082
"AATACACCAGAT" 0.606898130514183
"CTCACCATGCGC" 0.73108333613611
"GCCAGGTGTATC" 0.607491353409738
"TGGCTTTACTCC" 0.720715529262827
"TGTTGTCGGAAT" 0.658919164057003
"CTTCTCACCGTT" 0.577644913974387
"AAACGTAACGTA" 0.529632205151508
"AATAGCGGCAGA" 0.65871433224972
"CGTGGCTCGACA" 0.917008039599337
"AAGTACGTCGAG" 0.834254007917714
"ATACAGATTCTT" 0.601111131838443
"AATATTCCTCAC" 0.710028153283178
"GGGCATGTATTG" 0.641131495062284
"GTAGAATAGACT" 0.609049471200827
"GAATACATACAT" 0.858991346013366
"GTGAATCTACGA" 0.71219781732527
"GCTCAAATGGCC" 0.587748903127035
"GGATACAACACT" 0.726701476278571
"GTGGGCGATTAG" 0.842047477335392
"TCTAGCGTTCAA" 0.742112854579365
"CAACGACCATTG" 0.813402819929758
"CGCCAAGCCCCT" 0.837936047402053
"CTACCAAAACCG" 0.634316480349864
"CTTTTATCGCGC" 0.495650007428386
"GTCCTTGCATTT" 0.867055604198849
"TCGAGTGACGTT" 0.602492382589127
"AAGAGGCACAAT" 0.679597273841013
"GCCGATCGGTGC" 0.88396478597233
"GGCGGCCCTGCG" 0.658000585978365
"GTATTACAGATG" 0.613175539701554
"GATACAAATATG" 0.457322763114157
"TTAGCCACCGTT" 0.62603366105826
"ACGCATCTTGAC" 0.433219607505192
"GGTCTATCTTTC" 0.990603749707344
"GTATTTATTGGG" 0.748282721348374
"CGAGGACGTTCT" 0.974280803309728
"TCCTATAGTGCA" 0.495872956782415
"TGACGCATCCCG" 0.426942599281824
"ACACTGGGGAGC" 0.885590945411384
"GAGTTGCCTGTT" 0.773477236820942
"TGTTTTCATCCG" 0.639953125751153
"CCGGCCCCGTAG" 0.44932201939453
"TATAGTCGGACG" 0.660311268863319
"CGTGACACCCGA" 0.607909204628764
"CTACCAGGTACT" 0.595211722696778
"GAAATATGCACA" 0.84894409908087
"TTTTCAAACTTG" 0.891326977335417
"ACGGACTACCTT" 0.786144485607211
"AGTCCACGTATG" 0.91329677346594
"GCATGCGACGAG" 0.355304266095705
"TAAGTCGCCCTA" 0.567098242734875
"ATCGCGTCATAA" 0.601457553743626
"TTAGTTTGCCCC" 0.679974668417971
"CATATTAGTGCC" 0.744104100931573
"GTCAGCGCGGGC" 0.929535052641347
"CTGATTACGGGC" 0.722746863716976
"AAAATTCACGTC" 0.888526211930111
"AGTATGCATGCG" 0.69597482452547
"ATCGAGATATAT" 0.71266606329273
"CTTGGCGAATTC" 0.719299639913459
"AGGGACTGTTCT" 0.659027959496444
"GCTGAATCCGCT" 0.733512733395307
"ACGGGGTAAGCC" 0.799859597880879
"AGCAATTCATCT" 0.786673350433984
"GTAGCGTGTCTC" 0.690300680775787
"GTCCTCCCTGCT" 0.855839169554809
"CGCCGTCAGTTC" 0.694182677389998
"GAGATTGAAAGG" 0.662296165342034
"TAATCATCCCGA" 0.766158114559297
"GACATGCTCCAG" 0.804919043803185
"TATGGAATCCTA" 0.834600786683877
"TTGACTTGTTTT" 0.534729835567332
"CCGAGCCGCACT" 0.649680580930574
"GAGAGAAATCTG" 0.772439649654671
"GCGCTGGAGTAG" 0.812088412348284
"GAGGCCGCCACC" 0.546757115023353
"GTAATTCGCTAG" 0.744327806076987
"GTTCTGCGCTTC" 0.686106048860746
"TCAACGGGCTGA" 0.80507875383321
"ACTATTAAACCG" 0.617899693788039
"TGGACACATTTA" 0.629475524220476
"TTTCTGTTGTGT" 0.997216344746016
"GCAGTTTAGCTC" 0.899712913365774
"CCTTAGTCGCCG" 0.819759787970232
"GTGGCTCTTATA" 0.46308220902382
"ACCACACCTTGC" 0.674466730882797
"TGATCACAGTAA" 0.58388906522313
"TAGTCTCCATGC" 0.76528089839283
"TTTAGTAGAAAT" 0.542262812169977
"CACAAAATTCTC" 0.903154880021341
"CAGTAGCAAGGG" 0.612489145911564
"CACTAGCGGGTT" 0.581595363071199
"CCTGCCCTCCGT" 0.835606547013019
"CGAGCTGTAACG" 0.814145319975809
"GCGCGGTGCGTC" 0.748783952674102
"TTCGCCAAGCGA" 0.729959769346487
"ACGCTAATCTCC" 0.947708433982515
"CACCTACCCAGA" 0.668716371285531
"CCAATGGGATTC" 0.669236966996589
"GCGTACCAGATT" 0.619440185622224
"CTGCGCCTGACT" 0.697454535035357
"GGCCGTTCAACC" 0.997968145394893
"TAGTGGGGCTCG" 0.681804610666099
"TCGGGTATAACA" 0.811853829166604
"AACCGTCAATCC" 0.846707366440446
"AGCTCTAAGCAT" 0.715247741566249
"ATGCAGGGATCG" 0.872418429878822
"CATTTAGGGCAT" 0.669118698412349
"CTCTATCCCGTG" 0.699296223827015
"GTGTCGCCACGT" 0.614110352602132
"AACTTCACATCC" 0.873849861119483
"CCGCTATTGACC" 0.714366869815556
"GCTTAATTATTT" 0.545952943145532
"TTTGAGGTCACA" 0.617120644393322
"GGCGGCACCTTT" 0.798999650736708
"ACGACTTGAGAT" 0.978828834740379
"ACGCCAGTGTGG" 0.669773891123989
"AAGATCGTCATG" 0.464658560069317
"GATTACTGCCGG" 0.573186976040972
"TGGGGAGATGAG" 0.510850798852236
"AAACATATGCGC" 0.772988109778835
"CCCTGATGTTTT" 0.757197524565042
"CCTCACCCCTCT" 0.462425391930337
"CCAGCGCAGGGG" 0.721184946028792
"CCTTACCAGAAT" 0.873202245422149
"CATCGAAGCTTT" 0.64010851474363
"CCTCCTTCACTT" 0.791529028218191
"GTTTCGGCTCTA" 0.859722482214499
"CTTTAAAAGAGC" 0.623664359391797
"GTCAAGCCTCTC" 0.664167077590304
"ACAAAACACGTG" 0.845586277140261
"AAGCAACTTTGA" 0.690930497629093
"ACCTGATGCACA" 0.361858871871834
"CTACCGAGACCC" 0.683893882034779
"GAAGAGCCTGTA" 0.85448529434603
"GGGTGTTGATAT" 0.744176386259293
"AAAAGTTATTTC" 0.728666638920586
"ACATTTCCTAAC" 0.647850329933091
"CAGTAAGCTGCG" 0.757544622825653
"TCATGCGCCAGC" 0.821677938435789
"TGTTGACAGATA" 0.448768750890748
"ACTCAAAAATTG" 0.792387841289597
"GTTCGGGTTGGA" 0.867161010187097
"GGCGTACAAAAA" 0.59273472182946
"AATTTGAAGAAG" 0.744028635032864
"CATTGTTCCAGC" 0.797892703905867
"GCTTTCCATTTG" 0.310830302153979
"GGAAGACCTTTT" 0.827662089821962
"GTACATTATTAG" 0.648356976431378
"ATGACCCACCGA" 0.704770574421769
"TGAGGCGGGCGG" 0.951945451575152
"ATGGCCGGTAGC" 0.978936680026948
"GATAAAGTAATA" 0.821477007104885
"GGGAATTGCCGA" 0.74789665530584
"CAGGAATGCCAA" 0.802805979511458
"TTTGTGCGCCAA" 0.589807383924637
"ACGAATGGCCTA" 0.685748015143726
"AAGAATCTGGCA" 0.936213897761457
"ATCGATCCAGCT" 0.622127736904414
"GTCCATAAGTGG" 0.662411724407555
"TTCAATCCATAG" 0.748131276837783
"GGTTAGGTGGTT" 0.887101844392159
"ACAACCAGACGC" 0.867998571958455
"ACGGGAGAGTAC" 0.732006793300485
"CCCTTTTTCGAG" 0.534762994308764
"TGTTTGTGCAGT" 0.641991594399235
"GCAAATGCGTAA" 0.46496951714989
"GTTCCAAGAGGA" 0.877708209903476
"TACTATCAGTGT" 0.673797682208474
"TAGAGCGGCAGT" 0.842803626194778
"AAGTTAGAGCTG" 0.904504443529747
"TAACCATGGTCA" 0.956605247777482
"CGACGCTACTGC" 0.703701134834865
"GTTCCGGTAACT" 0.790503171252782
"ACGTTAGTCTTT" 0.513111855927005
"GGCCCTCACCCA" 0.537969571277331
"CTGATAAATACC" 0.705004843120976
"GCTGAGATCTCT" 0.838659742129711
"GGGGGCCTCTAG" 0.627272336387034
"AACGCTGCAAGC" 0.744174456728495
"GATGCTCGGCAC" 0.664840548584418
"AGACACATCTAA" 0.834293539354436
"TTTCGGAACATC" 0.699034190470351
"AGACATAATTGG" 0.672953064748238
"CATGTCTGACAG" 0.779038279165992
"AATTGTGCAAAG" 0.738523680529726
"ACCTTCGTACGC" 0.766081896573956
"TCGAGTCGGTCA" 0.624789663512002
"ACCTTCCACTGG" 0.503557409307347
"CCGCCGCTACAG" 0.802896197337
"TACTCTTTCATT" 0.799412195642782
"AGTGTCCAGGGA" 0.874411623564269
"CAAACCACAACC" 0.807558037542413
"CCATACTCTTAC" 0.684851735996602
"GCCTAGGATTGA" 0.601874625978847
"AAGACGGGGTGT" 0.903158874081116
"AAGGCTGGCCGT" 0.651635384274282
"AATACCGTCGAA" 0.513889250109561
"AATTCCTTTTAA" 0.957086687989742
"CCTACGGTATAG" 0.713085615831304
"GCAGCTCGGATT" 0.901737608029889
"GTTAGTTTAATC" 0.494729380589209
"CTGGTTTCATCC" 0.76555436140575
"GGCTTGGTGTAC" 0.591378251373855
"TCTAACAATGTA" 0.704331245588085
"AGAGCGGACCAT" 0.824828158310131
"GTGCCGACCGGG" 0.430395316551336
"TAATGGTCATTC" 0.763450652918702
"CAGCCCCCTCAC" 0.797951950670962
"GCACAGAGCTGA" 0.722936522684846
"GGCTGCATTAAA" 0.367278550288151
"AATATGCGTAGC" 0.788947375635669
"ACAATCACCAGC" 0.874097987226366
"GCGTCCAATAAA" 0.83117229978481
"GGCGTCATTTTA" 0.771780472330271
"GTGGACCAATTT" 0.763240429518735
"CTGTGCGCAATC" 0.719004333559926
"TGTCGGGACAAT" 0.741060812854986
"AAGGTGCTCTGG" 0.840716635008884
"AATGCGGCGGTG" 0.563500612766414
"CTTTTGGAGATT" 0.839336337694097
"GCGGGTGAGAAC" 0.846411708359083
"AAATCGCTTCTG" 0.658169805235582
"ATAAATCGGTAA" 0.660205165900022
"GATGAGGCAAAC" 0.845658516973816
"GTTCTCTCAGGG" 0.65960460913043
"TAGTATTACTGT" 0.730239799189295
"ATAGTGTCCATA" 0.711960779816962
"CGGTTTAACCGG" 0.735705056959903
"GGTGGGGCATTT" 0.86695149163195
"AACTATACCGCC" 0.597668436523648
"AGTGAGATACCA" 0.84272454283912
"CGCAGTTAGCCC" 0.467221198258318
"TCGTCTTAATGG" 0.745580518469579
"CACATGTGCCGC" 0.709550757182689
"TCTCAATTGTCT" 0.869020576420725
"ATCTTATGACTA" 0.895589255697351
"CTGAAATCCGAG" 0.970204081386488
"GCCACGTCGAGG" 0.801955220005
"TAGCCTGCCCAG" 0.707181211266216
"CATGAGACCCAT" 0.7680174071054
"CGCCTAAATGTC" 0.812965038526776
"TAAGTCATCAGG" 0.673023633095103
"CAGTAGGTGATC" 0.512797569476169
"GCAGCGTGGACC" 0.487916998219776
"AGAGTATGAATG" 0.881939852830687
"TATCAGCTATCT" 0.933943500119771
"AGGCCCTAGAGG" 0.721739448612579
"CTGCCCTGCCGG" 0.624475645217914
"GCGGCACCCGGG" 0.534621838000982
"CAATGGTAAGGG" 0.81070605085586
"CCGATTATTGGC" 0.630923155519124
"CGTTCCTGCAAT" 0.800083647623916
"GCATACTCCGCC" 0.812557272869609
"AAAGTCTGTAAG" 0.895785145024374
"AAGGCGTAGCCC" 0.899116538020949
"ACGCATGTGGCC" 0.813945228256904
"CGTACCAGAAGG" 0.765671352213427
"GGTAACAAACAC" 0.552418542232536
"TTCTACGAATGG" 0.727098028161271
"AACAAGACGGCC" 0.764080984766405
"AGGCGCCCTGGG" 0.547364384459674
"AGGTCCCACGCC" 0.637510004756393
"TCGGTACTGCCA" 0.820928034746393
"TTGACCGCTCCA" 0.692832557718542
"ATATGGGTAACA" 0.689533884325549
"CTTAATTGGTCT" 0.810210983466707
"TTGCCAAAACCT" 0.650469189733537
"AAGCGCGCAGCA" 0.494050768610222
"ACGTCAAACACA" 0.526046252907455
"GAACGCCTGTAG" 0.754344130144183
"CTAATATGCGTA" 0.531169347303777
"GCGTTATCCGAG" 0.912865645605889
"TAAAGCACGGGC" 0.72085650601665
"GCTATTCTGCCG" 0.577472868233136
"ATAGAGGGAATA" 0.59934575221203
"CAGGATGCTGGG" 0.686897576199316
"GAGCAGAGGCAG" 0.666126692325544
"CTTCTACATCGC" 0.581590567112183
"GGTCGCGTCTTG" 0.840944145037592
"TCGTACTGTCTG" 0.739711044800856
"GGAGCTGATTAG" 0.691701918274089
"GTGAAGTCGTCT" 0.508468643706205
"TCTCCAAAGAGC" 0.879044469675864
"AACTCACACCCA" 0.371358636385379
"ACCCAATCAGTT" 0.700212841520113
"GAGTCCCGTACT" 0.815002068851627
"GGTACCATCAGT" 0.424959839509624
"TACAACTCCTCG" 0.750974797902032
"CCCCCGGCTTTA" 0.514597189521625
"CTTGTCCGGGAT" 0.627016072075934
"GTACCGAGGCAG" 0.945836676956047
"TGGGGCCCGGTG" 0.577579604446077
"TTAGATCTGGAG" 0.778979362117602
"AGGACATACATG" 0.756003152100371
"GGAGTGCATGAG" 0.565280937227321
"AAACCATGCACC" 0.743155291968704
"CACCCTTACGAA" 0.475389353922751
"TGTGAACTAGGA" 0.635308289241635
"TGTTGTCTAGTT" 0.332110557966154
"CGGACGTGCATA" 0.750610315894394
"GCATGTCCCTCT" 0.40356857967826
"GCATATTCCAGT" 0.554038830273687
"TCACAATTGCGA" 0.858388177565169
"AACGTGTAGGCA" 0.859648932822493
"CGACTCGAGGGA" 0.89744964609553
"GATTCTTTTTAC" 0.747679620479756
"CGCGGGGAGCCC" 0.660063952378767
"CTAATGAGTTGG" 0.957140271540848
"CGGGGTTGCGGT" 0.813949137934798
"CTTCCATGCGGT" 0.694095423557383
"GAAAGTACATGG" 0.556234048986729
"GCCCCCCGAACT" 0.591719330185254
"GCTTATCTAAAT" 0.784939330130849
"TACTTTGAATCT" 0.783430480218077
"ACGCTACGGTGC" 0.801498836090958
"AGATTGGGATAC" 0.941765732929331
"AGCGCGCTATCA" 0.749621056362399
"ATATCAGCCCAG" 0.594968271207359
"GCCCAAGGATCA" 0.577866160644035
"GCGTATCGGAGC" 0.785016959600613
"TGGCCGCACGGA" 0.140867456879464
"ATGAGTCACGCC" 0.693044707760659
"GTACAAGAGGTA" 0.841944767267946
"AGGAGATTCCCA" 0.637735176019425
"GGAATTCGGCGG" 0.859176555068079
"GTGCGGATTTCC" 0.974069914276095
"TATACGTAAGGG" 0.939620320898367
"TTGGATTCGCGG" 0.723938809816228
"CCTATCTTACAC" 0.530349213403124
"CGAGTCGAAAGT" 0.515551841179593
"GGCCGCAAATAC" 0.604022581061138
"TTGAATATCGTA" 0.773517136642515
"AGTTGTGATTTC" 0.958928272947753
"GGGGTGTAACAA" 0.477308698425807
"AGCTCCGGGCCC" 0.813211449045331
"CATGTGGTTATT" 0.471673062450593
"GAGCAGGATGCG" 0.937231074617025
"TGATCTCACACT" 0.77118762035571
"TGGGGGCAAGAT" 0.674337090619267
"AAGCTAGTCGGT" 0.841860975784253
"CGCCTGAATTTG" 0.680052814542436
"TTTGGATAAGTA" 0.816419357505088
"CAGCCCAGACCA" 0.704773934463637
"CTTTTATTCTTT" 0.917005405032017
"TATTCGAAACTG" 0.667045256268383
"AGGTTACGCCCG" 0.757900005490682
"CAGGTGCAGCCG" 0.607969137290587
"GCTGCAGCGTCC" 0.682978794450713
"AGCGGTTGTAGA" 0.81646174076779
"GGAGTATCGATT" 0.62265579241777
"ATCTCAATTAGG" 0.867129494585577
"TGCATGGGCATC" 0.651328404700284
"ACCGGTTACAGT" 0.771073613434995
"AGTAGATCCAGT" 0.550179352151998
"ATTGCCCGTTCA" 0.656518767603535
"CCCAGGAATGCC" 0.689805234782602
"CCGGGACCCTGA" 0.842481500753716
"GCTTTCCGTGAC" 0.683319429094448
"TGTGCGACTTGA" 0.491918598504465
"TTTCTCGATACG" 0.809762229067948
"CGGCAGGTGCTA" 0.650217620168072
"GATGAATCGGCT" 0.574651240778601
"GCGGGAGTGCGT" 0.504597208682273
"GTACCTTTGTAT" 0.560029239805259
"TAAATCGGACTC" 0.437714335981602
"TGATCGGGTATT" 0.566142426075408
"AAACTCAGTCCC" 0.749904086197331
"AAAGTTCGGTGT" 0.634538429223864
"GCCGCGTTGTAG" 0.749241606287967
"GCGTCCGCCAAG" 0.638071302122972
"TGATGAGTCTGG" 0.500181130139079
"ATGTTTTGCAGT" 0.630701025512671
"CTCGCATCGTCA" 0.390536690463216
"GCCTCAGAGCGC" 0.512795277678446
"GCGCGCCCCGTT" 0.602987111052787
"GGGTCAGCTGTG" 0.756072765380832
"TATAGCGCAAAA" 0.619348300183404
"TCCCCCAGCACG" 0.671384631950798
"CGAGCTTCATGT" 0.951989730233831
"AACTTTTGAGAA" 0.839568370542674
"GATTAGGTGGTT" 0.704591456020838
"TATCCGGGTGCG" 0.78447599836658
"ACCGTTCGCAAT" 0.861719635075685
"AGTCTTGAACGC" 0.742841141466298
"TAGGGGCTCGCC" 0.684310493691745
"TGGTTGGCTTGT" 0.902834821720883
"AGCTGGCACACG" 0.354189584247772
"ATCAGTTGCACT" 0.703967833845612
"ATGTCCGTGAAC" 0.930149604030275
"CGGACTGTGCCT" 0.542162718753611
"CCTGACCGAATC" 0.946459676294126
"CTCACAGACGTT" 0.601493501751782
"TATGGAAACTGC" 0.554449740580073
"CGACCCCGTTCC" 0.980598092981328
"GGTTAAAGATAG" 0.920512927569081
"TTGTTAATTCAA" 0.751743703157976
"GCCGTCCCATGA" 0.511880097094481
"GTCGCGGTAGCG" 0.535693008529953
"GTGCTGAGGCCA" 0.576057161871155
"CGTCTATAAAGG" 0.687623554109204
"CTTGACGCACTA" 0.544022667121772
"GTAGCGCAACGG" 0.71677881215162
"AGTATAGACGGC" 0.787902162901078
"CATGGAATCTAT" 0.68862081481795
"CCGTTGCCGGGG" 0.652360728577535
"GAATGATAGTGC" 0.554219348348561
"GATGTCTTCCCT" 0.496029093758388
"ACGATGCGTAGC" 0.685870096828256
"AGTACACTGGCG" 0.62692135056885
"TAAAGTTAGACT" 0.791487602536241
"TCGTTGACGCGT" 0.724759426085697
"TAAAATACCAGT" 0.845939506599362
"TAGCATCTATCC" 0.779745999511963
"GGTAACTTGTGT" 0.464386355022009
"TCGTCCCATCAG" 0.657110733584303
"TTTTCAAGTAAT" 0.621733515999096
"GTAACTATACTA" 0.736024425500823
"GTTCCGCCGAGT" 0.717501302160419
"TCACACCCACGG" 0.729477281803744
"AAAAACAGCACA" 0.792446644107536
"AACATCCGGCTG" 0.668916576847854
"AGCTAACCCATT" 0.940667543801965
"TGCAAGGAGTTA" 0.70166925168333
"ACATTCATATGC" 0.978835535985179
"CCATAAGGGATA" 0.901322389738472
"GCAAAATCCTCT" 0.919732569641422
"GCGCTGGGTTAG" 0.661208494833914
"TGAGAGACTTTA" 0.722085613044565
"CCACCGAAGGCA" 0.750869645112928
"CTCGTGCCACCC" 0.978925356633522
"GCCGCTCGGGAG" 0.851005924305968
"TGCGCTGTAAAC" 0.611920761676563
"CTGTTCTGTGTG" 0.695794476358963
"TCAAAGCTCACG" 0.731441632932317
"AGATAAGCGCTT" 0.992188094809015
"TAGTCCCTGCAG" 0.74265226350001
"TGAGGCCCAGCG" 0.76914437629246
"GATCCTAAAGAC" 0.637446519782069
"GCAACGAGATTG" 0.784708288040321
"GCGGTAGCGGCG" 0.578450969279878
"GGGCGATCAGCT" 0.823020669541167
"TTCGAGACCCGT" 0.616791587324939
"AGTCGTTATTGC" 0.63245476361135
"GAATCTATTCTG" 0.54991221323217
"TGGTATTCTGAC" 0.56129380248416
"ATTGCGTGCGTC" 0.772923058423356
"GAGAGCCCCATA" 0.73191483572339
"TATGCCCCATGT" 0.727060116801246
"TGACACGAATCC" 0.826410887671469
"ATCATACTATCT" 0.735877012414612
"GGCCTGGAACGA" 0.756082146926833
"CAGAAATCTATA" 0.596854831008079
"CTCAGCTTCATA" 0.678020812283745
"GGAGCCACAACA" 0.76910378302139
"TGGCGTAAAGAC" 0.511298674795371
"AAAATAGATCGT" 0.639210394978859
"AACATATCGCAG" 0.637787124249164
"AATTTTGCGTCA" 0.643116868318769
"CGACTGGATGGC" 0.561080900722927
"GAATCCGCAAGC" 0.950087317304627
"GAATCCTTTAGC" 0.827616454765446
"GTCCTACCCACC" 0.724905414202835
"TATGGGTCTGCA" 0.527329074681266
"AGACCCCACCCT" 0.778466218022724
"AGGGAGTGGGCA" 0.93428337068718
"ACTCCCGGGTAA" 0.554548870243961
"CTGAAGAACCAT" 0.798236472433757
"ATCACTCGTACT" 0.733868349513319
"CCCAAGTTGGGG" 0.635574724090733
"CTCACCAGATTC" 0.602153694509336
"TATCTTTGAACA" 0.567790213940688
"TCCCGTTATGAG" 0.683798375170344
"ACTCCTTGCTTG" 0.692658326235554
"GATGCCACCTTG" 0.577284094605641
"GTACCTATTACG" 0.579498140170985
"TGCCCGACGTAC" 0.606880173678282
"AAACATGCCATA" 0.771137390571769
"AAGCCCTCCATA" 0.667865465201005
"AAGGTCGCGGCA" 0.687027241328611
"GAGCGAACAACA" 0.719496904967011
"CGGCTCTGATCT" 0.487839083456308
"GTCTATAGGTCA" 0.681456540777811
"ATTCTCGATGAG" 0.576670992315594
"CCCACCAGTGGC" 0.774085641796981
"CTACCCAATCTC" 0.953179746108384
"GGCCAATCAGCC" 0.727505972113748
"TAGGCGAGTATC" 0.722531852613748
"ACATAGTCGAAG" 0.817784118544694
"AGCGACCCTTGA" 0.747050799432698
"CCCGCCTCGTTG" 0.496865614210623
"CCGCGTAGAACT" 0.672150393844001
"CTATGGACCCTG" 0.557073930303098
"TATCTTGTTTGT" 0.553072483889179
"TGACCGTGGTCA" 0.697053357131959
"CCCGAGACATTA" 0.774651661203328
"TGGACTGCGGAT" 0.604244615979252
"ATCCACTCGTTA" 0.816079766723903
"CGTTTCCCAGAG" 0.506669679740078
"GGACCCCGAGCC" 0.729221076913512
"TACTATGGTGAC" 0.688421923439812
"TGGCCCCACGCA" 0.839978048540824
"TTGATTTAACAA" 0.811342891971615
"ATATTCGGTCTT" 0.577148330760172
"GGCGAGTAAGTA" 0.618689477666773
"TTAAAGCTCCAG" 0.868281193918994
"ACAAAAGTGAAG" 0.624869390201245
"ACAGGCCGGGGC" 0.693277997179401
"CGCAGATTCTCT" 0.732282517263435
"AGAACAACCCAT" 0.704554394225235
"AGAATGGCAGCG" 0.71278278678641
"GTCAACGTAAAA" 0.683549654249505
"TGTAAGAGAGCA" 0.732416157794695
"TTCTCTTAGGAC" 0.695497452850195
"CCCTAGGGTTAT" 0.671863886016251
"GGTGGCCAGAGC" 0.772215307440065
"ATAAGCCCTCAA" 0.78438209005124
"ATACAGCATGAG" 0.933127734410736
"CGATGTCTGATA" 0.841074518977688
"GATTGGTTCACG" 0.475373127351366
"AAGTCCCCAGCA" 0.766150583030874
"ATCACTAGTCTC" 0.700323241086003
"ATCGAGGAAATC" 0.639618408335184
"CCATGTCCGCGC" 0.713210694116001
"CAGATTGACAGA" 0.580647528741238
"GACTCTTGAGAG" 0.78198967261688
"GATTTTGCCAAT" 0.793528065959107
"TCTAGAAGGTTG" 0.759899143173074
"AAAGGAATCCAA" 0.915624452420864
"ACATCGACGCGG" 0.737759002626664
"TGTGCTTAGAAA" 0.759195264743886
"TTCTCGATGCAT" 0.684334262708329
"TTTGCTGGCTTT" 0.834305412785471
"AGAAACTCTCAC" 0.718365085144274
"CGTTGCTTCGTG" 0.701953276715005
"TCTTGACTCTTT" 0.505524212834333
"AATTAGTCTAGA" 0.782219590564742
"GTACGTCCTGCG" 0.678265106376458
"GTGCCTAAGGGT" 0.792869759976869
"TAATAGCCGACC" 0.672142660930572
"TGTGCGTTCGAA" 0.748113663305993
"CATGCGCGTGCA" 0.615040891143683
"CCTCCGATCAAA" 0.831873068416793
"TTAAAGGGTGTA" 0.778251832844984
"CCCCACAGAAGA" 0.816872832589094
"CTGCCTTCCTTG" 0.556794885805964
"GCTACATGACGG" 0.741105746247048
"GGAATGGGTACC" 0.572157486814676
"TATGATCGATCA" 0.579614413270216
"ACGGGGTTAGGA" 0.649109551307385
"TCCCCCCACCCA" 0.603674743881961
"AAGACGTTGCGG" 0.659535549908917
"AGAGAAACTGAA" 0.599045044365615
"ATTGCGGCATAG" 0.658006206681558
"CACCAAATATTG" 0.716688554809151
"CGATTTGAGGAT" 0.41344677900513
"TCACAGAGGACG" 0.554438550436562
"TGAGTTTAGAAC" 0.755624966195237
"CAGGGCACTCTA" 0.487595239512053
"CGGAAAGGCCAT" 0.748669906653291
"TAGTAGAAAGGA" 0.674968363505555
"ACACGCTTAAAG" 0.775846048212681
"TATGCCGACTCA" 0.860162179289064
"AGAATTGTGGTG" 0.824107075449681
"CAGCACGGGAAG" 0.544688714699244
"TATGTGGAGTCA" 0.901059973924947
"TGCGTGTACGGT" 0.736464055913427
"TGCTAGGGTTTT" 0.680117087629955
"AGGCGGTAGAGA" 0.873870008557277
"CATCGAGAACGG" 0.753757982794436
"CGTATTCGTCTG" 0.799873281727005
"AATCTCCATCAT" 0.707376062208141
"GCGGGCAATCCA" 0.661289049920634
"GGCGCTAACCCC" 0.888184832334728
"CCATTCTCACGC" 0.790064047294749
"GGATCGAGCTTC" 0.800334672564222
"TCCCGGTAGATT" 0.845570647684951
"AGAAACCGACGC" 0.816595433737062
"AGAGACTGGCCT" 0.728274569123497
"CAGGTCTCTGAA" 0.732842059515826
"CTGGTGCCTGCC" 0.756803327452692
"GTGATTGGCACG" 0.67099736963209
"AATCGCAGAAGA" 0.567633334027698
"AGAGAGGCGCCT" 0.589583889040948
"GACCCCCCGTAG" 0.6252996532113
"GGCATACCCAGG" 0.629404821013054
"TAAACGCAGAGA" 0.597622879198958
"TATCCCTCGGAG" 0.635429662777411
"CAACGTACCCAC" 0.747181642706047
"GAGAGTTCGTAT" 0.853573066509045
"TACTAGTTGTAC" 0.800293275993885
"TCAGCGGTGTCA" 0.691477620863332
"ATTAAGGACATC" 0.66176046850732
"CACAAGAACTTG" 0.718086716478933
"GCCTAATTCTTC" 0.425462117880996
"TACCTGCGATAG" 0.607424388932424
"TTCTATCGTACA" 0.485118270256197
"CAGCGCTTCACA" 0.651706495579157
"CCGGGGGATTCT" 0.754269983791012
"GACCCGTCCTTC" 0.829145172494648
"GTTATCCCCCGT" 0.595401947640948
"TAGAGTATTTGG" 0.737706945598241
"TCGCGCGGCCGG" 0.755345094845713
"TGGGCTCGTAAT" 0.968596340854245
"ACGACTTGAACG" 0.576331489515416
"GGATCGGGCAGC" 0.511275255958794
"GGGGCGAGCGGG" 0.734297290420134
"GGTACAGTATGT" 0.78165034258854
"TATTAGTCAAAA" 0.604372188056683
"AGATCTAAACAC" 0.596580077857015
"ATCATCTTCATG" 0.63583324861068
"GCCAGGAAATCG" 0.299286825000731
"GTCTAGCGCCGT" 0.660724183931912
"CCTGGCTCGGTG" 0.825728781566418
"CGAACATACACT" 0.769272513181823
"GACTTATCTTTC" 0.820189054320811
"ACATCAAAGGCA" 0.656653860908764
"AGCACAGCGATT" 0.754663009622071
"ATGAGTGCCCGA" 0.467298793368147
"CGTCTGGTCGTT" 0.48299638699563
"CTTACCTCTCAG" 0.705861873313824
"TAGTTGTTCAAC" 0.821331135037102
"TGCACCATATAA" 0.586838251637577
"GCGCACACGAAT" 0.673133316332698
"GTGCCATAGAAG" 0.471884655114974
"TATGGAGAACGC" 0.700766964464429
"TCATCTTTTCCG" 0.802516591521206
"TTGCTCATAGAA" 0.826512344196283
"AGCCACATTTCG" 0.682474106202159
"AGGGTCGCGTAC" 0.719474835972197
"GCATCTTCTGTC" 0.688140971927402
"TGGGGAGTGTGA" 0.858544764855364
"TCAGTGTTCTAA" 0.418574729071188
"CCACCTACTCTC" 0.444710788622433
"GCCGTAACTCAC" 0.597952154906207
"CCGGCTGGCGCC" 0.830431310573958
"CGCCCTAAAGGT" 0.621772883387603
"CTCCGTAAACCA" 0.871027263885383
"GGCCGACGATGT" 0.859495271748744
"TTGCAGGCGCTT" 0.650931387955803
"CAGTCCCGATCA" 0.767468724182885
"CTCAAAAGGTGT" 0.652851835591093
"CTCACTAGATTG" 0.619563362133733
"CTCTGACATCGG" 0.751730136342061
"TCGAAGGGCGGA" 0.707652021300603
"TTTATTGTGTCT" 0.886349660963779
"CCTATGATTTCA" 0.72383404112832
"TAAAGTCGAAGG" 0.4595157301757
"GAGGGGTCAAGG" 0.807796915748893
"GATAGCGGAATA" 0.766551469683717
"GTGAGCTGTTAC" 0.641510226140182
"GTGGTGACGGTT" 0.555720794561941
"CGCCGCCGATGA" 0.40392561594352
"CGCTTGTCGTCC" 0.716357131048542
"GTAGCCACTATG" 0.746225585266196
"AAGCTATTCGCT" 0.626142952682098
"AATGCCCTGTTA" 0.636263030219805
"AGTAGACAGCTA" 0.890646226440706
"TAGTGAGCACAT" 0.802942610825464
"TCGACGGCCCGA" 0.814492930207339
"AACAGGGAGAGG" 0.72408954378595
"AGGGGACAAGCT" 0.896393412918245
"ATGAGCCGACAA" 0.971563294873538
"GCTTAATTTTTA" 0.561347794499092
"GTACCGGATTGC" 0.919829899465329
"ATCAGTTCTGAC" 0.787549964261883
"GATAACGCCACG" 0.724925405716456
"GCTATCCGCATT" 0.776764447573096
"CAGACGAGTGTC" 0.724491371712911
"GTTTTTTTCGCT" 0.920525505401274
"ACATATCGGTCC" 0.619563443436098
"GCATGCCGGTGC" 0.777574663177884
"GCATTCGAAGAA" 0.894849860807931
"GTCATGCGATCC" 0.552092297059429
"GTTATGTAATTC" 0.782345763636105
"TTCTAGGCCGGT" 0.705954721489916
"AAATTCACCCAC" 0.789277213688456
"ATAGGTTCTAAT" 0.813907001022658
"ATTCGTTCCGTG" 0.60571445445216
"ACCTACGATGTG" 0.798848526358828
"GCAGATCTCACT" 0.644197998379661
"TCTTCGGGATCT" 0.960836479619023
"TGGGGACTCTAG" 0.933799245896186
"ATCTGAGTGGGA" 0.726952672903123
"CCGGCGCGTTGG" 0.693770304850462
"GAGCGGCTAATG" 0.604495473648692
"TGAACAGTTTAG" 0.675536436505574
"AGGTGGGGTAGA" 0.8296409337224
"ATATGGGGCGAT" 0.78898790644192
"CATAAACCTCAG" 0.655518161425658
"CCGCTAAGCAGT" 0.619377035374674
"CGATGAGCATAG" 0.790180725137515
"GACGCGTCCTCG" 0.626959779849373
"CCTACGCGAGGA" 0.892843173784706
"CTAAGATTCTTT" 0.553061929749728
"TGGGAACTAGAT" 0.809546778655035
"CCTGAGATGTGC" 0.341306750874647
"CGAACAGGTAAA" 0.865684421357367
"CTGGTCACGTGA" 0.703500674589021
"GAGCTAAGTCCG" 0.893453179145773
"GGCGCAGCTGAC" 0.765531101910098
"TGAGTCACAATG" 0.675463969524111
"TGGCGCGGTTCC" 0.522379728807814
"TTTTCTAGTGTA" 0.815313268359797
"CATTGCGGTTGA" 0.727100593262146
"CTTAGTTCGCAA" 0.655106485691486
"TGCCAAGTGCTG" 0.685567503794135
"TGGGACTGGAAA" 0.638891823035318
"TTCCTCATTAAC" 0.727934309312517
"TACCGTGACAGC" 0.89167660419203
"TCGGAGACTACG" 0.768931596300823
"TGCAGTTATGCA" 0.491215103217886
"TTCCTAAAGTCT" 0.741050464336734
"AGTGGGGAAGTA" 0.465431302454657
"AGTTTTGCAGGA" 0.756403722728225
"CGTATCGTATGT" 0.551279721037521
"GAGAAGCCGGCC" 0.732419697742595
"ATGGGACCGGTG" 0.821925164113995
"CTCGTTAACTAG" 0.764019716152054
"AAGAAAAGTTTA" 0.537377389575309
"CCTTAGACGGAC" 0.619276280078513
"TAGGGACGTTTG" 0.852716122890518
"TATCCGGGACAA" 0.807275702443094
"CGGACTCGCGCT" 0.769341378077666
"TCCGACCACCCC" 0.893185823237214
"TTGAAGGCTTAA" 0.492448526321733
"TTGTTAAGGGCA" 0.824150452307495
"CCAACTGACACT" 0.742394463685971
"GCTCACAACTTG" 0.752221683534416
"GGTGAGGCCATA" 0.535929994177127
"GTGCCCATCGGC" 0.717662021448342
"TGTAAAGTCATT" 0.810496846790677
"TAGGTGTAAACG" 0.716247784368112
"TCCTTGACGCTC" 0.522874958879336
"GCGGCTTGCTCA" 0.755799829170059
"GGACGTAATTCG" 0.701004690400553
"AACCCTGTAGGA" 0.792062404431731
"ATACACACTTAA" 0.656048086014232
"CCTCACGAATCG" 0.720156865405549
"GCGATGGGTAGG" 0.584723354694236
"TACCCGTTCCCG" 0.54153998325718
"AGCATATGGGAT" 0.686231247219624
"CATCAAACCGTC" 0.913783295790488
"GAAACATCCAGA" 0.721290693747457
"GAATCAGCTAGG" 0.890171821444611
"GCTACCCAGACC" 0.740066396190133
"TCACTTGAGAAA" 0.826017172614704
"TTCAAGATGGAG" 0.852751313357372
"ATAATCATGGAA" 0.991524775842342
"CAGATATCAGAG" 0.768956241574769
"CCTGTTCGCGGG" 0.528087154686432
"GGCGTTAGCTTG" 0.766544965041174
"GTCGGCTGCGTT" 0.571816797057623
"CCCGTAGGTAGC" 0.594025258652231
"CGAGGTATGCGT" 0.531305596091194
"GCGGCAGAATTG" 0.658635818302842
"GCGGGTGTTAGC" 0.767161009390291
"AGGGCGAAGTCT" 0.824707968812511
"TTACAATGTGTA" 0.605204550456757
"ACCAGGTATAGA" 0.758927044266728
"ACGCGACCTTAT" 0.687945858653004
"ATGTCCTGCGGG" 0.450736807299365
"TTTGCCTTGACC" 0.879781367037071
"TTACGTAGCATG" 0.828520890970909
"AGGAACTAATAT" 0.754506432082784
"GAGTGCTAGTAG" 0.466794186668776
"GCTGCCTGTAGG" 0.741880305704577
"GGGAGTGGCACA" 0.684031368985119
"TCCGCGATGCGA" 0.731247825146937
"AGTTAGAATACT" 0.640376864089625
"GATGTGTCTCTG" 0.504503555092251
"TAGTGCTAGTTC" 0.306709094874482
"TGAAGCTCTCCC" 0.541885063915283
"ACTCCCTATGAA" 0.467728589139394
"CAGTTGAACGAC" 0.487800299551632
"GGACGTTACGAC" 0.660619656867807
"TTCGGGTCGTCG" 0.789622897056216
"ACTAACGGTCTA" 0.666233462375674
"GTTCTAGCAATA" 0.789842483880734
"TAGATTGCTGTG" 0.798933077110153
"TGATCCTCAGGC" 0.824175206840151
"ACCTCAATCATG" 0.787973312890262
"ACGAGCTTGCCA" 0.649997615103082
"GAAGCTGTACAT" 0.47622978606645
"AACACATCCTTG" 0.658209709031465
"ATCCTATTACAT" 0.622332322005265
"ATTGCTAGACCA" 0.569766661283365
"CCTATTTCCGAG" 0.688305189322156
"TCTAAACTGATA" 0.716939294184891
"TCTCTCGCCGAC" 0.554600695655324
"AATCATCGGCTC" 0.873170721716915
"ACGCGGAGGTTC" 0.872912934162919
"CACAGCAACCCG" 0.615356344248382
"CGCAGACAGTTC" 0.537647704892299
"GGTGGTGAACAT" 0.637618955571709
"TAAGGTCCTTCA" 0.793872158937019
"TCATTTTGATAG" 0.801187413149183
"ATAATGGGACTC" 0.67528587690345
"TAATGAAATGGC" 0.678671506546583
"TAATGTGTCCAT" 0.832321163364949
"TGTTCGTTTTAA" 0.705784790288816
"CAGCCGTAAAGT" 0.509636694965559
"CAGTTTAACACC" 0.923884345856305
"GATGACCGGGCA" 0.978835641406828
"TGCGACAGATAC" 0.718779226177271
"GCTACTTCACTC" 0.676001160738006
"AACGACGAGCCC" 0.87384269424018
"GTCTTGCAACCT" 0.696082122035689
"TTATGATTAGCC" 0.7446374435798
"AACGAACGTGGT" 0.447099145277575
"AATATGCGACAT" 0.704110393574869
"CACACGTGGCAT" 0.676078332533375
"GGTGACGCACTT" 0.587726599997268
"TGATCTGCCTGC" 0.752786384506733
"TGTGACGTTTCG" 0.364741611737722
"AGCGCCGAGTCA" 0.858491285414398
"GTCCCCAGACTA" 0.749601976793115
"TAGTAAGTGGAT" 0.881971501226492
"AGCTCGCTACAG" 0.501858341887884
"ATGAGACGCTTC" 0.751855683779309
"TAGTAGAACGTC" 0.806308351867965
"ACTGACCCTCAC" 0.539050705699168
"ATTAAGTATGAC" 0.74046993233026
"GCCTGGTTGCCC" 0.591669050801775
"GTTCCGTGTACA" 0.783557562485475
"TAAGATCCTGTC" 0.596035325034839
"ACTTGGATACGT" 0.679779177101898
"AAAAGTATAGCA" 0.544587555418305
"AATTGGGGATTT" 0.843966385936596
"CAAGTCGCATGA" 0.725644187360544
"CGCCGGGGTAGG" 0.767523770689052
"CGTTATCACCCG" 0.904641060002752
"CCATGCTGCGAA" 0.738165427293301
"GGAGATAGTTTT" 0.878891060930827
"GTAACTAGGTCT" 0.474784882306825
"ATGTAGACGAGT" 0.91928523044362
"CTGTGTAGTGGA" 0.537478725161094
"GGACCAATGGGA" 0.992259444345603
"GTAGTCGGGTGA" 0.538976281927365
"GTGGCTGTGTGA" 0.976601395610967
"GATATCTCAATA" 0.859159828915137
"GCTACGCCGGTA" 0.361769620272425
"GTTATAGGGTGT" 0.770625065401553
"TCATCGAGTGTT" 0.412192351474478
"TGAAGGACCTCA" 0.952726407108848
"TGTGGATCCAAA" 0.642181328177671
"AAGTATTAGCCA" 0.631800190877418
"CACCCTGGCCAG" 0.694144052647222
"CCTGAAGACGGA" 0.674052475759002
"TCAGTTTAGATA" 0.635070503154423
"TCTTGCTTATCG" 0.742873833662526
"TGAGAGATCAGA" 0.654272090284325
"AGCTACCCGATC" 0.774475848968937
"ATAATGGTCGAA" 0.78763989484363
"TACCTTCATTGA" 0.972167003018012
"TAGTAGGTTTTA" 0.622918408410936
"AATAGCTGCATG" 0.633387669430375
"AGAATTCGATCA" 0.878784304629048
"CAACGAGTGTCA" 0.54970073245864
"AAGGCGCCGCGT" 0.667075445007888
"TGCCTAGGCGAA" 0.742316506714921
"TGTATGGCTGGG" 0.93787036669079
"AAACAATACCGC" 0.966276011699951
"CGTAATGAATAC" 0.510829624801088
"GAACGGTAAGGC" 0.523811240079661
"GCCGGTGGAGTC" 0.556939016283382
"CGCCGGGCCGCA" 0.640482786022349
"TCAGGTGCCTAT" 0.652005116166414
"TGGAAGTTGTTC" 0.672125241924966
"CAGGAACCACAG" 0.71207577325228
"GAGTTCCATCGA" 0.791284036936694
"GATAGCTCGTGT" 0.948304712295647
"GCAGCTAGAATA" 0.860932721883607
"GTGCATTATAAC" 0.822900467732802
"GTTGGCTGTTAT" 0.767081616633783
"CTAGGGGCAAAG" 0.897419871871653
"TGGGTCGGTTGG" 0.750512777961003
"AAATCCCTCACC" 0.547167306563986
"AGTTGTCGACGT" 0.632353004645007
"CCCATGACAATT" 0.484936899195967
"CCTTAGAGCACG" 0.756242304786492
"CGGAGTAAGTAA" 0.716621264287232
"GGAGTGACTTAC" 0.703620239680935
"TGACTAGGGCTT" 0.675698720368592
"CAGAGGTAGGCC" 0.72033567810226
"CTATACAATGAG" 0.820230693469346
"CTCAATGTAGAC" 0.662997221928787
"CTTAACTGCAAC" 0.600457362421071
"ACGACGCGCCAG" 0.853766724528368
"AGGGGCGTATTC" 0.482319550874592
"CTGGGTAGGGTC" 0.581481611071971
"GGTTCAACCAGG" 0.536868682136221
"TAAACCTTAATG" 0.934899667519026
"TAATGCGCTCTT" 0.583395992080925
"TATAACACCGTT" 0.671926378147502
"ACTTGGCTTCGA" 0.888250990880084
"TAACCTCACGCT" 0.593955327062647
"TCTGTTGTGTTA" 0.554164060936095
"CAGATTGCCCTT" 0.749950557317644
"CGATCGGGTCTA" 0.802659325720338
"CGTGGGTGGGTC" 0.622077326913946
"GCCATGGACGGG" 0.647133783266295
"AATTACCTTATT" 0.568136019980462
"AGTAATGGATGG" 0.663791486225894
"CCCGGATAAAGT" 0.893814798420947
"CTTCTCTGGGTG" 0.82421218751718
"GTCGAGCCGGGC" 0.667066725383271
"TAACCGACAGGC" 0.587888666351761
"TGATTCTCTGAG" 0.852912804007095
"AAACCATCATGA" 0.522248221772898
"AATTCGCCTGCC" 0.823064725112555
"CAGCGTCGACAT" 0.739458684475957
"CTAAGGTATCCC" 0.610267056635519
"CTATCCCTGGGT" 0.703080878444885
"TTGCATCTTGCA" 0.570674723196788
"ACTGTCCTTCAG" 0.801071635300737
"CAAGACACGTAT" 0.605273789597698
"GAACATTATGGA" 0.632404569983205
"TTGAACCTCCTA" 0.660521957731454
"GACAGGACTGGT" 0.733921409999555
"GATTAGTCCCAC" 0.92516612664778
"GCTGCGCTCATG" 0.716428751593195
"TAGAAGTTCGAC" 0.595584793202039
"AACGATCTGGGG" 0.6717552091143
"ACTTGTTATCCC" 0.836663428287513
"CTCTGGATAGTG" 0.728779662544061
"GATTCTTGGGTA" 0.671921068553844
"GGTCGCTGAGCG" 0.436466793390007
"TAACGGGTATCT" 0.725582154454542
"AAGTAATGGGTC" 0.682893769628809
"CATTCATGCCTG" 0.841473777267837
"CTAGGCAACTAG" 0.60373826696302
"CTTTTTTCGCGC" 0.645867791835778
"GGGATCCAACGG" 0.89070625287946
"TGGGCCGATCGT" 0.655125137524633
"TTCTGATGGCCC" 0.75806546778015
"GGCTATTCCATG" 0.889864508495641
"TTCTTAGAACCC" 0.816101532901009
"AATACCCGTCAT" 0.80205389403181
"GCCAAGTAGCCA" 0.841923416824618
"TCATCCTTATTT" 0.596596648382947
"ACTCGCGATCTG" 0.427598679625557
"TATCGGCCTGGG" 0.620571550792544
"CGGTTAAGAACA" 0.496488243498822
"TCCCTTTGTCAC" 0.526738071956671
"TGGATCGTCGAC" 0.590776194950472
"ACGATGTGGCTC" 0.927881912867301
"AGGTTGTCCTCA" 0.735784812817787
"GCCTGCAGCTCC" 0.598934606313519
"GTAATGGCCTCC" 0.700983442802987
"TAGCGCTCAGAG" 0.792735006723577
"CATTAGTAGTGC" 0.778670794075485
"TTCGGTTGAGAT" 0.611195683510969
"AGAATCCAACGC" 0.761359368212304
"AGGGCCTACCAG" 0.917061382639753
"ATTAATGGCTAG" 0.38655240235608
"CCAGACAAACAG" 0.66080580662508
"CGCTGTTTGAAG" 0.688166872882556
"GACAACCCGGGC" 0.717648700836067
"AGGAATGCCACC" 0.781449745588605
"GCACCGGAAATG" 0.914336157176844
"TGACTAATATCG" 0.618487511728537
"CAGCTAAGGTAT" 0.619306091552393
"CTAACCTATTCG" 0.443796695523735
"GCACCCGGGCGA" 0.624777832058219
"GCTTAACAGTAC" 0.815664601457778
"GGTCGTGCCATC" 0.843829200162597
"TTCCGAGGATCC" 0.800083615159171
"AAGGCGTGAGCG" 0.591304558317549
"CGGACTAAAGCT" 0.77285612660405
"ACGTTAGAGCGG" 0.696337911426774
"CCGAAGTGCGGG" 0.815182386370328
"CGAGCACTAGGG" 0.744526750960521
"CGCGCGCGTGCA" 0.860242221686583
"TATCACGCGTCC" 0.858552844434216
"TTATGAGAGTCA" 0.4665282739444
"TTCTACTAGCTG" 0.72219088323126
"CCCTGCGTGCGA" 0.563980122728231
"GCCACATCACTT" 0.846839412561067
"ATAGCACGTCCG" 0.68903198278741
"GCTAATATGCTG" 0.656951379338748
"AATATTTCTCCA" 0.556791700586612
"CGGACCATCCGA" 0.703162847650421
"CTAAAGGGATCT" 0.427746649332554
"TAATGAGATCCA" 0.575061016250339
"TACTCTAGGTGG" 0.42405341166908
"TCGTATGCTTCG" 0.835828437813145
"TGGTGTGGTTCT" 0.728127848919782
"ACGAGGCCTACA" 0.944960452666574
"TCACGGCTACAG" 0.663344338746274
"TGTGTGCATTTT" 0.718907371561442
"GCGGCAAATACC" 0.839833527381132
"TCAGTACGACCT" 0.769499343714956
"ATGTGAATCGTA" 0.642283915666832
"CATATTGACCCG" 0.645735161143145
"CTCATCTCCGCT" 0.469703181307454
"CTGAAGGGGGTA" 0.568025852341974
"GATAGATCCAGA" 0.64348613267156
"TCCGGTCCCATG" 0.710411950510931
"TGAGGTTGCGTA" 0.791035107183105
"AGTGTTCTGAGC" 0.294477695779928
"ATTTTAAACCAG" 0.94064588354728
"GGTGTAACTGTG" 0.646025716961001
"TCTTTTTGGCGC" 0.542746079368445
"AAACGCGCGGTT" 0.63312331873798
"ATACGCACGAAG" 0.674599823040114
"CATCCTCTCAGT" 0.782987734877344
"GGCCCCGTGTTC" 0.919838276768637
"TTTCTATAGTAA" 0.455731152071401
"CAGTCAGGAGTG" 0.607403120304013
"GATCATAAGGGT" 0.374120024766404
"GGGGCTTGCTAT" 0.561833078727721
"TACCCTAGTCCT" 0.698068845811992
"TGCTGGTTTGTG" 0.710259705186299
"TGTATAGTTCCT" 0.8541656030583
"CATTAGGGACGT" 0.702766190371785
"GCGGGAAGCACC" 0.600898174927312
"AAACGTCAAGCT" 0.845643442363275
"ACATAAGGTAGG" 0.935958412830354
"ACCTAGTTCGCG" 0.646739569624046
"AGTCCTTTGTAT" 0.590398672665838
"CACTACACATGC" 0.558156931587736
"CCGGGGGGTAAA" 0.820677188603987
"GTCAACGTCGAG" 0.687156623475093
"AATTTCAGAGGG" 0.836273300991169
"ATGACTACGGCA" 0.905257725768504
"ATTTTCAGCATT" 0.775147028977592
"CGCTACTGTAGA" 0.452205426474581
"CTACCTTGCTTA" 0.549626715956951
"CTAGCCCGCCGA" 0.572489815688673
"GCCAATCGCAAT" 0.652969200390355
"GTAGACCCTTCA" 0.561998979136139
"TCCGTTTTATGG" 0.720217715821848
"TCGTTCCTAGCG" 0.706880847052113
"AGGTCCAATTAG" 0.769534724182827
"ATAGAATCTCCT" 0.912977617579413
"ATGCGATGACAA" 0.769488282573131
"CTTTGTCTGTTG" 0.814516763234967
"TCCTGGTAAAGC" 0.690068159931111
"TCTCACAAGCTA" 0.668577551005899
"CCTCACCGGATT" 0.703844782975119
"GAGCAGGGGTGT" 0.785491613667239
"TAGGTAGGAGAT" 0.431702210715741
"TCCAATGCGCGC" 0.796024069070796
"ACTTAGTTGTTA" 0.930044148638145
"GGTTCACTTTGA" 0.720697404477213
"TCTCACGTAACC" 0.334890230253908
"TTGAGTGAAAAT" 0.730943204113796
"AGATATTCGGAG" 0.737231827516792
"CCCGTCTTTTAC" 0.698104579625539
"CGACAACAGTTG" 0.440803188900834
"CGTGTCGTACCA" 0.877246883500784
"GCAGCAACTATC" 0.570770336225251
"GGTCCGAAAGTC" 0.449860963804414
"TCATCGCAACCT" 0.690749945620448
"ACACCCCTCCAT" 0.697056517707409
"CTATACGATGAA" 0.848005625436466
"GCGTTTACGTAC" 0.713147555937442
"GGCCCAATGTGA" 0.70527111546967
"GGTGGGATCATT" 0.716324424741044
"TTGTCGAATTGC" 0.747467723116998
"ACGGAGACTGCT" 0.754723406813451
"CGTGGGTAGGGC" 0.800771037752297
"GCCAGGACATTT" 0.623461341779123
"AGCTACATAGAC" 0.589197179814074
"CGGACGTGGAGG" 0.85681630633777
"GGCTCTGCCTAT" 0.952401847968285
"GTAGTATCGTTA" 0.615879060699159
"GTGGTTGCGCTG" 0.684903413563503
"ACATTACTCTCG" 0.630769657484789
"CTTATGCCGAAT" 0.752599870718383
"GACTTTGTGAGT" 0.512065868624598
"GTGTGCAATTGA" 0.569862816045758
"CCGCTAAGGGTT" 0.705119654991977
"TCAGGCAGGTAC" 0.904666086507535
"TGAAGCATCCAT" 0.921176249457677
"ATTTCAAGTCAG" 0.705857340447864
"CAGCTGTACCCA" 0.629095437613345
"CCAGGTCCACGT" 0.758907769589677
"TAATTCCTGACA" 0.479005446266496
"AATCGTCTTCAA" 0.728050841068598
"CCCTCGAGGTAT" 0.748780852981392
"GGGCATGAGCTA" 0.713861471326235
"TGGCCAGCGGGT" 0.719155594017257
"TGGCGTGGAAGA" 0.90427577862586
"AAAACATGGTAA" 0.818860800542058
"ATCAATAGTGGC" 0.810083016896911
"GAGTATACCCTC" 0.690309569447037
"TCCCAACTAGTC" 0.805319712716346
"TTGGCAGAGTAG" 0.832451118973451
"ATATAATCTGGC" 0.905692631071628
"GACGTGAGTGGG" 0.67963979379971
"GAGAACGAATGT" 0.703258962246867
"TTAGGTAGGTTC" 0.819362695004442
"TTATACGTTGGC" 0.799811048234384
"ACGCGGTCCGAT" 0.523244847410219
"CGTAACTACACA" 0.763785408641343
"GAGTGGCGGCCG" 0.860130382755201
"GGGAGCGTGCTA" 0.501943551617249
"GGTACGGCCAAC" 0.560693033115635
"GTGCAAACATGG" 0.615406801265516
"GTGCAGCATCGT" 0.853207179850874
"CTCAACGGTTCG" 0.81347414466277
"GCTTAGACAAGT" 0.629318066146121
"GGAAGGAGGCAT" 0.936837357975697
"GAATTCGCCAAG" 0.749756889264233
"GCCGCTGCCTAG" 0.417283241589497
"GGAGGGATGACA" 0.414065440511773
"TCCTCAAACGGT" 0.647808207281172
"AGCCCCGTGTTG" 0.751146233695584
"AGCGGGGGGGGC" 0.75100393866808
"AGCTGTTCAACA" 0.68450529212038
"GATGCTGCTGAG" 0.672387781141246
"TTCGAAATTCGT" 0.642356120502598
"CGGCCTGTCTCT" 0.66392054772005
"CTGAAAAACAAC" 0.79316658405649
"GGATGAACTAAA" 0.980055400673292
"TAATCAATCCTC" 0.686619325706149
"TCAACGGTCAAC" 0.536251413208081
"TCACTCTCAGCT" 0.795179575908704
"TCAGCGCTCTAC" 0.919841915271504
"TGCGAAGCTTCA" 0.702466645522606
"CTGTCTCTCGCG" 0.743645917288678
"GTATGCTGCCAC" 0.548674343590117
"TCTTGTCCAAAT" 0.870316300277718
"TTTTAATACTCG" 0.657335488689048
"ACCCCGAATGCT" 0.861780652422539
"CCATGAAAGTTC" 0.694290755501034
"GAGAGGACAAGT" 0.592986449190523
"GCGGTTGAATCA" 0.867575414346108
"TAGCCTATCGGA" 0.695366833918398
"TTGCATATAAGT" 0.685200462406188
"ACGCAATCCGAA" 0.930749849560155
"CGATTTGTGCGG" 0.903161677498629
"CTCCAGATTGCA" 0.658093192245907
"CCAGGAGTGTGC" 0.991202071017489
"GTGAGTAAGTTA" 0.615260354558615
"TCCATTCACCCC" 0.862942915429315
"ACCGCGTTCCTT" 0.629856371692413
"CACCTAACTACC" 0.611264828463326
"GCCATTCGAGAC" 0.567408352961835
"AGCTGGATAGTA" 0.698194663219958
"CAGCACGGAATT" 0.874114510771576
"CTGGGCAGTACC" 0.789473415710755
"GAGTTGCCACCC" 0.714429084160068
"GCAATGTCTCTG" 0.701152556789706
"GCACCCTATCCC" 0.589618052261081
"GAAAAGCTGTGT" 0.837667949577564
"GCTCAGTTTAAA" 0.526685498712782
"GGGGTCATTCTT" 0.970354963523823
"TCGGCTTGAGTA" 0.501472978141
"TGGATGGTCTGG" 0.674991604016485
"TGTATAGTCTTG" 0.603846170342555
"CAATGAGACCGC" 0.63189184388975
"CGTAACCGCTCT" 0.709520762043842
"CTTTCGACAAAG" 0.773689515693384
"GGAAACGGGCCT" 0.723688583419449
"GGAGAGGACTCA" 0.535817409820832
"GTTCTCGGAACA" 0.702678007211046
"AGCGGATTATCT" 0.566687181641607
"CACAGGCTACAC" 0.879805711564512
"CAGGCGCAAGGT" 0.383757223010985
"CGAACGGATGCT" 0.539508592804194
"TGGCAGCGATTG" 0.730583235444247
"AAGGGACCAGAT" 0.575616681168229
"CACATTCGCTCA" 0.771649700266391
"CAGGTGTCCAGT" 0.54289256883933
"CTACTACCACAC" 0.694912025578487
"TACACAGATGGC" 0.890540184543426
"TATCCCATAGCG" 0.52651463881979
"TTAATCCTTTAC" 0.600631341845236
"AGGCTGAGGCCC" 0.564891045508455
"AGTCCACCTGCA" 0.474180651763906
"ATATTAGCCATG" 0.533419350246409
"GGCTAATAGTCG" 0.730209351628743
"GTTGGTTCAGAC" 0.65577562963826
"TCTTAGGGTATT" 0.899342821729069
"TGGCCATCAAGC" 0.904658966788715
"AATATGGTAAGC" 0.930984147955738
"CAAGTTGATGTA" 0.843411537828993
"TATGATCGACGT" 0.584200726875739
"TCATGAAGAGGG" 0.857544720034184
"TTCAGAGCGTTA" 0.705801008615407
"CCATGGTCTGCA" 0.627603503152213
"CGAATAGAGCTG" 0.752777092055245
"CTCAGTAGAGGT" 0.752843013544777
"GATAATCTATAG" 0.452060630859297
"GATGGTGCAATA" 0.574368497941462
"ACAAGAACCAAA" 0.700450312525747
"ACAGTTTGGGAG" 0.524590112317787
"CGAGACCCAGAC" 0.526516010758112
"GTAAAAACGGGA" 0.91798798221587
"TAACACCAGCCA" 0.837806141293789
"AACCCTTCTTTG" 0.990043199957148
"ACGCGTATACTG" 0.842084120180451
"AGATGTCCCGAC" 0.519223272904086
"AGCGGAGGTTAT" 0.933411720428021
"AGTATAATATAT" 0.872350269843713
"CCCTTTAGATAA" 0.502328174547781
"CCTGGAAATGGG" 0.527668980094146
"TTATCGACTCGG" 0.908689227427619
"AGTTTTGGCACT" 0.571201548080295
"ATCGGGTGCGTC" 0.8921342014755
"CCGGCGGAACGC" 0.636458387184112
"GCCCGTGAGCGT" 0.748247816828272
"TGGCTCAGAAGG" 0.7481023432148
"CAGATTATCTCA" 0.758462859227279
"CGACCACCTACC" 0.823283015566271
"CGGTAATCACGT" 0.597376664307015
"CGTAAGAGTGCG" 0.742088565946142
"GTCTGGTCGCGG" 0.583618134140082
"ACACGCCGCTGC" 0.892745122212354
"ATAGATATTTTA" 0.53361216532043
"ATGATGGATGGG" 0.79914307742038
"CGTATAAAACAT" 0.808410018087952
"GTCAAAAAGTAA" 0.714375959737995
"GTTTGTTTTAAT" 0.645606203433593
"TCTGGTCGTCAA" 0.635791377711022
"CGCCAACAGTAT" 0.457521930889116
"CGGTAGCTCGCA" 0.537243977397649
"GTAACCAGCTGG" 0.683240574615503
"GTATATACTGGG" 0.515272359361092
"GTGCTGCATTCG" 0.546369741108113
"TTACCAGTAACC" 0.872934579366566
"AACACGCGACGA" 0.85606972705043
"ACTCCGACTCAG" 0.764027984297826
"CAGTGCGCAGAC" 0.687228566060577
"CTGCAACACAAA" 0.674450773338815
"TCGCATGAATAC" 0.540028046712519
"CAATTGCGAGCA" 0.376183792186296
"CCGCCTCTTCGC" 0.739503859733054
"TCAATAGTCCGA" 0.646009656520059
"ACCTCGGGCGTC" 0.745956831870079
"ATCTCGACGTAT" 0.751984373805494
"CGAGGCTCCCCG" 0.86865483421924
"CGTAGCCGGGCC" 0.374614031037832
"GAAAGATCGAGG" 0.880693354899422
"GGATCTTAAGAT" 0.606021711856134
"TCGCTAGTGGTC" 0.42396366602531
"TGGCAGAATCTG" 0.918900562290984
"TGACGGCTCTGT" 0.797352079998283
"TTCAGTCTTACA" 0.597783995076153
"AATCTGTCGTAC" 0.759806540465263
"CGGCGGGAAATT" 0.957164319994813
"GCACGACCAATC" 0.982025630771992
"GGTGCCTGACGG" 0.818697388139789
"GTCATCCGCATA" 0.845185875501806
"TGAGGGCGCGCT" 0.756635506435644
"TGATTGGCCGTT" 0.530188140522257
"TGTTTAAGAAGC" 0.568624446106891
"AATGATCAGAAA" 0.600042773659972
"AGGGCGTATATA" 0.851337715141978
"CACGTATTGCGG" 0.680796017836966
"GGGCATTGGCGC" 0.667835718437749
"ACAATCTTTGTA" 0.697089332516924
"CCTAGAAGCAGG" 0.606977808730034
"GCCAAGAACCTC" 0.689700883029328
"GCGTGGTTCCGC" 0.603044145820348
"GTACGAGCGCAG" 0.53913525630711
"TAGCTGTCTAAA" 0.714502226880026
"TCAAAGTTTTAT" 0.659972563059666
"CAAGGCGTCGAT" 0.633363581058235
"CGCAACCATTTC" 0.793534668313112
"GCGGGACGCCAG" 0.496772091475902
"GCTGTTCTGTAG" 0.672225651689765
"TGCCTTAACTTG" 0.901515745096111
"TGGTGCATGGCT" 0.898164499470682
"TTGCAGCCCAAT" 0.809075036284521
"AACTCGTTAAGC" 0.604697671622602
"CTAACTTATCTT" 0.646528006885708
"GATGTGTTTGAA" 0.63360004230956
"GCCTTCGCATGA" 0.743231592983749
"GGCTATTTGTTG" 0.70732167708661
"GTCTTACGAGCC" 0.443025757118419
"TGAGGCTCAGCT" 0.903721962746839
"ACCCTACTGACT" 0.592428431851508
"ATACGTGCTATG" 0.839380714080501
"CTATACGATAAG" 0.790543653533629
"GCGCCACGGTTC" 0.496349625684549
"GTCCTCGGAAGT" 0.813922906787088
"TGTCAGTACTCT" 0.600768364552301
"CACTCTAACACC" 0.481132631436752
"CAGGATGGACAT" 0.841038535048391
"CCTAAATGGGAC" 0.938469201089105
"CTGTACCCCGCG" 0.977801024307675
"TCTACGTGCTCC" 0.596133840229058
"ACCATGCCGTCG" 0.70107030769409
"CCGCCGGTCTAA" 0.604003270097353
"GAGATGAGCCCT" 0.619718266165227
"GGCTTCGGGTAT" 0.778687970596197
"TCGGAAGTGTCA" 0.70358732044466
"CCACAAATTTCT" 0.520640637469887
"CTACTGCGGGGC" 0.758608842361078
"GTGAGATTTGCA" 0.903288772141589
"TGCTGCGAAGAC" 0.55929551745616
"TTGACCACTATA" 0.536854703522577
"ACCTCGTACCGT" 0.708324118711856
"CCTTCCCGAAGG" 0.5509878106067
"CGAAGTGCATAC" 0.302102717317833
"CGCAGCTGTTTT" 0.652470548228547
"TACCGAGGAGTC" 0.491548117706818
"ACTTAAGGTGAC" 0.839596588072393
"CCTACACGGTTG" 0.880687565798403
"GAACTTCAGCGT" 0.743612746151363
"TACGGTTCCACA" 0.779363852910724
"TTGCGCGAATCC" 0.808894225558295
"AAATCCGAAATT" 0.575536695054171
"AGTGCGCTGCAG" 0.740744736930673
"GAGATCCCAAGG" 0.72334863243863
"GCGCGGAGTCCA" 0.64177659621345
"TTATAGGAAGTA" 0.683663820505566
"ACGCTTCATGTC" 0.619237252888606
"CCTGTTCGACGA" 0.909556074484269
"CTCCGACTCAAA" 0.800025049239706
"GGCAAATCTATA" 0.621801142237895
"GGTATCCTACTG" 0.384686898949724
"ATTCTCGGCCTG" 0.83660984837469
"CAAAGGGGAACG" 0.801838166250189
"GACCCCATCTTA" 0.524625505585013
"GACGTGCCGTAA" 0.603095989109508
"GCTGATACAGCT" 0.83008289657895
"GTCGCTCTAAGC" 0.749800873673875
"GTTACTTGTCCG" 0.77275450492634
"ACCTGTTAAAAA" 0.444404063367313
"ATGGGGTCTCTG" 0.456091697389032
"CTAATCTTAGCG" 0.685404495217859
"CTGGGCGGTATG" 0.625552616530484
"GCTCTCTATAGT" 0.47343375974341
"TCCTTCTCCTCG" 0.902464952292519
"TCGGTGTGTCTG" 0.882599761595097
"TGTATTTGAAGC" 0.636640709955836
"AAATTATTGCGT" 0.587468993995969
"ACATCGGAGCAA" 0.819433067209469
"CCAGCGGGGAGG" 0.652886677653031
"CGCTGTACCATT" 0.849108102233711
"GGCTGGGGTTAG" 0.812982523178437
"TGGTTCCGAGCT" 0.620598632123431
"AAAGCCGCTGCC" 0.68310323013653
"CTCTTTACGGCT" 0.637442411718844
"GTTCAGTCAAAA" 0.851775440939596
"AACATGCCTCGC" 0.880810510580689
"CCCGGGACCAGT" 0.423928573039197
"CTGATTCTCATT" 0.915902629891676
"CTGTGTCAGGAT" 0.550606972781086
"GAATATCAATGA" 0.581299035495141
"GAGCAGTACCGC" 0.549466605311043
"GGACCTCCGAGC" 0.65369458087373
"GGAGGCGGCTTG" 0.820421291943864
"AAGAGCAATGTG" 0.795490398668678
"ACTCGTGCTTAG" 0.560952766180862
"AGAGTGCATCGT" 0.774644031450809
"AGCTTTTCCGCT" 0.558175903601808
"CCGAAAGGGAAC" 0.615445409951496
"CCTGAGATGAAG" 0.712636166947095
"CTGCATTGGTGT" 0.614455622578091
"GTCCGCAGTTGA" 0.667380730808293
"TATTTAGCTTTA" 0.759443050355998
"TGCACTCGCAGC" 0.789370581581
"TTCCCTCAGGAT" 0.516847590048452
"TTGGCTACCACA" 0.6568961489779
"ACGATGTGGGCG" 0.478126869187154
"CCATCACGGTCG" 0.74416678018896
"CTTGTGGTCAAC" 0.503240546149086
"GTAGTTTCAATG" 0.683025132577371
"CCCCACTCCATT" 0.710933678501671
"CTTGACATCTGC" 0.795704034742491
"GCGTGTGACACG" 0.785730240267925
"TCCACAGAAATC" 0.606547230200094
"TTTCCCATATAA" 0.842632932400815
"ACTTTAATGTCA" 0.730861955980282
"CTCGTTAAATGT" 0.862347210876094
"GCTACGCCTATG" 0.748594612500055
"GGGCCGGTGCAC" 0.817797110867575
"TACAACCCCATA" 0.996274835418167
"TGTATCTTATAC" 0.744537706433148
"TTAGGCAAAAGT" 0.647972852699057
"TTTTGATCCGTA" 0.890761685369205
"AACACTGTACGT" 0.534485972653825
"AACTTTGTAGCG" 0.353134293019022
"AGTCTTGGCGGA" 0.779767331120192
"AGTGACATCCAT" 0.514997594721961
"CACAACCTGGCT" 0.399345095290074
"CATTGAGACACC" 0.730388859072595
"GACCGCGTCCCG" 0.769899135901745
"TAAGGTTTATCG" 0.680615153018989
"TGTCGCCCCTAT" 0.798311096262028
"AACTGAAAACCG" 0.607240634178823
"CTGTGGCCGAAT" 0.502332807092101
"GCTTCTATGAAC" 0.637151745049679
"GTCATTGGATTC" 0.708641996921159
"TCTGACCCAGAG" 0.881373127785229
"ACGACCTTTTTC" 0.680609655737757
"AGTCCTGTTCCA" 0.640813963080658
"ATGTCCCCTGAG" 0.825977489261453
"ATTTCTCGACGC" 0.618719426303952
"CCCAGCAATTCG" 0.784926686775967
"CTCGAGCTGCGA" 0.628509561563215
"CTGGCTGTGTAG" 0.695491166978747
"GGTCTCGGTTCG" 0.554756730252623
"GGTGCTGATAGC" 0.760890567443345
"TACGCAAAAGAA" 0.597705816163499
"ACCTCTAGAGGA" 0.559201684354136
"ACTAGGTCCGGC" 0.618299054953319
"CCTGGGCCCCCA" 0.772553068693695
"GCGACTGTAGGA" 0.845794171763927
"GCGTGCGCCCTA" 0.93947738240887
"TCGCACTCCAAG" 0.44047064962812
"TTACCATGCGTT" 0.82478159290355
"TTCGGCCCGGTT" 0.664106616309915
"AGGATTGGTCAA" 0.853863032879623
"GGTACCCCACCT" 0.62244850951792
"TCCTCGCATTAA" 0.579565983367137
"TGTGGATGCCTC" 0.59667945055925
"AGGCTCAAGCAG" 0.611465339677439
"CCTTCGACTGGA" 0.58265176764169
"CGCCGTGGGCTG" 0.73304167426111
"TGTAGTTAGCCA" 0.674721920590645
"ACGTGGCTACCC" 0.513470580383099
"CCGAAAATCTCA" 0.251038348483352
"GATAATCACACC" 0.634956075604408
"GGCACGCGGAGT" 0.785319511339599
"CCCGCGCACACG" 0.670071951542864
"CTTCCTTGAAAT" 0.78461236511173
"TGATAACGTGCT" 0.777533645370908
"TTGCGGCTAGAG" 0.70388318571322
"AAATTCCTGTAT" 0.946558804551156
"AGCGACTTCTCC" 0.658025781548907
"AGGTAAGCATCG" 0.823209972294444
"ATTGCTCATTTT" 0.660765740004242
"CCTTTGTCGGTC" 0.653722208286257
"GCCGAAACTGAG" 0.740854683630732
"GGTCTAAACCTG" 0.858815722476228
"TTGCACCCAACT" 0.598728367367654
"AAGAACTAGTAT" 0.951534641733748
"AGTAAAGCTACC" 0.362156273340587
"TACCACCAAGAC" 0.56962245308847
"ATCATGCACAGG" 0.492880038167894
"CAGGTGTCTGCC" 0.788299512809818
"CCCATACTCGAT" 0.969671718860443
"GATCTAGTTCGG" 0.728425383255381
"GCAACTTCGTAA" 0.77277384623175
"GGATCAAATGTA" 0.741575271502748
"TACAGAAAAGCT" 0.719669717400779
"TTACAGCGACCC" 0.636364415705754
"CCCCACTCCTCG" 0.896376845251172
"CCTATGGGAAAA" 0.76437408826561
"GCTGGCAGATCG" 0.855465401413021
"ACAGGTGACCAT" 0.753636316575384
"ACCATCGGCGCG" 0.635794634804723
"ATATCTCTTCAC" 0.482166411742886
"CCATCGTAGATG" 0.981295779161776
"CTACCCCGATCC" 0.598548296788574
"GCATCACTCAGA" 0.703704242580522
"GCGTGACTGGGT" 0.873345748718438
"ATGGCTAATCCG" 0.464243220118392
"ATGGTGTGTTCC" 0.52539568607059
"CGTTTGCCCAGG" 0.782351385206573
"GCCCCACAGTAG" 0.717990768293064
"GCGATAAAAACC" 0.805365262669485
"AAGTACTCGTCG" 0.678970793489297
"AATAATATTGAC" 0.650154873742073
"ACGGATTCTCGT" 0.69406853141594
"ATGCGTTTGCAA" 0.636998451904349
"CAGCTGAAATCA" 0.742046410914097
"CGCGTCCACGAG" 0.38655360062266
"GTATCCTCGGTC" 0.697227352497115
"GTATGCTTGGAC" 0.499113065385156
"GTTCTACACGAC" 0.778184371971233
"TGACAGTCATTA" 0.649921117157162
"TGCTTGCGTTCG" 0.612381108956808
"ACAATAGTGGGT" 0.887242546546817
"AGCGTTCTCGTG" 0.671650303255571
"ATAAAGCCCTCA" 0.740374601872255
"ATACACTAACAT" 0.340355476118421
"CTTGGCCTCCCA" 0.664447859400874
"GCGGCTCGTAAC" 0.612859096663948
"GGTCGCGGTGAC" 0.568432565358737
"GTGAACGAACAG" 0.559497838069435
"TACGGTCTCACA" 0.608360116493918
"TCCATGCTGGCC" 0.645621685402836
"TCTCGAAGGAAC" 0.727253652161782
"AGAAAGTGCACC" 0.327630886139851
"AGTGCAAGTGTA" 0.57888040614469
"CAGACCAAGAAT" 0.721947259761131
"TTTAGAAGGACC" 0.954483001959938
"ATCATTAGCTCT" 0.850747108423304
"CACAAAAGGTCG" 0.486762648837472
"CACCGCGTCTAC" 0.682954584584492
"TGCGTGGTCGCT" 0.581881440504223
"TGGACGTTAGCG" 0.652019475522402
"ACTAGGCAAATA" 0.847376720213261
"GGGCCTGAGTCC" 0.776340291813549
"ACCATCCTCAAG" 0.560837771839311
"ACGGTATGGATC" 0.639313081074921
"ATCACGACAACA" 0.733969842083631
"CTATATCCCTAC" 0.555575082577116
"GGAGCGTGCCGT" 0.443526786840388
"GTATCTTTAGCG" 0.603956744506716
"CCGGTGGGGTCG" 0.938031201076411
"CGGGCGAAGAAG" 0.626309256158763
"GAATATTCACAA" 0.710039949195974
"GCTACGAAGGCT" 0.676953681667629
"TAGTCTTGGCAC" 0.654660569163622
"AGAACACGAGTG" 0.570884410194229
"ATACAGGTAATA" 0.737005646519757
"CATAGCTCCACA" 0.764120494767762
"CCGCTTTCAATC" 0.592289863238814
"CTCAAAGTGTGC" 0.237715900845655
"GATACATTAAAA" 0.735561932723699
"GGGACTCTTATG" 0.906705525054093
"TACACAGCATAG" 0.799526113443725
"TGTGCGGAATCG" 0.695724612454083
"TGTTCTGGGACA" 0.732351631253992
"TTGGATGAGCAA" 0.828849666678447
"AGAGGTCCGGTG" 0.673823860579811
"AGGTCCAGTACC" 0.674357969799127
"ATAGGCCCTCTA" 0.901052123093629
"CATCATGTAGTC" 0.634379814537767
"CGATCACCACAT" 0.240754996884022
"GCCGCTTCCTGC" 0.532236351277216
"GGCGTCGGCGGT" 0.772576009351419
"GTGAACCCATCT" 0.805418933977386
"GTGATTCCTGAC" 0.958533570425317
"TACGTGTTCTTG" 0.513977280986235
"TCTAAGTTCTCC" 0.714427992413973
"ACAGGTCTAATC" 0.543536952326544
"ATCATGATTGAA" 0.452111121654698
"GACTTAACGTCA" 0.655831966263719
"GTCGTGTCTTAT" 0.523045763174794
"GTGTTTCCTCCG" 0.997397636169946
"TCGGTGTGGTTT" 0.822450022151142
"TTATGACGTTTG" 0.900929714857687
"ACTGTACCAGCG" 0.989126202318927
"AGGGGGAAGAGC" 0.716300348105289
"ATATAGAGTAAG" 0.698955944440879
"GTGTTTTTCATG" 0.86497269703852
"TTACTGGCCGAA" 0.528312418195929
"TTGGGGTTCGAA" 0.538132769138562
"AGTCAACGTATA" 0.76606207267159
"GGCGGAGCGAGT" 0.786212221129075
"GTAAGCTCGGCA" 0.727306458201009
"GTTCATAACCGC" 0.463292583376883
"TAGGTTTCTGCT" 0.631262599881997
"TTGGGTGGATAC" 0.597468340462203
"TTTGCGCAAATC" 0.733978890559587
"ACGTGGCCCCAT" 0.606624874818569
"CTTCGATCACAC" 0.712965913102537
"CTTTCCTTTTCG" 0.795808188530318
"GGCAAAGCTGTC" 0.829012391450618
"GTAACTTGTAGG" 0.743192087239109
"CCTCCGCCACAA" 0.54887253183867
"CTAAAACATTTC" 0.606116806325709
"CTGGGTGGCATG" 0.711090370133681
"CTGTCTAAGATG" 0.792205200310743
"CTTTCAATTAGG" 0.398155791249878
"GGAAGAAGAGGT" 0.444618553862795
"TACTACGGTCCG" 0.679699167066021
"TCACGTCGAATT" 0.837510094243888
"TTTAAAGGCACA" 0.664812099843907
"AATCTCAAACGG" 0.807633898182637
"AGGCCTGGGCTG" 0.599158296421018
"AGGGTTGATATA" 0.601018449448495
"ATGGGTTATTTC" 0.657168377489139
"CAATATGCTCAT" 0.588326862016405
"CGGACATCCGTG" 0.567451722160935
"GAACTGGGGAGG" 0.654959898977748
"TGTTAAAATCTA" 0.913253305507901
"TTCGACCCCAGG" 0.646410820375367
"AACATATCTGAG" 0.652581339100977
"AACTCACGACCG" 0.930181219558013
"AATATGTCCTAT" 0.534460961799838
"AATCCTAGGAGA" 0.612698982075889
"AGTCGAGAGCGG" 0.791941489780285
"CAGGGCCGCCGC" 0.591023388198883
"CGTTCTTAGCTC" 0.767362503703549
"GCTCACGCGAAG" 0.337323223283237
"GGGGGTCCAGTC" 0.63507631631607
"GTGGAGAAAGTT" 0.926194578542022
"TATGCACCGATA" 0.811606688677196
"TTCCAGCCTATT" 0.751692034206815
"AAAGGTTGATAA" 0.668936583066898
"ACGATGGTACAC" 0.514452788968989
"AGAAACTAGTAT" 0.652854689842068
"ATCAGGAGTTGA" 0.851376110849955
"GGAGCCCATGCG" 0.716878842160652
"GTTTAATTGGGT" 0.523612506962506
"GTTTCCCCAAAG" 0.664224088343731
"TAGCGCGAAGGA" 0.709959002507516
"TCATTTATATTG" 0.684248966869282
"ACGGTCGGAAAC" 0.552248396865443
"CTTTCTTAATAC" 0.719249613283847
"GATTCCGAATCG" 0.565274503168331
"TTCCGAAGACGG" 0.89602734880472
"TTTCGCATCCAC" 0.691469517889446
"AATCGGTCCAGG" 0.899364404305328
"CCCCCCGCCATG" 0.703293638004966
"CGATAAAACTAG" 0.647325598133571
"CTAGCTAATAAA" 0.585024868760495
"GCCGCCGGGACC" 0.815754409949833
"TCCTCGAAGGTG" 0.549748413714869
"AATTGACTACCA" 0.848784330954984
"CACGACTTATTA" 0.719129330112529
"CAGCCGGTCGCG" 0.748783298310386
"CGTGCCGAAGCT" 0.340811005018158
"TCGCCCTCGCGC" 0.791898896972797
"ATAGTGGCCCGA" 0.676552743779832
"ATTCTTAGGATG" 0.729017473629671
"CAAACACCGTGA" 0.867854913952595
"CTAATTGAAGGG" 0.455816115079848
"CTACAAGAATCT" 0.866263509088987
"GCCCGACCCCTG" 0.707139527121974
"TATTCTGTCAAA" 0.627756119708616
"ATTCCCAAGAGA" 0.673577489762128
"CAGTACAGACTT" 0.550124117757884
"CCAACCGACAGG" 0.64706752119224
"GAGACGTTACTC" 0.53348392727072
"GGCTCGCTTCGA" 0.605928532433961
"TCGAGCGTTACA" 0.830446540590109
"ATGCGAATCAGC" 0.603568327307081
"GCCATCCCATGG" 0.405345766549745
"GGAGTAATCGAT" 0.835545504713095
"GGCGTAGTACGG" 0.716908829857404
"AGTAGACATGGA" 0.77571186600936
"ATACTCTGGTTA" 0.938755510616416
"GACGAGCGGCCA" 0.852693965182388
"GCTGCATTCAAT" 0.567643618149997
"GGTGGAAGCCGG" 0.590130582580886
"GTGCAAGCTGCC" 0.774857660642928
"ACGGAGATTTCG" 0.665428701819008
"ACTGTAGGTCTA" 0.713202134545297
"CAGCTAATGTTG" 0.689354742846468
"CGCTCGTCGCAA" 0.549565738857578
"GAGGGGTCAGTA" 0.346999299029084
"GTAGGTAGCAAT" 0.668719745709364
"AGTCGAAACGTA" 0.635181613826582
"CAGCCGTTGCGC" 0.606910103834783
"CCATTGAGGTTG" 0.691468956843878
"CCTGAATACAAA" 0.756598465709908
"CGCAGGACTTAG" 0.853864511976105
"TGGATAAAAACG" 0.318132695179515
"AATAGATGTAAC" 0.627356602399237
"ACCCGTTCACTT" 0.652046554681177
"ACGGATTATATA" 0.800768656311715
"CGCTATTGGTAT" 0.968735235350777
"CTCTCGGGAGCC" 0.851091288463526
"CTTGAGCGGCGT" 0.485541165735912
"GCGAGGTCCCCG" 0.727818740766084
"GTAGGTCGCTAG" 0.632880419655743
"GTCAGTTGCGGC" 0.464018655143729
"TACGTACCTGGG" 0.629624239198012
"TTGAAGATGTTA" 0.748042536691016
"ATACCCACATTA" 0.7396133887732
"CTTCACATGTTT" 0.802961510609448
"CTTCGTGCTTCG" 0.670770625183226
"TACCTATCAGCA" 0.866360160291769
"TCCAAGGTTCGT" 0.687032333378341
"AACTGATAATAC" 0.651582567270823
"ACATGAGGCATT" 0.244382962535068
"AGCTAAGTAATT" 0.749767840481193
"AGGCGTAGTCCG" 0.86632540731663
"AGTCTAGTATGG" 0.566330707623564
"ATCGGGATTGAA" 0.543428474128468
"CCAGATTGAGTA" 0.778377250898696
"CGGCGCGCATGA" 0.715674101570972
"TAGTTCGAAAGT" 0.599367123308577
"TCACGCTCAGGA" 0.47150420315291
"ACGTTGCGTATT" 0.909643811184106
"AGTGCCCCCCTC" 0.576387001977014
"CTGACCTGGGGT" 0.679730965930015
"TCGGAGCGCGAT" 0.727086372245536
"TCGTACGATGGC" 0.846917160490246
"TTGCTGTCCGTC" 0.788910108142786
"AAAATTTAGATC" 0.55654560281644
"ATTAGTTTTGGT" 0.488577833209967
"CAGACTGCTCAT" 0.632769278884729
"GCACAGCATACG" 0.776953620607985
"GCTTGATATAAA" 0.499695654530214
"TGGTTCTATATC" 0.448328645895198
"TTGCTTTCCTGT" 0.954392126584997
"AGGAACTATTTG" 0.650882059864006
"CAAGGCTAAGCC" 0.606236978563213
"GCAGACGCCAGC" 0.520493580598616
"TAAATATCAAAC" 0.992132565077349
"TAACGTGATTTG" 0.803561613689658
"TGGTAGTTGGGA" 0.831627724089719
"TGTGTCCCGGTC" 0.850151688706594
"ACCACCCACGAC" 0.896750695764956
"ACGAAAAACGAG" 0.784610819308425
"CGCCGTTGTAAA" 0.545898664022155
"GTTTAGAAGATC" 0.765294291158343
"ATACTTGACGCG" 0.9369337282317
"ATCGACCGTTCG" 0.607788001963944
"CGGGTGCAGCCT" 0.540925052641301
"CTTACAAGATAC" 0.601315758174662
"GCAACGATGGCG" 0.737763325454574
"GGTATTAAGAAT" 0.606970719655226
"GTTGGGGGGGGC" 0.588638328270867
"TAACATTTCACG" 0.515713754447627
"TAGTCTGAGACA" 0.586797792157936
"AAGTCATTTAGC" 0.516253625696977
"ACTCGCCATGTA" 0.623339679097087
"ATCCCGCATACA" 0.862119830058384
"CAAGTCCAACCG" 0.626475794268939
"CGTTATCGTATG" 0.415362927926689
"CTACAGATAATT" 0.511416321534699
"CTCTTTTGCGAC" 0.58168111501822
"GGCCACTTCCCG" 0.683567307348154
"GTAGTATCCCTA" 0.534120977447516
"ATATCTTGAGGA" 0.726594985686805
"CAGAATCAGCCT" 0.523991413267478
"CCCGCGTGTGAT" 0.922970346574452
"CCGGGAACGCAT" 0.60326359274151
"GATCGCGAAGGC" 0.616824888248162
"GCGCATTGGCTT" 0.776161535113944
"TACGAATATGGC" 0.507471382486187
"TCCCTCAAGTAT" 0.785549075503198
"TCTGCGAAAAGA" 0.355393558968392
"AAGCTTGGCGGG" 0.719962873668698
"CTAAGGAACTAA" 0.698114324884392
"GACTGGGACTTC" 0.836149159098013
"TGTCTGATCGTC" 0.709096976364722
"AATTACAGGGCA" 0.550560318251096
"CAAACTGAACTC" 0.909387648291742
"GACGGTGGGGCT" 0.69626067180967
"GCGCACAAGGGA" 0.621590530218968
"GCTGCTATGGTC" 0.69349222053395
"TCACACTTGGGC" 0.73993394413642
"TGTTGACTAACA" 0.698206888747594
"TTATGGCATCAC" 0.537349800371074
"ACGAGTGTACGA" 0.807120170690459
"AGCCCAAGATTG" 0.761608684979888
"CCCACGGTTTAG" 0.633468320738701
"CGGTAGGCGTGA" 0.63965122104974
"CTGCGCGACATA" 0.692487655004997
"GATAGGCCTATG" 0.83922467269054
"GTTTTAGTTTTC" 0.695836140488297
"TAATATCGGATC" 0.594909802616311
"TAGCTCGTTCTC" 0.703233447765969
"AACTTATCTAAA" 0.500526254487308
"AAGGAAAGCCCG" 0.815716423797299
"CGGGCTCTTTCT" 0.482558008368304
"CTCATTGTTGCC" 0.818427086465388
"GAGAAACCTTAT" 0.579150986190323
"GTGGGGGCTTTT" 0.585685658988868
"TGGAGTCTGCGT" 0.597933808390736
"AACTCGAGTTCT" 0.879904880202775
"ACAAAACTCCAC" 0.755654782162573
"CGGATCGAACCA" 0.471573182491426
"GCGCGAGGACTA" 0.398988046110898
"GTCCAGTTGGCA" 0.499654013806963
"GTGAGCATTCCT" 0.681802542112685
"GTTCGTAACTAC" 0.47482215034361
"ACCGGTTGATCT" 0.567543845653127
"CAATTTTGAAGT" 0.579592124081508
"CCGAAAGGTTTA" 0.764198862704957
"CCGTCCGTGGCT" 0.403519601640871
"GTGGTACGCAAC" 0.517634559574442
"TCACCCTCCCAG" 0.796874188742613
"AGGTTGGAAGGA" 0.728768536890781
"GACTCTTCACAG" 0.488418760263412
"TACCTTAATATT" 0.766894758098461
"TCACAAAGAGCC" 0.603673374770739
"TGTTGGGTTGGT" 0.576018148170767
"TTGCGTCGAGGA" 0.657059778257845
"AACAAATCCTGT" 0.727306248842449
"CCGGGGACAGGC" 0.570700385225483
"CTGTATGAGACT" 0.547468588859215
"TCGTAACAGAGG" 0.837407522765015
"TGACCGCCTGGT" 0.785194984682434
"TTGCCATATGTT" 0.54343320015045
"AGGCTTTCAAAC" 0.745855021288805
"CACTAGCGATTC" 0.449900651602946
"CGCTAAATCGCC" 0.563537380003469
"CGTGGTACGCCG" 0.569671989771609
"GGGCGGGGTCTT" 0.745636511805118
"AATTGCGTACCA" 0.743549084558819
"GCAATTCGGAGG" 0.902703825131266
"GGTAGGATGACA" 0.79152165367267
"TGTATCTCTATT" 0.759558890457997
"TTCGCATTCATG" 0.993670114136598
"ACATCACAGTAG" 0.600392489550183
"CTGGCCCAGTAA" 0.633047599436461
"GCTTATAGTAAG" 0.632663679635174
"GGCACTCTTAGT" 0.610092356363421
"GGCGCTTGAGAT" 0.857925099507968
"TCCAACGATAGC" 0.772159542894488
"TCTAACATACTC" 0.710502403706649
"AATGAACTCCGA" 0.708423284991088
"ACGGCTGAAAGA" 0.783303707348027
"AGTCGCGATGCA" 0.769378528122895
"ATAGAACTCAAT" 0.594123801247449
"ATGCTAGTGGGA" 0.544730592710441
"CGTTTACGAAGA" 0.674441817102895
"CTGAGGTGACAA" 0.690578767455779
"GTAACGAGAGTT" 0.847142524293923
"GTCATGTATTGG" 0.597907981242965
"TAACTAGTCACA" 0.692506904587827
"TGCACCGAAGGA" 0.427228473161416
"TTAAGGGAACAA" 0.863644620636622
"CAGAAGCTGCCT" 0.58544188257262
"CATATTTGATGG" 0.621912277642886
"CCACGTGACGTC" 0.64192002601684
"CTGTGATGATCC" 0.750502070726862
"CTTTTTGTGGAC" 0.642875530793109
"GGAAAGAACGAG" 0.353521510900723
"GTAACACTGTAA" 0.439208178599151
"TACGATGAATTC" 0.730111839558229
"TCAATTTCTCGC" 0.845057830347907
"AGTACGCAAGAC" 0.71637823383783
"CATTGTCAGAGA" 0.598846289293329
"CCTCAGTGTGTG" 0.468958813281034
"GCTGCGACCAGT" 0.650037975475165
"GTACAGTGTATT" 0.52367168427163
"GTAGGAAGATCT" 0.621821725671769
"TAGTCTACAACC" 0.91728133655916
"TCTGGCCTCTGC" 0.797614036306779
"TTTGCTGTCTCC" 0.787857757906278
"AACTGCTTAAGT" 0.783937329839002
"AATTGTATGCAT" 0.533867615641046
"ACCACCAACCGC" 0.81378794449258
"CAGCCTGCGCGC" 0.643083193545173
"CCCTGCAAACAC" 0.484740870054081
"CCTGTAATTTTA" 0.479658686048774
"GGTCACATGTTG" 0.862465629849404
"TCCTTCTTGCGG" 0.703005253268702
"TTTCTAGGTACT" 0.632683810042218
"AACTACCGAGAT" 0.666988126329362
"ATATTAAGCTCT" 0.934617441259057
"CACACCGAATTA" 0.863791771198359
"CACGCTCCCTTG" 0.705508016028961
"CATCGCAGCATA" 0.619409073926141
"CGCATGTCAGGT" 0.650048787219878
"CTGCAGTCAATG" 0.845076126243323
"TATATTTGTATT" 0.7100281904666
"TGGAGCGGACTC" 0.610733700463548
"TTATTAACTTAG" 0.649113082225809
"TTTCGTTTGTGG" 0.574581795746214
"AGCCAAAACGAA" 0.948586849435077
"ATGTCTCCAGCT" 0.825663424053229
"CATACACGCGAG" 0.779136192083259
"CCCATCGGACCT" 0.564355513851079
"GCCTGGGCCCTT" 0.680379948078967
"GGAAACTTATTA" 0.863937982180117
"GGAAGAGCCAAA" 0.831915412175615
"GGCTATCGTTTA" 0.519533501658456
"TCAAGGATCGTT" 0.702243244772061
"TTAGCTTAACTC" 0.662833243531041
"AGTTCTGCTTGA" 0.653642915798525
"ATCCTCTTATCT" 0.836760755532936
"CCGAACAAGCCG" 0.560928903443786
"CCTGATACTCGA" 0.607288422602951
"CTAAAAACTGAA" 0.411269065739923
"CTGTTAGTAGTC" 0.529294787171712
"GAAATTTTGCGA" 0.9823159082755
"GCAGTTGGCGAA" 0.870127790504687
"GCTTAGCGTTTA" 0.554290589279247
"GGTGTAATTCCA" 0.68812011255383
"TCGACTAAACAA" 0.266019556779252
"TCGGGTAGGTAG" 0.481385699278224
"TGTTCTCAAACA" 0.827637645006771
"AACTGATGTATT" 0.625244043888354
"CAGCTGAACTGG" 0.775537670003222
"GCATGGACTCGA" 0.563020006346809
"GGGGGTGTATAT" 0.951460155764059
"TAACACCGCGGA" 0.556834071457684
"TGAGCCCTTGGT" 0.508988095681809
"TTAGTTATTCAC" 0.579312081350088
"TTTACCAAGGTG" 0.407094230734622
"AATAGCCGGCAG" 0.947053955297394
"ATTCCAGCAGAA" 0.652532739467601
"CCCATGATCGCA" 0.873160248103244
"CCTCGTGCCTAA" 0.801439029634172
"CGACCCGTCGGC" 0.732758926471088
"CGCCGCCGTTGG" 0.584616969303674
"GGGGACATTGTG" 0.87548418868248
"AGTCAAATTGCA" 0.897701553011401
"ATTCCTACACTT" 0.638238224463211
"ATTGCTGTACAC" 0.692999050954921
"ATTTCACCATTG" 0.839665885275111
"CAGTTACAGCGA" 0.749732920709828
"CCGCCGACAATG" 0.64508225232174
"CGATACCGATAT" 0.714732248053903
"CTTTAGGTAGTG" 0.41656460039461
"GATTAGCTTTTG" 0.930256794994415
"CCACCGGACGCC" 0.391123671763577
"CCTATGTGCGGT" 0.866659555432447
"CGACCGCAGACG" 0.863767037503155
"GTACTTGGTTAC" 0.603422368832336
"TCGTGGAGCAAA" 0.591675184982936
"ACTTCTAAAGAC" 0.588461637941289
"CGAAATCAGATT" 0.544920606563093
"GGACTCTGCGTC" 0.488928759909643
"TACTATTTCAAG" 0.84286794058201
"TAGGCCTATTGC" 0.646728139184257
"TCAGAAGCCCTG" 0.52745413544663
"TTGCGTTTTCGG" 0.784220991152777
"ACAAGCATGACT" 0.692884504087289
"AGATTCGTAAAC" 0.568868670905788
"ATTAGAGACCTA" 0.742261232800782
"CATGGGCACCAA" 0.599424396113495
"CTATATGATGAG" 0.803923963381276
"CTGGACTAACCT" 0.7216831924739
"GACCTGAGCCAT" 0.43059029255889
"GCATTCGTGTTG" 0.619825078287508
"TGGAGCTGAATC" 0.665364416626542
"TGGCCCGTCTGG" 0.600872261760227
"AACTTGGGCGCG" 0.725555446240929
"ACTGCCGAATGA" 0.495846974341854
"ACTGGAATTTTG" 0.767329074757623
"AGAGTGTCTGCC" 0.836438752744943
"ATCTGGCGTAGG" 0.881168054793095
"CAAGGTCAGTCT" 0.85545699879706
"CCTTAATCATGA" 0.703826372587527
"CGTTTGGCGCCC" 0.737038597262393
"GCGACGCACTGG" 0.654654196143254
"TAAGAGCAAGGA" 0.576333181304983
"TGGGAGGATAGG" 0.342421166154448
"ACCATTAGCGCC" 0.791782004402476
"AGAAAGGGCACA" 0.519915629884068
"AGGATCGATCAG" 0.7033665663523
"ATCTGTGGGAGG" 0.574290052357411
"CGTGGCGTTGAA" 0.632203455378384
"GCGATAAAGGTG" 0.823304171036993
"TTAAACTGGCTG" 0.587599780345615
"AATGCTTGCACG" 0.559678455347286
"AGCTACCCACAG" 0.690394545330094
"ATGAGAGAGATA" 0.610188943479999
"ATGGACCAGGGA" 0.89976764217252
"CTCCAGGACTTA" 0.539670798521967
"GAACTGATGTGG" 0.800630346735209
"GGGCTAGTAACA" 0.719971673703323
"TAACAACAGACG" 0.648741134363039
"TCATTAAGCTAG" 0.669991574076015
"TTTTGGGCGGGC" 0.6479884074554
"AACATAGTCTGA" 0.534616367599402
"CAAATTATAGGG" 0.580578529139474
"CACGTAGCTTAG" 0.772524983614181
"CGTTAGTTCAAG" 0.494837786222514
"CTCTCCTCACGC" 0.582077325413724
"GCGAGTGCGTAA" 0.833407731460221
"GGGATTTTTGGC" 0.726352144002306
"TCCGCACTGTTC" 0.749399224083792
"TGGCCAGGTGAG" 0.733906230144295
"ATAGACCGGGCT" 0.845389349967385
"ATTCAGAACCCA" 0.392270205932695
"CAATCTATTCTT" 0.597970236257908
"CGACAAATCCGC" 0.410037568722906
"GCGGTTTTCCAA" 0.820626318316177
"GCGTGCAAAACG" 0.646779590178224
"GCTGAGTAGCGC" 0.625382787077938
"GGACAGGCTTGT" 0.597677897852948
"TAGTGATCTTCC" 0.551692612884103
"TATCGGGAATTT" 0.899460405134145
"TATCTACTGCCC" 0.821416894157315
"TCAGTACTTAGT" 0.816126780297036
"TCATTATCCTAT" 0.75793960361002
"TGGTAGCTTCAG" 0.863858924121326
"TGGTCACAAAAC" 0.4935277092629
"TTGTAACTCGTA" 0.889228383694404
"ATAATGACCACA" 0.675900279983366
"CACCGGTTGTTG" 0.516747244598913
"CCAACGCTTGAA" 0.45179548170354
"CCCTCTTAAGGA" 0.916748042195967
"CCGCGACAGGCC" 0.553210505707463
"CGACCCTTCTAT" 0.671803166990914
"CGGATTGGTGAT" 0.618347149974681
"CGGTCCACACAT" 0.578287323075027
"CGTGTAAATTAT" 0.662494672727014
"GAACAGTCTTAG" 0.45997875016979
"GGTCGGCGGGTC" 0.726850663945728
"TGCGACTACTCT" 0.68907127642514
"GCTCCTGTACTT" 0.348589123500873
"TGATCCGGCGCG" 0.865818083806508
"AAAACTCACGTA" 0.829669343968243
"ATGTTTGGTGCT" 0.613791703847664
"CCCAGAAGCGCT" 0.637848575291918
"CGGACATATACC" 0.701862473012352
"CTCTGGCAGCCA" 0.674395077189097
"GCCAGCTAGTTC" 0.609971274959292
"GGCTATAACGGG" 0.979377614770682
"TGGGTATGAGCA" 0.69470536543144
"AGATCGTCTTAT" 0.944061689810658
"ATGTAGCATTAC" 0.723049188727812
"CAATTCCTGTTA" 0.527989564790994
"CCGCGGGCAAGT" 0.648325198666146
"CCGGTACATCGC" 0.72181166644232
"CTACCGTGACAC" 0.625180208954289
"GATTTGATCTGG" 0.75988203601657
"GGACGAGCAAGG" 0.643636897925409
"GGCTGCAACTCT" 0.873507203081039
"TGACCCGCGCTC" 0.804253022520822
"TGTAGTGCAGGT" 0.466194860094805
"TTGTAAACATGT" 0.781545315743101
"ATAGGGTTGCCA" 0.532811756305804
"ATTAAGGCACGT" 0.232832930775904
"CATATGGTACTG" 0.76871999298657
"CGTAGTAAATCT" 0.630748372285664
"CTTGCCAAATGG" 0.714479433682584
"CTTTAGGTAAGT" 0.605445911074308
"GACTCCGAGCAG" 0.241816461584824
"GCTTTCTAGGAT" 0.433443970033324
"TCGACGGACCTG" 0.791105396746208
"TTGCATTATACT" 0.639657072702236
"AGTAGCGCCCAG" 0.60572884691235
"ATCGCCAAGTAC" 0.884136489955424
"CACGCAAAAGCC" 0.689966582080013
"CAGCACGGATAA" 0.453015994583696
"CCGACGTGGCGC" 0.585037711443222
"GTTGTAGGACGC" 0.547594412194311
"TCAAATGCAATT" 0.795023007769933
"ATCATTCATTTC" 0.922137634879631
"GACAACGCATGG" 0.72849261947174
"GTATCTAGTTTG" 0.820525767446825
"TCGAAGGCTCCC" 0.776696347327885
"AACATTCCGCAT" 0.525336843983772
"CAACTTGTGAAC" 0.883882157232532
"CGGGAACGGTTC" 0.953200522532731
"GACGAAGGTCCC" 0.657023475926537
"GCCTCCATTGGC" 0.57181674855873
"GGTAACATAGGC" 0.60961329013492
"GTGATGGCGTCG" 0.650472047541402
"AATCCCAACATT" 0.714572509810272
"CCAGTGTCAAAG" 0.904864740924079
"GCCAAGTGCACC" 0.682315852431754
"GCGCGTCTATCT" 0.863045277510828
"GTAGCCGTCCTT" 0.932379565756192
"GTCATACCTCCT" 0.667956219818476
"TAATTCGAGACG" 0.794555729377424
"AAAGGCACACGT" 0.404478931287201
"AGGGCACGTTCA" 0.530082971715254
"CAAATCCTGGGT" 0.800191183093875
"CACGTTTCCGAT" 0.636202779145947
"CCACTAACCGTC" 0.770351706523761
"CCCGGAATTTCT" 0.758883446912395
"CGCGGGCAAGGT" 0.907786620473067
"CTTGAGACAACC" 0.670649922769231
"GCACACATTCAA" 0.66789866638077
"GTGTATGTCCGC" 0.859478160276404
"GTTGTTAGTTGC" 0.99473768997886
"TCGAGTACGGAT" 0.846332131211303
"CGCGAGCAAGTT" 0.974752301077237
"TAGCCAACGGGA" 0.698155906687714
"TTTACGATCTCT" 0.506968928304029
"CCTTAAGCTATC" 0.699366896509519
"CGTGCTGTGGAC" 0.488790987329012
"GTACACCTTACT" 0.56142266972601
"TACTACACTAAA" 0.852160134320782
"CACTCGATACAT" 0.617460293138514
"CGGGGGCTGTCT" 0.681330678854948
"CTTGGACGGGTA" 0.976712821571458
"GCCTTATATGCT" 0.75520739130629
"GGACCTCGTAGT" 0.766074620675582
"TATGTAACATAC" 0.833595606291137
"TCCCGGCTAGGT" 0.455117441107818
"ACTTCACTTTCC" 0.849423531712219
"CCCATCCCGGTG" 0.954332391637595
"CGCGAGCGCTCG" 0.446733201002585
"GGGCACTGCGTT" 0.597593222367126
"GTTAGCGCAACA" 0.408528129388589
"TGTTATGGCCAA" 0.626755223022339
"TTCTCGGGCCTG" 0.655851997048706
"AAAACAGGCAAA" 0.534934443870898
"AATGCGTCAACT" 0.755075121603851
"ACTAGAATTTTA" 0.699108039974268
"CCCACAGACCCG" 0.682336469605215
"CCCCGGATCATT" 0.721465396575145
"CCTGGGTCTGAA" 0.6345686831313
"GAAAGATATGGT" 0.754063864379969
"GCGTTTGTATGC" 0.613762737943515
"TCGGGATTAGCT" 0.526235515842546
"TTGAGCCTTCGA" 0.584885120059605
"AATATTACGGCT" 0.87154264075706
"ACTATCCAGTCT" 0.785101961813079
"AGCAATGGGAAA" 0.8340942713153
"CGTGGCTACTCC" 0.727986138998533
"GAACTGTTACCC" 0.637115514827324
"GCGTACATCACG" 0.395553974960687
"GGCTGTTAGGGA" 0.625355624652863
"GTTCCCATTTGC" 0.518361924011723
"TACAGGCCATCA" 0.903606591814156
"TTGCGCATAGTA" 0.379259872009298
"ACACGCGTGGTC" 0.83423997067466
"AGCCGGATTGTG" 0.748071270966421
"CCCGCGTCGTGA" 0.747558591045122
"CGGCGTAACACC" 0.776770488551687
"GCCAACAATAAC" 0.543234869680286
"GGAAGCTCTTGG" 0.940750556739471
"GGATACTTCGAT" 0.610146586082772
"GTTTTGGCCAAC" 0.739715629969337
"TATCGGATTATC" 0.421900896261091
"TCGGGGTCTGTC" 0.804960843571995
"ACGATATTTGAC" 0.848026411759843
"ATCAGATGAACC" 0.539655004322611
"CACTTTCATTAA" 0.534072457349075
"CCATACTCTCCC" 0.80305125027084
"GCGGGGCTCTTC" 0.777287019143271
"GGAATTAAAGTA" 0.719858235445459
"GTAATCGCCCCC" 0.376902148579399
"ACGCGGAGTGGT" 0.652988970903993
"ACTCTACCAACC" 0.836107914310132
"ATCTATAGTAGA" 0.720262839993174
"GAACGTGCCCTT" 0.563553286804678
"GAGTACGTGTAG" 0.586679440564394
"GCGGAGTCGTCC" 0.497509900220522
"GTTGAACCGGCA" 0.789501472510737
"TCTCATCATGAA" 0.454805537223622
"AGAGTTGACAAA" 0.889799193755116
"AGTCTTTCAGGG" 0.777587091136477
"ATGCGTTTTCTC" 0.647252002289178
"ATGGCGCCACTC" 0.609340207368079
"CCCATTTTGAAT" 0.604211968593366
"CGCACTCTGGAT" 0.799553818628385
"GAGTGACGCAAG" 0.590076359199575
"GCGAAACCGATT" 0.632933336478119
"TAAGAGGATACG" 0.495645071737773
"TGATAGCTTGAA" 0.559501258021297
"CACCATTTCCCA" 0.534429263117928
"CGGGTAGTTGCG" 0.714870925103019
"CGTGCGCCTGAC" 0.449311117481949
"GTGGTCATTTTC" 0.569359151683048
"TCAACAGGAGCT" 0.648167661193633
"TCCCGGGGTACG" 0.614786155764086
"TTAGTCACGAAA" 0.513065153287584
"ACATTAGGCTGA" 0.757363695730835
"ACGTTCCGCGAA" 0.597343563314017
"ACTCTTCTCTCA" 0.811502244863976
"ATGCACGTTAAT" 0.555201996471645
"CCACGACGCGCA" 0.52333655092975
"CGGAACGACCCC" 0.575787019368012
"GACAGGTAATGC" 0.343885264378262
"GAGTACCGGGTT" 0.447430997368246
"GGGCTCCCTAAA" 0.747134815059421
"GGTATTCCTAAC" 0.841957587046195
"GTAGGTGAGTTC" 0.451100469454036
"ATAAAAGCACCG" 0.516094340359611
"ATAAGTAATGTA" 0.730092430526804
"CAACTGCGGACC" 0.474905354686359
"GGACGATCCTAA" 0.672835243899779
"GGAGGACTACCC" 0.77124021554135
"TCTATATGTTGA" 0.910751192827469
"AATCGACCACCA" 0.708241993993952
"ATGTCAGTCTGG" 0.72039075165029
"CTCGAAACGGGT" 0.553114647947761
"GCCGTTCGGCTC" 0.664735687294814
"GGGTCTAGCGAC" 0.727875610604931
"TACGGCCGTGCG" 0.583309745004125
"TACTCTCTGTCG" 0.871597108647536
"TCTGATTCCTAA" 0.632036082791432
"ACCATCCATGGT" 0.831765557363229
"ATTTTGCTGCCT" 0.74640653041696
"CACCATTCGGGA" 0.428445023850317
"CCACATGCGGCT" 0.42419877217621
"TACGCTTGTGAC" 0.306364040247896
"TATCGGAATAGT" 0.621562136651874
"TCCATGTTAAAG" 0.92450143225059
"ACGATCTCGGTA" 0.801842953902319
"AGGACACAACCG" 0.753683322592242
"CAGGGGCACCGA" 0.445410172169406
"CATACGGACTGT" 0.734746106035669
"CTAATGCCCAGG" 0.630311717460765
"GATCAGCTTGCA" 0.580921772978965
"GTCGAAGTGCAT" 0.792528828958601
"AACCGATGTCGT" 0.521034695298239
"ATCTAGGTCCCC" 0.873951549074994
"CCCGTCAGCTGA" 0.534337238110198
"CTGCCTGTCTGC" 0.54349399402302
"GAAACCGATCTC" 0.733880646185922
"GATAAAATGGCT" 0.756749858702669
"GCCGCCAGGGGA" 0.666298708007192
"GTTCGCGTCCCA" 0.7252396054139
"TCGTCTAGGTTT" 0.617436476804995
"TGCTAATTCTCC" 0.639497046048701
"TTACTAGCCTTT" 0.543342689240157
"AAAAACGATTCT" 0.542614097737213
"ACCTAACGCTGT" 0.402391808244907
"AGTTGTTCCTAT" 0.49807179380715
"CGTAGTCTGAGA" 0.654296158155866
"CTACTACAAGGT" 0.607876984121763
"CTCAAGATTCAA" 0.627321304472503
"CTTCAAGACAGC" 0.606494372026724
"GTAACCATGTTT" 0.537259020560883
"TCAGTAACTGAT" 0.899756100746723
"TGAGGACACTAC" 0.629400585332315
"TTTACGGCCATT" 0.898359499861944
"CACCGCTCCTCG" 0.822595987097303
"CGTCAATTACAT" 0.793536413374372
"CTACACCAATGG" 0.521381891525771
"CTATCTCGGACT" 0.577326148767396
"CTGAGAGGGACA" 0.863326617089013
"GAAAGCCCCGTG" 0.548385286147917
"GAACAGCCGGCG" 0.6726313682795
"GCACACGATTCT" 0.645476670447832
"GCGGACATGGTG" 0.698123490626975
"GTGGTCTTAGCA" 0.771893298943104
"TACGTTGACTGC" 0.639521103901333
"AAGGTTTGGCGA" 0.725632557926935
"AATATCCATCAT" 0.558449537932459
"AGTTACATTGCA" 0.943944978561719
"CCGTTGACGCTG" 0.754523979795695
"CGCCGATAGAAC" 0.628643421544122
"CTTATAGGTACC" 0.771869684159769
"GGCAACATCCAT" 0.718567596470065
"GTGTATACTGTT" 0.559878027189783
"TGTGATACACCC" 0.546364172899176
"TTGTGCCTATCG" 0.660529856789288
"AGTCGTTGAGCC" 0.537905092263583
"CGTTGGTCCGCA" 0.581646108876701
"CTCAGACCCTGT" 0.553626246103279
"CTGGAATAAGCA" 0.835106899418031
"GCCCCCGACCCG" 0.658210538987769
"TAGGTACATATC" 0.802200853528949
"TCTGTATTTGTA" 0.65393989262656
"TTGACCTCGGTT" 0.785208613868957
"AGCACGGAGGAG" 0.760018121758845
"AGTTTCGGGAGA" 0.495852330686888
"ATCAAGTAACTT" 0.689062964174715
"CACAAAGAGTGC" 0.817140702368819
"CCCAGCTGCGCC" 0.590829464214844
"CCCATCACACAG" 0.521112851700478
"CTCCGGGCCGTT" 0.466234245824901
"GACGCCACCTGC" 0.672048038390166
"GGTTTCTCTTAG" 0.499458595407933
"TCACGTCGCTCG" 0.604097480406495
"TCGGTTATGCCT" 0.690208659522711
"TCTTTTCGTTGT" 0.661071757493852
"TGCGCAAGTATA" 0.68740753077213
"TTGGCGACGCAC" 0.539317647813829
"TTTTGATACCAG" 0.791053774595409
"AACCTTATCTTA" 0.559355815996443
"AGGATTTACTCG" 0.785812261922909
"CAACCCGCAATA" 0.489836881465983
"CGCTATTAGGAC" 0.741422189557316
"CTAATAAAGTAG" 0.661140013555495
"GATTGAATTTTG" 0.650568503492764
"GCAGCCGTAATA" 0.577915452642337
"TCGGGACTTATG" 0.356554576374546
"TGGAACTTGGCA" 0.659615051444926
"TGTTTGGAAAAG" 0.413754360648255
"TTCAGTTAACAC" 0.969751065569973
"CACTCTATTCGA" 0.319927922702031
"CCGAAGTTGTAG" 0.792052772245709
"GTCGGGGCACTA" 0.614682721640386
"TACAGTGGAATC" 0.915771670824854
"TATATCACTATG" 0.550301639325041
"TTAAAGCTGTCT" 0.662342794265474
"AAGACTCTGAAT" 0.499572727973641
"AAGCAGCGGCAG" 0.839442371659289
"CCCCGTATGAGT" 0.660803277197301
"GCCCTGACCCAT" 0.524361194468826
"GGGGGTTGCGGC" 0.582297773475187
"GGGTATATGGTC" 0.863602323153818
"TAGCTACTTAGG" 0.450716017352118
"TGGCTGGGACAT" 0.818314298650772
"TTGTACTGTTTT" 0.827391046569994
"CGTCTATATGGC" 0.646287964474094
"CGTTCACTTCCG" 0.947031786508225
"GGATTGGTACTT" 0.723348382834892
"GGGGTAGCAACA" 0.852330755583029
"TATAAGGGGAGC" 0.716399425014884
"TCATGGATAACC" 0.441269736746487
"AACGTCACCGTG" 0.818021964486215
"ACTGATTCGACA" 0.619551898642951
"AGACCATGGCAT" 0.477720088080267
"AGTAACGCTTTC" 0.375185225489497
"CACGATATGTCT" 0.61485478969196
"CACTTTTGCTAC" 0.60720341113148
"GAACCATGCTAA" 0.617720181436988
"GACACAGGTTCC" 0.6941616163188
"GCCTTACTCGGG" 0.499997189513549
"GTATGTGTACAA" 0.758540537281914
"TGATGGACCGCG" 0.521971433556689
"TGATTGGCCCAG" 0.583605606431261
"TTAACTATCGAT" 0.853739857128805
"AGCAAGGACCTC" 0.595250662207401
"AGTCAGTGATCA" 0.90419250349994
"ATCAACGGTCTG" 0.724455177569808
"ATCCTCTCTTCG" 0.650139987698432
"ATGAATTCCCGG" 0.835539714780466
"CCTTTGGAGCCG" 0.49563138554106
"CTGCAAGTTTCA" 0.675271693078368
"CTTAACGTAGAC" 0.82227514575708
"GGATTATCTACG" 0.484212229983992
"GGTTACCTACGA" 0.769336792425304
"GTAGCGAGAATG" 0.82527339005976
"GTGGGTGTCGGG" 0.79839317653277
"TAGAACTGCGTA" 0.742286189010992
"TATCTAAAGAAT" 0.65221121286255
"AATCATTGTATG" 0.906148985933622
"ACCTCTGGATGC" 0.586503578072226
"CATGCTCGTACA" 0.633048988837154
"CCAGTATCAGTA" 0.699980508693296
"CCGAGTTTGGAG" 0.628871016628567
"CCTCAAATTCCA" 0.651416583246727
"CCTGATAACCAA" 0.513469369336731
"CGTGAAGCTAAG" 0.676128761579443
"GGAACCCCTGTC" 0.506375479521339
"GGCCCCCGTCTG" 0.699780656578192
"GTCTTGTGTCTG" 0.780336395581518
"TATGCTACCCCA" 0.719090528842804
"TCTACAGTAACT" 0.955769395713328
"TGCCTTTAAGAC" 0.72790344251504
"TTTAAAAGCTGA" 0.492672724751584
"TTTCCAAGATCT" 0.767848780610436
"ACCATTGCTGCG" 0.690146282622965
"AGGACTTATATG" 0.930339687939344
"AGTTGTATACTC" 0.660968093578207
"ATTTACATCATC" 0.569021033008084
"CAGGAGATGTTA" 0.699559646653107
"CTACCCATTGGG" 0.510677973383026
"GACTAATGGAGA" 0.857423971844092
"GGACGGGATTCT" 0.810139718103215
"GTATTCAGAGTT" 0.695339922177188
"TATGGGTTCAGT" 0.666532972819232
"TCGGTATACAGG" 0.93324374357942
"TCGTTAAAGATC" 0.968383934693431
"TTACGTGTTTAT" 0.365302728901521
"CAGGTTCCGTTA" 0.957632575504866
"CCAAACGCCCGT" 0.943659552297805
"CTTGGCTGTGCT" 0.743351678626859
"GAGGTCACAGCG" 0.829141358590437
"GCTGGCGAACAT" 0.682920309944187
"GGTCCACTTCCT" 0.68249734005721
"GTCTGAAGGCCA" 0.437082311341073
"TGCGTAACGCAA" 0.716044033225726
"TTTACAAATATG" 0.731417609142424
"TTTCCTCGAAAG" 0.51640592052071
"AGACAATTTAGG" 0.50448091386731
"ATAGTGCCCGCT" 0.505355294275473
"CCCGCGCACACA" 0.681443357428627
"CGCTGGACTGAG" 0.680978334738371
"CTGTTTCGCTTT" 0.382394829491784
"GCATTCGCGAGA" 0.85166265927613
"GCGCATACTACA" 0.647808182604121
"GGAGTGTCCACT" 0.814780666734393
"GGTATCCGCTCA" 0.907331919538751
"TCCGGTCTTTGG" 0.736335264773562
"TGTAGTCCCCAC" 0.657471648099652
"AAGACGAGAACT" 0.478581678435394
"ACCACAGTAGTG" 0.619970540980561
"CGCAAGTGAATG" 0.733763350468728
"CGTTACCCGCCC" 0.887288143171592
"CTCTATGCCGTT" 0.498754102778657
"CTCTTTGGGCGG" 0.847242069678625
"CTGCTGTGGGTA" 0.877719224127289
"GCCGGGCTGGAA" 0.646821444594137
"TGCTACAGTATG" 0.716662482429951
"TTGAAAGCTCGG" 0.597920539773352
"AGGGTACATGCG" 0.495102556245228
"CACTATTGTGTC" 0.926317675226184
"CAGTATATCTGC" 0.681643339936291
"CATGAAAAAGAC" 0.613765984181825
"CGCAGTTGATCG" 0.376026088389323
"CGGAGAACTGCG" 0.721436640841636
"CGGCGGGGTGGG" 0.646056357157588
"GGCGCGTTGTCG" 0.835977828385375
"GTTGAAAGAGCT" 0.797911879788282
"TCGTAGGGTTTC" 0.861975742830866
"TCTTAATTCCGT" 0.632296890014937
"TTGGAGGCGGGG" 0.792968930144083
"AAGATAACGTGC" 0.639774938243404
"AAGCCCCATTCG" 0.440213063656276
"AAGGGCGATGTA" 0.651236592408813
"AATCGGTGAGAT" 0.836171999238647
"ACCTCCGCCGAT" 0.87244127997895
"AGGGGTTCGACA" 0.574153192000822
"AGTTGATTCAGC" 0.602636895741596
"ATATTGTAAGCC" 0.657815288197456
"ATGTCCCTCCGT" 0.7659478546074
"CCGACCACCAAA" 0.4479839385781
"GCGGAACCCTAG" 0.640344421404278
"GGGCGTAGCGCA" 0.361134904279692
"TAGCCACTTAAT" 0.751653899758609
"TCAGGAAGTTAC" 0.950442316814577
"TCCGGAAATATC" 0.729407487696149
"TTCCGTCCGCTC" 0.557883834239016
"AAACGTTCTTAA" 0.700968869116218
"AATGTCGATTAC" 0.503462171368285
"AGACGCTCTTTG" 0.222789239200002
"ATGAACCTCACC" 0.803584327749045
"CATTCTTATCAT" 0.698926408094316
"CATTGTTGCTAT" 0.550187987287697
"CCCCCCCCGGGA" 0.372883223203417
"CCCCGGTGGGGC" 0.910110972552244
"CCGCTCGGTTTC" 0.966930614753566
"CTCATATGTCGG" 0.919184240062729
"GAGCCTCAGCTG" 0.700571469967359
"GCTCATCATGGG" 0.647088196308442
"GGTATAAAAACA" 0.909575117569232
"GTTCGGACAGAG" 0.520401445350108
"TAGTAATCTAAT" 0.618371241438998
"TGAAGTGACTTT" 0.745247811885828
"ACGTATAACCGA" 0.505195301802601
"ATTCCCGGCATA" 0.711996371057359
"CGTAGACCTACA" 0.589542755772639
"GTGTGGGTTGCG" 0.693461463712947
"TTGAGATTATAA" 0.779339018795879
"AAGAATGGTCGA" 0.700902802201387
"ATACACGGGGCC" 0.851279289693949
"ATTGCGCTAAGT" 0.611193304546651
"CATGTATGTAAA" 0.779127121468677
"CCACTAGGAATC" 0.774081748141164
"CGGCATTTATTG" 0.588881604119897
"CGTGTATAACCT" 0.349947782467415
"CTGCAAAAGTGA" 0.416474877884343
"GATAATTATCGC" 0.620298172519628
"GGACTTTGATAG" 0.542871611587283
"GTGTCTGAATAG" 0.827221365711389
"TAAGAAGAATTT" 0.927733001473438
"TAATCATCGACC" 0.854822945851063
"TCCTCGCTAATC" 0.446631757657749
"TCGGACCGCTCC" 0.750456543896614
"TCGGTTGCATCA" 0.775813758122386
"TCTACGCGCAAA" 0.501953766845808
"TTTTGGGGCCCT" 0.689358597775519
"AGCTCGCTGTGA" 0.60072597552003
"AGGGATGACCTC" 0.612395789302503
"AGTCAGTCGCAA" 0.53374368781827
"ATCATGGGCTCA" 0.940686855866427
"CGCTGTCTTGGG" 0.791400369216281
"CTTAAAGGCAAC" 0.821133586620574
"GACATATGCCGA" 0.748811820435217
"GCACTACGGGCT" 0.748958220202516
"GGACATGCGAAG" 0.497033529790047
"GGTGGCCGTCCC" 0.538432247735269
"GGTTGCCTAACA" 0.738620340937758
"GTCTGGACCCTA" 0.575073644955335
"TCGGTCGGTCTA" 0.326547896542814
"AATCCTGGAGAC" 0.501974475807104
"CACATTGACAGT" 0.851256595793071
"CAGAGACGCCGG" 0.703452553096562
"CAGCAACCGTAC" 0.489895613372259
"CATCTTTACTTT" 0.833713160525494
"CATGTATAGCCC" 0.463893156949066
"CCGGCTGGTGAG" 0.514986507323531
"CTCGTCGGCCTT" 0.552042393975261
"CTCTTCCAAGTG" 0.75993106414921
"CTTCACCCCTTT" 0.831054605643155
"GGTAAGGAAGTC" 0.85995147194576
"TAAAACGTTTGA" 0.594761411285469
"TGATCCGTCTCT" 0.820091995346399
"TTAGGCGAACGA" 0.631277456234999
"AAACCCTAGTCG" 0.767851872155374
"AACTTAGCGACG" 0.706970831207079
"AATTCTTTGTTT" 0.597960714311815
"ACTTGTAAAGCG" 0.74883828820147
"CCAGTATTATAC" 0.704552219693049
"CCCTCCCAACAG" 0.870071202458828
"CTTTGTGACTAC" 0.881784525681323
"GATACTTGACGA" 0.807319487405849
"GCATAATGAAGA" 0.439390789991854
"GGGCGGGTCTTG" 0.727686397261746
"GGTGTCTGGGCA" 0.610299056990034
"TCTCGTGTCAAT" 0.705136577492517
"TGCGCGGTAACT" 0.920743169627294
"TTCGAGCACCAC" 0.623345190317423
"ACTGGTGCGGAC" 0.570266372302468
"AGTCTCCGTTTG" 0.569945314907189
"CGTGGGCCGGTA" 0.852168640426016
"CTGCGCCAGCCA" 0.558412692809025
"GCGTTCGCATGA" 0.479084343840211
"GGATAATCCGGA" 0.644158318300022
"GTATGTGCTAGT" 0.735394249241088
"TCCACTAATTGG" 0.650233359702591
"TCGGCCATGGGG" 0.749485668139097
"TCTGATCGTTCC" 0.635959322807172
"AATATAAACATG" 0.901450926925698
"ACTCATAAGTCC" 0.779897062630421
"ATCGGTCGCCGC" 0.548087239978759
"CAATCGGCACCT" 0.657473186090957
"CGACCTACGGAA" 0.391790621391619
"CGAGACTGTAGG" 0.560748550465014
"CGCCAACTCAAC" 0.84018104776689
"GGCCCAAAGAAT" 0.885076707883781
"GTGGACGGTAAG" 0.843160450739598
"TCAGTAGCCTTG" 0.63229942493854
"TCTGGTATATTA" 0.629690040140926
"TGCCCCGCCATA" 0.618695882844671
"TTAGGGAGGCTG" 0.624373933470882
"AAAGCCTGCTTC" 0.73406681375116
"AAATGACCGTTC" 0.311353219611329
"AAGCTACCGCAT" 0.856822060270117
"CAAAGTTAGTCT" 0.925796706878116
"CAAAGTTGAAAC" 0.702178222259102
"CGTGGTCCTCCG" 0.703327886767626
"CTTTTCGCCACT" 0.51249287691228
"GATTATTCACGT" 0.626134424582197
"GGGTCTCCTAAA" 0.520707974793695
"GTGAGTAATAAG" 0.709047389336598
"AGGCACTGTATG" 0.668256616894188
"ATGGTCGCAGTT" 0.604111088912771
"CATAGCAGGGCT" 0.657737552345128
"CATCAATGGTAT" 0.402179538561727
"CCCGTTGCGGTC" 0.574630579642254
"CCGCCCCACGGT" 0.592988514418557
"CGACGTGGGCAC" 0.738889508459126
"CGAGTGGCTGTC" 0.665782572918793
"CTATACCATGAG" 0.71901088413288
"CTGCTGGCTTCA" 0.680713615384868
"GAACTCACCGCA" 0.396579604794924
"GCACAGCAAGAC" 0.578976340533286
"GTACATATGATG" 0.699759354783594
"TCATTACGATAC" 0.814448810898686
"TCCGTTCCTCCT" 0.957722839555997
"TCTTATCCGGGC" 0.747798119796148
"TGGGTTAGCGTC" 0.821880439992328
"TTGATCGCCGCA" 0.712312048678291
"TTGCATGCAGAT" 0.650635763605621
"TTGCGATTCCGG" 0.454361915833255
"AAGTCAACCGTT" 0.581880085741103
"ACTCGTAAACCG" 0.667967872611325
"AGCTGAAACGTG" 0.716336436306218
"ATGTGGGCGGCG" 0.65601237805209
"CACCATCATGGA" 0.797595797372142
"CGGAGAGCCCCT" 0.537094105015126
"GCATAGTAGAGA" 0.788391475597242
"GCGGTGGGGAGG" 0.765973573370272
"GGCGTTGAAACC" 0.752600844839902
"GGTTGATCATAC" 0.750655575641872
"GTAAGCGACAGC" 0.499916854379827
"GTAGTCCTACTT" 0.438294755504333
"TAACGGGCTGTA" 0.279250743576819
"TCCCGAGGGTGA" 0.752893861232775
"TGCGCCCGGAGT" 0.849915261847524
"AACGATGATTTC" 0.539759559199512
"AACTACTGTAAT" 0.714029069722955
"ACTCTCGAACCG" 0.65975656750411
"AGCATCATTGCG" 0.425919134581459
"ATCACACTTACC" 0.940363575713646
"ATCTGGAGGGGC" 0.468686056246717
