# Supplementary material for: Well-TEMP-seq as a microwell-based strategy for massively parallel profiling of single-cell temporal RNA dynamics
Source: Nat Commun. 2023 Mar 7;14:1272. doi: 10.1038/s41467-023-36902-5 (PMC9992361; doi:10.1038/s41467-023-36902-5)
Supplement: Supplementary file 7 — Source data [file 41467_2023_36902_MOESM7_ESM.zip › Source Data/figure 3/fig3b/H1.csv]

	T	C
GTACTACAATGG	3339	469
GATGTTATCGTG	1594	360
AACTAGGCTTGG	2256	568
AAAGCATGTCTA	1459	323
GACACGATAGAT	15006	3253
ACTCTCGAACCA	2333	416
GCGGACATGGTG	4142	986
ATCCGACCATAT	1634	338
CCCACGGTTTAG	6200	1256
TCCTGTTCTTGT	1575	260
TATCTGGTGACC	2107	366
AATGTACGTTAA	2702	653
TGTTGTCGGAAT	14279	3318
GGTGAAGTAAAA	2751	669
GTTTCGTTCCAC	1615	261
GAACCCGAATAG	5581	1269
GAAGCTGTTCGT	1917	348
AACGGTTTTTGC	1820	488
TCAAAGCTATCA	4271	578
TGCACTCGCAGC	11319	2792
GCGGCTCCGGGA	3054	454
CTACATGTTCAC	3566	594
TCAAGATACGAA	2116	477
AATCATACAAAG	1279	171
GAGCCACCGGAA	1235	250
CTCTATCTTCTA	2094	495
GGGGCTAACCAT	1631	283
CTGTGCTCAACT	3440	674
GCGCGCCCCGTT	15218	3075
GCCAAGTGCACC	7116	884
ATAGGTCGTGTA	1662	222
CCCCTACGAGTG	3283	617
CAGTCCTGGAGT	4425	595
ATACAGATTCTT	11060	2468
CTGAACAAGCCT	12698	2561
AAGGTAAAGCCC	2461	536
AGATATAGGAGA	10965	2402
TCTTCAGGTGAT	2024	425
GGCCTTCACGGA	1487	273
CCCGAGTAATGC	2949	532
CTAATCCCCGGC	3141	496
AAGAATCGTTCC	6129	1383
TCATTATCCTAT	7467	1591
CCGCAATGGGCT	1717	321
GTTGACCTCTCA	2567	315
AATGGATTGGAT	3911	886
GGGTCAGATTTA	2611	439
TACATACCCATG	2545	587
TTAGTTCATCTT	2755	598
GGTTCGAAACCA	4052	892
TCGTCTAGGTTT	10563	2408
GGTTCGGCCGTC	2093	348
ACCTCCATGAGA	5607	1120
ATGGATAACCAT	2068	433
GTCGCAGATCAG	1331	307
CACGCTATTACA	4127	1009
GGGTAAAAGTTT	1536	414
AAGTTTCAGCGG	1847	331
CACTTCTGGCGA	1432	212
TTGTCTCTATTC	4149	535
AGCATTCAGACT	1832	336
GTCTCATAAATG	2156	401
TTTTACTAATGG	5241	1127
GCCGACCCGCAC	3806	956
GTGCCTCGTATG	3805	842
GGGTTTACTAGT	2171	581
TTATGGCATCAC	7308	1653
GACTTAACGTCA	8884	1765
CGCTATAGCGCG	1946	364
ACACTATTAAGT	1430	246
AAAAGACGGTCC	4057	920
TTGTTTTCGACA	2121	547
ATGAATAGAAGC	1753	338
TGTCCGCGAGCA	1758	322
GCCACCGTACAG	2777	647
AAACGTACCGGT	1711	395
TAGGAAATCAAA	1542	337
CGTGCGTAGACT	2197	587
ACTCCTTGGACA	2581	369
AACCGAGGGTCG	2102	525
TAATGTTGTTGT	1364	232
AACAGGCTAAAT	3581	760
GCGCGTACGGAC	1442	259
CAATGCCTCTAT	2435	535
GTCACTATCCAC	1440	363
ATAGCTTCCCCC	3164	846
AACTTCAGATGG	3075	591
AAGCCCCATTCG	6151	1355
CCAGACGGCGTG	3061	851
AACCTCAAATTA	1528	363
CCCTCGATTACT	3538	769
GGGAGTTTACTT	1856	429
AGAAGCCGAGGG	1746	244
GTCCCCTCAGAT	2573	462
AATCACACCAGG	3392	551
TCCGTCGACGAT	1809	319
GCATACCTTTCC	2339	550
CTAGAGACACAA	1854	277
GTACGGGGCTGG	2001	287
GGTACGAGGTCA	4802	1146
CCGCAGGACGGA	1478	267
GCCGTTCTTGAG	1597	323
GAAAGCTGGCAC	1747	326
AAGGATGAAGGG	1929	497
AAAGCAGTTTAC	2697	610
TTATAGGCTAGA	1917	432
ACTACATCAAGA	3709	463
GTATCCCGTACA	1818	330
GTAGTCCTACTT	8103	1884
TGATGGGCCCAG	1813	540
ATATCCATCGCC	1972	379
ATTCCTCTATGT	1537	320
TTCGATAACCAA	2413	499
AGCGGCCGCTCC	2663	599
CCCCGTATATCA	3306	873
GATCAATGTTTT	2405	516
CTCTTGCGTATA	1511	441
TATTTAACGTCC	6345	1471
TCGTGCCTGGTC	1501	317
CGCCCCAAATCA	1707	463
TTCTAAGATAGG	1566	213
TAATCCTCAATG	1983	351
GCTTCCCTCTCC	3803	769
CAACCCGCAATA	6800	1435
AGTCTGCTGATA	1500	190
AAGGCTTTCGTA	5225	1185
GGGACGAACGTT	3809	880
ATTGCTCATTTT	10162	1974
TTTAACTGACGA	3103	274
GATTTCACATAT	4671	810
GCATCGCCCCAA	8793	1561
GGACATGCGAAG	6867	1318
CGTAAAGAGTAC	1723	404
GATGAAACATAT	1233	242
GGAGCACCCCAA	1867	507
CGACTAACAACC	4523	320
CCTTTAAAGTCC	1323	233
TTGAGGTAGTTG	1285	258
CATTGCCAGGCT	2298	464
CTGGGGGTCCTA	1652	340
GAGCCTGTGGTC	4935	1023
GATGGACTTTTT	4742	1119
GGTATTGAGACG	2695	478
TTTGTTAGTGCA	1771	389
GTTGAACCGGCA	4803	985
CTATGGAGCGCC	4740	1289
CTATTTGGCATG	3566	676
CGCTTCAATCAC	2866	726
GCACATTCCCAA	2191	559
CTTGCCGCTCTA	5262	1304
CCTAAATCAGCA	2261	505
ACGGACCCGCTA	3274	788
CGGGTTCAGCGT	1794	202
ATGGCCGAAGGC	4427	1004
CTTTAAAACGGC	1451	393
GCCTAAACAGCT	2670	727
TAGTCTATCCCT	1906	447
AAGATCATTACT	5991	1314
GGACTTTCTCCG	4263	699
GAGTGTTCGCGA	3122	229
CTGTACAAGCCT	1396	301
CCCGCGGCGGTA	1377	316
GAGTGCCGCCAA	2423	418
CCCCCTCCGGAG	1589	175
GGCGCGCTCAGA	1349	289
CCGTCGCTCACG	1827	409
TATGGACTAGCC	1653	210
AAAGTATTCCTC	1752	375
GGACAAATGATT	2053	382
TCGCACTATGCG	4313	665
GCCAAAGTCATG	1825	356
GAATTATCCCTT	1342	296
AAACGTAAAAGG	3071	761
AGGCAACGCAGC	15989	3647
TTCGGCAAGCTA	1660	338
TTTCCGACCTAA	2320	483
TGGGCGTCTAGA	1969	395
GCTGATACTTCT	1245	671
ATGCAGGACCTG	4908	1024
TATATTTCTTTA	1697	291
GGTAACTTGTGT	11177	2280
GCGTATCCGACA	2179	504
CCGCATCCATCT	2073	559
GCCGGGTCGTTC	1865	435
AAAACTCACCAT	6381	1319
CGCATTCTGGGC	1883	400
TCGTTCGTGATT	2576	514
CTATCCAGGTCA	1478	336
ACAGTTCCACCG	1571	312
CTAAGGTTTGTT	1855	340
TAGCTTGACTTG	4436	978
TATGCATAAAAG	2800	558
CACGTAATATGC	1280	206
TAGGTGTAAACG	13507	2933
TAGAAGCGGATC	3312	653
GCCGGTCGCCAC	3602	678
TACTTTCCGACC	1891	512
TGAATAGTGGAG	1978	397
TGGTTCTATATC	8864	2097
ACAAGCCTCGCG	1790	568
GGGGCTAACTAC	4997	960
TTCAATTACTCA	1376	230
GCGCGTGTGCGG	1443	349
GCAGACGCTTGT	1485	231
TATGGAGTGACC	1529	256
ACTTCCAAATTG	1823	334
CCACTTAAGGGG	1738	310
CGTGTGGCATGT	1643	427
TATTAGCGTCTG	3115	522
ATCCTAAATTCT	1200	258
GTATATTACACC	5201	1256
GGCATCAGCAAC	2019	469
CGTGTTCCTAAA	1552	444
TGGGCACGGTTT	1835	413
AGATCCGGTCCA	1646	409
CCATGACACGGC	1620	290
ATGCGACGACCA	3181	483
ACGACCGATCAG	2759	678
GTATAGGCGCAT	4587	938
TAGAGCGCATCA	1640	287
TGCCATGTTTCA	2512	546
AGGACTGCACGG	1768	270
CTCCTGCCGCCT	3515	630
TATGATTCGACG	3986	911
CGTCGACAGTGT	5162	1153
TTCGCCGTAGGC	2770	552
GGAGTGGATTCG	3161	583
CTACCAGTTAGT	3336	851
GCTTGTCGATCA	1879	368
CTCGTCTCGAGG	1586	292
TCGGGACAAGCG	6645	1631
CTATAGTACTCG	1712	239
GCGCTAGGTTGA	1355	274
GTCTAACCGAAT	2813	585
GGCTCCGGCTTG	1375	325
TAACGATAAATC	1828	375
TCCCGACCTCAG	4621	1329
CGCAGAGTATCG	5484	1363
CACTCTGGCTGT	1742	94
TGAATAGACTGC	2226	396
AGGAGGTCCGGG	2674	549
CTGACTTATTGC	2436	499
AGGACTCGCTAT	1687	496
TCCGACCTCTCG	1674	239
TACTCCGACTGT	2232	427
GTATGCTGCCAC	11020	2286
GCAGAATCTCGG	5548	1125
CCTGGACTGCCC	2478	509
AAATCACCTCAC	2293	372
TTGTATGATAAT	6506	1595
AACCGAGGCGTG	1671	271
GTCCGGCACCCA	2722	651
TGACAAAGCCTT	1871	479
CCCGAACAGCCC	1304	376
CTGCATCGTCTT	1375	306
TACGCAGTTGAG	1167	216
GCGCTGAAGACA	1389	327
CCTCATTGAACT	2096	361
TACAGCAAACAA	1116	311
CAACTTTACCGC	2576	510
CTACACATGTAG	6262	1685
AAGACGAGAACT	6299	1273
CATACGGACTGT	8135	1791
CGTCAATAGACC	3896	713
GGCCACAAACCC	3338	431
GTGCGGCGAAGC	2468	565
CGCTATGTGTCT	3070	497
TCCCCACCTCGC	1618	323
GCGTGTATGTCG	1532	283
TCAGTTTAGATA	8311	2034
CAGTCAAGCGAA	7340	1423
CTTGCTGAATAC	2716	423
TGACTACAGACC	1731	381
TTCCCCTCCATT	2145	436
TATGAAACAAAA	1948	398
GACACTGCTAGT	1802	331
GTGTTGGATAGG	1881	422
AGGTGTCGTTCG	1899	404
GGCTGCGGACTG	1630	232
AAATTCGATGAT	1454	192
CACATACGATCA	2352	402
TAAACGGGTTAA	1355	312
TACCGGTATCAG	3198	623
CCTGGTACCACG	1649	293
CTCCAGGCAAGT	1499	233
CGGAGTTTATCG	4345	580
AAGCAAATGATA	2943	634
TCCTATTTGGGT	2993	734
AATGTACCTCCT	1729	366
GGATCCCAAACA	1239	288
GCACACGTAGAG	1338	291
GGTGTCTGGGCA	5334	1321
CTCTCCACTTGG	5888	1318
AGTTGCTAACTC	3232	356
GCGTTTCTGCGC	4674	1160
TAGGAGGTTAAC	2879	627
CACTTTAATTAC	2531	152
ATTATCGTCAGT	3087	605
CTTTAGGGATAG	1974	564
CATGGTATGCTA	1251	325
GAGCAGTACCGC	7838	1760
GCTACTCTTTAG	3060	546
CACGATTTAGGT	1837	353
GGTGCTACAGAT	1772	335
TGGAGCTTAGCA	2939	494
CCAGATCCGTCA	2155	561
CAGCGCTTTCAC	1576	521
TGGCTGTCGTCG	3385	675
CGTTCGACAAAG	2841	792
ACTCTTTCGATC	3579	483
ATATTGCATAAG	2108	301
AGATCCGGAAGG	1361	450
TACACCCATAGA	1443	182
TAGCTAGCATCG	2659	724
AATCAGAATTTT	2006	614
AGACTTTCCTTA	5032	1290
TAAGTAGTTGTA	1654	407
TAGATCCTCGCA	1851	381
CCGTCTTTTCCT	2126	456
GGACTCTTCCGA	1399	273
CAACTTCCTGTA	3574	735
ACTTACAGAACA	1931	270
CAAATCAGACCC	2878	600
CTAGATAAAACG	1778	358
TGATTTCCCTCA	1849	251
CAGAATTAAGGG	1628	376
CCTCCAACAAAC	2201	366
CGCCTGAACCCT	2945	673
AACGGTGACTAC	1974	495
GGCCGACGTCAA	4894	1105
GTTCGGCTTTTT	1470	288
ATTCGTTTGTTT	2047	265
AATATAACTGAA	3769	831
GTGCCGTATGAA	2064	435
GCAGTTAGTTCC	2924	650
CCGTCGCCAGGT	3339	763
TCGCAAGACATT	2331	408
AAGCTATAGGTT	4067	499
AGGAGTCGACGG	1793	307
TGACAGTCATTA	8783	1849
GGCGAAGAAAGT	1778	336
ATGTAGTAGGCG	2557	501
ATTCCTACACTT	9124	2062
GCTTATGCATGC	1762	285
CTCTCACCCGCT	1713	372
AAGAGATTGATA	1434	439
TCAATTGTCGAT	2339	397
GGGGCTATGCCA	1782	450
CTGCAGCCGTCT	2461	375
TAACTTCTATTA	1640	403
ACTGAAAACCGT	2954	468
TGAATGGGGATT	3278	893
CACACAAGTTGG	1083	175
CGCTAATCTCCC	1644	484
CCTGTGTCGCCC	2386	353
GTGCAGAAATCC	1371	235
GATATCGAGAAC	2493	509
TTTGGTAGCTGT	5190	1103
CCTAAACGACTT	1225	209
AAGTCTGGCTCA	1748	600
GCGCTGCTTGAA	1979	307
AGGAGCGAGAAC	2463	672
CCAGTTTATTAC	2359	385
TTTTCGCCGGGG	5725	1225
CACAAGTTGGGG	1524	370
CACGTCCTGAGG	2039	518
TGCATCTTCTGC	4923	885
TCTTTCGCCCAC	2692	793
TAGGAGCCAAAA	2836	664
GACCTTAATCAA	3263	518
GAGGTAGGTCTT	1606	358
ACCTGAGATAAT	2919	588
CACGGTGATGTT	4196	826
CGGTCGCAAGAA	3214	677
GTCGATTTTGGC	4092	480
GCAGCGTTCTGA	2580	403
TGAAAAGTGATT	2168	403
CGTTCAGCCCAC	1277	263
CTGTTTGCGCGA	2305	398
AACTTAGAGCTT	2855	655
GATTTATACCTG	1678	273
GCACCTTAGTGT	2498	481
ATGATGTTCACT	3766	718
TATACACCGGTC	2523	578
AGTTTGGTATAC	1375	255
CATGATTGCACT	3120	621
GGTCTGTATGGC	2676	533
GCGCAGTGAGTC	2528	400
TGCTCGTGCGAT	1695	292
TATTGGGATAGT	1339	285
CAAGCGGCCTGA	2813	520
TGGCATTTGTTA	2610	514
TCCTAGAAGCTG	1689	272
CACTTAAACCAC	1592	186
GTAAGCGCGTTA	3633	545
ACTGGAGCTCGA	1652	276
CCCGAGATCAGG	1326	298
CATACCTTGACC	2012	330
GGAGTCGCTCGT	2398	605
ACACCCTTTTGA	2099	296
AAGATGAGGACA	2801	521
TCTGTTCAACTG	1378	291
TAAGACCGTGAG	1660	211
CTGCTTGTGCTG	2016	513
AAGCGGTATGCG	3370	632
CTGCTGTGCCCT	1843	345
TCAGCCACACCA	4330	1219
TACGCGCCCTAT	1990	289
ACCTACATCAGC	1824	450
CAGCTGGCGGCG	1059	167
CACTTGGCGGCT	2134	454
GCACAGCCCCAA	2279	457
GCTAAATAGGTA	1264	216
TAACATTTCACG	8945	2203
CTCTCCTCGATT	3676	886
AATGCCCCACAA	1943	316
AAGACTGTTGGT	1577	376
GGGTATGCGCAT	2216	467
TGTGGTTCTTTG	1794	446
GAAGGTTCGACC	1873	413
CCCCCCCCTAAA	1657	660
CCATGCTTGCAT	1539	296
ATGCACTCCGTT	2202	372
TACGTCCAAACC	1860	423
GAACCTATCATT	3328	670
ATACACCTCCTT	2018	293
TCTCCCTGGTGG	2632	520
ACTCATCATCGC	2536	646
GCGATGCAAATC	2395	380
TATGCGGATATG	1330	346
GCAGTTAGTCGT	2075	397
TCGGGTTCCTCA	2130	361
CTGAACCCCGGC	1439	318
TTATTGGCATAA	1933	351
CTCACATTCAGG	1450	367
TTCACGTCCAGT	2107	410
TAAGTTTGTGGA	4242	863
GTTTCTGTATCC	4164	372
TTGGCCTCCGCC	2489	553
GGTCTGTGTGTT	3247	808
GTACGCAGACAT	1630	283
CTTCGCAGCTTC	2894	604
ATATCGGAATCT	2997	592
GTTCAGTCAATA	1818	281
AATCAGCGTCCA	2275	412
GCAAAATCTACT	1514	379
GATGTAAACACC	2173	476
CGCCCGTACCTT	1192	322
TCGCCCCCGTAA	1946	403
TCCTGGGACGAG	4387	1006
CGGCCTTAGTTG	1735	210
GGCTCCTGTTTC	2796	461
ATCACAGTCTCG	3035	601
CGACGTAGGTAA	1782	425
CTAAGTAAACAC	1428	220
TGGTGGTAGTGT	3643	629
ATCATTGGTCCC	1409	206
GGGACACTCATG	2785	684
GATATTATAGGG	1345	338
AGTTCGGCCCCC	3647	136
CCGCGAGCCAGA	3449	816
TTGAAGCATCAC	2304	489
GATGAAAACCTC	1476	310
GCGGAAATGGGG	2103	317
CATAATTTTCCG	2297	429
GCGGCGTCGTTT	1292	276
CACATTTCCGCT	1922	531
TACACCGCTGGC	4074	713
GTACATATGATG	5375	1099
ATCTTGCTGCCC	1798	453
GCCCGAAGCCGT	2191	446
ATAAGTAACCGT	1197	385
TAATCATGAATG	1883	424
AAGCATCCCACT	1442	326
CGTTAGCGGTAT	1209	222
AGCGCTGACTAC	1482	258
CTTGGTAATCGG	1495	418
GTGTGATCAATA	3074	643
ATACACGACTGG	1666	225
CAGTAGCCGGCG	1877	318
CGTCCACTGTAC	2715	192
ACCTCTAACATG	3064	986
CGTCCATGACCC	1856	328
CCGACCGGGGCT	1372	246
TGTCTCGCCATA	1962	382
GCCAATCGCAAT	7969	1995
AAGGGTCGAATA	3191	823
TTTAGAACCTCA	2032	474
GCTCTACGTGTC	1550	275
TCGCAGTAATGA	2079	511
CGCGGTCGCACA	3122	582
CAACGATTGAGC	3208	646
GGTCCCGTCTAA	2767	552
ACCCGTGTATAG	1531	295
CGTCACCCTTGT	1615	380
GGGATCAGTATT	1468	323
ACATCGAAATAA	1622	420
GCCAGAGCCTAT	2085	359
ATTCACTTAGTG	2602	672
CACAAGAAGCTC	2008	135
CGCACTTTCAGT	2169	353
GCTCGAGATCAG	1817	443
ACCCTTACTGTG	1630	393
GATCTTATTGAA	1447	363
AACATTGGTGTC	3970	1004
CGGCGGGCCGAG	1444	238
TAACTCCTAGCA	1730	290
AAAAATTAACGA	2216	537
TGTTAACTCCGT	2301	393
TAGGAGACCCAG	3223	591
TGCCCGCCATGA	1481	274
CATGGGCTTCGT	1841	403
GAGATCCCGAAT	1364	279
AGGCAGTCCGCT	1341	243
CCGAATGTACGT	2124	365
AATTCTATTACT	5200	1265
TGGGGATTACAC	1973	331
TTAATTTAGTCT	1927	341
ATTGAGTGCGTT	2174	596
GCTCCTGGTCCA	3028	563
GAGCAGGTTTTT	1559	235
AGATGGTTCCGA	2424	454
GAGTTGCCACGT	3583	752
GCTGCCCGATCA	1248	249
CTTTGCCCAAGG	1218	402
GTCCGGAACCTT	1557	321
GGTTCGGGTAGG	1591	360
CCAAGTGGATCG	1679	363
TCAATCGATGTT	1472	254
GATTCCCCCAAA	2521	512
CTAATTTAATAG	1689	275
AGTAATCTGTCT	2052	404
AGGTCGTACCCA	3932	838
GGCTCGTCACGG	1203	344
ATGGAGAAATAC	1309	256
TTTCGATTCCCA	4174	693
GCGGATGAGCAG	2414	367
ACTAATTTAGTG	1926	511
AACAACCAATGA	1437	252
AATATATCTGTG	2249	307
ATGTTGGGCGGG	2755	558
AAGAACCCCGGT	2987	649
CCGAAGTAAATG	2971	628
GGGCAGCTCTAT	1408	476
AGTCCTCCCCTT	3117	768
ACGGACTAGTTC	1952	352
GTAAACTACCCC	2369	623
TAGCGTGCCCAG	2496	721
TGAGTCCCTGGT	1516	270
TTCAATCGTTCC	1618	373
ATTAAACATCGA	1639	397
GAAAATCCGATG	4012	563
CACTCAACTGGC	3869	879
TGTGGGTACCGA	1326	296
GTCATTGGTGCC	2263	411
ACCACCTATATC	4881	712
GACAAGTTACCC	2252	445
ACAATGCGCTGC	4099	841
CAATACGCGGAT	1700	336
GCAGTAGGACGA	1447	244
CATATTATCGAG	1810	344
GTCAATTGAGGC	2553	522
CGTCCATACTGA	1953	429
CTAAGCGGCGAG	2055	328
GGCTGTTGTAAG	1714	373
GCGTTTTCGTTG	1474	310
ATGAGATGTGAT	3146	890
CGGCTGCTGTTA	3779	649
TTTGCCCCTATA	2964	513
TAGGTCATCTAT	1972	271
AATGGCTTGTTT	6439	1423
TTTCTCCTTCCG	1645	356
AGCCCTTCCTGT	2637	654
AGTCGCGATTGG	3384	517
AGCAACACTCAA	1624	358
TCTTGAGATAGG	1463	335
GGGCCTACAACT	1522	295
TCCGAGCTTATT	1732	289
ATGTCGCCTTTC	4562	928
GGACAACAACCT	1813	438
TATCATGCCTAG	1498	278
ATAAGTCGCACA	1426	287
GGTCCGTCATTA	2494	384
TATGGTTAGAAT	2029	433
TCACGGGAAACC	1495	340
CAGCCACTTGAC	1490	191
GATTATAATGCC	4659	724
ATATATAAAAAG	1901	332
AGTGCCCTACGG	1198	160
GGGCAGTTACCA	2140	451
CGAGCTTGAAAG	1804	359
GGATTACAGATG	3414	669
GGATTTTATGCT	1475	262
GTCCGTTTACGG	1339	178
AGACTTTATAGC	2909	591
CCCTTATGATAC	2691	836
TAGTCTCACCCT	3414	808
CAGGCTCATTGC	1620	377
CTGTAGTGAGAC	1511	322
AGTCATCGTGAA	1417	359
ACAGCTGCAGCC	1683	433
GCAAGAAATTGG	1521	372
AGGAGGTACTCA	1439	316
CTAGCAACTTAG	5612	1239
AGTTCCGAGTTG	1533	348
TAAATGACCATT	1444	354
GAAGGATAGACG	1860	390
AGGAATGTCTCC	2038	515
GGAATAGGCGCT	1603	329
TAGAATTAAGAT	2212	545
TGTCTGCCTCAA	3302	425
ACCGTTACATCA	2851	777
TTCCCGCTTGCC	1295	318
TGAACGGATAGG	1314	243
CAGTTCCTGACG	1807	356
TTTTAGCGACAT	2977	533
CAGCCGCGCTCT	4227	589
TACTCGTTAACT	2043	419
AAGTTATTCCTT	1402	314
CCGGACGCCTGG	3489	408
GTAGCCAAGGGC	1601	290
ATAGCCTAGTGT	1642	329
AGTGTTTGTGTG	3165	516
TCCACTAATTGG	5014	1107
GACAACTCGGAC	1745	469
TTAATTGGTGAA	2734	688
CTGGGTAGCTAC	1520	446
ACTTTGGGATAT	3457	726
CCGATGTGCAGT	1790	335
GTTGGAGCTCCG	2273	494
TCAATTTGAGAC	3904	402
AGACTAAAAAGC	1874	303
AGAAGCACCGAG	2058	517
GAAATGCGAGCC	1588	265
CGCAGACTCCCA	1750	488
AAATTGTGCGAC	2523	495
AGTCGCATGGCG	4198	978
AATAAGGAACCG	2833	461
GGTATTATCATT	2423	607
AAGGTTAGTGCG	3260	468
CGCAGCGCAAGG	1582	316
AGAGGTGCTGGA	1334	226
AAATTCAGCTGC	2119	576
GGTCGATACAAC	2116	502
GACATATGCTAT	2109	446
TAGACTTCGTGG	1747	543
CGGATTCAAGAA	1613	411
ACTAGGTTGTTG	2001	310
CTAGTTCCGCAT	3324	360
CGACTCCTCGGA	4385	996
GACTTCACCATG	1633	188
TATTTGCGGGAA	1393	384
CGCACCCAATTA	1409	351
TCACGATTAGTT	1292	238
CCTCGGCTAGTT	1535	294
CTAAAGAAGTGA	1884	316
GCTCCCTCACGA	2018	309
CGGGCAGAGTGG	1865	430
TTTACTTTACAC	1498	443
AAGGTTTGGTCC	1539	274
AATTGCTCGCTC	1088	530
ACTCTGGTGTGA	3359	766
AGTGCAGTTGCA	1896	425
AGAAGTCTATAC	2274	487
CAAGCTGAAAAT	1661	352
GATAACTCGGGC	1368	264
CCGGATACAGAT	4261	863
ATGCTCGTGCCT	3453	530
TTCATGCGTATA	2114	511
TCTCGTCACACA	1103	236
ACCGCGCCATCC	1796	443
GGGTGTGCGATC	2198	381
GATGTTAATTTA	1639	383
TCCGTTCTTTCT	1378	408
AAGCCTAAATAA	1400	276
GAACGGATGTGT	1135	251
CCGGCTTTGCAT	1800	305
CTCGATCAGACA	1066	226
CCCCTATTTTCC	2098	328
CTAAATGACGTG	3257	338
ACCGCTCAAGCT	3183	611
CTCGTGAACTAC	3640	856
ACCGTTGCAGAA	2335	513
ACTCCGGAATAC	1416	386
ACGTGTCTTCAT	1655	323
GTTGCGAACCCC	1295	226
TTGACTCTACTT	1370	277
CAGGGCTTTTAT	1888	291
ACGAGCGATGTC	2922	505
ATCAGGCTCTAC	1804	358
GGTCGAGGATCG	2470	501
ATCGCGGGAGTC	2648	510
GGTCGTGGGAAT	6599	1882
GCCGTCAGGGCT	2955	386
GCTTGTGGCCAG	1840	371
CGCTTTTTGATG	1953	585
TTTCTAGTCTTA	1702	288
AAGATCAAATAT	3488	717
GGTTATCATAAG	1469	267
AGTTAGGAGGAG	1381	242
TACAGCGTGAAC	1961	527
GGCGACTACGAC	3218	794
AATGCACCTTAA	1336	289
GATAGTAAACGC	2546	658
GAGTTTCACTAG	1580	312
TTCTGGTTCAGG	2095	356
ATCGCAAAGACG	3182	603
CTACACCCATCA	1562	348
ATTGATTTACTT	2139	349
GCGCAGAGCATT	1530	399
GTAAGCGAAGGT	1311	397
CGTGGCGCGTAT	2058	391
TGGGACCACAGT	1975	551
ACTACGTGTGCC	2083	535
GTATAAGGTTAA	1301	343
ACCATTGATAAT	1831	401
GGAACAAGGCAA	3056	410
CCTATCAACACG	3358	581
CTTGGAACTAAG	2868	615
CATGTGTGGACA	1736	361
CACTTGATGGCT	1298	362
AGTCCAAATATT	2540	599
GCTCACGTCTGC	2050	482
TCGATTACAAAC	1462	307
CCTTATCAGGCC	2481	472
CTATAGAGGTTG	2288	344
GGGTTTTACCAG	5013	1175
GCTGGGAAACTA	4380	964
CAAGAGTCTTCG	2486	464
TACCGGTGCTCT	1927	502
GCAATCGCAGTC	2395	483
CTGCGCAAGATA	1567	366
TGAATGAACCGT	2751	726
GATTATAGGTGA	1432	324
TCGCGCATCGAT	1488	230
TTGAGGCACATC	1234	283
CACCAGTTATCC	2383	536
AGTCATCGGACA	2020	553
GGCAAAGATTCC	3895	1248
AAGGCATTTAGT	1384	282
ACCTCTTGTGGA	1668	232
ATACCGGGGTCT	3623	617
GGTGACGTTTAC	4308	912
GCTACATTTTAG	1744	429
TTCGCCGGCAAC	1376	240
CATCTCCACAAC	1925	520
CGCAGAAATAAC	1468	417
GAAGCGTACGAG	1547	394
CGAATGAAGCAA	2411	501
CAGAAGATATCA	2205	392
GCGCGCGAAAAC	1528	304
TACATCAAGGGA	1238	279
TCAGGTTTTAGT	2459	328
ACAATTACAAGT	1843	314
CAATGTTCTTTG	2219	570
AGGCCTGACTCA	2781	532
AGATTAGAGAGC	2066	396
TTCGATTCATCA	1269	206
CACGGTGGCCGC	1451	151
GAACCGGGTGAC	1527	268
AGCTATTTCTCA	1629	392
GTTTGCCGCCTA	2873	522
TTAGTCAGTCAC	1496	433
CGGAGAAAGATC	1859	264
AACCCTCCGGCC	1400	350
CGGAAGCCGTAC	2290	496
TGCTCTTGCGGA	1611	315
ATCAATTTTTTA	1741	509
TACTTATCAACC	2270	372
CGACCATTTCTA	1824	341
ATTATAAAACCC	1530	288
CCATATCTATCA	1880	73
GCTATACATGAT	1397	303
CTGTAGACGTGC	2106	343
CGTGAAGTCCCA	1681	315
GACCGGTTCTAT	2019	558
TTATACCGGCAT	2632	399
CTTAGCGATGTC	1438	260
CCGCACACCAGT	2124	249
CTGGCCATGACT	2452	505
GTGCTAGCCCTA	1704	412
TCCTGTTCGCAG	1402	220
TCAACACACATT	2365	418
GGGCGGACACCT	2260	528
CGTAAACATCCT	1463	310
AGCTCTCCTTTT	2068	427
GTTAACTGGCGT	1260	211
TGTTATCTAGAC	3355	560
CTACCATTCAGA	2089	406
ACAGTGTTTTCC	1293	257
TATCGACCAGCC	1571	177
TCGGGTTCATTG	2440	426
TTGATCTACTGC	2145	474
AACGCAGATGAA	1399	215
CCGATGTTACGA	1520	290
CCGTGAGCTCGT	2726	497
GAGTGTCATCAA	1943	382
TGGGTACGCTGG	3022	684
CAAGGTGGACTC	1478	275
TAGCAGGAAAGG	1506	233
AGAGATACAGCA	1972	221
TTTCAGTGAACT	1334	287
TCTCCTCGATGT	2266	371
TCGATAGCCGGT	1889	265
GGCAGCGAAGAG	5518	1155
GGATGAGAAAAA	1763	566
TGTGATACAGAG	1457	298
TGATCAAGTCCA	2283	230
AACTATTGCTAA	1188	246
CCAATATGCCAC	1377	215
TCAACCGGGGAG	2415	564
AAATTCCCGGGG	2621	697
AAGTGTCGCTGT	1695	270
AGTGACTGTCTC	2214	582
GTACTCCGAATT	2652	495
AAATTTTTTGAA	1471	402
AGTCAGATACTT	2388	653
TCTCACGCGTTC	2745	422
TCGTTTTCACGC	1392	276
GTCTACGTGTAA	2099	410
GAAGCAGCTGGC	1098	289
CCCCGTCTTCTT	1665	124
TTGCGGGATTAT	2533	573
CAGTTATGAACC	2179	352
GAGCAGGAACTT	2292	757
ACTGTGCACACG	2462	393
TTACGTCTATGT	1713	391
TGGGTGTGACAA	2179	475
AACAATTCAATG	1646	373
GTCACTCTTTCA	2073	495
ACACGAACAAGT	1427	280
AAGCCCTGATAC	2351	413
CGCAAAGCATGT	1782	143
TCCCGATGAACG	2668	533
ATGAGAAACTGA	3046	908
GAAAGTGACATC	3032	503
TTCGTGATATCG	1534	224
GACTACTCCCCG	1460	283
ACGTCGGCTACT	1858	372
ACGAATGCCTTG	1170	174
CAGGTCGACCCC	1694	192
GGATGTGAGCTG	1515	335
GTTATGGGTCCC	2643	449
TATGCGCAAGTC	2142	521
GCCACTCAGCCT	2011	260
TGGGCCGAATCT	1480	215
GTGACTAGACTC	2662	119
ATGCGTGACCTT	1298	208
GATTGCCTGACA	1324	461
GAAGTAGTCTCA	1344	107
TCGTACCCTGTG	1298	277
AGATGGCGAAGC	1304	201
ACCTGGCTGTCA	4837	1022
TTTACTGGGGAA	2720	595
GCACGTCATTCG	3070	617
TCAGTTAAGCCC	3324	655
GCTGCGTCCCCC	2287	560
TAATATGTCACG	1243	291
TTAAGGAACGCA	1776	235
ACGATACCCGAT	1439	236
CTGAACTTAAAG	2114	372
AAACAATTTTTG	2051	412
TGTTATTGTCGG	1846	400
CCATCCGATTCC	2232	412
AACGTGTGTGTC	1874	426
CCGAGAACAGCC	1590	299
GGTACTAATAGC	1837	150
GCATGCGCTGCC	2325	497
GATGTTCCACCT	1534	288
CCCGTTCTCCTT	1263	313
AAATACCAAAAG	1146	226
GACGGCGACTCT	1996	475
GCACCGCGTAGC	1196	322
CGCCCGGGATGC	2046	370
CTACGCATTTAG	1348	245
GTCATTGACAAA	1532	426
GTAAAATCGTGT	2076	424
GTGACGGCCCTC	1609	220
CAAGACGACAGT	1660	335
AGGGCCATGGGG	3102	547
CCCCCGTAACGC	1308	332
ATTCACAGGACC	1645	291
TGAGCAACGGTC	2266	282
GCGCTTCCATAA	1824	352
CACCGTGACCGC	2049	408
ACATTATGTACT	2152	547
CGACACGACGGA	1509	387
CCTTCTTTGCCG	3134	700
TGCTAGCAGGAG	1883	457
CTACAGGCCTCG	2005	295
GTTTCAATACTA	1544	244
GTTCCCATGTCA	1735	151
GTAACCAGCCCG	1897	353
GGTTGCAATGAA	1324	379
GGCCCTCTCGTG	2369	243
TTTGTGGGTGTC	3330	711
GACATGGCGAGT	1696	234
GATTTCGGGCGC	1326	201
GATGAGCGGGAT	1434	229
CCGCACTCACTA	1825	327
GATTGCCTAGTT	2207	457
GCATCCCACGAA	1707	509
GACAGCGCCACG	1601	328
GCGGAAGATAAG	1602	139
ACTTAAGCTAAG	1389	322
GTACGCAGGAGC	1345	232
CTGGTGGCCTTG	1394	276
ACCTTTTGGTGC	1540	346
CTCCGAGCAATA	1754	402
AAGGGTTGCTAA	1354	217
AGGCGTTGATTG	1714	346
ACTAGTATACAA	2847	750
AATCCATGATCG	2528	550
GTATCTATAGAC	1649	333
GGGTTTCAACTG	1816	403
GCAGTTACCCGT	4799	1091
GTTCTAAACGCC	1297	278
CAGTTGTCCTAG	1758	524
ATGCAACTTAAG	1571	285
AATTCGTCCCCC	1326	166
GTGCACTACTCC	1776	412
TCACCACATAAC	1453	299
GCTCGCTTCTCA	1501	423
GTCATTCGGCAA	2326	507
GACGTTTCTATA	2612	663
GAATTTTGTCTC	1442	391
AACGCATAACGA	1234	257
CCATTCCCATCC	1877	447
GGGGATGGGTAT	2194	453
CACTAAGGATAT	1726	417
CTGTGGACACCA	1794	377
CATTATAAATTA	1321	221
TATTCGGTGCTT	1349	340
TAATAGGGATCG	2533	445
TCCACGCTTATG	1704	284
TCGCCACCCAGG	2447	525
TGCTAACTCGAA	1477	331
CCTTTACACTTG	1746	284
AATGGCGCGTCT	1627	206
TTCTCTTTCGTG	1467	215
GCAAAAGCTGCC	2655	656
TTCATACTGGCC	1476	349
GGTTCCTGGTGT	1214	231
CAAGTATTGGCA	1702	374
GCAAATGTTTCG	3076	694
GTATAGTCGCCA	1723	328
GTCGCTTGCAGG	1612	277
TAAAGACCGACA	1434	299
CCCCTTTGTGAC	1437	236
ACCGATCGCCCG	1349	251
TAAAGTTATTAG	1471	458
GAGCTAGCTTAG	1297	353
GACGGACAGCCG	1665	313
CCATGATTCTCG	2746	498
TCAGCATGCAGC	1856	386
CGAGTATACACT	2174	280
TGCAAAACCATA	1094	138
ATTTTCTTGCAT	2073	395
GACGTCGATTTA	1349	271
CCATGACACTAG	1415	344
GAGCTAGTAGCT	2930	465
AAAGGTGTCCCT	1656	422
TTCTTGCATCGA	2059	441
CCGGAAACAACG	1963	217
GGTTTCTCTGAT	1425	332
ACTTTGAACGCT	2303	458
AAAGAATGCATC	1317	231
ACTTGAGGGATC	1834	397
TGGATAGCCGTA	2135	546
GTAGCAAATTAT	1306	187
TAAGCCTGTATT	1370	405
TATATCGGAATC	1695	347
AGCATGGGATCT	1770	322
GTGTTTCCGCGG	1780	259
GCTTCGCTTCGC	1474	279
AGAACGATAACG	1544	338
TGATCTGAGCGG	1395	264
TGCACCTAGCGA	1363	374
GCTTAATCGATA	1297	356
GCTGACGGTCAT	1442	255
CATCCTAGTTTT	1938	336
GCTATTCCATTA	1223	470
GGAATAAAGACA	1305	325
CCCGAGAGCTTA	1461	304
GTCTCTGCGATC	1973	537
ACATTCGGTGTT	1210	317
GGTACGTCTTCG	2013	621
CTCCAGTCACGA	1697	407
AGAGACTAGTTT	1347	352
CCCCGCTGAGTC	1424	215
AAGAGTCAATGG	2190	376
AGAAATGTCTCT	1370	330
AAGACAGACTAG	1585	241
GCCGGCCGCAGC	1630	314
AATAGCATCCTT	1402	307
CGATATCTACTG	1541	180
ATTCCTCCAAAA	1525	330
ACACAACCCTTG	1494	426
GGGCCTTCTGCC	1654	336
TTAGGACGACAT	2185	491
