# Supplementary material for: Well-TEMP-seq as a microwell-based strategy for massively parallel profiling of single-cell temporal RNA dynamics
Source: Nat Commun. 2023 Mar 7;14:1272. doi: 10.1038/s41467-023-36902-5 (PMC9992361; doi:10.1038/s41467-023-36902-5)
Supplement: Supplementary file 7 — Source data [file 41467_2023_36902_MOESM7_ESM.zip › Source Data/figure 3/fig3b/H0.csv]

	T	C
AGGGACCCCGCT	1320	280
TGAAGCTACTAT	5117	1228
CTCTGAGCGACT	915	153
CTTTTCATCCCC	2518	413
CCATCTAGATCG	818	179
GAGAGAGTGAAC	1848	350
TCGGCAACCCGG	4189	962
GGCAATCCCAGG	1414	316
AAACAGTAAGCA	3247	683
CATCCTCAATTG	1659	304
TTGTCGGTGACT	4018	909
AGCTCGACAGTG	6725	1606
AGCCGGAGGTAC	1830	360
TACCGAAGACAC	1274	240
GCGCTTAGCATC	2545	759
GTAGAAGTCGCC	6265	1413
TGCACATTTAAC	1598	345
GCACGACGGCGA	1246	323
GTAATGACCAGC	2335	617
TGATCCAGTTGA	1218	219
TATTTCCGGGGA	3152	914
CTGGACCCTAGG	2519	476
TAACATCTCTAT	896	186
GGCACGGCGAGT	679	110
GTGTGCGAATCA	1273	184
GCTTCTACATGG	4922	770
AGTAGCTCAAGT	3402	784
GATCGATAACAT	754	141
CCAAATCATCGT	1833	473
AGATATGGCCGT	733	238
GTGACTCAACAT	1075	258
TATGCTCCATCC	3183	1018
GAAGATTAGACA	1607	299
ACAGCTCCTCCG	1195	369
CATACCCGTGGC	6910	1839
TCGACGGACACA	3760	699
CTGAGGCTGAGT	940	173
GAACCACCCTGT	1582	425
TTAAGTAAAGAC	832	185
CGTGCTGAGGCG	791	200
CGAAGATGCGAT	794	111
GATTTCTTTGGC	959	119
CGGCCCTAACCG	998	231
CGGTTGCCGCCA	1436	390
ACGAGCTAATGT	2059	541
CCTAGCGCCTCA	3218	733
GCCATTGGAATG	2726	593
CTGTGCAGATCG	1672	316
AGGAACTAGTAT	14988	3467
GGCTACCTGAGT	1207	227
AGTGTTTGTTTG	1742	421
AGCAACCGCCGA	6796	1509
AATATCATCTCC	1063	214
CGGACAATCACC	1058	210
CCGTATAATACC	2037	461
GATCGCGGTCAA	1130	235
CAGCAACACGCT	3087	463
TATCTCTGGGAG	688	157
GTTCGCACCTAC	892	175
AAGGAGTACGCT	1056	215
GTTGCTAAACGG	2274	487
AAGGCCGCAAGG	2652	558
CGCATGCAGGAA	1523	323
ATCAATAATGTA	4407	908
CGAAAGGAAGAC	1619	394
GCCGCTGTGGGA	1116	168
TTCTAGAAGTAC	1259	65
TATTGCCGTCGT	774	158
CCTTTTGCAAGT	923	196
GGACCGTTTTCA	2514	865
CACCCGGGGTAC	1419	232
ATTGAGGTCCTC	2653	413
CCGCTGGGCATA	1315	268
TTTACCTCTTAT	966	203
AATTATTTGACA	2119	462
CTTATTAGTTCG	2109	535
CCTTCAACCGTT	2422	507
CGGCAGGCGGAC	2914	570
CTTAAGCTCAAC	1874	500
CGAGAATGCTAC	3683	869
TGTTCGGAGCGT	797	174
GAGGGCCTATAG	1499	333
GGAAGCCGATCC	4033	714
GAGTCAACCGTT	4794	893
ATTTCTGTATAA	1024	190
AACGTTGTTCAG	2077	506
TAGATTTAAATT	2204	399
AGTTATAGTTAG	1924	260
CTGGTGGTCCGT	2426	449
TTGGTGACGCGT	1742	414
GTCATGAATTAT	2451	480
TTTTGTGATCCG	1162	107
TGACTTACGTAA	1474	356
CAACATTGTCCC	7898	1992
GGATGCCGGCAG	849	227
CATACTGCATCT	5321	1180
CCTCATCATGGG	4004	853
CAATCTCCTTCA	1912	307
AGATGATTGTGT	804	118
TACCTTGGCTAG	935	172
TTGGCAGAGTAT	5029	1078
AATCCGTTCATT	3088	712
AATAAGACGTGG	893	214
GAGCACAGGGAA	1150	214
CTATCACTTGAC	1548	263
AGTTGCGGATTG	2842	639
GACGCCGGACAC	1066	161
CCCTAGTGGGAG	927	200
TGGTGCTTCAGG	785	141
AAAGAAATTGCG	2199	576
CAGGTCCAGAAG	1980	571
ATAAGGACCACT	1813	350
TGAACCCTTATA	2460	578
CTTATAAAGAAT	1630	235
CTATACGATGAG	16786	3655
ATCCTCACTGAT	1655	380
TTCCAAAAGTAA	4793	1007
GACCAACGTACA	2536	619
ATTTAACTCCAA	2448	610
TATCAAGTGTGT	3708	938
ATGCGATTGTCA	2039	405
AATCTGAAGCGT	1006	136
GAGTACGATCCC	2000	319
AGTATCCATCAT	10850	2499
AGACTCGATGGA	1950	415
CAGTGGCAGTTC	1570	391
AGCTGTCAGCCC	5843	1221
TAACAGTGGATA	6148	1479
GTGAGGCGGCGG	1267	216
GACACAAGCTAA	982	252
GCTTTGAACTTG	1612	474
GTACACCGTGCC	989	247
GGGTGGATCGAC	871	169
GATGACGAGAGG	2656	424
TACCCAGCGGAG	1044	182
GCCGTTCCTTCA	2091	548
TGAATTCGCATT	1561	290
TGGCCACTCCAA	896	131
GTTACGCTTTCA	3093	541
AAAGGCCACCGC	1994	393
AGAAAGACCAAC	1037	264
TATATCGCGAGC	970	280
CGAATATGACGC	2022	339
TAATGTAGAACT	1055	203
GCGAAGATTGAA	2117	311
TCTGGTACAAAT	1465	337
TGGTACAGCTCT	2339	404
ATCTGACAGTAG	1553	303
AACTTTGCTATC	1097	198
CTCAGTTAGGCT	1287	243
GTCAAATCATTT	2597	527
AGTCAGAAACGA	3488	357
GGAATGCGATCT	3339	758
TTGTCGCGTTCA	4482	989
GTCTTTGCTAAT	1578	509
TTAGACAACCAC	1468	62
TATTGGAACAAC	2004	395
GAATGTTTTTCG	846	136
CACGGCTATTAT	2274	592
ATTCCGCGACTG	1021	182
GCGACGCTCGCG	3522	483
TAAACATCGGAT	3152	664
TGAGCCAGGAGT	2481	696
TCTGGGAGGTAA	2043	398
GCATCCACTGCG	4299	923
ATTGTGAATTCT	789	104
TGTCAACGGCTG	4096	1063
ATGCTTCATGCA	2591	396
TCGGATTATACT	2009	371
ACGCCGAGAATG	774	109
GGGTGCGGAACG	922	193
GCCCATCCCTTG	778	248
CCAGGAGTACAT	1176	224
ACTAGGGATAAA	4107	948
TTGCTATACGCA	1421	282
GACCTGAGAAGC	740	137
AGCGACGTACTC	2023	512
TACGGTTGCACT	992	468
TGGTTGTTCTGT	1717	726
GTGTATTTGCGG	990	249
GGACCTGAACGA	2220	359
GGACCGGAGGTG	3167	675
TCGCCGGTTTAA	1256	214
TCCGGCTCCTTA	2564	551
GACTTTAACGAA	1297	263
ATGGGTTCTGCT	2800	563
CCTGTCAACCGC	2808	587
CAGTCTGCATCC	1077	193
GTCTGGGAAGTC	1124	249
TAGTTCTAGCCA	1935	378
AATCAGTATTGC	2667	572
TAGTGGCTATAT	1720	426
TAAATACTCTTT	745	216
TACTAGTAAAAG	848	169
TAACCACTATCG	1139	308
GCAGCGACCTAT	2135	490
GAGCATCCTTAC	3555	520
ATATAACCATAT	813	162
AAATGCCAGTAC	1039	223
CATGGTGTGTAG	1890	257
CTCTACAACCAT	1200	134
GATCACGCACCA	1073	239
CTTTATATATCC	2108	353
CACACGTTTCAA	2399	571
GCGCGCGAACAC	2624	515
TAGACAGCTGCT	3710	1007
GAGTGAGTAGTC	775	118
TTGGTGCGCTAA	2115	449
CATACCGTAAGG	1493	375
TGACACGTCACC	992	164
GAGCACTGGTCT	987	125
GTATTGCCGGAC	948	264
GCCAAGTACAGA	871	199
GTGAAAGTATAC	1766	427
CCCACATAAGGG	2105	473
GGGGACGCAAGC	1031	158
CCTGTGCCAGCT	1196	359
TCATCGTGTAAA	1414	258
CATTCCTTGCCA	866	110
GCCGCTACATGC	4716	1246
TATGACCTGGAA	5340	1266
ATAAATCTGCGG	916	142
TTTTTCTCAGAT	1390	252
TGAAACAATGAA	1379	338
CGGTTGCTCATC	1129	266
CTAACATCCTCA	4040	1253
TAACCCGCTCTC	1209	263
TTTTATATATTT	3722	818
ACCTAACTCTAA	1312	230
AATGAAGAACAA	1532	391
AGCCAGGTGGCG	1898	417
CGTATCCCGCGA	1789	321
GTAGGCCATAAC	1099	46
GCCGTTACCTTG	2284	624
ACCATTCGGTTC	2338	529
TATGCTTTCCTG	1741	487
AAGGTGATCACT	891	173
ACAAGAGTGAAT	2605	776
CGGTTTGGCCTT	2085	526
CATTAACGAACG	1196	142
GGCGAAAATCGC	987	276
TGCTGGCGGCAT	3990	675
GCTGCTAGACCG	788	207
TTCGCATGTACA	1483	257
CGCGAGTGCGCT	1184	274
CAACATGGTCGT	2023	294
GGGTAACTGATC	2279	388
GGGATTCTTCGC	762	235
TCATCAGACGCA	2691	752
CGGTATAACAGG	807	121
AGATTAAAATAT	3198	688
CGAGTGGCGGGA	2676	646
TCCGACGTGAGA	824	116
GTGTTTCATGAT	848	113
AGCTTCCATGCG	6701	1151
GGTAATGGTGAC	2008	431
TAACATAGCGAC	1625	326
CTTTTATTCTTC	1510	373
ACTATCAACCGA	4871	928
GGGAACAGGTCA	1559	267
GTCTCACTTATT	841	105
GAGGTGAAGTGC	2028	380
ATAAGGAGCGGC	4351	870
ACCTCACAATTG	784	216
CATCCTATCCAC	1568	336
ATACTACAGAAA	1092	209
AAACATTGGGCG	2452	493
TTGTCAGTGAAC	1864	429
TGCTATCGTCGT	1243	375
ACACTTAGTTTA	1051	220
CGACAAACTCTG	1965	458
GGGAGATTTGAT	3235	760
TCTGTAGTCTTG	831	160
CTATGTCTGAAT	3672	804
CTTCGCGGTCAA	3493	726
CTCCAATGGTAG	2949	546
TGTAGGCCCGCA	2591	519
TGCCGCTTCCCC	853	148
AATAGTGAACAA	2400	446
TAAGGGCCCAGT	677	111
GGGAAAACTCTA	2807	548
TACCAGCTCGGT	923	131
TTAGAAAGAGCC	3505	633
CCGTACAAGCTA	1706	358
CCGCGGACCTAG	779	190
TCCCACTGCCGT	1104	309
GACATCAAGCAG	3391	665
ACGGGTCCGATT	1246	304
CGTCTCATCCGG	841	123
ACGTAATTATTG	3296	569
TCTATTTGACAA	1064	286
CGGGAGCTGTTC	1034	364
CGCCAACGGCCG	1056	139
CACCCCTGTACT	2142	502
CAATTTAGTATA	959	196
TTCCTATGTACG	5435	1384
GATAACACTGTT	1221	288
CTATTCCATGGC	1173	205
CCTGTAGAAGGT	1070	257
TTCATCCACTGC	1131	333
GGCAATGAGGCC	2953	612
CATCCGTAACCT	1171	221
ATCGAGCAATAC	3176	730
TTGGAACCGCGA	4408	1010
TTGAAAATATGA	1422	472
TCTAATAGCCCG	881	145
TAAGGTCTTTAG	677	203
GTAGATGTCTGT	3794	911
AACTCTTACCGA	1156	240
GGGGTGCAAAAT	1043	294
GAACAGACGTCA	1602	381
GTCCCGGTCCGG	1543	137
GGATTGCCATAT	1427	363
TGCGTCCACTCA	1134	179
CTAACGGAACAT	1082	114
CGATGAAATGCC	926	136
TCTTTTCTTTAT	4026	1138
CCACATTTAGGC	919	172
CTCGGGGTCCGT	890	200
AAAGCGGTGATA	3853	707
TTTAAGTTGTTA	4420	1113
AATCATGCTAAC	1552	327
AATACAACTTGC	2435	665
CGATGACACCTT	2881	776
GATCTGACACCG	1030	292
TGCTACTCTTTT	1515	374
ACCTACGTCGGT	1107	186
CTAGTTCGCCAA	1096	228
CTCCTCACAGGC	1955	325
GTACGCCGACAA	694	123
TCGTAAAAGGTC	2998	712
TTAGCAACTTTA	820	113
TATATCGTTGAA	1405	354
ATTTCTGTCTGC	1400	236
GACAGGTGGGAA	1542	537
ACTTATTCGTGT	1069	372
AATTAACAGAGC	3667	695
CCCTATCCGCAG	865	138
ACCTTATCATTG	749	172
AGACGCCATACA	965	203
ATAATATGTGCA	3567	889
GATTCGAAGTGC	1552	271
TGTCAAGGCGCA	3027	581
CTTGCGACCGGG	1064	117
CTATTTTTACCA	1791	419
TGACGCAGCCTG	1958	368
TGATGACTAGAT	1173	246
TCGACTTCCATG	4670	1358
TCTATGCAGCAG	1165	264
TGTGCCAGCTAT	967	153
GTAACCACGAGA	1581	225
GTAGCTCTACAC	782	217
GTTCTCAGTTCT	2699	673
TTAGCATTCAAC	1067	228
GGTCTGTATCAC	1188	274
TGAGCGACTCGC	4763	976
ATAAACTCGCAC	1153	261
GGCAGAGTCAGC	1446	416
TACACGCTGGAC	698	284
TATGGATACAAC	2844	639
ACAGGCGCTGCC	1223	173
CGCGACGCAGTA	1090	183
AGTTAGCTTCTG	3290	775
AACGTTCGATTG	799	114
GCTATTCACCCT	1139	211
AGGTTCTGACTT	1118	246
CCAGGTTCCATC	1040	142
ACTAGCCAGCGT	1423	323
CGCTGGTCCGGT	1482	281
TTAGAGTTACCA	1016	222
GTTTCGAGCCCG	1289	321
TCCCCGCCCCCA	2198	332
GATCCCTCTACG	1165	233
GATATAGGTGTT	1551	318
CGTAACACTTCA	1662	286
GCTCTCACCCAG	4294	715
CAAGGGGTAACA	1633	386
AAGTGATGTGTA	1696	364
AATCGGGATAAT	1429	367
CGATTAAATGTT	1564	244
TGAGATGCCTGA	2329	553
AGAATGACTGAA	1707	367
GGGTTGAGGTTT	2373	545
AGCCACAAGGGA	1706	307
GAAAGGTCGTAC	2248	335
TATGGATAAGGC	787	145
GATTCGTCTTTT	1252	247
ATGCAGCAACAG	1682	441
GCGTGGACACCC	3223	844
GTATTCTTATTA	1533	322
CAGTCCCCATGT	2266	403
ATAATTTCGTGT	2111	487
GTCATGGGGCCT	966	198
GCAAGACGTAGA	1138	186
CGATTTGACTCT	949	180
ACCCTGCCACAT	841	188
CAGCACTTTCCG	2946	530
TGTTCGAGTCAT	1479	198
TCTTTAAGCAGC	2175	533
GCAGAGCCTCTA	1259	225
TAAGGGTTGCTT	2152	292
TTATTTGGAAGA	1955	446
GTTAAGCATAGG	819	142
AGTTCATCTGGC	2258	535
GTCACTATTAAC	1937	436
GGCTACTTCTGA	1600	311
TTGATATCAAGC	1336	213
CCGACGAATCCC	1478	340
AGCTTGTGCTAG	2105	502
CGGAGGGTAACT	1765	339
ACTTAACCTCAC	1061	171
GTGTCCGGGCTC	1459	223
GCCTACATGAGT	811	154
AATGACGCGTAT	718	111
AAGGTTACAGGA	1318	526
TATCAGGTGACT	2090	294
ATGCTTGTCTTG	3495	811
TGGTGAGGGCTC	1611	397
GGTGGGGTCACC	2856	587
ACATTTTAACGT	3484	695
GGGAAAGTACCA	3809	861
TTATGCCTTGAA	1195	343
TATAGCCTATTC	1139	253
CTGTGGAAAAAA	1476	313
CCGCTATTCCCG	1497	255
TGTTCGCGCCAA	980	217
CTTTATGAGTAT	887	135
GCCAGTGCTAAG	1439	334
CCATAGAAAAGA	1209	232
GTAGTCCAGAGG	769	144
TGTTGGCCCCAT	1237	218
GTTGTAGGTATG	5104	758
ACAATGGGAGCG	1629	376
CGCGGACCGTAG	808	186
ACCGTCAAAAAG	1380	259
TAACTGAAATAG	732	114
CGATCAGCCCAA	4274	823
ACGACGGTCCGC	894	159
ATCCCTTTGCGG	2810	630
ATAGCGTCTCCA	1421	165
AGGAAATTAGTT	837	145
GCTGCAGGAGAG	1044	181
GGTATGGACCCC	2892	635
GTCTATAGGCAT	2586	530
TTAGAGTTCAAG	1019	357
ACACACCAATTA	771	122
ATCGGGAACGGA	951	218
CCTCATCCTGGC	2443	458
ACAGTGCGAGAA	982	105
GGTGCTCCTTAC	840	167
CGGTACTTACAA	1185	381
GTGGTAGATTAC	1198	146
CCGTGAAATCCC	2569	470
ATTTACCCTATC	1164	209
TTCTCCGTCCGC	814	256
CAGGCCGTACCT	1255	384
GATGCTCCGAAA	1187	160
GCGCTTGACAGA	2540	482
ATCTAACTTCTG	1632	379
CGCGTCGCGGCG	3759	993
GATATATCCCGC	798	190
CTTTAAATGTGG	1150	211
AGACTCTCGTGC	1706	387
AGGTATCACGTT	1429	315
GCTCCTTTATTT	867	123
AGCTTGCAAAAA	1954	241
TCTGACCTTATG	1536	395
CTCCGGATTCTA	1094	368
CGGATACGTGTG	2165	413
CTTGGCCGTTGC	2106	312
TTGTATACCTGG	791	133
AGAATAAATCCT	1477	343
TAATCGCCTTGG	1236	204
CCGTCTTATCTT	885	176
GCTAATGCTACC	1113	258
TCTTGTTCAGAG	1403	203
TAACCGGGACGC	857	110
TGTCCGCCCTGG	1285	260
GAATCGCGCTCG	1701	340
ACAGCCGTCACA	882	214
AGAAGGTAGAGG	1631	248
TCGAGGACTACT	1982	419
AATGAAATTCAC	959	224
CTTCGTAATTCT	2356	486
TATGACATCTGT	781	96
TCTTCAACGTAC	1703	535
ATCAGACACGAA	1762	211
CTGTGGAGACCA	1622	341
GTATACTAAAAG	1340	272
GCTGGAGCAGCC	915	248
CGCAAAGCCGGG	1806	321
TGTAGTATACCG	3463	733
CGTACGAGTCCG	724	229
GTGGGGTATCAA	1272	254
TTGTCCGCTCTG	960	215
TACGTTTGGCTT	1740	445
GCGATGAGGGCC	1226	243
ACACAGGGTCCA	1217	336
TCTTAGGGTAAT	1925	697
TGGCCAGCGGCT	1017	219
AATTATTTAAGG	883	215
GTCGCGTCGCCC	1447	290
CCAACCCCGGAC	2533	290
CAGTGCATCGCT	3783	791
CATTCGCGCCTC	995	174
TCCGATGTTAGG	798	127
CTTTACGCGAAG	813	147
TCGAGCCCATTG	3108	628
CCCCTTAAACCT	2032	448
GACTCCCTCTAA	1228	245
ATTGATGCGAAA	833	216
GGAAACCTCTTA	2722	643
CTGGATCCGATA	1431	385
TCCTGGGTTTCC	1088	233
CGTCTCACAGGT	1232	250
CCGTCTCGTACA	2671	530
CTCATCAAGGGG	1314	243
GGCCGACATAAA	924	126
TCTTACTAGGAC	2469	543
GTGCTTATGTGA	1337	294
CCACCTATTTCA	891	214
ATGGTAGTCGCC	718	146
CCGCAGCATACG	733	265
GAAAGATTTTCC	887	163
GTAGGCAACTAG	974	205
GTTCCTAGACCA	1283	273
ATGCCCACGCGC	2106	497
TAGCGATGACAC	1409	236
CTTCTTAACCGG	3232	829
CGTTCATGTGAC	1392	294
CAATCCCAGGGC	874	150
AGTTGTGTTACT	2397	492
GCTGAGTAGACT	1051	156
ATAATAATTTTC	1118	170
AGCGGCTCTATC	1864	209
CTAAGTATCAGC	754	131
GCCCATCACTGC	937	224
TGAAAGGTTGAC	2407	471
AGTAGGCTAACT	813	133
ACCGGCGTCTAA	937	129
AGGAGTGCCGAG	2385	604
CGTTTAAAAAGC	1123	174
TGACGTACACGT	889	146
GATTAGATCTCT	724	166
CATAGCGTTATG	761	148
TCCTTAACATCA	1086	272
TGAGCAATTAAC	1001	218
CAAAGAAGTCGG	1406	334
ATAGCACCTATG	2433	596
AATGATTGCAGC	1082	136
CTATAAGTAACT	1155	301
GGACCAATGACC	1624	345
AAACACGTGTTA	2127	500
TGTTGTGAGTTT	1931	355
TTTCATGTCAGA	1110	173
TTGGCGGGTTAT	2962	489
AACAGTAACCGG	808	155
TGATCCTTGGCC	692	191
GACGGCCTTTCA	1020	135
CGGCTACAGCCA	1520	279
GGCTAGCATACA	1460	438
GCGCCTAGACTC	2718	300
TAGTTCTACCTA	1502	370
CCGATCTCACCC	1110	248
GACCTCGCGCCA	845	115
ACCATATTGTCC	907	316
CAAAGTCGGTAA	1196	305
AATCTGCGCATG	894	169
TAACACAAAAAT	1427	316
CGCATGTGTTCC	1438	208
TTTAGTGCGGCG	739	192
AATGCGAGTCAA	687	141
TGACCTGGACTT	978	208
ATACACATTAAG	1872	476
CTGACGAAAAGT	1397	325
CTCTATCGTCGT	1022	152
TATACAAGAACA	1509	291
GGTGCAGCAGCC	781	120
TCATACTCAGTG	1601	287
TACCTGTCGGTG	570	160
GAGCTCTCTATT	1069	257
AACAGCCATTGC	944	230
GCAGATACATCA	1268	300
TACTCCGGATAT	744	168
CAGCCTATACGA	742	155
CCTTCAGACATC	1213	286
TCTCGTCTTAGT	1018	194
GTTGCCGCAATC	1201	272
TCCCCTCATTCT	1218	229
ATATTCATTGAA	1512	519
GCTGAGGGAAGC	1254	257
CGTTTGCGTTTT	1984	454
GTCCGTTGGAGA	1632	311
TCCCGCCCGCAC	814	151
CTGCGTCTATAG	1102	144
AAACTGAGTTGG	872	147
AAGTGCTTGACT	1361	231
AAACTGTCTACA	1315	247
GTAAGAACCGAG	1200	197
CCTCTCGGTCAC	752	217
TCAACTTGTGCT	1367	302
TCCCTTCGGTGT	716	134
ATCACCCTTACT	2574	420
CAAGCTAGCGAC	1774	387
GGCGACACAGCT	2495	548
GAGCCTATCTGA	2804	587
TCTTAGACTTTA	934	197
TCAAGGCACTCC	873	190
TAGTCTGGATCA	1529	343
GCTAAGTGTCGC	2167	439
TAATCCGGTAAG	1136	171
GCAGAGAGTATA	863	127
GTTCTAAAGCCA	854	254
GGGAATGGACCT	1106	179
GTAAGATGGTAG	1296	272
CTGCTCATGTCT	1350	384
CTGGCACACGAG	1996	450
CGGGCAGAATGA	840	184
TAGCTGCGTTAG	1056	213
CATTCAATCGGT	972	214
TGCTTCGCGAGA	869	160
AGTACGATGTCC	1194	216
GGACGGCGTTTG	1160	234
ATCACATGCGGC	756	173
CGTAAACATGAA	1681	329
TCGACTATGCTA	1072	243
CTTCCAACTAAT	1927	280
AGATGCTAATAA	1370	355
TTGTCGGTGCTT	711	192
AATTCACAAAGG	792	192
TAAACACTATCC	2056	671
TGCTAACCTGGC	978	172
TCATGCCGGGCC	870	126
CGTACTTCACTG	1194	191
TCCAAAGCGTCT	1306	542
GGGTTCCCAACT	1571	304
ACCTAGGGACAG	946	351
TTGAGAGCAGTC	1476	427
TTGTAAATGGTT	1788	348
TATCCCGGTTTT	1093	286
GCTGTCCCAAGG	963	267
CATGAGCAACTT	2734	708
CAGCGATTGTAG	1760	543
ACAGTAATATAA	1540	302
AAGCAGCTGGAA	964	360
CATTCTCTACCC	839	122
TGTTCCAGTCAG	3256	443
ATAAACTATTAT	1803	356
GCCTATAGCTTC	1935	434
GTCAGAGTCCTC	676	114
GGTTTGCCCTCC	3743	758
TACTAGCCAGTA	1466	252
AGTCCAACTACA	2033	466
CACGGGGAGGCG	1020	192
TCTCAAGTTGGA	1631	428
GTCTTTCCAATC	856	160
CAGTCGGTATAG	751	209
TCCAGATTTGAT	1473	238
TATGCGGACGGA	1041	331
TCCCCGTAACAT	907	165
ATCTAGTGACGA	857	180
TCCGCAAAGAAA	1405	242
CAAGATTGACAG	1182	230
GCGTCATACTCC	1886	579
AGCTCTCGCCAG	1456	484
ACTGCGGCAACG	1161	271
CATGCACACCTT	784	136
ACAGCCATGAGT	2060	396
GCAACCCTGCAA	1226	251
AACAAATGGAGA	1363	201
GACTTAGGGCCC	1349	363
AGCCTGGCGACA	970	219
GGTCCGTCTACT	669	127
CTCTCCTGCACT	1055	283
CGTCCGGGGATA	666	138
TAATATACCGGA	3170	795
GGCACCGCGAAT	960	171
GGTATTCGCTCT	1118	240
TCATGACAACTT	1193	284
TGAACACCGCGC	967	148
AGCGCTGTTATG	1090	170
GCGCTGGTTGAG	1839	274
ACACCGGTGCGC	1059	291
CGCGTAGGATCA	1619	323
GATCCAGGCTAT	4495	1094
GTCCCCCTAAAT	1096	279
AGTACTTTCTAA	884	145
CGGGGCAAGCTG	1630	253
TGCCTTACAAGA	1456	164
TTATTTGAGTGT	2250	585
ACGTTTTCACAT	2291	241
GAGGGTTAGTCT	1311	399
GGTATCTGCCCG	1582	272
GTACATTTGCCA	1003	334
GATAGCGGGTGT	1484	275
GTGCTTGCCAAA	892	132
AGCCGTATTCGA	692	186
AAATACGGCAGA	1854	536
GACCTATTTAAG	1149	248
CAAGCCCCGACG	2221	357
CTGCCAAAAGGG	762	139
GTTGGTTCATCC	1050	166
GTTTAACTCGGC	928	177
AGTCGCCCGCAC	1716	399
CTTTTTTCTGGA	2739	666
CCTACTTAATTT	1050	142
GGCATTATTTAG	1568	293
ACAACTACGCGT	1219	327
CGCTAGGAGGGT	1012	221
CTCCATTCAACT	1684	297
CAATGCCCGCGC	2971	608
CCGGTGGCGCGG	1041	234
GGTAAAACTGCA	3004	617
GCCGATGCATAT	1062	153
TGGCCCTAGGTC	1212	230
CCCCCTTCAGAA	1516	402
ACACAGGTAGGC	4011	922
ACCACGTACCGT	1152	275
TGTACGCTATAA	980	286
AAACCTTGTATT	982	188
CTATTAGGTCTA	1616	410
CAGTGACGTACT	1186	175
CTAAGAATTCCA	1484	220
CATGGAACATTT	734	133
GTCCCCCGGAGG	1256	343
AATCCTTCCAGG	912	232
CTAACATCACAG	943	259
ACTCCGCTCTTC	1388	285
TCATAAATGCGG	834	183
GCGAACATGTAG	1752	242
AGAGACAGCATA	1350	221
CTCTGGTTATAG	901	235
ACCTATTGGCTG	1077	227
GGGATCCAGCGG	642	118
CGGAGTGGCAGA	1680	515
CAGCGTCCGCAG	1100	93
ATGGGAACTGCG	1714	460
AGGCTAAATTTG	995	196
AGTAACAGTAAT	717	86
CCCGCAGCCGCT	1168	197
AGCGAGCCCGTT	770	141
CCCACTAATCAC	963	226
TAAGTGCGTCTC	801	166
CGTCGTTCCTAT	1168	244
ACGTGGCGATTG	1199	243
CCCAAAGCGGGG	1380	230
AAAGAAATAGGA	1212	301
TCCTAACGAAGG	1732	334
GTCAAGACGAAT	854	192
CTTATATGTGCA	859	220
GTGCATACGCGA	1248	240
GAATAAAGCGCC	1086	207
CGACGAGAAAGG	1116	267
TACCCTATTACG	2028	441
TTAGAATGCTAG	1628	276
CAGCGATCCTAT	776	141
GTACAATGTGTA	798	163
AAATTGGGCAGG	1000	208
CATCAAAACAGG	708	105
ATGTCTTCGAGG	989	243
ATCGGACCCCTC	1021	332
TCGGCCCCCCCG	1836	534
ACACCTAATAGA	936	214
GCCATCTTCCCA	1276	244
TACAAAGTATAC	1100	200
CGTTCACGGCTA	1360	230
AGGACACACAAT	783	133
ACTTCTCGAACG	1062	301
TTGGAAGGAATC	812	133
CTGGAACAATCA	949	229
GGCAACTCGTCA	882	129
ATCAGTTTTTCT	759	137
TAATGATACCTC	1914	421
CAGGCAATCGGC	1009	219
AATTAGCAACTT	782	115
GGCGCCATAACT	1497	310
GTCTTTGAGAGT	759	164
ACAAGGAGTCCC	1087	252
GTCGCCCCCGCC	912	171
GTTTGGTACGAA	726	112
CGGTGGGACTCG	1259	331
TATATCGACCCT	821	175
GTAAAGCGAGCA	740	171
GCATCGAAAGAC	1100	203
TGGGTGGCAGTC	682	123
TTGATTAAGCAC	835	199
ACACTCCTTAGC	829	182
TTGGCCTGGGAC	854	67
TTCATGGCTCCT	1163	266
AGACATACGTTG	698	99
TGGTCGCCCAAG	1216	218
TCGGTGCTGCCG	825	193
GGACGACTATAT	1007	218
TCCTAAATCTAT	614	131
CCCGTGATAATA	2857	663
CACCGCTGTTAA	2014	371
CATGTTTAGCAC	1192	255
GCTCTAGAGGTG	930	142
TCTGGCGCTCGA	1192	357
CCTTATGTTGAG	795	220
TTGGTAAAGACT	907	226
TACAATGGCCTC	876	97
GGTGTATCTGGC	1423	224
CGCATAGAGGTT	1577	352
ATAGGCACACGA	2181	469
TACCTGGGATCT	915	226
TACCACTTTCTT	870	126
CGCCGTTCGTCA	796	148
TTCAAGTCGGGG	1023	191
CGGAGTATATTT	1322	220
ACGCCGAAGTGC	850	186
TTAAGGAAAGGC	1140	189
GGGTGAAGTAGA	906	134
CACGCTCATGTT	904	188
GCCTAACTTGAT	876	145
CTACACGGACCT	871	171
ATACGAATGGGG	1061	249
CCACCCGAGGTC	1268	167
TGAACAAGCAGC	1346	236
ACTCATGCCTTA	1249	214
TATTCCCCGTCT	673	183
CCGATGTCAACC	2955	534
CTTTAGCCGGCG	774	156
CGTTAGTATTGA	1037	213
CCACATTCAATA	748	130
TAGAGGGTCCCA	1397	274
CTCGTAAAATAC	1400	192
CAGCTCCTGTTT	1076	274
AGATACTATGGA	1700	409
GCGTTCAAAATC	1395	388
TCGCCGGCAGCT	1022	213
TTCTCCATCGCG	1308	255
GGTCACTCGTCG	661	142
ACTTTTGGGCGA	746	151
GGCGTTGGGGCT	839	128
TATGTTCACACG	1006	199
CCCGTCAGTTTT	1880	403
CACAAGTGTACT	1002	256
TGCGGACCGTTT	778	165
ATTTACTGACAC	897	217
CGAACCATTTGG	1887	423
GTGCCGGGGTCC	815	168
ACCTTGCTTAAG	744	136
TCGTTTAGCACC	1654	383
TTGAAAACTCCA	1531	174
CAAGATATCACG	1915	330
CTTAACTTCTTG	849	95
CCTATGCGGAAG	1394	131
CGGGTTTCTACA	964	145
CGATATAGGGCA	806	96
GGGCGTGGCCGC	746	131
TGAGGAGAGTCA	842	153
TAACAAGCAGCT	1141	225
CGAGGCTCATAC	888	138
CGGGTCAACTGG	1628	369
AGTTATTGGGGC	973	249
GCGTTAATATTC	974	192
TGACGCTTGTAC	852	96
CCGCTACGTGCA	952	227
CTACGTCCCATG	1044	221
CAAGACCACCCT	741	133
CTCGCGCGCTCT	1050	173
GTCAAAGCTATA	1266	265
CGGCCGGATCGC	1127	287
CCCCGAGTTTTA	1928	312
CGCGAATGATTA	705	194
GACTATAATACC	1095	227
GTCGTTCGGTAA	1295	232
GCTTGGACCTCT	719	115
ATTTTTATCTAC	691	197
TAGTCGGTGAAT	786	137
GGTCGTACTTAC	1181	157
GTCTAACTCAGG	952	153
CCGTAGCCGCAG	841	236
CTCAGTGAACGT	795	170
CGTAGGTCATCC	836	224
GGTTCGACGTGG	741	154
TAAGAGCTTCAT	1260	297
GTCTGTGGGACC	1646	376
CTTAAATCAGGG	1816	340
TGGTAAACAAAG	783	215
TGCCTTGGAGAG	835	177
TAGTCTCGGGAA	818	203
CACAGGCTGCAT	1579	225
ACAGCCTCTGAG	758	179
ATAAGATATGGA	749	164
AAAGATATGATT	753	124
GTAAAAGGGAGA	724	159
GCATGATTCATG	1380	361
CTAACAGTCTGT	811	217
AAAATGTAACCA	1183	236
GTTTAATGAACC	1054	191
GATGCACGCGAT	815	108
ACCCTAACTTGG	1279	230
GGGGGCCTCAAG	1214	250
GGAACCCAAGGG	635	146
GTAAATGTCCTT	735	182
GTAGCGCAAGAA	1061	300
ACGCACTTCGTG	709	247
CATGATGCGGTC	980	176
AACTATTCCATG	994	252
AAAAATACTGAG	1227	311
CGTTGTGATGCG	1120	285
CCAGAACCCACT	667	160
CGTTAGTGGCGA	838	99
TCCAGCTTTGAT	781	170
ATCCAATTACCT	807	128
AAGTAAGCATGT	935	156
TCGTTAGGCAAG	703	127
ATCTGAGGATAA	774	110
ATAGGTTTACTT	726	145
GGACCGGAGTCA	906	177
GGCCCGAGCCCA	659	141
GAGTTCGGTGTT	1193	291
TCATTAGAATCG	720	164
CTTCGACCCTTG	981	205
GGTTATACCATT	1112	158
AAGTCCCCTTTG	832	213
TGTAAGACGTAT	789	195
TTTTTCGAGTGG	993	224
GATATCGTTTTG	787	116
CATATGCAGGAT	1559	255
GACCCCTTTAGC	922	253
TCCACTCGGAAG	690	231
ACGCGGCAAAGG	838	222
TGGAAGGGCATG	1730	343
GCGTTTCACCTT	745	219
GAGCCCACGCCC	1325	283
GAGCCCGGAGTG	892	161
ACGTACTCCCAC	803	160
ACACATCCTCTT	764	152
AAGGTGGTCAGA	963	170
CGTGCCGGGGCT	1103	259
ATTAGTACTATA	624	189
AGCAGGCATCGG	1005	63
CAGGGGTCTGAG	822	184
TTAACGCTGTTC	904	159
TATCATCCGTAG	1443	275
CTTCGCTCCAAA	1070	222
GTCTCGAGACAC	1146	199
GTTGTCTCCGTC	748	310
AAAGTGTGTCGG	757	132
AATTAGTACGGG	754	170
TGGCAAGGCTGG	752	119
AGACACAGCGAA	1065	251
TTGTATCCGAGT	911	193
ATTCAGCGACCT	733	195
ACAGGGGGCCCC	920	252
TCCTGTATCTTG	1427	269
CGAATGCTAAAG	866	94
TTCACCGCTAGC	919	113
AACCATCTGCTT	635	130
TATGCGATAGAG	776	234
CGCAGAGGACCT	887	205
TTGCATTCCGCC	1288	393
ACCACAGCAAGA	836	147
GGCGATTATTGT	1207	204
ACGTAAAGAAAG	803	74
AGACTTGTTTAA	801	180
TCTTCCTTTTCC	900	192
AGGGCCAAAATG	959	229
AGACAGAGGAGT	798	119
AGAGCTATACGG	867	117
TCGGGTCAAGAC	741	172
AGGGCTGTGTAA	746	189
AATGGTTACCGA	684	94
GACCGTCGCGGT	1257	268
ATTGCCTCTGGT	773	133
CAGATTAGGCTT	788	196
GATGTTTGCCCG	693	262
TGTCTGGTGTGC	969	102
TGATTACGTTGG	855	169
TAGTACGCCGCG	684	115
AATCTCATGACA	1265	238
TCACGCAGCACT	988	137
ATCTCTCCTCAC	645	163
CATATTAACCCC	933	132
GACCTCCGTGTA	934	233
TTGATTGTTTGG	834	142
ATTCGTCTATAT	1212	268
AACGAACCTGCC	772	197
GCGGTTCATAGC	981	184
GGTTCGGTCGTC	1166	233
AGGAAGTCTCTC	768	188
GGCACCAGATCT	772	119
ACATGCGGTCCT	886	220
GCCGTATGGCAT	651	211
GTAAGTCAGGGC	903	149
TTCTAGCGCCGC	888	219
GACACGATAGAT	780	140
AGGCATGCCAGC	814	138
GAGTAAGCAGCG	806	172
AGCCGTGGATTC	709	163
TTGTTGCCTCGC	805	71
ACCTAAAAAGAT	745	136
TTGAAGACTCTC	735	149
GCACGGGGCAAA	719	131
AGGCGGAGGCAT	747	188
TGCGATCCGAGT	993	173
AACCATCGCGAT	704	150
