# Supplementary material for: Well-TEMP-seq as a microwell-based strategy for massively parallel profiling of single-cell temporal RNA dynamics
Source: Nat Commun. 2023 Mar 7;14:1272. doi: 10.1038/s41467-023-36902-5 (PMC9992361; doi:10.1038/s41467-023-36902-5)
Supplement: Supplementary file 7 — Source data [file 41467_2023_36902_MOESM7_ESM.zip › Source Data/figure 3/fig3b/H2.csv]

	T	C
GCTTTTCCTCGC	3165	608
CCAATTGACTAC	6114	1460
GAGGAAACATAT	2482	602
GAGCTCGCTCTC	1321	339
GCTCCAGCTTGA	1340	305
TTCTTATGGCTT	4946	910
TTCAGTAAATTG	6645	691
GTAGTAATTGGC	1532	276
TGGAGAGTCATG	3176	799
CATTTGTCGTAG	2925	619
CGGCGGTTAGTC	1850	249
GAGTAGAGCGGG	1153	183
GATTTTGCTTTC	3220	942
AGCTAGCCTCGG	1483	266
GTTCTTGCGGGA	1347	336
AGTATATGGCGA	2537	671
AGTCCCGATGGG	5883	1392
CGACTTCGACGT	2930	527
CTGGGAGCTCGA	5237	1104
AACTTCATATAA	3159	1043
TGAGATACGTAA	2905	547
TAGCTATAGCGT	1767	470
GCATTATCAATG	6045	1408
CTTATCCGAGAC	1664	319
ACTTTGCTCCGA	834	215
ATTTTCCGCACT	2607	755
CCCCCGTCAATG	2152	485
GTCACCAAGCCG	2000	379
AGAGACGCCCTA	1337	201
TCAACAACGCAT	1575	344
TTTTGCACGCTC	1242	298
AATAAATCTCAG	1238	257
GTTCCCTCCACC	1540	351
TCGCAGTACCGT	11369	2707
TACTCAGGAAGT	2662	581
AGCTTTTCGCGC	7921	1791
AACTGATAGCTG	11512	3105
ATAGTGCGCGGA	1745	385
CCACGCTTCGGT	1928	422
TACTCCTAGGAG	3490	839
CCATACGCGAGG	3080	827
CTACATTCCGAC	5295	502
ATTGGCTATTTC	2233	585
GACTTTGCCATC	4680	1144
GATTACGGGCAG	1461	372
AGTCCCGAATGG	5933	1404
CGCATAGATATC	1144	221
GTATCCGTAGGA	2204	487
GATTGCGCACGT	6955	1391
ATGACGGCTAAT	2056	353
CGACAATCTGAG	6572	1246
ATAAATAAACCC	2848	580
AGACAGATCCCG	4656	1119
ACCAAGGATATC	2056	402
CCCACCAAGCTA	1842	512
ACTGTGTATGTT	2029	496
CAGTACGCTCCC	2669	539
TCCAATGCTTAA	1253	252
TAGCCAGTGACT	1096	145
TGATAAGGAGGC	1568	235
CGTTTATCGAAT	1283	364
GCTACACAAAGA	3663	725
AACTAAGGATTC	3980	949
CCCAGTGCGCGT	7083	1554
AGAGCTTTGGAG	2636	590
CTGTATGCGCAC	1757	520
AAGCCGTATCGG	2663	502
CGTCAAACTACC	4002	671
CAAACTCACGCG	1774	291
TCGCATCCGTTT	1672	387
TCATCCCCTGAC	4374	1069
GCAAACTAGGCT	2294	521
TGATTCGGGAAC	3080	574
AAAGCGCGACTA	3941	1043
GACCCATACTCC	5581	1190
ATGCATAAGTAG	6999	1687
ACACGGCGACAT	7073	1676
TGCACAGGCCTG	6509	1400
GCCGCCGACAGG	1851	282
CTAGCTAGTCTA	4212	1066
AGCTAAGTGTGT	3465	1023
CTAGGTTCCGTA	3879	880
AGAATGTACGGC	3482	519
AGGTGCGTGGCT	1332	300
GGAATTGAGCTG	4522	807
CTTGCCGTCCAT	1454	281
AGTCTCATTCCC	2461	483
GTCTTATATGGC	3015	888
TCCCGTTTGGGC	4121	944
GGGTTTTGGCCC	11652	1834
CAGCGTAATTGT	11888	2767
GGAGGACATACC	1773	349
GCCTATATCGGG	1755	408
TTTAACTTCCAT	2873	750
TTTTACCCGACT	2486	803
CCGACGGCCTCG	4635	1188
TCAGCGACGGAT	1639	374
GGTATTCACAGT	3859	369
AGGCTAGTACCA	1468	335
TGACGGAGCTCC	1531	354
CGAACAGCAACC	1350	283
TCTCTATGCAGT	2452	669
GGATGGGGCCCG	2045	461
TGTTGACCGGGT	2115	400
GGGCCAATATGT	4989	1084
GGCTACCAGCGC	1645	218
CGCGGCTCCGAG	5142	1147
GATAGGACGAGC	1865	315
TTATTGGGGATT	1766	495
TCTCTTAATACA	1955	233
AGGCTACCTCGC	5032	1060
GATAACACTAAT	1793	444
CCATTCCGCCCC	3271	585
TCGTGGCAACAC	1217	200
CAACCGGTAATC	3756	783
ACTAAATCCGTT	5154	1289
AGACCTTGGTGT	3646	911
TAGTGACACACG	5524	1323
TAAACGGTCTCA	9046	2031
TCTCGAAGGTTG	2945	802
TTACCACATTTG	2274	510
ACGGCTTAAGGG	1347	411
GTATGAATTTCG	2525	531
GTCAGCCATTCA	1541	189
TATTTGAGCGAG	4110	861
GAATACGACTAC	1777	397
ACACGTTACAGG	1277	244
CAGTAAAAGTTT	2504	418
AAGGATGACAAA	1621	343
TGCTTCGTACAA	1300	311
AACGCTTATATA	3194	771
CCGCATGCGAGG	5878	1189
CCTCGGGGAACA	2063	415
GGCGGGGTAACG	5176	1289
CAGTTACATTTC	2618	604
CCAGAATATTGC	6386	1269
AAGCTTCCAGAT	3744	681
TGGAAACACGAG	7611	2146
GTCGCGTTTCGC	3413	689
TTCTTCCAATCG	3443	772
TATCCGGAATCA	4377	950
GTAAATTGCGTG	2479	471
TCACGTCATGCA	2996	731
CCTTCTAAGTCC	1867	347
GCAGCCAGGAGG	1192	297
ATGCCAAGTGGT	2111	409
CGGTCATCACAG	4807	1044
GTTCCACGCGGT	1511	214
CTAGCCCGTGAA	2440	356
ATGTTAGGCTTT	1858	369
AACTTTGTCTTT	1304	288
TTAGAACAGGGA	1716	491
GTCTGGCCACCG	4245	915
CAGTAACTTGCC	1362	292
AGTTTGTTCCAG	1722	380
ACTAAATGTATG	2615	342
GGGACGACAGTG	939	208
GCAGACGCCAGC	15049	2939
CTTCTGCGTGAA	4290	923
GTAAGGTCTCTA	3301	630
GCACTTAGATCT	8538	1901
GTTTTTTCGGAT	1638	334
ATCTCCGTTGGA	2409	479
TCGCGTAAATGG	7702	2000
AACGACCCATAG	7444	1668
AGAGTAGCGGTG	3537	907
TCGGCGATCACG	1763	400
ACAGGTCGAGAG	4855	970
ATTTGGCTGGCT	7838	1806
ATGTGGACATCG	1657	500
ACACCTGAAACT	1589	271
ACTCGCAGTCCA	1305	285
TTCAGTAAAGAC	3108	613
AATTTGAAAACA	1054	171
ATAACCAAAGAT	3805	971
TGACAGATTAGA	2285	682
TATTGCCCACCT	2055	622
CCTAACGCCAAT	2656	451
AGGCTGGTTATT	1062	380
AGTGCAAAGCGC	1458	405
GCGAAATGCGAG	3835	700
GCTACCACCGTC	6127	1513
AAGTTCTCTATA	3343	807
AGGCTCTCAGTT	4397	421
ATCGCCACCCGG	2508	317
TTACCACCTGTG	6028	1462
CATAAGTACCTG	6645	1642
TCTGTATTTGCA	7586	1879
TTGGCGTGACGG	2167	434
ATGTAATGAGTA	7028	1432
TAGCAGAATCAT	3957	1153
CAGATACCCACC	8485	1655
CCCTGCAAACAC	13707	3103
TAGGCACTGATA	1089	300
ATTTGGTACTCC	2158	546
CACCTGTCTCGT	6014	1070
TAAAGTCATTGT	1311	312
GACGATTTTCCA	1363	254
CCAGCTCAGACA	2467	391
CCTTAGAACCCA	2303	315
GGGTGTAATATA	3719	1022
AAGTAGGTTGCC	1489	305
GAGCTCTGGATA	4304	1132
CTGTACGTGAGT	1875	461
CCTAGATTATAG	2292	492
GCGTTAACGCCC	3480	857
TTCGCATGTAGT	3182	677
CAACAGAGTTAG	10189	2036
CGTCGGGCTGAG	2019	406
TGACACCTCACA	1858	434
CTCGCAATTTAT	2512	502
ATGAGTAAGCTG	1832	358
AGAGCGTGTGAC	7006	1577
TAGCAAGAACTA	2583	659
GCTTCAAGCGAA	2897	735
CTCCCGGAATTT	1399	431
GGAGAAGCACGC	2322	400
AGTGCTAAGTCA	2716	562
GACCACGTATTA	2973	778
TCTGGTTAGCAT	1714	191
TAGACGGAAGTC	2127	428
ACTGGACGACCC	6958	1341
GTCGCCAGGATG	1706	378
GGAAGCGGGGAT	4673	1058
AAGGCGTGACGT	5509	1382
AGCGGGCCAATG	2814	691
CGAAAGAATGAG	3502	892
GCGAGGGATAAC	1775	378
TTAATCGATTTT	3050	762
CAACTATTCGTT	1558	367
GAGTTTTGCTGA	5247	785
GAACTTCAGAAG	3814	851
GAGCATGGTTAG	1216	246
CAGCTCTAGTAG	3058	542
CGAACTCCCGGA	1287	308
CTGCGTGGGGTC	2611	653
ATTTGTGTCAAG	9093	1805
GCACACCGGTGT	1400	430
CTAGCTCTGCTC	2079	523
CGTTAGTCAGTT	3045	590
CTACCCGAAGCG	3956	842
GGCATACGTGCG	1980	418
GCCTCATGATAT	1903	467
CATCCTCAGGTC	1300	354
CTGGTTGGATCG	1688	407
GTAGACGCATCA	1294	285
AGCGATCATTTG	1412	429
CATACATATTGA	4772	863
GGAGGATGGCAT	4382	1246
TTACTTATAGCA	6125	1493
CCTTTAGAAGTC	2642	473
ACTGTATCGATC	1385	412
AATCTGTATTTG	1805	385
TACGAATTGACA	5287	1101
TTCTATTGCATA	5283	1088
GAGCTTACAGGT	2670	637
GTTTTACGGCCG	1005	249
TGAGATGACTAG	4347	1096
CTCCTTGCTCCT	1332	360
TTGCATAGATAG	4932	1262
TAAAGATTCTCC	2741	363
GCAGTGTATTGG	2513	593
AGTGATGTACCG	1713	297
ACTTATTATGTC	1213	307
ACGGAATGTTCA	3576	822
AACCCTGTTATG	1329	324
GGATACTCAGCA	1143	215
GATATGTCTCAC	3691	614
TACGAACAACTG	2719	607
ACTTGCTCTACA	3590	854
CCTGGTGGGGGC	3848	653
ACCTAAATTCGT	3473	716
GTCTGGCTAATG	1462	144
AGGCAGCTCGAC	1830	387
ATCACCTATCGC	8203	1878
TCGGTTCCCGTC	1252	247
GAGTACTATTTG	1608	195
CGGAGTACGGCG	3495	978
GGTAGAGTAGCA	4295	1213
AGCACACCAAGT	1091	201
TATGGTGTAGTC	1948	477
TTTCGCGATATT	2589	551
ATGCGAGCCCTC	2006	413
CGCCCTTGGGCT	3205	501
CAAGCGTGCTAT	1169	284
TCACTTGCCTTC	1329	249
GTAGAGGGAGGA	4297	1098
AGAGAAAATTTC	2458	633
AATCGCGACTGG	6003	1268
TGCTCCACACGC	4837	866
GTCTTCATGGTC	1793	362
ACGTTGTGGGCT	2552	527
GATCGTCTTACT	1448	284
GGCGGACCTGGG	3611	753
GTTACCCGCGAT	4074	879
GACACAGATGCT	1928	500
TAGTAGTGCTCT	3547	733
CCACGTACATCA	4481	1189
GCCACTTAAACT	1887	476
TAGAGCTAGGAG	1959	430
GTTAATGGAGCG	2739	666
GAAGGTAGTTTA	3266	808
CTAACCGCAAGC	1064	254
AAAAGCATCACA	3727	1152
TTATCATAAGGA	3021	754
CTTGGAATAAAG	5804	1286
ATGGTGGGGAGC	2548	508
AAAACTCCACGT	3737	1020
AGCGACCTAACT	1119	423
GCTTTTCGTACC	1782	402
TGGGCCCCGGAG	4226	1064
GATTTGCATATT	6873	1789
CGCAAGGTAGGG	2090	358
CAAAGTAGTCTG	4422	990
GGCCATTCGTAA	2390	757
GCGAATAGATAG	3522	738
TACCATCTGGGA	3598	821
TCATTAGCCCGG	4464	1088
TAAATGCCGGGG	4821	1064
TAGCTACATTCC	2270	473
AGCAACGCCGTT	1450	379
GATCTACTACAC	2559	714
TATTTCCACCCG	2402	512
TAGATATGAATA	3517	713
ACTTGGGAGGTA	2174	691
TTGGCGAACGTT	1029	178
AACAACTGAGCA	5870	1307
TTCAAATAAGTT	3726	560
GACGAGAGTCGT	1181	239
TTCGGGACGGAT	1282	348
GAGCTGCAGTTT	1678	320
TATCGGCCTCCT	6841	1550
CACCAACTCGGG	1256	168
ATAATGAAGCTG	3777	636
GGGACTAATATT	1516	388
GGTGTCGCATAG	2840	561
TGTTCGACGACT	3749	1031
CTGGTGCCGCGA	3228	445
GAGCAAAGCGCC	1862	569
CCGCGTATAGAA	1308	207
GACCTCGGCTAC	4696	513
CGTGAGAACTAT	2006	432
TTTCAGGCCACC	7046	1256
AACCCAGAGCGC	3454	1018
AAGTCGGACGCA	1324	343
GTTCCCCAGAAG	2113	562
ACGCCCTTCAAC	1837	400
AACTTGGACCCG	1947	463
GCCTTGTATTTT	2403	494
GTCCCATCATCT	3236	718
CCCCTTATCTAG	5020	823
TAGCGAGGAGAG	1400	312
GATATTCGGAGC	10823	2478
TCGGCATACGGC	4988	1321
TGGCCGAATTCC	1460	221
CTTTTCGCCACT	8724	1963
ACCGTCGCCACT	1135	369
GACGTGGCTTAT	2180	574
GAGACTCAGGGT	1959	351
CGTCACTCTCGA	6300	1322
TTTTGCGGCTAC	3090	810
GGAGCAGAGTCG	3053	659
GGCTATGTTAAA	2054	390
CGCACCTACTAA	922	307
AGCTTTCCGCAA	2494	384
GTCTATCTCAGG	2175	294
TACTTTACCCAA	1606	508
TCCAACATAGCC	2108	363
GAACGTCGATCT	1386	271
CATCTGTTGGCA	7059	1534
TGACACATATAA	6343	1637
GGTAACCGCTGA	2640	514
TACTTTTCGGGA	2012	259
AGCTATTCGCTC	2960	580
CCCTATTGACAG	1153	226
GATTTGCCGCAG	1926	465
GCTAATTTGGAC	3458	842
CTGCTTCCCATA	1871	482
AACTAACACGTT	1326	225
CGTTTTCTGGAC	1034	204
GGAGTGGCGCAG	4894	1006
TAGCCCTGGCTA	3794	833
CGACAGTCGAGC	2543	628
TCTCTGATCTTA	4078	413
TACCACCCTACC	2268	404
GGACGCTACCCA	1313	185
CACTACTATACG	2686	692
TTACCGTCTATG	5823	1257
TAGCATAAGGTG	4008	989
AAGCAGCAAATG	1540	233
TCCCTTTTTAGG	3425	822
GGCGGATATGCG	7346	1602
CGATTGACTAAT	5131	1081
GGAGTCTATCCG	2843	563
ATTCCTCGGATC	2260	378
CACAATTCAGGC	4260	716
CAGGTACGGGGA	4003	864
GTTTCACAGCAT	2449	564
GACAATGTGAGG	3284	657
ATTCTTGGTCGG	1260	165
TAGTGCCGGACT	2870	564
GTGACTCCGAAC	1283	294
CGAGGGGGCAAC	1642	371
TTCTTCTCCCTC	2704	534
TGCATCCGCATG	1357	245
AAAACACATAAC	3184	720
GCAGAATTCTCA	1684	371
ACGCCCTCTGAT	8237	1984
AACTTGAAAGTA	952	130
CGTTAAACCCGG	1511	362
CTTCATACAAGC	3740	926
GAATAGAACCAC	1830	352
CAGATTGTGTCG	1845	342
CCTCCAATCGGG	2395	496
CCACCGCGAAAG	7666	1287
GGGCGGTATCGT	2265	662
AGGGAGAAGGTC	9028	1969
AGCCCGTCAATA	1640	275
GCAGCCGTGTGG	2049	245
TGTCCTCCACAC	1853	390
GAATTGCTACAC	1170	323
GGACGACTCCTA	2940	732
CTTGGCATGCGA	4310	990
TTCACCTGTATA	3994	1022
GCGCCTGAAGTA	3113	877
TGTTAAACATGC	3180	756
TCTAGCCAGGAA	2366	544
CAACCTTGGTCA	3557	841
ACTTATACCAGG	4919	1034
ACCATGTTCTGT	3210	938
GTGCTCACCGGC	1244	175
CTTCTCGACAGA	2439	547
AGACGCCTCTGA	1798	314
GTTCTGACACCT	2786	748
CTAAACAACGAA	1160	311
ACCAAATCCACC	1868	290
ATTGGGCACACT	5408	1291
TGTAGCAGGCAT	6482	1486
AAAGATGCTTTT	3374	621
AACTAAACTATG	1173	338
CATAGCAGAGTA	1125	233
AGCACGTTCCCG	2406	475
CGGATAGCGAGT	4347	1013
TCGGGCATCTCA	2149	417
TTAACTATTGGA	2877	675
CGGGACATTTTA	1454	260
GATGTATAAACC	1285	234
GGTCGTTACCGT	4367	850
AGACACGGCCGT	1446	123
CGTTTGGGCGAG	5174	1203
GGCGGTCTAAAA	4105	1221
TTCACCCGGAAT	1731	405
CGCGACTTGAAG	1027	299
TTGTACAGTACT	2975	638
CCTAGCCCTCAG	1184	229
TCAGAGAAGCTA	2369	493
GCAAATTTTCAC	1538	342
CGATACCATAGC	3577	665
ATCGCGATGTTC	2046	460
AGTGTCGCGTTA	2778	219
GAGCAAAGTTCT	4748	1509
CCCCCCTTAGTC	1762	360
ATGGAGGCTGGA	1209	222
GTCTATCAACTC	1999	448
ACCTACACGCTA	2492	648
TACCAAGTCATG	3736	944
TATTGACGTACG	3059	792
TTTCCAGCCTTC	1461	211
AGGTAAATCGCT	1242	279
CCATTTGTCTGT	1171	386
AAGCGACTAATG	2841	461
AGAACACCGCAG	1690	262
AGGGATTTGGCA	1425	242
GTAAAGTTAATC	1563	328
TTTAAACACAGA	2828	831
GATGGAAAGAGC	4682	1392
GATCCTCAACTG	2475	613
GATCGTTAAGTA	6807	1639
ATCTTGCTGGTC	2175	521
ATAAACCGATGT	1660	298
TGTGTCCAACAT	1471	330
TCGTAGAGATCT	1496	324
AAGACGCGTGAC	4042	903
CTCTTTTGGCTT	1601	322
GTGAGGAGGTCG	2070	433
GGCATTTCAAGG	1494	300
CATTTGGGCTTC	1370	275
GGCTCTCACTCG	1941	105
TAATCTTGACAC	2369	561
TAACTTGATGTC	4535	1142
CGTGGTAGGCCC	1367	196
TTTCGGCGCTCG	5576	1150
CGAAACCAGGAA	3461	744
CACCCCGATATC	4597	851
CTAGAGTGCGAA	2320	370
ATATTTCTTATC	4244	1020
GGAATGGAGTAT	1535	294
CCCTTGGAGTTT	6679	1259
AGTACCGTGCGT	1493	414
AAGTAATCAAAG	1519	449
ACCCTTGCGGTA	3185	641
CCGTGGAACTGT	3986	829
TAGGACAAATAC	1372	288
CGATCCGCTTTA	3822	857
CGTTCGCAGCCG	2913	680
GCGTCCGGCAAT	2356	547
TATCTGACCTTT	2397	581
GTTGGCGTTGGT	1246	297
AGACTGTGCTGC	2876	571
TTCGTAGATATT	1996	464
AAAACATCTTAG	1096	281
GGTGACCGTCAC	1822	334
GCACCTCGAGGG	3342	606
CTCATGCAATGC	6657	1330
TTTCTAAGTGTA	2638	557
ACCACTTGGCTA	1211	239
CCACTAATCGCG	1718	450
GCTTATTCGCGT	1435	316
CCTTTATCGCCC	1107	190
TTCAAGATTTCA	3977	1024
TCTGTAAATGTA	8850	2059
ACTCCACACCGT	3091	741
TAGTCACGTGGT	3650	673
CCCAGTCGCCAC	3983	822
TCTCAAAAATAT	2481	497
GAAGATGCCCAT	1372	432
ATCATCTGTAAG	2321	583
GGAGTCGCCACG	1263	261
CATACCTATTCG	1589	303
GAACGCCTCCCT	1186	215
CAGAGCACTATG	2481	551
TTACCTTTCTGT	3224	828
AAGTTCCAAGGA	2103	693
CACTCATAGAGA	3012	781
ATTTTCCGTGAT	1296	289
CGTTCTCTTGCC	1345	294
GCGTTCACTCAT	1183	299
GGTGTGCACTGG	3318	604
ACACTTTAACGT	6227	1018
TAACGTTGCACG	4131	828
GCCATCGCTTAG	4025	808
CCTAGCGAGTGA	1497	403
GATCGAATTCAG	1564	416
GGTGTCTTTTGT	2130	189
ATAGGTGATAGG	2508	466
CAAGACGCGTCC	2080	299
CGGTCGTGAACC	2489	490
GAATTCACTTTA	3618	866
CATGTGTCACTG	1585	357
CAGAAAGGTATT	1300	390
GGAGTTTATGGA	1088	258
TCTGCACCAGGT	2750	353
AAGCCGCGGTGA	1652	274
GCGCATCTCCCC	1721	353
GGAAAGGTGTAG	1000	266
GAAATCAAAACG	2247	482
ACATTGCGCGGC	2391	305
GACAAACGCCCC	2464	579
GGGCGTCGTTTC	1740	162
AGCTAGTGAACA	2132	504
CGCCAACTCATT	2200	568
AGTTCGGGTCAA	3637	781
ATAGTTCAACTG	3169	631
CAGCATACAATA	3606	847
TCAGTTTAGCGG	4414	979
CTCTCCTTCAGA	2630	657
AGTTTTGACCAG	1706	311
CTCGGTATTTCT	3072	895
ATCCCTTTCAGA	2691	699
GTTAATCGTTAG	1656	256
AGCAAAAATGTG	3686	885
GACTGCTGGTAG	5853	968
TGTACTTGCAAT	1240	278
CAGCATTGGTTT	1885	512
TATCCAAAGTCG	1150	302
AGCTTAACCCCT	1472	383
GGTCGTAGACCT	4230	745
TCCAGATACTGG	3224	791
CAGCCCGATAGT	3069	712
CTGTCCAACGTG	2756	726
TCTAAATCATCT	1412	341
CACCCCACCAGC	1705	303
CGCGAGTAACTG	1653	326
ACGAAAGCCGCC	2943	505
ATGACTTGTACC	1854	299
TTACCTTCCTCG	8064	1798
AAGGCACATTTG	2614	384
CGATCGACGACG	2282	252
TGTCATCGAGTA	2570	579
CTCCCATTCTCG	1534	308
GAGGGGCCGGGC	2788	640
GTGGGCCGCATA	2312	435
TTCTTTTTACCT	2107	674
CCAACTAAATCA	3432	548
CGATCTCCTGCA	1428	405
CGTTAAATTAAG	1099	264
GACATGCATTAT	1428	385
CGACCTTTTAAA	2963	301
CGGCAAGGCTTT	1327	359
TAGGCTATTGTG	948	218
CCGAAGGCGATA	3474	914
AGACCCTCACAC	1453	246
GTTAATGCTTGA	1137	247
CTCGTTGGCACG	1091	201
GAATTTTTAAAT	1442	293
CTAAGGCTCCCA	5575	1242
ACCTTTGTCAGA	1205	195
ATTTATTGATAT	3028	900
GAGGGATCCAAC	4243	997
ACCTATAACTGT	1529	447
CGAGTGGGAGGG	1317	310
CTAGTGACCCAT	1697	464
GTGGATACGTAG	5519	1197
ACTTTATAGCAG	1678	426
CCGATCACTAGC	2333	366
CTCTTACGCCGT	1413	336
CCGCACATCGGC	1581	361
TGGCCTCACCCG	1472	264
TTTCGTAGAGAC	1622	317
AACAGCTTCCGC	3821	813
GCGCAGGTGTCT	2298	594
AGGCACGTTGCA	1779	382
TGAAGTCCGGCT	2803	659
TGAACTGATAAT	1202	190
TGAAGATTTCTA	3110	843
ATAGGGCAAGGT	2246	527
CCCTTAGATTCT	1231	199
ATGAGGAACATG	1990	354
GGAAGGCAACAC	2905	709
TTACTGTCTGAA	1356	321
TCGATACTGCAG	2845	586
CGAATCTCCGGT	1592	391
CATATTAGGTTT	6106	1470
CTCTAAGCTACC	1307	372
GGTGCGAATGCT	1628	224
AAACCAGGTAGT	1755	343
GCGACTAGTCTG	1173	316
CAATGATAGAGA	2756	818
CCTTGGAGATTC	1787	590
TAATAGTGTCTG	2339	585
TGATCAGGGCAA	1877	555
GTAGCGGCTCTC	1570	394
TTCGAGCCCGAG	2328	382
GCCCATGGTGAT	1539	383
TAACCGTCACCT	1116	329
AAATTACCTACC	3343	780
AACCGCGCCGTT	1917	669
AGACAGTGACCT	1128	295
GTGCTGCATGCG	1625	271
CTGTGAAAAATG	1403	264
GCTTCATGTAGT	2149	464
TGGAAGACTCTA	1874	400
TGGGGTTTTCAG	2826	571
CCCATCCAGGTC	3546	541
TCCTATGCACGA	3010	783
CGCGTGGAGCTG	2363	449
CAACCATTGTTA	2539	492
ATCCTCAGATCT	1604	378
GGGACCATCCTT	2644	267
GAAAAGGGCAAT	1153	255
GAGCCTTGACGG	4692	969
TATATCACGTCC	1620	338
ACCTTCATCCGG	2188	560
GCGTTTCAGCGT	2194	425
ACTCCGTCCCTG	1243	367
GCGTTTAGCACG	1985	380
CGTACTCTCTGC	1905	491
GAAACAGGCTTT	1153	273
AATCCCGCTTCT	2071	291
GTTTAGAATACA	2149	407
ATGACATTTGAG	2609	338
GTCACACAAAGC	1230	213
TAGAAAACTGGC	2673	364
TACTCGAATTCT	1477	216
ATCGATGAGAGC	1961	479
CAAGTTAATTCA	1435	401
TTGACACTATGA	1168	253
TAACAGTGTATC	1286	278
ATGCTATTTCAC	1840	460
GTGCACGCATTC	1518	126
ACTACCTTCCGG	1232	239
GCCTTCCAGTCA	1267	225
ACGCTTCAACAA	1848	613
GGGACGGGGTTT	1937	399
CAGATGCCTACC	1039	250
CATATCGTTTAA	5259	1236
GTTTAGGGAGTC	2026	407
CATTGACAGAGG	1455	346
TCAGATAGGTGG	1062	282
AATGTTGCGAAG	2108	441
CCGTCTCCGCGG	1898	554
ACTTGCTCGTCG	2061	501
GCATGATAGACA	1438	369
GAGCTGGTACAA	4861	1300
GCTGGACCGGGA	1642	312
CCTGCCTAAAGT	1498	241
TCTCAATATAAA	3962	688
TACATCTCACGC	1355	353
TTCCGGGCACCA	1631	355
ATAATCCTAGCC	1952	367
GATTTGTCATTC	1292	356
ATTTTTAGAGAT	1983	601
AGAGGCGTTGTT	1118	257
AACGGGACTCCT	1363	191
CTGATATTCGTG	2953	612
ATTTGACGCTGG	2123	512
TCGTAGCCTCAG	1432	370
AGCTAACCCCAG	1256	266
TCAATCATTGTC	1155	311
CTTGCACGATGT	1364	392
GGCGTCTCAATT	1772	380
CGGGTCTTCTGC	1405	237
ACTAGCAGGATG	2958	511
ACGACTTTAGTA	1512	373
ACGCGCCTGCGA	1703	377
TGAGATCATCCG	2792	762
CTAGATTTCCAA	1381	328
ATCAGAGGGCAG	1205	248
AAACGTCAAAAA	2164	489
CCATAAGGATTT	3521	989
TACCCACTCCTG	2902	784
CTAATATCACCA	1298	326
AGTCAAAAGCGC	2305	478
GGTAGTGGATTC	3547	700
ATGCAGCCTATT	3686	809
CTAAGGCTCGAC	1600	359
AGTCAAATTCTA	1329	167
GCCATACACGAG	1169	264
CCTAGCAATTTG	3814	893
TCGAGCTTAGGT	3310	899
ATAACAACAACA	1517	396
TGTTTAGCTTGT	1320	256
CAATTCTTATGC	1666	336
CAGGAGACCTTG	1614	383
CCTTGTTGGGTC	2897	599
CGTAGCACCCAG	1337	305
GATCACATCTGC	1821	427
TGAGTCGGATCC	1977	351
CGTCACCTAATA	2888	710
GAACATACTGGT	1125	197
GCTAGTTCTCTC	1263	371
CCACCTAATCAC	1187	228
TAGAAGTCATAG	1217	270
TATCGGCGCGGC	1714	196
TTTCGCCCTTCT	1619	377
TTCTAAACCTAC	1285	275
AGCCCTACGGAG	1095	326
TGAATTATTTTC	2148	632
GACGTCAACCCG	1284	291
GACGGACATCGA	4109	488
TTAGGAGCATCC	1228	205
CTTCGTTATCAT	3739	691
AACGGAACCGGT	2167	382
ATTTACACTTTT	2662	659
GTATGAATATTT	1228	262
GATCGGAAATGA	3385	686
AGCGGAGTGAAT	1745	281
GTACAAAATACA	1217	270
TCGGTTCTCGGC	1578	396
ATGGGATGACCA	1144	288
ACCTCTATGCTA	1369	249
GAGGCAACACTC	5171	1317
AATCCGACCCCG	2282	423
TAGTCCAGGAGT	1801	398
CCGACGGAAATT	2800	593
CGCTGATCTAGT	1721	429
ATGCACATCGTG	1037	215
GGCCGCTAATTT	1985	575
TGCATTTTCTTC	1624	282
ATGTCAGGTAGT	2036	399
CTGTGTGATTCA	1603	408
AAGACGCGCCCC	1189	280
AAACTCGTTAGA	1225	318
TTTGCTCGCTAT	2216	428
GTCTTTAATGCC	1870	303
GGATTAAGCTGG	3307	517
TCCCGCCGAATA	1583	448
GGCAGGGTGGAA	1396	154
ACACGTGTCAAC	2745	641
TCGGCCGCGCGT	2260	452
CAGCAAGTGAAT	2216	547
TTTGCCAAACTC	2221	444
GGCTCATTTAGG	1336	279
GGTACACACTTG	2377	391
ACCGGGGAGCTT	1596	418
CGGGAAAAGCCT	1533	364
CTACCACGGCCC	1288	227
TCTCGCCGCGTC	2410	442
TCGTAAGGTACC	2046	268
TATGAGCGGGGC	1577	370
CACAGACTGAGG	1557	241
CCCCGGTAGCGA	1966	396
AGCTAACCCTGC	1094	286
GCGAAAGAGCGG	1255	283
CACCAAGCCTCG	1174	375
GCCTCCCTTTCA	1173	391
GAAGTCGCTCGC	3843	781
TCGCGCCACGGG	1000	236
ACTAACACGTAT	1263	319
GGTCTCAATCGT	2062	435
GTTTACATATGG	1479	295
CTCGTCCCAATT	6532	1360
CGGATTGACCCG	1065	198
GTCTTAAACTAT	1324	269
CTTAGCTCACTG	2383	590
CGCAACTTCTCG	1629	261
GGCCCATCATTG	1191	366
TTCCTAATCCAT	1603	274
AAGCTTTAGTTT	2249	592
AGTGGACGCTGG	1292	266
GCCCAGTGGATG	1196	285
ACTGGGTTCTAT	3904	791
AGCCCAACACTA	3132	713
TTTTTTTTCGTC	1407	299
CCTAGTCTAATC	1331	299
ATTGCCCAGCCC	1529	236
GGGCGTTTTGTC	1760	274
CTCAATGATTCG	1189	266
CGGAGTACCCCC	4135	973
ACTCAGGGGCGA	2830	578
ACTCTAAAGAGC	3257	579
GGGCTGGAGCAT	1262	396
AGCGGTATCTAG	1235	157
TTGCCAGGCACA	1481	380
GACCCCAGCTAA	1254	357
TTGACATTCGCC	1998	441
CGCATCAAGCCC	1482	285
ATCAGCGAAGGA	1432	268
GTCTTATCCCAA	1807	289
ATTGTCTCACCC	2753	393
GGCGGTCCCCAC	1385	305
CGTCCTTGAATA	1413	324
TATCATCAACCG	2247	512
TTGAGCAGTGCG	1265	287
GGAAGCTCTAGA	1625	402
TCCGTGTAAAGC	1360	299
CACAAAATCTTG	2104	477
ACCATTCGCACG	1205	124
GTCATCGGGCTA	1252	392
ATACCCCTTCAG	2249	479
TTAAGACAGTAA	2839	548
ATGCACACTAAA	1316	297
GAGTCTGGCGAG	1866	279
ACGAAACTGGTA	2409	523
ACCTAACTTTTC	1388	287
TAAACATTCTTG	1842	508
GCGTGTACACAG	1356	374
TGGCTAGCTCGA	4002	961
GAGGGTCTCCCT	2751	624
CAGACCATAGCC	2117	335
AGCTGTCAGGTA	1546	260
CCGCCCTTCCAG	2544	385
GTCTGCCTTTGT	2686	626
CGGCTGTGAGCT	1051	235
TTCCTTTATATC	1420	180
AAGCTAGAGGGT	1409	232
CCCCCTCGGGCA	2241	333
AGACCCCCCAGC	1533	614
GCTAAATACGAT	1475	230
GCAGCCATCGTG	1633	249
CGAGAGCTCAGT	1199	215
CAAAATGTCTCT	1402	290
TTGCACCCAGGA	1630	399
CCTCTACCCACA	1834	418
AACCCCCGCTCC	1763	388
GACCAGCACCGG	1390	236
TCCAAAGCGTAA	1297	82
GCCCGTACGAGT	1703	438
ACAATGTACAAA	2795	680
TAGCGCATCTAG	1636	256
TCCCATACGCGG	1762	355
TCATTAACTCTC	1166	290
TGATGCTTGAGT	1088	372
TGCCCTATATGC	2175	560
AATTAGATCCAA	1477	364
TTGTTAGCAACA	1132	329
GGTCGCTCCAGG	1351	321
TTGGAGAGCGGG	1660	332
TTGGTTGCGCTT	1337	262
ATCACAGTATTT	2324	572
GGGCCCCGTTGC	1480	427
ACGTAGAGCCGA	2105	537
GTTGCATATTGC	2274	459
TCACGACAAGGG	1841	523
TATAAAGCGTGT	1316	303
AGGTTAGTGGCG	1284	259
TTCGACGGCACA	1306	356
AGTGAGATTCTC	1243	252
AAGCCTGACCTT	1043	285
GAATCTGAGGAG	1361	252
TCCAATCCTCCT	2763	579
CCTCAGCACGGG	1165	177
TTTAGAACCCGT	1320	314
CCGTCTCCAAGT	1115	223
TGTAAGCGACTA	1299	232
ATTGCGTGGTCA	1412	322
ATAGTGGTATAA	1812	419
GTATCAGGGAGT	1895	568
CACGAGTGGCGG	1206	299
TTATGCGATATT	2166	405
GGGCGTCCTTTA	1733	344
AGTTTCAGCTGT	1131	230
GGAGTACAAATT	2102	434
CGGCTCCCCTCC	1621	348
ATGGAATCCCCA	1774	281
ACGTCTATATTA	2756	526
ATTCAATGCTAA	1791	325
CCGTCCGTCAAT	2415	488
TAACCCGGTGAG	1610	255
CTGGATCTCCAA	1807	540
GGTAGGGTCATA	1422	418
GTAGACCCCCCG	1481	357
CCCCGGGGTGAC	1360	312
ACAGCGTTACAG	1545	408
TGGATGAGCGCA	1185	164
AAGCGTCCTCTA	1055	385
TTCAGGAACCGT	1217	145
ACAGCGTTCGCT	1339	259
CGCATCTTCCTG	1084	279
ACGCAACGCTCC	1360	378
TACCGGATAGTT	1227	181
CCATACAGGACC	1264	215
ACCCCGGTAGAT	1279	294
CTGTTAAACGAC	1356	221
GGCTGCAATCAC	1433	231
CAAAGCAATAAA	1233	261
TGATAATGATAC	1120	254
TCTCGACCTGAT	1941	476
GCGAGATCAATT	1329	123
TCCGGCTACCTC	2663	562
AAAAAGTATGCG	1358	286
TTCAGGGAGGTG	3828	812
CGTCAGTCGGCC	1411	345
GCACCTGCAGTA	1600	429
AGGATACGATAA	1750	387
AGTTAATGACAT	1160	143
CTGCATTCATAA	1417	363
TCTGTTGTTTGA	1369	215
CGCGTCGTAGGT	1873	508
TCACACGTCAGT	1170	183
GAAGAACCGACA	1245	206
CGGGCTCAATGT	1592	340
TGTGTATTGTCC	1665	271
AGCGAACGCGGC	1284	204
TCAGAAGTGAAT	1240	187
TGTAATTCGTGG	1062	262
GGTGCTGGTAAG	1130	141
TCCCTCTTCTGG	1263	229
GTGTCGTGACTT	1153	174
GATTGTGGCATA	1575	436
CCATTTGGTAGC	1653	241
GGCATTTAATCC	1259	142
GTTAGACGGTAC	1258	245
GCTAAGTGTGCA	1256	227
CACGTACTAACT	2102	259
AGCCACGTGTTT	1428	326
CTTCTCTATCTA	1262	447
TCAGACCACGGA	2068	183
TCCGTTCATCAC	1266	195
CCTAGCATGATT	1113	217
ACTTCACGCATG	896	386
ACTGTTGATACC	1575	420
GTACTTAGTCAC	1419	195
CGGCGAGTGTCT	1609	351
GGACAAGTCGAA	1231	240
CGCTCTGTTTTG	1877	459
CGAGCTACATGG	1185	219
CGGGCGGAGCAT	956	329
TATACTTCCATT	1111	146
TTTAGTGCTGTC	1502	300
CACTCATGAGGC	1619	293
CGAGGCAAGGGC	2539	277
TACTTCACGGCC	1391	352
TTGCAATTATCA	1387	264
GCAGACCTCGAA	1189	277
CCCACAGTCTAC	1172	264
GAGCTTCCAGTT	1527	379
GCAAGACGAGTC	1236	227
ATGTTTACTTAC	1462	185
AGCTAGCGCCGT	1195	226
CGCCGCACGCAG	2079	473
CTTTGAGTCAGA	1285	313
CACAATCCAAGG	1047	252
GGCCAGTCATGT	1334	152
CCGCCGGATTAG	1578	312
GCAACAGACGCT	1099	295
GTGGCCCATATG	1562	417
GTCACTCTCTGT	1688	373
ATCGGTCACTGT	1808	371
GGACCGAAAGGA	1514	231
TCGACAAGCATG	1302	246
CTTTAGATACGC	1105	153
ATGTATGTCGTT	1444	342
AAACAGATTTGC	968	270
ATGCTTGACCTA	1346	282
GGGAGCTGTATC	1659	262
TTTTTAGCCACG	1759	374
CTGGACTCGGTA	1206	370
GTTTAGGACCGG	1175	170
ATTGTGAGTTAC	1392	337
