# Supplementary material for: Well-TEMP-seq as a microwell-based strategy for massively parallel profiling of single-cell temporal RNA dynamics
Source: Nat Commun. 2023 Mar 7;14:1272. doi: 10.1038/s41467-023-36902-5 (PMC9992361; doi:10.1038/s41467-023-36902-5)
Supplement: Supplementary file 7 — Source data [file 41467_2023_36902_MOESM7_ESM.zip › Source Data/figure 3/fig3b/H3.csv]

	T	C
GCCCCACAGTAG	7864	1551
CTCTAACCGCGT	4814	881
AATGCCCTGTTA	9561	1322
GCGTATTAGGAG	1166	385
GATCGTCTTTAT	2748	1042
GGTCGGCGGGGC	1443	240
TCGGCGATAGCT	1700	238
TCCTGAGCGGCG	4434	874
TTATGAAGTAAA	5459	1799
AACGGGTCTCAG	6224	783
CCAACCGACAGG	6670	1687
ACATAGGGTAGG	9730	2458
TGCCAAGAATAT	5525	1505
ATTGATCAGCTT	2439	699
CGCTCGACACCG	3518	684
AAGTTAAAAAGG	2651	941
TGTTCTCAAACA	9594	2159
TCCGATCCGGTT	5589	1258
CGACCGCGGTCT	3814	769
GAACTGTTACCC	10186	1886
GTTCATAACCGC	5393	1171
CTTGTCGAGATT	1230	386
CAAATGATCCTC	1491	124
CAACCTGCAGCC	2546	545
GCAACCATATAT	3160	805
ATCAAGTAATCT	1348	408
GGCAATTGCTGT	5407	1084
AGGCATTCACGG	3421	623
CAGCATAGTCGA	3098	500
CTGCCTGTCTGC	8319	2426
ACTGCAGGTACG	6653	1813
TTGCGCATAGTA	7806	2092
CGTATCTCTTGC	2061	653
CGAGGTCGTTGA	3982	1174
TAATGAACCTGT	6094	922
TACTTTTAAAGT	3647	409
GTGGGGGCGGAT	1411	249
TACGGTCTCACA	9634	2038
TCGGTCTTTGGG	2909	331
AGCAGTTCGGCC	3453	882
CTACCTTGCTTA	13042	2978
CTCAATGTCGGT	3657	773
TTTTTGAACGCC	5619	1146
GAAGTGTGTTAG	2377	555
CTTTTTCCGGAA	4759	1383
CTCATTGTTGCC	10328	2870
TTTAGCAAAACC	1529	204
AACTTATCTAAA	11994	3133
TCTCCTTCACCG	6225	1983
TGAGCTATGAGG	2748	890
TGACGCATGGCG	4111	739
TCTGAATGCTAA	1836	536
CAAATGTTACAA	1273	313
ACTTGTAAATTC	7182	1871
TAGCGAGATGAC	2201	554
ATAACGCCTGCG	3910	1109
CCTATGATACAC	1714	171
ACAGTACGAAGG	3264	671
CATGTATGTAAA	5867	1768
TAGAGCGCTCCG	5718	1196
ACACCCAGTACA	1896	388
CTAACTTATCTT	15945	3357
AAGGTTTGGCGA	3901	1281
GAGCCAGGATCA	1452	190
GGTTCCGCTGCC	1930	152
AGGAAAAACCTC	2759	577
GTAGACCCTTCA	13547	3141
GAAATAGCGGCC	4165	579
CTACATCTGTAA	1295	261
TGACTAGATGAT	8337	1056
CTGTATGAGACT	9923	2883
TCGACGCCACAA	1496	343
TTCTGTGCTGGG	3518	853
TAGCTCTCCTGG	3168	660
AAGGCGTGAGCG	10500	3402
TATAGACCACCC	6312	1878
GGGTGGACTCGT	3081	210
GCCAGCTAGTTC	11069	2948
TGGGCCGGTTAG	2651	483
CTAACGGTTACG	4889	949
CGTGTCGATCCC	5301	835
AATCCAATTGGC	5435	470
CCCACGTAACAA	1105	327
TTGATCGCCGCA	6330	674
GCACTTTATACT	2577	502
GTCGGAACAGAT	1330	375
ATGAAGGGCTGT	1230	321
CGGTGTCCATTA	6038	1491
TGACCGTGTCGA	1873	212
TCCCGGGGTCTC	4644	1259
TTAGTTATTCAC	9305	2553
TGGCTAACAACA	3189	948
GGCGGTAGTCTA	4040	1110
GAGATAGGAGGA	5483	1476
TTTCGGTTGAGG	7907	1347
CTGTGTATAAAT	1257	327
TCGAGGCTTCTC	1630	241
GAAAAAGATAGG	1234	356
CACCATTTCCCA	9322	2291
CCGCACGCACCC	1505	325
GGAACTCCTGCC	1642	212
CTGGACGTCATG	3525	196
CTAGACCACGCG	3765	742
CCTCAGCTCCCA	1945	327
GCCGTAACTCAC	12399	2517
CTTTCCTGCTGA	4499	1252
TGCTGAGGTATT	4229	1058
GGACCTTGCGAC	6632	1229
CCTTAATCATGA	8007	2100
CTCGATAACACC	1487	411
ACGTGGCCCCAT	10543	2067
GCGAATGAGGTT	2728	772
TAGGTCGGTGAT	1085	206
GGAGTCTCAAAC	1204	316
CACCTAGTCTCA	5000	1244
TCCCACACTGGA	4390	1122
CCTAGAGAAAAG	1837	856
ACGGCCGTATTA	1367	382
TCTCCGTTTGTT	3074	696
CACGTAAGGTAC	3133	695
ACACGCAAATAG	3958	1181
TTAAACTTGTAA	6517	660
GATTCCTGCTGC	1665	386
GCACGCAATTGA	1893	392
TTACGCCTACCG	1453	376
TGTTGGCGTGTA	2710	702
AGAGTCCTGCAG	4767	850
ATACGTCCCGTT	1652	233
CAGAACCGTCAA	3454	557
TCGTCTGCGACT	3190	673
GGCGCTTGACCA	1402	136
CTTCGGTATAAG	4009	741
CGTTCTGCCACA	1523	300
AGGTGTGGTTAG	2867	488
AGTCATTTGCAG	1814	484
CTAAACATGAAT	3722	740
CCCAGGAGTTTC	7721	1915
CGATTCTATACG	3126	497
TCATTGTCCCTG	2090	784
CGCCGAGCACCA	1688	70
ACTTGAACCAGG	4155	726
ACCTGGGAATCT	3332	245
AATGCGAAGGTG	5750	1328
GGGGAGCTTGAC	4186	932
GTGGCCCATCAC	1427	320
GCCCTGACCCAT	6486	1516
TATCGAGTTTCG	1582	576
TACAATCCAGGG	3414	478
GACGGCAAAGGC	1929	366
GTGGAATGCGGT	1571	387
GTATGCCGATTC	1143	341
GTTACTTGATAT	1347	180
CAAGATTGTGTA	3451	1204
GCGGTGTACCCC	4513	460
TTTGGATGCCCG	4441	1450
CTTCCTCAAACA	11600	2018
TAATTCGTCTGT	1443	378
TTAATTCAGCTT	6742	1522
ATCTCAGGCTAA	1605	527
CGCACCTGCACC	3137	407
CAGGTGCTCTGT	2432	554
AAGCTTGCCACT	4555	545
GCCCAGAGTGTT	1097	289
CATCAGTTAGCT	1296	110
ACGTCCGGTTGA	2650	775
AATTACAGGGCA	7966	1543
GCGGCCTTCCGG	1368	218
AATGTCGATTAC	4798	1556
AGAACATCAGAT	5364	1458
TCAATTAAGACT	7051	1157
GGGATTCGAACT	3309	981
AAGGCTGCACAG	1744	363
GGGTAGCTATAC	3830	372
TTACATCACTTG	3239	368
TGTAGTCACATA	5199	887
TCAGTCACCGGA	2695	513
TCAACTGATTGG	1843	258
GCACGTCGGCTT	1936	67
CGGACTACTATG	2062	425
TTACCGGTAACA	3535	608
AACGTCAGTTAC	4628	973
TCCTCACGAGTA	5537	1403
AAGGCAAGGGAA	3856	1155
CTAATCCAGATT	1405	285
CTAGATGAAGTT	4482	387
CTTACATTACAT	1511	319
ATGGGAGACTTG	2592	555
GAAGTGGATAAT	2946	599
AATGGCCAGTAG	1827	294
CAATGTGGTGGG	5721	1248
CGAGACTGTAGG	10917	2064
GGTCTATCTGCG	2010	474
CCTACATTTTTG	2063	256
GCTGGGAAGAAT	6283	1793
GCGCTTCGGTCC	1385	272
CGACTGTAACTA	3519	244
GCGGCTAACTAA	2785	549
TTGATGCTAGCA	4419	1010
CATGTTTATACT	1644	343
CTACATTCCCTC	3889	1224
TCAAAATTCGGG	873	385
ACCGGCTATTCC	1630	195
CCCCGTCACACT	1700	306
TGGATCGTCGAC	18755	2220
GTAATTGAGGCA	4988	738
ATCCAGAACAAC	2499	405
GGTGGTATGATT	2674	893
ACTTAGTACCAT	2401	582
TAGCTACTTAGG	11292	1497
TAGATTTTCTTC	3199	710
TCGGGAGGAAAC	1960	527
CTCCTCGAATAC	1462	649
CACATTGTCAAG	6127	704
CAGCTCAGGTGC	2189	291
CGGCTAGAATAA	1301	209
GTATTCCATTAT	4579	707
GTTAGCTCTAGC	8558	1951
AGTGCTTAGCTG	2267	339
ATAAGTAATGTA	6525	931
GATTTTGTATTT	2268	532
AGACCCGGTTAT	5127	1359
TTCAACTGGGAT	1188	130
ATAGAACTACGA	6571	1699
TAGACTCTACGG	2550	671
ACTCGTAAACCG	7425	1948
CAATTCCTGTTA	5626	1621
CCTGCGGGGGTT	4332	585
TCCGACCCCCAG	3053	864
CTTGATGGCGCC	1730	194
AAAGCATTGGAG	2916	916
GGAATGCCATAA	5895	1307
CCGTACCGGTCT	1610	443
ACCATGTCGACG	1921	458
TTGTGTAGTATC	3439	1113
AGCCCATCGCCC	1461	279
CCGTCATTCCAA	7038	1645
ATGGTCGCAGTT	7276	1815
CACCCAGCCTAC	5091	1429
ACGCCCCAAACC	3097	941
GACCAAGAATCT	2160	574
CTATCATAATCC	5140	1135
TTCTTACTTTGT	7325	1798
GCAGTCAATAGT	2084	536
AACATGAAGTCC	2606	714
AGTGCACCTGGC	4269	1267
CTTTAAAAGGTG	2840	487
CCCACGAGGGCG	5433	1203
ACGGAGTTTTTG	4420	262
CGCGAAAAACGA	1095	103
TACCCATAACAG	9388	1764
ACACGAGTACAA	2385	189
GGTCGATGGCGA	3660	963
TAGATTCCCTCA	2850	314
AGAAGCGCCAGG	5213	444
TAGAACACATAG	1787	646
CGAGGCCCGCCG	2615	489
GACCGTACGCCG	1578	546
ATCCTTTATGAC	8044	1562
CCAGGACTGTGA	3473	247
ACATCGCTTTTG	7584	1895
GCTATCGCATTA	2406	381
TTCCTATAGGGG	1370	173
CGTGCTGTGGAC	9201	870
ATGTGTATAGGC	2764	992
ATATTAAAATAC	3165	612
ACAATAGCACAG	2516	489
CGACGAACCAGG	5441	1418
TACAGTCACAGG	4191	1644
TTTTAGCTTCGC	2314	487
TCTGAGGACAGG	2675	363
AGCCGTTCCCGA	1924	435
AAGTGCGGGCCT	1853	479
TAGTCGCGCACG	5349	828
TGGGTGGCTTTC	1574	318
CACAACAACCAA	1254	99
AGTGTTCGGTCA	1324	177
GACCACACGGTC	1277	183
GAGCATGAGGTT	8773	2226
CAATCGGCACCT	8266	1199
GCTTTTCGAATG	1487	638
TGCCTGGTACTA	2760	596
CCAACGGCAGTT	2734	634
GCACTAGGACCA	1993	412
GAATTCCGCTAC	2285	344
AACCCTGGTTCA	2635	769
ACTTGATCCATT	4108	974
ACGAGTAACTGA	1826	399
ATTGAAAACGCG	3146	883
GAACGGCAATAA	2562	462
ACCATTGCGATC	1774	207
ACGTCTCGGTGA	5882	1497
TTTACCCGTGCA	2593	430
AAACCTTTTGTA	3473	359
ATTCCTATGCCT	2279	246
TAACACCGCGTT	2999	676
TAATCCCCTGAT	1298	152
ATCTCAGACAGC	1656	308
CATCCACGTGAA	2193	489
CAAGGTTCCCAC	3112	881
ACCATAGGCCGG	3034	429
AAAGCCATAGGC	5229	793
CCGGCTGGTGAG	6665	1113
AGACATAAGCTG	3111	839
ACCTCATTAGAT	3694	829
CTATTAGATACG	1624	349
TTACATCCACCC	2721	295
GTAACATCGATA	2047	610
AGATTGGATGCC	6002	900
CTTTTTGATGGT	4709	1685
CGGGTCTGTGCG	1344	374
TATTACGTAAAG	2390	195
CAAATTATAGGG	11829	3459
ATGAGCCGTTAT	2193	498
AGATGCGTAGTA	1030	156
CAAAATCCTACC	3186	847
TATGATTCAAAA	1277	279
CATGGGGCTATT	1790	449
CCCACGAGCTGC	4754	301
GGGGGCTCGAAC	5591	793
CTTTAATGAATG	4900	1287
GGCGCTTCTGCC	7425	1528
TGATACCCTTAT	2675	522
CTATAACTTATC	1290	113
CTAGTTAGTCCG	1469	211
TTTCTAGCAACC	4039	803
AAGACAGTAACT	4321	562
GTTTAAATATCA	7701	777
TTATTTCACGGG	1291	298
AGTCCTCGTAAC	1395	373
CAATGTGGCTCG	1907	450
TGGGTTTGGTGT	9460	1517
CAGTATATCTGC	6869	1616
TTACAGAGGCAT	2281	322
ACTTAAATAATC	2080	186
GTCTGTTTCGGT	3708	959
AGGATTAGTGGA	2274	467
GGCTACCACCGA	1436	216
AGGTAAAACACC	2534	711
GATTGGGCGTAT	3717	594
ATGCGTTTTCTC	12225	2659
ATACGACTACTA	3289	881
GACCCGTGTGAT	2142	729
GGCTTCTTCTTG	2773	534
TGCCGGCCGGAC	4939	1198
CGACTAAAAAAC	1619	282
TGGAGAGTATTC	2569	684
AGAAATTAGATG	2906	671
CTTTCCCAGCTC	2953	1129
TACTCTTTGGAT	1528	271
ATGCGGGTGGCG	997	334
CGCGTCGCCCCT	1224	370
CGTATCTAAGCG	1648	534
CACAGTGATTAG	2485	550
ACACTTTTGGTT	4546	1163
AGGAACTTTAGC	1672	228
CTAACACGTCTG	1558	410
GCTGAGTCACTT	6138	721
GTAGCGGTTTGT	4519	1192
CTATTCTAGTGA	1741	442
AAAGGTCTGCGG	3247	383
GCGAAACTCAGA	2303	562
TCTTCAGCTGGT	1253	433
GTTATCGTCATC	1260	286
ATACATACATAC	4740	1173
ATGGCTAATCCG	10974	2216
GGCGTCTTAAAG	5089	782
GCAATGTACTTG	1122	114
AGAAACTTGTAA	3242	412
CGTGACTAATAG	2706	189
CTGCCGGTCTAG	1091	271
GCATACTGAAGA	1892	276
TGGGCCACTTGG	2477	853
TCCGACGTAAAC	1892	201
CCGGTAGCGTGA	1414	330
CGTGTGAGAAAG	5598	660
ATACTCACAATT	1222	322
TTCGAGGGTTTG	1245	282
TTCCTGTTTTTA	1941	471
CGCGATCACGGA	3741	830
GAATATCATACA	7074	1755
CTGGAATACTGC	1951	454
ACCATAGATAAG	1215	476
TAAGATCCTGTC	15372	1845
TTAGCCTGTATG	4076	1140
GTCCTCATACAA	1880	482
CGAGGCCTCCGA	2214	376
AGGCGCACATTT	2557	314
GGCTGGCGCCGT	1988	348
TCGAGAACGTAC	3051	616
CTGGTGACCGCC	2381	437
CTATGGTGCCGC	2253	263
GAGGGTCTCCTG	6665	1379
GCCCGGCTCCTA	4881	1338
GGACTTTGATAG	11225	3091
ATAAAAGCACCG	6862	1022
CCGGTGTCGGCA	4744	933
CGTTCCCTACTT	5866	2176
CGCGTGGTGGCG	2799	277
GTAAGGTCCACG	1981	190
CCAAGGCACGAC	1394	421
TAACGAGACTCT	4130	1311
AAAAGCAAATGG	2563	392
ACAATTCTTGGC	1862	91
ACTCATATGTAG	3532	305
CAGTCATCTTTA	2107	257
GGATTCATCAAC	5259	1432
AGGAAGTCCGAT	1497	378
AGGATATGGTGC	2298	311
AAGCAGGTTGTA	1103	205
GCACGGATACAC	2794	309
AATATTGCCGGT	1795	248
TGTGGTCTCGAG	1929	457
AAGCGTTCCTCG	1648	313
ACTACGGCTGGC	1696	458
GGTGAGACTGTC	2900	578
TCTCTCGTTACC	2783	202
ATTACGAACTAT	1464	317
TAACTGATGCGG	2147	290
ATGGCGGGATGC	2358	995
CAAGATACATCC	3271	658
GGAATATAAGCT	2504	701
ACCGGGATAATA	1516	469
TTGTCGTTGGAT	1246	188
TTTAGTGTGGCG	2090	537
ACCGGTGTCTTG	1866	618
TGCAAACTTCGC	5831	722
TGCCTATTCTTT	1937	286
CGTCCAAAAAGG	3813	970
CTTTCTCCCTAA	1525	359
GTGTCCGTGCAT	1717	503
CTAGGTCGGAAT	6068	783
TTATTCCACTTC	1936	507
AAGCTTGGCAGT	4248	775
TCCCGCTGATGT	1650	463
GTGTGGGTTGCG	10307	1941
GCACCGAACCGC	5070	929
GCTTTCTAGGCG	1232	235
CCGCGCAATAAC	4572	1295
GCCCTCTTTGTG	4807	1542
CGGATTTAAGCG	3955	935
TGAGATGGACGT	1321	335
CCCTGGCGTGCA	1704	172
CCAAAATCTAAC	3021	508
ACTCCATAGGGT	1934	171
TAACTGTAACTC	1704	318
CGATGGGCTGTT	1754	612
CACACCGTCGTC	1964	254
CTGTTCGATACA	1315	476
CATACACGTACT	4880	997
ATGTTGTTTGCG	3571	667
AGGGCCCATCGA	3189	741
GCCCTAACGCAC	1732	383
CGGTTAATTCGT	3394	534
ATTGAGGAGCCA	1693	367
TCGAACCAACAT	1714	518
AACCAATGATGA	4269	946
CTGGAAGCATTG	1467	289
CCGTCAAACACC	3635	715
TTCAGGTCGTCC	1421	207
TCAACAGGAGCT	9632	2025
ACTTTTTCTGTG	2036	247
AAGATTTGTCAT	3863	1086
GTCAGATGGCAT	1387	159
GCACGAGGGACT	2908	764
AAGAGGCATATC	8041	2121
CTCGACAAAGGT	3232	651
CCCATTGGCTCA	1705	378
CGCTCCCAGGAT	1973	397
CGCGATTGAAAG	1672	220
GCTATTAGACGG	5298	1219
CTCCGGCAATGG	1669	430
AAACTTTTTCCC	3139	322
ATCCTCAATGGC	3086	710
AAAACCAAATAT	2515	476
AGTCGGAAAGTC	1580	342
TGTCAGTGTAAT	1591	490
TTACGCGTGCAG	2992	569
ACCACGGTGCTA	1025	189
ACCGGGGCCTTG	1729	469
ATAGTAAGGTTC	1795	305
GTTTATTCTGTC	2324	638
AAGGCGCGTAAC	2145	510
ACCCGGGGACAG	1615	261
GGCCTAATAACT	2922	275
TGAGGGACCGTC	4805	579
ACAGATCACTAG	3107	900
GGAGCGCAGGCC	4049	1085
GGTCTTAGGACG	4200	852
ATACAACTATGG	1321	444
ACAACATATATT	2400	618
CGAAGAGCTGGT	2699	719
TCGCACGCAGGG	1507	342
ATCTCAAGTGGC	1218	246
CAATTACTAGTT	2285	616
ATCGACCCGACG	7067	2095
AGGAGCCGGAGG	4000	991
ATTTTGTAATTA	2653	809
ACTGACGCGGGT	5103	963
TACGACTTAATT	1587	319
TTTAAATCCTAG	4217	1483
TAAAAGGAAACG	2104	171
GTCGCGAGACCG	3235	329
CCCTGTTCCACA	1641	368
GTCTAAGGCAAA	3707	941
CTACCAGCAGTT	2655	574
TTTCTCGTGGGC	2341	504
GCAGTTGCCCAC	2747	235
ATCCGGTAAAAC	1708	287
ATACGACTATCG	1807	382
GAGATGAGCCCT	11667	2205
GATCCTGGTTAA	1861	406
GAAGCAACTCGC	4130	855
TTACTGTTTCCC	4361	1131
CCGTTGGAAGCT	2691	489
ACGACCCGCCGT	944	155
GTTAAGGGTCCT	6381	1018
ATGCACGTTAAT	10122	2187
TATGCAATGGTT	4859	726
CACGGCACTGTG	894	402
GGTTAGAGATAC	6104	1669
TACAGTTTAAAC	8096	1760
TAGCGCGCCAGC	3455	840
GAAATCGGTACA	1507	291
CGCTACTCCGCG	1907	422
GCCCTGCTAGCG	3995	1039
TCGTGGATGCGT	1829	579
AATACACACTTA	2931	277
TTCCAAAGGATC	1242	240
TTCTCCTAGAGT	1237	195
AGTCGGATTAGC	4252	776
TAGTCTACACAC	1850	265
CCATGTTAGGGA	2571	240
CTAGAACATCCG	1724	716
ATGAAATCTAGT	1266	273
CAAAGGTCTCTA	2043	295
GACAACATGACA	2345	497
ACAGAAAATCTG	1254	245
TTCAGCGCCCCA	3253	301
AGTGCAGCTTTG	1109	203
TGCCAGCTGAAC	1950	563
CAATTAGCCTGA	1637	406
AAATCGACATTT	2598	255
GACGGACGGTAA	2517	518
CCGCCCCACGGT	7970	1418
CTTAGATAATTC	1345	300
AAACAATTGACT	2590	301
GCAAGGCGAATG	1267	184
GCTCGATCATCG	5552	1685
GAAGCGGCTTAT	3804	976
TCTTCTGTCAGT	1564	529
TGCAGCGGGACT	1637	412
AGCGTGAGTCGA	2868	599
CCTTTCCTTCTT	2260	753
CAGACACGACCG	1642	251
AAACACTCAAGG	4121	971
GGTGCGGACATT	1639	504
AGAGTTTAGGGA	1234	186
CGCTGTGGCCAC	1615	362
AATAGATAGAGC	2702	643
CGTTTTTCTCAG	2788	746
CACGCAACTAAG	1274	281
AAGTCCAATGTC	1905	176
ACACCTTACTGT	4186	1293
TAGGAGTTCTGT	1153	223
TTCGCCTTACGC	1390	260
GGTTTAATGTTA	2620	347
TACGTCAAGCCT	2048	467
GTGCTTACTCTT	3436	522
ATGACCCGCGAC	1332	218
GTGCACATCCTT	1419	264
GCGCACCCTCTC	2542	764
CACACATAGAGC	1515	507
AGATACGCTGGC	2163	320
AACTGCCATGAT	1573	322
ACGACCCGCGTC	1032	296
CCACACGTGGAT	2252	672
GCGTTCCCCCGT	3469	541
CTTCTCGGACTT	2574	661
TCGGACACGTTA	4227	369
GGCCGTTATTGC	2294	303
GACCTTGCTCGC	1776	276
CTATCGGTTAAG	2609	698
GCCTAATCCCAC	1941	354
GCACGTCAGGGC	5176	880
GGATAATTTTCA	3424	297
GCGCGCGATTAT	2845	621
AGTTCTGCTTGA	8457	1682
ACACGGTAGATA	1645	291
CAGGTTTTTCTG	3783	596
GAACAAATTCGA	3273	268
TCGCCTAGTGTG	2131	728
AAGAATGGTCGA	6682	774
GAAGTGTCAAGA	3338	776
TAGATAGACAGA	1850	188
CCGTGCGTAGGA	6184	1362
AGTATCACAGCT	1255	465
CCACGAGCGCCG	2031	465
GTTCATCTCTGC	1249	290
ACCCGAGCGGTC	3831	621
ATACCTTACTCG	1640	526
GCTGGCGGGTAC	3559	742
TCGGGTGAGAAT	1831	374
TCCCCCTGATGG	1822	580
GGCACACTAAGC	1955	404
TAAATGTCTTCG	4512	1344
CGACGTGCGACT	2630	718
CAGTGGGCATGT	1686	329
ATACTGCATGTC	4569	1151
AGTAAGTATGCC	2249	411
CACACGCGACGG	1739	412
CGGCGATGCGAA	1648	339
GGACCATACTAA	5005	832
GTCCGATTCGGT	4204	730
TTATCCGCACTG	2216	532
CGGACTCATAGG	1299	402
CATTTTCTAAGT	1865	321
GCGAAGAGGTAC	2908	925
TAGCTCGTGCCA	1037	244
TATTGCGGTTAC	1665	458
CGACGAAGATGG	1508	350
GTGTTGGTATAT	1195	404
AAGACGAACTAC	1495	370
GATTTTCTGCCC	2965	903
TTTCGTTGGTTC	2246	494
AACTTTGCTTTT	1871	443
TCTGTGCGCGTA	3600	350
TATAATGTCTAA	1708	383
TCGTGTCTGCGA	1337	491
GTCTCGCTTTCA	1242	210
GATCGTGAGCTT	2701	206
CCGAGGCTTAAC	1177	326
GAGCCTCTCGTG	1345	153
TGAAAATGGGCA	1070	460
AATTTCTAATCA	1141	306
TGCGAGGGTATC	2282	364
GCGTAGTCGTCT	2288	710
CAAGCCGCAGCT	3257	832
ACAACCAGCCCG	922	256
GAAAGGCAATCA	2104	538
CAGTGCAGGGGG	1660	227
GGGACGGGGAAG	1099	118
ATTAACTTGGAT	1981	519
TGGCATAAATAT	3184	840
CGCAGAGGCCGC	2911	654
AGTCATAGCTGT	1855	595
GGAGTGACGGCC	3040	458
AGAGGTCGAGTT	3738	1057
TCGCGTTATGGC	2181	509
CTTCTAACACAA	1586	475
TATTCTTGCACG	3804	365
AACTTCGTGTCG	1823	351
GTTATTACTGGT	3087	882
CTTTTATATGAG	1583	443
ACGCAATCTGCA	1540	283
AGTCCTTAACGT	2166	668
CTTAGGCGCCTA	1206	229
CTACACTCTGAG	2136	25
CATCAATCATTA	2673	604
CGCATGGGAAAC	4751	1174
TGCCTGTGAGTT	3657	543
TGTTCGCCCGGC	1308	237
CCTGGCGCAGGA	1696	382
GAGAGGCGCCCT	2292	499
TCCACATACGGC	1314	290
CTGTACCTCCTC	2169	244
CGTTTTTCCTCA	2383	218
GGATGACACTTG	1989	387
CACACCTATGTA	2091	373
TGGATCAATCTA	4615	1350
TAAGCTGTATCA	1608	490
GAAATTTAAAGC	1384	65
AATGTGAAGCCT	1837	225
CCCACGGTTGGC	1333	328
GGTGATGAGCCG	2927	581
TAGGGTGCGTTG	2036	582
TTTCAATAACGT	2043	365
GCATAGAGGGTC	1277	321
CTTGCATACTAT	1426	383
CGAGACCCTACT	1449	348
AACGTAACTTTT	2989	1067
AGTCGACCTGTC	3005	425
TATGGTCTGTTG	1784	457
CGTGTTTCTATG	2109	541
TCCACCCTCTGG	2287	767
ATCTGTAACCGG	6114	1063
CCAGACGCTGCT	1934	487
GATTATTCACGT	4454	864
ACCTCACAATAC	1702	484
TCGGGGACTTGA	5085	369
GGGCGGGAAGGT	1158	207
CGGTCTGGCACC	4904	940
TATTGGTGAACA	7048	1752
CAGACAGGGGCT	2098	465
CACTGGTATGGC	1371	242
GGCCCGGTGACC	1318	228
GCCATAGAGTTT	1605	265
TGTATATTCTTT	1626	281
GAAGTACAAGTT	1572	394
CCGTGGCTAAAT	1546	370
TTACGAATTTGC	1650	149
AAGATTTCGCAA	2106	380
CGCTAGGGCTTC	1334	267
GCTATGAATGTC	1856	587
GTGTATGCCATT	2125	511
ATCACGGCGACC	3171	145
GCGCTGTGGATG	1223	212
ACTCGGTACGCT	4434	667
CCGTCTGACCCG	1309	97
GGTCGCCGGGCT	2392	539
TTCATTATTGTG	1137	150
CCGGTCCGTGCT	1282	362
GAATTTACGTGT	1311	368
ATTTCAGTAACA	1947	740
TTATTGTACTAC	3344	716
ACTCCCCGTGGC	1714	436
TGTATTGCGCAA	2208	486
ATTCCTGTTGCA	2170	511
ATTTACCTTATT	2021	443
ATACAACCTGTT	1162	71
ATAGGCATTCTT	2192	582
ACTCTCTCTATA	2995	916
GCTACCCAACAA	1268	187
GCGTCGCATCGC	1319	78
CTACGCTCCTGA	1416	236
TCGAAAGCCTCT	1715	544
AAGTGTATCCCA	1560	518
GCTCAGTGTCAC	2123	271
AGCCTACTTGCT	1599	486
TTAATCAACTGT	1305	369
GGCGCGGACTTA	1150	150
GAAGAGTCACTA	1251	435
CGACGCCCAGTC	1928	291
CCACGAACGCCC	1546	212
GGGGCGCGGACC	1834	271
ATTGCTGATGAT	2075	238
CCACAACTCTTA	1473	430
GGGGAGCCGAAG	1277	151
TGCTCAATTAAT	4120	634
GCCGAGTCCATC	3185	633
AAACGACACCTT	1060	266
GGCGCTGTGAAG	1173	210
AGTGAGCAGGCG	3102	691
GTCCAGGGTGCG	1163	326
TACTGTCTGTGT	1492	189
GTATCAAAGTTG	3009	843
GCTGCCGCCAGT	1713	443
TATTTATCCAGC	2096	496
CCCAGCTCGCAC	1555	438
TTTGGGACATCT	1744	397
GACCCAAAGTTT	1695	408
GCCTGTGCGGGG	1224	283
GTAACAAGGCGG	1214	280
GATCTGGTCATT	2101	254
GTATTGGGACCA	1246	272
TGGAGTAGCTGC	1798	204
ACGCGGTGTTGA	1615	403
CAAAGCTACGCC	1508	426
ACTTATAGTAGC	1192	315
TGCGTGGTACAC	1076	229
GTAGGGGATCTT	1486	377
GCGTTTCAACAG	1427	460
ATATGATCCGAT	1909	692
TTTACCGTCAAG	1102	234
GCACACCCTGCT	1377	357
ACGTCTCCGGGA	1533	217
TTGAATTTTAAC	3950	1460
ACCCTCCCTTCC	1626	476
CAGTCACTCACC	1978	309
AGATGCTCCTCG	2031	596
CGCCTCTGAATA	1856	406
CGTTTCCATTTC	3969	518
AGTTGGGCGCTT	991	81
TACGTGTCACTA	1827	306
TCTCGTCCTCCC	1276	292
AATACCTATCAT	1272	301
GCTTAATCACTA	2547	587
TGTCGCCGGATG	1796	295
CCTTATGAGCTA	1559	568
GCAAGGAAGGTT	1391	290
GAGTATTGGCAG	3615	917
TTGACTTACGAC	2679	477
TAGAATCATGCG	1836	438
TGTTCATGTTCA	1264	234
GCAGTACATTTG	1734	421
GCGGAGCCCCTG	1140	226
ACCATGCCACTG	2060	604
TCATAAGCCCAT	1223	387
CGTTTGTGGCTG	1647	319
CCAACGACGAGC	2562	920
ATTAGCACAGGC	1500	396
GCACAAGACAAA	2407	279
AACTGACAGTCA	4050	372
GCATATTGCTTC	3489	1092
TGTCCGCACAAC	1146	206
TTTCGAGCGCCA	1040	206
ATACAGCACGGC	1433	554
AAATTATTGGTA	1384	490
GGCGGTCCTAAC	1277	276
GTACGCTCCGGA	1778	558
TAGTGCGGAATT	6238	1764
GTACTGCCTCGC	2604	625
TGTCCGCTTTAG	1636	236
ATCGAATAGAGG	1591	389
CTTAGATCCAGT	2108	308
CATGGGCAACCT	2444	273
ATGTAAAACTTC	1372	452
GCAGGACGGGTA	1556	427
TCCAAGCGCGTC	1771	150
GTGTGAATTTGA	1602	212
GACCTGTCGTCA	2438	249
GTCCCTTACGCT	1207	230
GTGGAGTGCTTA	2709	286
ATATAGTCAGTT	1688	519
ATCCGTCAGCAC	2607	545
GTTATCCTTCAT	2090	387
TCTTATGATGTG	1607	375
GTGTACGCACTA	2028	411
CGAATAGTCTAG	2139	536
TGGGCGCGCAGT	1319	252
CATCTGCGCCAT	1672	490
GTTCGCGACATG	1670	286
TATTGGTCTTGC	3825	1199
TGTAACAAGGCC	2506	392
GTTTCCCAAACC	5593	1181
CTACACTCCAAG	1583	185
CGGATTACACAG	1756	325
TTGCACGCCCAC	1531	454
TTGTCGCCCGCT	1816	435
CTGATGCCTCAT	1418	387
ATGTCAACAAAT	1389	283
AACACAAGTGCG	1774	553
TAGCGAATGGTT	1141	133
ATGCAGGAAATA	943	214
GGCGTGAGGGCG	2843	554
GTGCACTTTGAA	2205	652
TCCGACTGCTAA	2014	461
GTCACGAGCCAG	1165	256
ACGACGTGCGGC	5874	1586
GCCGTTAACGAA	1658	187
GGTCGTACGTAA	1231	465
GACTTACATCTA	2233	108
TGTGCTTAAATT	1291	195
GACGCGGACCTA	1628	451
CCCGTTACATTA	2275	554
AGTGTAACTCGC	1630	284
GGTTCCGGTCGA	2163	620
GTCCGAAACATA	1458	356
AACAGCAGTAAA	1924	214
TTTAAAAGTCAT	1840	334
TCGTCCGTTCCG	1306	227
TGCACACCGACC	1213	245
CGAACTTCACAC	2253	453
TCCCCGAGGGAT	1555	176
TGCCCGAAGAGA	1282	224
TTCGGCCTAAAT	1406	268
TCTCAAGCTATA	1742	486
AGGTCGGTTCTT	2577	602
TCTCCAGGTCTC	6023	1280
CTAACCAAGTTG	1544	337
TCTAATGCGACG	1127	366
TACCAGGGACAC	1659	408
GCGAAAGGAAAG	2859	238
TTGGCTCGTCTC	2236	266
ACATTTATCTGG	1598	388
GAACAAGTGGCA	1197	532
TGAATTGATGCG	1187	335
AGTGCGACTCCC	1530	382
CATCATACTTGC	1367	241
TTCAGTTTTGTG	1138	277
TTAGTGCATCGG	3091	591
TCTAGCACATTC	1512	229
TTGCAACATGAC	1636	543
CCAAGCCGTCCA	2430	313
GCTAAATTACCT	2669	805
TCTCATCTCCCA	986	353
CTACAGACTCTT	1590	407
GCGGACCCGAGA	1664	323
TGGCCAATCGAG	3005	504
CGGATATCCTCG	1471	296
GTTCGCGGACGA	1021	407
GCCGGTAACCTG	2180	301
ACAATAGCTGCC	1513	239
CGACATGTTTAC	1433	405
CTGGACTCGGGG	1283	266
ACAATCGGTTCG	1998	16
GGATCTACTCGC	1290	292
AAACTCTCCAGT	1741	421
CTTAAGCTTTCA	3054	626
CTGGGTCTCTCC	1641	358
TTGTTGGAGGAT	2342	589
AGGGCTCTGGAG	1963	634
ACCTGCCACGCT	1555	434
CCCTGTACGACG	2270	242
TGAGAAAGGCCC	1454	404
TTTTGGGTGCAC	2867	437
TTTCCGGCTATG	1055	308
GGACTGGTGTGG	2596	342
TCCCATTACACC	3700	171
AACACGGATACC	2437	329
GGGTGAGCCTGG	1224	172
GTGGGCAGCTTT	1546	168
CTGACCAACGCT	1171	288
AGTGGGTGGAGT	1534	396
GTCGGCGAGGTC	1216	154
CCCTCCCTTAAC	2051	441
CTAGTCTGCTAG	1487	359
TCTTAGTCCACC	1916	440
CGCACTCATGAG	1685	340
CACGAAGACGTC	1417	285
ACCCGAGGTGAA	2390	388
ACCTAAGCAACA	1937	395
CGGGCACTTAGA	3262	293
CCGTTCGGCCAG	1151	333
GCCAGTCGCTGA	1259	274
GCCGCACTCCAT	1912	365
ATAGTATCGGGT	1963	517
CGGCAGTTTAAG	1641	275
TTACAATAGTTA	1315	181
GACTGCCTTCGG	1239	102
TCCAAGAAGAGT	1542	203
GTGTGGATCCTT	1752	572
CTGTGTTTACAA	1847	182
GCGTTGGATGCG	1513	339
TTATCAATGCCC	1963	406
CTTGGGTCGGCA	1634	127
CGGACCGCCGAC	2147	337
CGTGTGGGCTTG	1344	325
GACCACCGTACC	1843	285
GTCTAAGTATAC	1773	279
GTGCCTATAAGT	1413	305
TCTCCCTGTTAT	1738	434
ACACAACTTCGT	1442	269
ACCCGCGTATCC	1391	173
ACGCTTTGATCT	1186	302
GATCGCTTGATG	2174	286
TGCGCATAGGCC	1475	98
GGCTTGAAATAC	1613	143
AGGAATTGCTTG	878	168
TTCCAATGCGAT	1006	250
AACTCGAATCCA	968	231
AAACTTGCTCAT	2046	444
GCCGGTTAGAGT	1172	179
ACTCAACTGATG	2105	629
TACCTACGATAG	1522	266
ATATGTCATATC	1240	315
TGAGACTCGTAT	1450	248
ATCCTCGGTTCC	1364	191
CAGGAACATTCA	1454	251
GGCCTTTCCGAA	1626	430
AACGAAGCTGGA	1826	444
GGCGTGATGAAG	1376	256
TGGACGTGCTGC	2509	204
TGTATGTAATAC	1505	251
GAGCGGGAACCC	1658	311
GTTTCGAGCTAG	1298	237
TCAACGATATTA	2010	511
CATTGTGGTCCT	1356	431
CACCAGGACCTT	1132	304
AAATTGGTCTGG	1139	162
TCCCGCAGTGGT	1454	236
CCCCCTAGAGCA	1806	533
AGTACGAACAGT	1305	284
AGTTCGCTATTC	1388	329
TGTTTCTTGAGA	1333	177
CGCCTCCTCTTA	1250	250
AGATCAAAAGGC	1620	355
AAGTATTGACCA	1123	208
ATCGTCCGTCGT	1735	241
AATAGGACACGC	1262	351
AACACACAACGC	2160	332
AAATTATACATA	1275	193
CTGCCGTGAGAC	1321	361
ATTTAACAGATC	1413	213
TTAAGCCAGCAG	1264	287
CAACACCTGATA	1818	347
TGTAACGCGTTA	1264	261
TCTCATGGGTAG	1433	275
CTTGCACCAAAG	1394	148
GAGACGAGCACA	1575	439
CCGTGCACAGAT	1501	192
AACCACGACTTC	1307	347
CCTGAGGTCAGT	1334	159
CTCGTCTCCTAC	1543	248
GGTACTAGGCGC	1792	580
TCGCCCAGCTGT	1197	306
GGTACAGTCCGT	1635	506
TGGATTATGAGG	1388	257
ATAGACGGTCTT	1712	172
AGTCACCGTGGC	1234	220
ACTTGACGGGAC	1721	549
CCTGATCAAGGG	1548	214
CTTCCGCCAACA	1588	411
TAGCGTACAGCC	1435	198
GGATGCATCGGG	1210	211
AAGACCTGAGGA	1161	172
ATACGACAGGAC	1308	317
CGAACGCGAGAG	1324	366
CTCGTTACGTTA	1248	294
CGTAGAGCTGTA	1487	130
CCGTCGAACAAT	1319	170
