# Supplementary material for: Well-TEMP-seq as a microwell-based strategy for massively parallel profiling of single-cell temporal RNA dynamics
Source: Nat Commun. 2023 Mar 7;14:1272. doi: 10.1038/s41467-023-36902-5 (PMC9992361; doi:10.1038/s41467-023-36902-5)
Supplement: Supplementary file 7 — Source data [file 41467_2023_36902_MOESM7_ESM.zip › Source Data/supplementary figure 6/Supplementary fig6b/targetac.txt]

H0 H1 H2 H3
A1BG-AS1 0 0.00165463306176105 0.00483702684678745 0.000658053522151442
A1CF 0.0168298976453006 0.00147899908409355 0.00390388757439255 0.00119796824433967
A2M 0.0101530680680192 0.00186697030653289 0.00281403477359454 0.00265240437054132
A2MP1 0.0341386593611253 0.0126757608499395 0.00415609765690938 0.00690254918054497
A3GALT2 0.0418685628476605 0.00226028215489906 0.00192778742893305 0.00131263185383377
A4GALT 0.0150498961832937 0.0131404726005797 0.00320747541132872 0.0144077656449026
AAAS 0.00609486994652293 0.0506517927775956 0.0569881884959851 0.0381763241606713
AACS 0.0127455752900051 0.0249457157929535 0.0467708748883215 0.0328126635640801
AACSP1 0.0392230555811054 0.0121428158744484 0.0276102852027714 0.015096396946959
AADAC 0.0705506499153435 0.00876250924608306 0.00336568803811317 0.00189179503925369
AADACL2-AS1 0.130332925979434 0.00428731397818898 0.0202325451521381 0.00859593939613014
AADACP1 0.0559626003016335 0.0401783389688966 0.0372002070338714 0.0217886517249962
AADAT 0.00572448726762759 0.0618006191274813 0.0623365190156173 0.0516015019319341
AAGAB 0.0708511022486012 0.147115673460624 0.145882525114925 0.11251154866915
AAK1 0.129340281128275 0.0534708404660932 0.0712277179909106 0.068434677016687
AAMDC 0.0317440935573272 0.00766678340314443 0.0175276196555609 0.0365685990963963
AAMP 0.108342937882431 0.0903627581911978 0.0675957083908054 0.0853047142500773
AANAT 0.0542406394188983 0.114609594363423 0.173528787739013 0.00176021821130997
AAR2 0.0536524217587804 0.0213708660268738 0.0526611260825799 0.169225875574434
AARS2 0.118713026831179 0.105586727689557 0.0661124425181743 0.0293309105514306
AARS 0.0108049165947542 0.0375528633497836 0.0567533923550705 0.0781739172595161
AARSD1 0.193370472847149 0.0509322444860673 0.0361099874194023 0.0503879765517416
AASDH 0.0116195103089953 0.171413602251064 0.118059654649032 0.0714635114400875
AASDHPPT 0.00952912198712283 0.00494578493401228 0.00783655433114855 0.117144568636763
AASS 0.00739183603676214 0.226978761532635 0.279108733763198 0.00122353211281133
AATBC 0.0366892420995246 0.0178904829825771 0.0193941240673936 0.00155519643334479
AATF 0.00287785721198881 0.00335458606966601 0.0191398959142619 0.304015633470115
AATK 0 0.00376073226630287 0.00141421980650588 0.0146198758866692
ABAT 0.00320886861888793 0.0020260111066435 0.0371591272178326 0.0173973200813805
ABCA11P 0.00298238129964662 0.044336040976375 0.00101201230584834 0.0666698985943505
ABCA12 0.00263652225593941 0.00165913511812567 0.00451642136078656 0.00215817762710279
ABCA17P 0.010685259182382 0.00186416336282779 0.00515178243034637 0.00110055410771255
ABCA1 0.132668360582747 0.0034709206446479 0.00763222733404701 0.00389835891654998
ABCA2 0.0327522382671548 0.00262873323002914 0.00145127694637632 0.0171656480172961
ABCA3 0.00743368573571368 0.00208672843962679 0.0105858408337731 0.00491440116545354
ABCA4 0.00257642251187981 0.00247887860121619 0.0837183007589277 0.00855580726614942
ABCA5 0.0288190299689437 0.0936009554145596 0.0015488910285546 0.00607467263780286
ABCA6 0.0200147006983141 0.00168537136526737 0.0195361794243267 0
ABCA7 0.0278268871611049 0.0201012544796257 0.0128609351821605 0.111044658959781
ABCB10 0.0117762644682185 0.00553933311538031 0.00274278096097704 0.0327960628137731
ABCB11 0 0.000917602979356492 0.0368294150619358 0.0011752392462917
ABCB1 0.0863500411435264 0.028719879802122 0.00921649974284454 0.0046791998883756
ABCB5 0.242219907692125 0.0227417343515265 0.0248782042245793 0.00276947189764729
ABCB6 0.130349899288942 0.0254441250988214 0.042241095662342 0.00241611205932684
ABCB7 0.0312746166724842 0.0195140715440874 0 0.0554212647813348
ABCB8 0.0363906422590611 0.00198161920934276 0.0048257055746065 0.0213337566859602
ABCB9 0.0024162332264663 0.0673748140170737 0.0849718430084152 0.0223866133859556
ABCC10 0 0.259404959599118 0.216156026356779 0.026393917219742
ABCC12 0.107735086405076 0.0984975405990047 0.0738491352846238 0.000805027070099416
ABCC1 0.0653661460502306 0.052799874248222 0.0718673372251303 0.110072984850579
ABCC2 0.242668505819595 0.0254819799338186 0.0333152633311899 0.270953272346862
ABCC3 0.275369519999664 0.00453165539190963 0.00448254910848747 0.078924847500656
ABCC4 0.135242030599942 0.006524279292726 0.00208359678532445 0.0423448432408929
ABCC5-AS1 0.0611761730607309 0.0645720929701999 0.0146320443347215 0.00132566201142808
ABCC5 0.294698768603866 0.0725240052169229 0 0.0371893396931314
ABCC6 0.12393962442022 0.229179475716011 0.0953135650696661 0.0195338487191358
ABCD1 0.00367242663818616 0.234682975614081 0.0638115809674756 0.012452695126041
ABCD3 0.0331409465380844 0.113520544076981 0.294231647612675 0.0749641013595964
ABCD4 0.0921660870958419 0.000778317477432017 0.332522659826904 0.0781393188631032
ABCE1 0 0.0581353951404622 0.155328882211094 0.219521282399099
ABCF1 0.0120944689737736 0.00159256277309243 0.00337691649943809 0.318787016370576
ABCF2 0.0198601571881756 0.325138540920243 0.106010774531492 0.158202876187028
ABCF2P1 0.00942476804459398 0.00179903470525275 0.00616782541611176 0.00440546299820618
ABCF3 0.0169635500960194 0.163051574238803 0 0.09346355609164
ABCG1 0.00729650713305763 0.00298988978495946 0.00194663897633924 0.00798261891883093
ABCG4 0.0388214394797706 0.0246662249396638 0.00108182063878279 0.00289153276877707
ABCG5 0.00278125475938012 0.0871698571320247 0.224504030645156 0
ABHD10 0.0661697479273481 0.00209966643052707 0.106941220098953 0.315721748144324
ABHD11-AS1 0.10465121227492 0.00339447286490891 0.00375347744746471 0.00166231814920943
ABHD11 0.0538474782011627 0.0266211234665704 0.0250830923556494 0.0799814129041039
ABHD12B 0.0484761999371471 0.00971517416633047 0.110432163345572 0.0101460024518253
ABHD12 0.0900058052396753 0.00703354532730761 0.00270429647681896 0.0106846241310616
ABHD13 0.0904141683171592 0.00198429632468681 0.0343484326230669 0.0773873568544231
ABHD14A 0.0474935308056976 0.00125377387451069 0.0089409585144976 0.0027740895488687
ABHD14B 0.0198546553922962 0.00244462618529297 0.003969578218925 0.0449166244137421
ABHD15-AS1 0.107221800665996 0.00195296148463366 0.00872748280867271 0.00941657046901205
ABHD15 0.118735007015515 0.0539867990525595 0.024516520235728 0.00522458562041197
ABHD16A 0.0663724407962071 0.0527186334288268 0.00470076023714945 0.00666609024781664
ABHD17A 0.0667007311570392 0.0552031298360912 0.00345266253252527 0.0120519091890568
ABHD17AP1 0.124123324628444 0.0343671327132916 0.0702824634761872 0.00181843879339507
ABHD17AP3 0.0991241892393994 0.0935791745964242 0.0581490992446679 0.00238797011855715
ABHD17B 0.00956827216468658 0.0099003536250151 0.0680840941326784 0.0733554161281642
ABHD17C 0.0212710452912975 0.0923226562631579 0.0227880631595681 0.0524232987157362
ABHD18 0 0.028860366584076 0.0755328332146448 0.0581460110037989
ABHD2 0.164989831146087 0.0174817561805163 0.00439823518114731 0.0336641088547607
ABHD3 0.00199493937675123 0.101502758111367 0.0679992757829171 0.0944853731155533
ABHD4 0.107955657304959 0.0950679480783067 0.0431244604771567 0.00694461079168122
ABHD5 0.0529088270784535 0.0752891186414551 0.0156212121853224 0.0677640059940066
ABHD6 0.170241934351244 0.0643527036054325 0.133301699298479 0.0517008838182735
ABHD8 0.0046019474821339 0.117698295443821 0.076321633188199 0.0076999158099279
ABI1 0.0196841440258338 0.103523595536055 0.0724177188794207 0.09491815678748
ABI2 0 0.0157201668632522 0.0545663727304853 0.0665985162018423
ABI3BP 0.00208653778389445 0.0186687118096059 0.27064698840158 0.00264261023299234
ABITRAM 0.0356101461644817 0.013611592148466 0.0958090750538941 0.0649957591310242
ABL1 0.0035086875692151 0.248994858744728 0.0267313607657559 0.0747505172925614
ABL2 0 0.0102908431535464 0.0280029015940334 0.169756993214541
ABLIM1 0.00332663198548458 0.155967441209488 0.0124634027403322 0.136236987411519
ABLIM2 0.0229583643526157 0.0392769132089046 0.110837112787011 0.0140181402269714
ABLIM3 0.00362854519630797 0.274659636681983 0.0104901742575671 0.0176749080048775
ABO 0.0545503606383855 0.00668608221035018 0.143356657824212 0.0121448445471873
ABRACL 0 0.0218579266777776 0.0221964584326912 0.191150595800051
ABRAXAS1 0.00432912002151707 0.0135669207208185 0.263537578647971 0.018765883677997
ABRAXAS2 0.0149001659089001 0.00150829912400114 0.0266578411679516 0.157702509404477
ABR 0.00786082037651047 0.0355006258926251 0.0307937471614597 0.025841674164115
ABT1 0.00390141166537847 0.00366776074614399 0.00174120150918963 0.27607944063024
ABTB1 0.00490081095946106 0.00211457048259897 0.0376693469382784 0.00912034292716987
ABTB2 0.00796488917037221 0.0499289246724592 0.00347469780398672 0.0166610434097589
AC000085.1 0 0.000531040509523059 0.00661666529549266 0.00190207945515644
AC000089.1 0.00206803186971538 0.0448433490110539 0.00403908639249496 0.0211887855015243
AC000120.2 0 0.00163123105687464 0.0541091088426321 0.00282930937777137
AC000120.3 0.0131492514291036 0.00126363725046233 0 0.0550086187247312
AC000123.2 0.00360586182626553 0.00528242099473718 0.0965108774892612 0.00179393505046439
AC000123.3 0.00224606028767664 0.00214437256828275 0.00155254077438051 0.00398018329949029
AC001226.2 0.00421201230638504 0.0132113679216806 0 0.00579520091717887
AC002044.1 0 0.00085897004791237 0.00165259379030298 0.0013946545146688
AC002056.1 0.00248331520084745 0.0254673423742562 0.00235347422162402 0.0403353118827923
AC002064.1 0.00724714031468377 0.00435618211771579 0.00726088268640609 0.00353885814467734
AC002066.1 0.0226305294859134 0.00169013445252038 0.00164612217793105 0.0650432699292955
AC002070.1 0.00415590277472923 0.001875213372327 0.0112897583081852 0.00492903919922931
AC002075.2 0.00756087254525778 0.00415606801329526 0.00258767259191363 0.00122353211281133
AC002076.1 0.0061653654314857 0.0041013476728916 0.00628039166249275 0.00185217506789169
AC002094.1 0.0119346889741857 0.0114755355802828 0.0117872490468267 0.00309428066263609
AC002116.2 0.00455428470012719 0.00119957429233044 0.0059675373872731 0.00465653351300726
AC002128.1 0 0.00444971905472594 0.00763860634950257 0.00122353211281133
AC002310.1 0.00415955746230826 0 0 0.0224762581665606
AC002310.2 0.00438583113091794 0.00201742499625153 0.00325542873754784 0.00239769712717345
AC002310.4 0.0104204835629777 0.00255106897809931 0.00543930194376314 0.00431059303546193
AC002310.5 0 0.0182307560692459 0.00339179398305429 0.00195376307164694
AC002347.1 0.0363571352618745 0.00686401266700796 0.00711166269105592 0
AC002350.2 0.00670810862575022 0 0.000706232368046846 0.00262910945275015
AC002367.1 0.00432912002151707 0.00169013445252038 0.00459560998522993 0.00308381501534316
AC002377.1 0.00393183102866638 0.00233560639491645 0.00285464447111709 0.0119957567215573
AC002378.1 0.00241419255364896 0.0167772740988705 0.00122279222160325 0.00200817255363679
AC002398.1 0.00319824312706753 0.000866396085689251 0.006196550615864 0.00118359204831138
AC002401.3 0.161627778656129 0.0048517228034255 0.000919978672647667 0.000780161873486534
AC002401.4 0 0.00458745514460617 0.00502352494959659 0.00253873560009807
AC002460.2 0.00633160686986727 0.00686415828492262 0.0069030704487439 0.00259188218635667
AC002467.1 0.00374552765161059 0.00161155080849863 0.0139717009808371 0.00821165743005485
AC002470.1 0.00221943232112762 0.00195806726129999 0.00374196970572272 0.00585891864534557
AC002470.2 0.00224156567474971 0.00136560460467538 0.00474303097265704 0.0022650838766394
AC002519.2 0 0.00267798703457169 0.00451635017307355 0.00233346577037506
AC002545.1 0.0109574027002725 0.00233430317443875 0.00616243914501222 0.0121128503487087
AC002553.1 0.0076022112106841 0.00210956035668662 0.0103238470159077 0
AC002553.2 0.00305071463208633 0.00156973442867068 0.00328342540419205 0
AC002558.1 0.00421420133420708 0.00120294830438895 0.00702510936200807 0
AC002558.3 0.00352091008128885 0.00181676723353739 0.00120998816097451 0.00398870932685785
AC002985.1 0.00672258759563174 0.00131294519767203 0 0.0104996688978921
AC002996.1 0.0117119435829322 0.00369664051213498 0.00189007694578382 0.00343157811293117
AC003002.1 0.0051561005816438 0.00208672864605643 0.00138729038938367 0.005443468581977
AC003002.2 0.708485726102465 0.00784158388557191 0.00279501079542225 0.0105455821948149
AC003002.3 0.00387652833962696 0.0125097915650523 0 0.00216929166176788
AC003006.1 0.00410944499719947 0.00204357277336794 0.0303575493037115 0.0101881041098275
AC003070.2 0.00673913013839255 0.012137618964585 0.0319126522769103 0.00298018276991844
AC003071.1 0.00390529007908169 0.00901400952260789 0.00543685351340364 0.00171144596983397
AC003072.1 0.00213565533283375 0.00393063447529658 0.00228205557695166 0.002621502367504
AC003093.1 0.00717185467536466 0.00165988908385298 0.00257874842094992 0.00592770867392992
AC003102.1 0.0105962873997663 0.0015339313330045 0.00355340676051553 0.0028306172940952
AC003685.2 0.00287016695367215 0.0020260111066435 0.00115548523914497 0.00514739250975612
AC003688.1 0.00389081564411739 0.00168537136526737 0.0905190853167066 0.0416222500668434
AC003958.2 0.00259191693762711 0.00194664223095522 0.00145938213430377 0.0178874845717329
AC003965.1 0.0074350090819721 0.0578591643224549 0.00399950630058139 0.00719743741259487
AC003988.1 0.0116392207005893 0.0041411078832029 0.00250516871486483 0.00394279798614691
AC004000.1 0.00205847788947445 0.00191011942922087 0.00135387348839181 0.00302062426737954
AC004024.1 0 0.00150659610920702 0.00702161216169883 0.00232709014788848
AC004034.1 0.0133687493632712 0.00409044918272362 0.00311126799034296 0.0053052807945417
AC004057.1 0.0137301141093258 0.00102172388242991 0.00197964295312747 0.10931578467281
AC004069.1 0 0.00222691880930641 0.0145545733991288 0.00267848225902825
AC004076.2 0.00370836511662576 0.0124171011295619 0.00110102715413503 0.00213840846940485
AC004083.1 0.0153993463599277 0.00471968855597272 0.00678134005684475 0.0047896295426345
AC004112.1 0 0.00544062501245671 0.0203290108539147 0.00416004503177379
AC004148.1 0 0.00286015822313366 0.0783782707957975 0.00116207843246743
AC004160.1 0.00270711695689911 0.0247732174495607 0.00133496174868237 0.00349818682722075
AC004221.1 0.00976999087985154 0 0.00782732898361754 0.00309780079440469
AC004223.1 0.0024299551735789 0.00117603581164632 0.0163342435563906 0.00127190512289399
AC004223.3 0.0065298548469186 0.00736622963633723 0.00141745532344807 0.00480179780058649
AC004224.1 0.00372061270798904 0.0140694818824974 0.00101714940008567 0.0107263664632778
AC004224.2 0.0193178565516298 0.00237065973857622 0.0079487198637572 0.0091071483426431
AC004231.1 0 0.00208833035197657 0 0.0559086622596019
AC004233.2 0.0417223385624035 0.00242175035798444 0 0.00251090254931469
AC004241.1 0.00245802963573508 0.00285265457162286 0.00357674453835475 0.0133635589468479
AC004241.3 0.0135706066923491 0.570237941889513 0.00227488057073701 0.00881865304641544
AC004253.1 0.021304990430382 0 0 0.00208223917839182
AC004263.1 0.00330801920848432 0.00683373163015705 0.648469866608494 0.00331530268217846
AC004386.1 0.0643679597075907 0.00778786520874577 0.00199632849392884 0.00112075478705203
AC004449.1 0.00109306782438564 0.00746207827027537 0.00313047035218027 0.0024789744072127
AC004453.1 0 0.00673048858951516 0.00611518487282314 0.857908901039552
AC004477.1 0 0.0234421517383314 0.00322023129323283 0.0107947820003277
AC004477.3 0.0808248751652318 0.00181079412033936 0.00371952412440382 0.00149605270710816
AC004494.1 0.0094744282209666 0.00714795566690326 0.000895174998161473 0.00269499051877312
AC004540.1 0.00220587879546652 0 0.0289461286005509 0.00631788466480963
AC004552.1 0.00814674227643204 0.00155338595101727 0.00351151239118183 0.00655773468896125
AC004556.3 0.0278310895914466 0.00199104378033087 0.00137380824830836 0.00479943024126604
AC004585.1 0.0201698350195348 0.00734287207108101 0 0.0356590813843585
AC004593.3 0.00661304623765396 0.00440214286568879 0.0149238181820989 0.0100215214466296
AC004594.1 0.0969365038470145 0.00182993014241807 0.00318703282485527 0.000845677474095891
AC004596.1 0.00448388506640013 0 0 0.00684867013620743
AC004678.1 0.000848968959257844 0.00133028481693089 0.00115788514860302 0.000703061278648732
AC004687.1 0.00199493937675123 0.00505244789541022 0.00553525082826336 0.00231325830782524
AC004687.2 0 0.00427277410596526 0.00209769222876263 0.0244115379378959
AC004704.1 0.176838984627331 0 0.00461518596077643 0.00173403006840963
AC004771.3 0.0113047317537968 0.00153632446437863 0.00186433628015997 0.00157227960122188
AC004784.1 0 0.014225676254047 0.00214775461442284 0.00351769843095606
AC004797.1 0 0.0169415434610854 0.00833021145663025 0.00159241031043214
AC004801.1 0.00352913634907537 0.00686900824986343 0.0150066391044612 0.00200487452187655
AC004801.2 0.00559232271503566 0.00107467418217866 0.00110102715413503 0.0119984234351547
AC004801.6 0 0.00517856027479972 0.00275122357717328 0.00151113478720371
AC004803.1 0.0120907836690244 0.00203472577911516 0.00444736770716693 0
AC004805.2 0.0370131977373728 0 0.0110340246574664 0.00147535550008339
AC004812.2 0.00403192936187638 0.00282368009537758 0.00549039626089108 0.00522719427742623
AC004816.1 0.0136094101270937 0.00174543591397154 0.0119002288410167 0.0252026785965562
AC004816.2 0.00417429636850781 0.00208672864605643 0.000990978915777421 0.0032393869526444
AC004828.1 0.00801152778087495 0.0032871004867891 0.0012102313331043 0
AC004830.2 0.00290016176552864 0 0.00191524444353048 0.00162390436853164
AC004832.1 0.00401871374320912 0.0021598751042373 0 0.00109332077545867
AC004832.3 0 0.00231595420507799 0.00845398985083 0.00427540801089359
AC004832.5 0.00644939063150788 0.00243022771296591 0.00143392312786706 0
AC004832.6 0.00425900585423338 0.010573547740487 0.0142334577818518 0.0161363528404801
AC004834.1 0 0.00320646488366292 0.00318610581823622 0.01349534484998
AC004837.4 0.00303512800829873 0.0187572612618436 0.00400308740137437 0.00179276296154793
AC004846.2 0.0225158005822155 0 0.0324209344335345 0.00152929303644013
AC004847.1 0 0.0223209052354592 0.00212567246741107 0.00399863664175736
AC004854.2 0.00228286794865747 0.00454170822618943 0.0124570253186731 0
AC004862.1 0.00671266136596768 0.00439755761582163 0.0016535594312633 0.00263102333619745
AC004865.2 0 0.0785289863678883 0.00149055218048162 0.0118506977958606
AC004870.3 0.0408153518747141 0 0.0446289189394689 0.000979872129713221
AC004877.2 0.0106793735609631 0.00414905128059415 0.000990978915777421 0.000808507468286219
AC004884.1 0.098887371087803 0.00327438769151673 0.0667817950977667 0.0123267639659623
AC004889.1 0.00434626914987644 0.0526306915388601 0.00651260929215669 0.00243827380685127
AC004890.1 0.0034100712514909 0.00190894115971774 0.00568373998056106 0.0549125006967831
AC004898.1 0.00815547349319021 0.0290932656562327 0.00456202988601112 0.00301905434615924
AC004908.2 0 0.024485151740071 0.0419190864203396 0.00435327901173363
AC004917.1 0.00277825852050478 0.00891174541031033 0.00478482682969465 0.0442060766364269
AC004918.1 0.00206803186971538 0.00985697243869123 0.00160069707158802 0
AC004918.4 0.00326047190745508 0.0740852738665148 0.00209441265209211 0.0015702204470779
AC004922.1 0 0.000881413141721119 0.00249134065703218 0.0761882498010166
AC004923.1 0.0038130905269224 0.00161155080849863 0.0820473746837573 0.00935330828799738
AC004923.4 0.00420056410109445 0.00207094785171582 0.0137779654001371 0.00268052614267906
AC004925.1 0.00304810027621757 0.277771465385771 0.00632756918107272 0.00226975877292848
AC004938.2 0.00736793883595972 0.00630470144409821 0.150813452854029 0.00388124702533923
AC004941.2 0 0.000881413141721119 0.00162349169530462 0.04258597515701
AC004943.2 0.00687190513446431 0 0.00094885519637901 0.014321094276306
AC004947.3 0 0.00291444319718527 0.00173371778319841 0.00277640893690987
AC004949.1 0 0.0018691617023657 0.00787800883821785 0.0020592374888252
AC004951.1 0.00304679560384558 0.00234541484061 0.217060025708413 0.0022512392212826
AC004951.4 0.00375565473901176 0.00330233756136424 0.00274558401969267 0.0605166575593591
AC004967.1 0 0.00295604005656992 0.00423251859379582 0.0138919533535448
AC004967.2 0 0.00471388350475611 0.00355577628114543 0.00292464767519473
AC004980.1 0.00393781639990788 0.00175163830434203 0.00716065198290511 0.116331134357375
AC004980.4 0.0176988455166629 0.0208931995775811 0.00130721027143347 0.00130196428911746
AC004982.2 0.00395596886653612 0.0276613525569366 0.00202218792227482 0.00422951247093349
AC004987.2 0.00333864982495381 0.0359677675306909 0.00137514149908236 0.00690301684710174
AC005000.1 0.0126700316514415 0.00395729947785565 0.00841928862921049 0.271932762827605
AC005005.1 0.0035086875692151 0.0135416141681815 0.00145319614393081 0.000780161873486534
AC005005.2 0.00893497843936733 0.00382893303531375 0.00273998893473098 0.00300169552380285
AC005005.4 0.00303512800829873 0.00180980472948828 0.0173404279551538 0.00226562664514248
AC005009.1 0 0.00220306907804584 0.00510919857818208 0.00126225045732011
AC005009.2 0 0.00196581168547049 0.00232677123081702 0.00911830541811285
AC005014.2 0.0061215240810693 0.000868904441329975 0.000871134209564804 0.00199449962102013
AC005019.1 0.00242719430225118 0.00449279247725446 0.00153053893428421 0.00371714124687617
AC005020.2 0.0583964469250756 0 0.0283571448154705 0.00855461865693596
AC005037.1 0.00569373485006019 0.00319531205281652 0.0496962016266762 0.0244156532681894
AC005041.1 0 0.0813913909331161 0.00132819204490168 0.0107248483622264
AC005041.3 0.00436807733072692 0.00327890996191422 0 0.00336313744242631
AC005041.5 0.0123568687310179 0.0926216563665088 0.00882597907315365 0.00133516336609268
AC005046.1 0.00390237999449999 0.00262119253128577 0.00747079003165567 0.00127190512289399
AC005050.1 0 0.00146730437525215 0.0026174860464169 0.00390800916577596
AC005052.2 0.0176121763739745 0.0136232520039213 0.00123286807223689 0.0115720079156384
AC005062.1 0.00238873127355942 0.00165463306176105 0.00218793505946528 0.0294037554642027
AC005070.3 0.00251081612591886 0.00661951345752123 0.0128172687804731 0.00131263185383377
AC005072.1 0.00293808679279519 0.00718430333686535 0.00178811871029149 0.0025092730124969
AC005076.1 0.00218148029584498 0.00424167630265806 0.00653621601832639 0.0152282508089226
AC005083.1 0.00370350430687408 0.00113414305136468 0.00924479880327787 0.0175553280309166
AC005089.1 0.00293270466021339 0.0118994030426452 0.000953288057483848 0.00106255114706485
AC005154.5 0.00297749795515238 0.00671256243471086 0 0.0102426238704756
AC005165.2 0.00423918647150605 0.00161155080849863 0.00708024661995864 0.00464136715424009
AC005180.1 0 0 0.068583527316442 0.00499817655883076
AC005180.2 0.0125356266843907 0 0.00338652983392328 0.0016926349322578
AC005229.1 0.00130450516774771 0 0.177268499097995 0.00502150657903438
AC005229.4 0.00356481688083372 0.00879841778794313 0.00554893819036545 0
AC005229.5 0.010145020655551 0.00204357277336794 0.00250118971262639 0
AC005237.1 0 0.00430456975982491 0.0153121697037283 0.00754173234222563
AC005244.1 0.00263051010125131 0.00422047644790617 0.00586388056574283 0.00547989690460551
AC005256.1 0.00245945605955091 0.00506857708816761 0 0.0786301697204206
AC005258.1 0 0.00449227929687151 0.00594561585629309 0.00414890272220753
AC005261.1 0.00989090435958762 0 0.00391839532711786 0.155908363695852
AC005261.4 0.00393642557414878 0.00145432743288294 0.00698861279989752 0.00265437860015503
AC005262.1 0.00228286794865747 0.0038321412450967 0.0017707629299467 0.00225697537508019
AC005288.1 0.0166110815168877 0.00179903470525275 0.00486346069620785 0.000928621740401896
AC005291.1 0.0501963401198559 0.000919831150689046 0.00199351762234984 0.00179276296154793
AC005324.3 0 0 0.00346437976844147 0.0150801538136198
AC005324.4 0.0046716229985519 0.0155477058863286 0.0020340183485018 0.00271276224142758
AC005332.1 0 0 0.00519755485347566 0.00151524738161921
AC005332.3 0.71121828531142 0.00111825890195935 0.031175955912271 0.00126201133165016
AC005332.4 0.0161717112425634 0.00132549500865607 0.00176551903919235 0.00230972077789982
AC005332.5 0.00320886861888793 0 0.00400901653448172 0.00435140328069145
AC005332.6 0.0125428300374745 0.00212301669437422 0.00478478399183272 0.00968094108378787
AC005332.7 0.00285173434214415 0 0.00373722466627596 0
AC005336.1 0.105541450792382 0.000891665530259875 0.0073234457594227 0.0136543450908121
AC005343.4 0.0072499997195355 0 0.0317080256290331 0.00365188898785976
AC005351.1 0.0432660936271708 0.00292202020117095 0.00191029526540595 0.0023424868875305
AC005355.1 0.0157272629132339 0.0583665988326917 0.00511834509079787 0
AC005363.2 0 0.0106766846836788 0.0007824252216985 0.0096996781972828
AC005393.1 0 0.000917602979356492 0.00219804988547462 0.0143243762490753
AC005410.1 0.0111990818411582 0.00301936911742267 0.0128743040271035 0.00177714315887346
AC005410.2 0.0274280442129535 0.0029662591201939 0.00108971145592754 0.00503256293214196
AC005476.1 0.00340822586448768 0.0142800647608263 0.00191029526540595 0.00377645833105005
AC005476.2 0.0275364176507493 0.00113867140330236 0.00177142155211203 0.00234119126890648
AC005480.1 0.014286947871259 0.0060405341738529 0.0125157204619251 0.00236621196754691
AC005520.1 0.0112098574181711 0 0.00274278096097704 0.0157967578397113
AC005520.2 0 0.0221583605754995 0.00215012221100136 0
AC005520.4 0.00251081612591886 0.0031412080824299 0.00428965662252398 0.00180160545378547
AC005521.1 0.00477496273615656 0.00191843588296913 0.0269574872811163 0.00164629471940854
AC005523.1 0.0072010986713911 0.00143323505080818 0.0677892073341628 0.00335430978116411
AC005531.1 0.00259191693762711 0.00224336701127698 0.0350950395698765 0
AC005532.1 0 0 0.0020604083188241 0.00512105762631101
AC005534.1 0.0091944044395363 0.0131627104289917 0.0018129783744414 0.00139070719934576
AC005546.1 0.0184460536476235 0 0 0
AC005562.1 0.0069925639116692 0.00148061439399346 0.0134685243219478 0.0131306846301995
AC005578.1 0.00280197724611139 0.00356953136546139 0 0.0011752392462917
AC005586.2 0 0.0119774607015831 0 0.00104680805635618
AC005587.1 0.225340693881013 0.0037942366331517 0.00268119434894474 0.00124902365393293
AC005592.1 0.031957201432901 0.00541640460651398 0.0430921837741673 0.00104680805635618
AC005614.2 0.00280658507487548 0.0124932114296858 0.0119102531168197 0.00948017352379768
AC005618.4 0.00347675899818118 0.002438206561285 0.00176551903919235 0.00246811759294324
AC005670.1 0.00267789581840556 0.00169816575966177 0.00445320870913798 0.0084189771604838
AC005670.2 0.00130450516774771 0.00212411120912482 0.0319129181021071 0.0176310800727306
AC005670.3 0.0072626235754499 0.0353597904394803 0.0098839594932364 0.0463357116798907
AC005674.2 0.0168922877497021 0.0043610966123794 0.000871134209564804 0.016616963350314
AC005682.1 0.0181088641636221 0.00157680475022326 0.00225657314673108 0.00152967727720451
AC005696.1 0.00321806327453625 0.0134010779194691 0 0.00759401756466627
AC005696.2 0.00432047922011751 0.00783035214464818 0.00116139724547996 0.00252573177987541
AC005699.1 0.00733222868331498 0.00442122968399926 0.00231455725094854 0.0356955210784197
AC005702.1 0 0.00402097244073364 0.00813791421103302 0.00498132162546183
AC005726.1 0.00260934182780993 0.00132549500865607 0.00110649460501439 0.0403929246671434
AC005726.3 0.00412708619988007 0.00264144570739479 0.00439570648764877 0.00610286395864457
AC005730.2 0.0194936301590402 0.367932029649742 0.0301752190549731 0.00134122096692967
AC005736.1 0 0.0017384311341406 0.00479422090221353 0.0050347200134382
AC005740.2 0.0332681098737349 0.0170858557515667 0.00584422679327128 0.00145299898080804
AC005740.4 0.00576922938037825 0.00190076050473918 0.00404510529079009 0.00232709014788848
AC005753.3 0.0959089148046826 0.00212301669437422 0.00686460823607884 0.00203950752519406
AC005759.1 0.0102966918026777 0.00202027297386292 0.0169109340554498 0
AC005772.2 0.0101115875715171 0.00776744391118771 0.0106566066408884 0.000899488232425497
AC005775.1 0.00238873127355942 0.081318271292851 0.00162972119719251 0.00340823848642819
AC005785.1 0.00311973999139751 0 0.0142008787739989 0
AC005785.2 0 0.00214910712568572 0.0563848176563265 0.00663115837192885
AC005786.3 0.0165937003579881 0.0131604851919776 0.00547146839637575 0.00132566201142808
AC005822.1 0.00931856399260777 0.0121973994339954 0 0.0252508278168738
AC005828.1 0.00323983802132309 0.0107675746248702 0.0129373315384002 0.00367814578687093
AC005828.3 0 0.00158462587829155 0.00784636353499014 0.00654569112062619
AC005829.1 0 0 0.00163076581928584 0.0023424868875305
AC005831.1 0.00263051010125131 0.00276086018069969 0.00237297048468801 0.0132335475868974
AC005832.3 0.00448388506640013 0.033322895345263 0.0031132307782296 0.00202943318406664
AC005832.4 0.0193601115679372 0.0298820374116624 0.326807000235704 0.00112933482345761
AC005833.1 0.00317731244275114 0.00230710757316518 0 0.00560756833257486
AC005833.2 0.0108030417599269 0.00359269928843548 0.00375680583556324 0.00106271130245043
AC005837.1 0.0244685859062788 0 0.0305623898740958 0.00696564102362442
AC005837.2 0.00345342227069322 0.00177939499253701 0.00673751765341838 0.00378792072134435
AC005837.4 0.00296659590138924 0.00212433920135261 0.0015412107991293 0.00235293590320068
AC005838.2 0 0.0053136592225973 0 0.00250631658895091
AC005839.1 0.00699335458771056 0.0105932857751371 0.0127635361934763 0.0163292051035773
AC005840.1 0.0163299082800731 0.00154600660802324 0 0.0641583615325979
AC005840.2 0 0 0.00965868456878176 0.0058500646891861
AC005865.1 0.0170904829215301 0 0.140310428123267 0.0104136753743745
AC005865.2 0.00811357002572105 0.0423035754580236 0.00147956684682216 0.00180996797103106
AC005899.4 0.00765027270932716 0.00342545500717981 0.00515275690791672 0.0123178127517587
AC005899.7 0.0157863339117033 0.297368311643927 0.012080446913796 0.00128472412388546
AC005912.1 0 0.00385265149679561 0.00581275770468549 0.618250836038881
AC005914.1 0.00245234587850912 0.0374833558816095 0.0345199356215738 0
AC005920.1 0.149165638523866 0.00812444154656757 0.00161223796945215 0.00185538787652813
AC005920.2 0.00329693568377057 0 0 0
AC005921.2 0.0156634298807537 0.00242554651946047 0.00298099252063431 0.000864431356948107
AC005921.3 0.00331137898597804 0.00491694954810246 0.031998563193728 0.00616242435131424
AC005921.4 0.00386804385464829 0.0118203918426285 0.00605855122596646 0.00145910449384173
AC005943.1 0.0109903561493509 0.037588910544504 0.00124055885370319 0.0206602749730597
AC005962.2 0 0.00377523619091659 0.0952362815820715 0.00178288456339623
AC005993.1 0.00732091677553486 0 0.00304897929561413 0.0133763294832437
AC006001.2 0.0875627003520017 0.00440630250599271 0.00891846338903754 0.00201459284903321
AC006001.3 0.00617295888780131 0.00406158794573756 0 0.119344269991108
AC006008.1 0.0024299551735789 0.00682869134842916 0.00435999944051396 0.000822579610088397
AC006026.1 0.000848968959257844 0.00117749066948704 0.012940333536359 0.0149510175149358
AC006028.1 0.00462314399783238 0.00353812559134322 0.00261983267820797 0.0283024821516365
AC006030.1 0.00316261622963651 0.0341721790583344 0.00234235236720125 0.0312450605394671
AC006033.2 0.00361281538820415 0.00148712618664749 0.00412520378676884 0.00138349171088723
AC006059.1 0.106994944477431 0.000628238625838367 0.00258096883246231 0.00256503036236559
AC006059.2 0.0113877054232665 0.00163698781263925 0.00106589215591322 0.0406706952109328
AC006064.3 0.0167274863400711 0.0557094986327888 0.058624258424307 0.00598655100646461
AC006064.6 0 0.00233317910746064 0.00162349169530462 0.0502941129645402
AC006077.2 0.00271830625341862 0 0.175365152304967 0.00543932201243773
AC006111.2 0.00442219451070709 0.000576497346531535 0.0192363385930553 0.00653915733753806
AC006116.2 0.0025337246373273 0.00365803349647025 0.00696782048475284 0.00180041950288487
AC006116.8 0.00695624582112146 0.00133028481693089 0.00190051045483899 0.00204887337285024
AC006122.1 0.0041129510754669 0.00414301297191422 0.00229663695731343 0.00283933470520255
AC006141.1 0 0 0.00342131828107277 0.00638861314929752
AC006160.1 0.00349660265145461 0 0.00300471129741283 0.00197267496713718
AC006197.2 0 0.0032720026222654 0.00743475318080675 0.00547464463777793
AC006206.1 0.00395596886653612 0.000531040509523059 0.00113985358315448 0.00224668314278473
AC006206.2 0 0.00234049060041112 0.0802564399409686 0.0172385314935751
AC006213.1 0.00677498965814636 0.0130257992899784 0.00584117764477932 0.00304002797554043
AC006230.1 0.00397442322909582 0.00222691880930641 0.00190456925067448 0.0702941695937156
AC006238.1 0.00319824312706753 0.00327677272321705 0.00744194853344029 0.00188637407149014
AC006252.1 0 0.00223592052763502 0.00835333828303226 0.00240755526919076
AC006262.1 0.00205847788947445 0.0185016758839345 0.0074585051527199 0
AC006262.2 0.011111672491368 0.00197234569128942 0.0028344131411213 0
AC006299.1 0.004074975573332 0.0084061468893695 0.0120286137070175 0.00226975877292848
AC006329.1 0.00392587781646543 0 0.00101201230584834 0.265716159743035
AC006330.1 0.00401227756273249 0.00947516279612982 0.0682930461364979 0.0027590452921624
AC006333.2 0.00490181593191025 0.00712399490112575 0.00309240648938272 0.0396228516164869
AC006364.1 0.00995450347452361 0.000828154585191117 0.00389856055480755 0.00152929303644013
AC006369.1 0.00266627280734508 0.00182483109937873 0.00208467043657251 0.0131150064740178
AC006372.3 0.00257642251187981 0.00367552009446536 0.00576054344559576 0.00239490474685069
AC006378.2 0.00344766685176476 0.0087052164217876 0.00211602615092209 0
AC006445.2 0 0.00392333395716993 0.00710833167354073 0.00444727268873807
AC006449.6 0.00307321078751927 0.00795080521132787 0 0.00952325720473155
AC006453.1 0.0100568214026593 0.00163843658771131 0 0
AC006453.2 0.00213515970798318 0.0675164747308882 0 0.0770697691275545
AC006460.1 0.00314238571557369 0.0119563937672753 0 0.000658053522151442
AC006460.2 0 0 0.00655383743875717 0.00128472412388546
AC006463.1 0.0021088164779207 0.00175163830434203 0.00255263866438281 0.00211728589958975
AC006480.2 0 0.0034470035910028 0.00253575856381025 0
AC006483.1 0.00275851423450354 0.0061775797218059 0.0142497477686559 0
AC006486.1 0.00217886930262233 0.00337115591125196 0.00227488057073701 0.00275086064862889
AC006486.2 0.0043038740766009 0.015819849585418 0.00247778232770783 0.0047063675819553
AC006487.1 0.0605979729224364 0.0449683828729603 0.00859651760166407 0.0100295007590077
AC006504.1 0.00393781639990788 0.0167533009078185 0.028016866539477 0.00100582860065642
AC006504.5 0.00561092657184084 0.00171292382452287 0.00151275336143312 0.0227544128901859
AC006504.7 0.00390820783976033 0.00124645590959838 0.0173815633478141 0.00375183891935903
AC006509.1 0.00574589438215716 0.00158462587829155 0.00303210363906189 0.00212872841143772
AC006511.2 0.0230711965584756 0.00460811758824123 0.0162479837966443 0
AC006511.3 0 0.00182890664526387 0.0180131887539938 0.102384098854544
AC006511.4 0.0404539940878245 0.00896138287555944 0.00773829007772836 0.00199687990359262
AC006511.5 0 0.00345077789402546 0 0.0108030178674301
AC006511.6 0.00617864234372412 0.00197234569128942 0.00348566941113936 0.0043886918574412
AC006512.1 0 0.00355881652821658 0.00651194714098034 0.00146873130385584
AC006517.2 0 0 0.0137922608637821 0.00303350586203426
AC006525.1 0 0.119857458530521 0.00603857857852862 0.00402214187820939
AC006529.1 0.00429145942920923 0.0107066838514266 0.00240501778616744 0.00222030215473197
AC006538.1 0.00361952879740625 0.00740290852388462 0.0747976859717564 0.0104138679670621
AC006538.2 0.396603997960702 0.00389558095997243 0.00734517805456697 0
AC006539.1 0 0.00155214892190921 0.00150934640210697 0
AC006927.1 0.00427511600896779 0.000919831150689046 0.00147755570775948 0.00304660549939246
AC006946.2 0.0730795519046301 0.00239432211357885 0.00836098269828411 0.00693874330962559
AC006946.3 0.0200648534145315 0.00173151358757259 0.00258096883246231 0
AC006970.1 0 0.00235538602531752 0.00701872126791483 0.0140514253309981
AC006971.1 0.014660344790082 0.00221091311011471 0.00151275336143312 0
AC006978.2 0.0797657382006672 0.00367579696781677 0.0168241091136002 0.00203445194913891
AC006994.1 0.0373533985653585 0.00343753562826613 0.0700823730188449 0.00203781821206615
AC007000.3 0.00420056410109445 0.0016790841644928 0.00865231375192494 0.0201380083867231
AC007016.1 0.229138989084493 0.00160605702968254 0.00504902659233688 0.00169665513764762
AC007029.1 0.00404153776158718 0.00526744444435878 0.00507805846109134 0.000808507468286219
AC007038.1 0.00737312775973154 0.00107467418217866 0.0037311252409178 0.00930319361245834
AC007038.2 0.00740943271998238 0.0060470578441473 0.0103422066521686 0.00810755357229217
AC007040.2 0.0111218842740006 0.00196972321283729 0.0439105927613114 0.010733170027903
AC007041.1 0 0.0124071323102296 0.165021704084994 0.0170870482647227
AC007066.1 0.0186002882665595 0.0031636400391859 0.0222343160005388 0.00192313431285035
AC007066.2 0.00220803321812882 0.00220502039354947 0.004212923091984 0.00722975172545242
AC007066.3 0.00208373570095554 0.00501901796148772 0.00780393527937649 0.00269082947253025
AC007098.1 0.0082243275727963 0.00151344155199278 0 0.000928621740401896
AC007114.1 0.0167292728670568 0.00461476734377075 0.00170941282234 0.00875208416476928
AC007128.1 0.00348069843000523 0.00184867698543783 0.000871134209564804 0.00210788672100208
AC007160.1 0.00260100442336319 0.00125565723978002 0 0.0197990451998077
AC007163.1 0 0.000695156191986346 0.00108182063878279 0.00432480048531741
AC007182.2 0 0.00204954621363242 0.00318242318589323 0.114209606743848
AC007191.1 0 0.000695156191986346 0.00638085383780389 0.00520384071348725
AC007192.1 0.0163153214765139 0 0.00197326834027756 0.00634007530499852
AC007192.2 0.00455428470012719 0.00177251753092811 0.00337978731422119 0.00110055410771255
AC007216.3 0.0245788794084027 0 0 0
AC007216.4 0.00707214860015836 0.00221686486274422 0.00925033001822363 0.0281589463309524
AC007220.1 0.003914066546381 0.0141550766847588 0.00767083695638984 0.00141009847479568
AC007229.1 0.0370344478338288 0.00206321415482081 0.0012102313331043 0.018956382008047
AC007238.1 0 0 0.00629996770858318 0.0280484674446846
AC007240.3 0.00633355680854 0.0113292931209278 0.0050477810495639 0.0141021615562937
AC007262.2 0.00259027397000997 0 0.00914100954467316 0.00778539982834186
AC007277.1 0 0.00120977019971224 0.00108033274632398 0
AC007292.1 0 0.00178467327470757 0.00201732110522878 0.00168615614617623
AC007292.2 0.0139855321945126 0.00137166945269578 0.00138694923116084 0.00491523099490653
AC007292.3 0.00250405162004915 0.00140967609624932 0.00263889305937427 0.0216969123341888
AC007298.2 0.00512391749966545 0.00184131260070199 0.0237755152631148 0.00348574149105759
AC007318.1 0 0.000628238625838367 0.00302368344672993 0.14818084369871
AC007318.2 0.00227759824446542 0.00126856031954165 0.00444439157173628 0.0218407798484925
AC007319.1 0.00139773118873107 0 0.0011977409756777 0.00254940458344827
AC007325.4 0.0197650392951124 0.0016877477488105 0.00143392312786706 0.00501442745866124
AC007342.5 0.0102517972732328 0.000986369684779478 0.00130721027143347 0.00216522992782874
AC007347.1 0.00349860737432395 0.00148061439399346 0.021004890263747 0.00226975877292848
AC007364.1 0.00224606028767664 0.00218390097479254 0.0108257022326149 0.00225467540083792
AC007365.2 0.00428325815062598 0.0609731272242707 0.00207931956248981 0
AC007375.2 0 0.00130640625207814 0.00132819204490168 0.00959039339657465
AC007376.2 0.0162503125067119 0.00951102941121517 0.00159821775595929 0.00279187469380737
AC007378.1 0.00408178497645939 0.0111285210230729 0.00232831345734986 0.00180936708671924
AC007383.1 0.00267789581840556 0.0312255086832037 0.00173495874924125 0.00461644278611467
AC007386.1 0.00779660894348461 0 0.00182867199531107 0.00127190512289399
AC007387.2 0.0125988025723478 0 0.00275976782486948 0
AC007387.3 0 0.01344375885677 0.0042346150263802 0.00274903299043024
AC007389.1 0.00768236307137821 0.0302334724287151 0.000931843989385718 0.0119777489839571
AC007389.3 0 0 0.0759102596090266 0
AC007389.5 0.00327662544724562 0 0.00147755570775948 0
AC007390.2 0 0.00193052973154224 0.00209878904413346 0
AC007395.1 0.0178658842342726 0.00192445094948843 0.00713571210390737 0.00481408863039793
AC007402.1 0.00273342861806158 0.00359693351811176 0.00364298941567866 0.00608289632847388
AC007405.1 0.0151986786318784 0.000999570253841494 0.0144365732592461 0.00196580585550031
AC007405.3 0.00288338680596528 0.00549616119958795 0.0349948019462661 0.00388653014635914
AC007406.5 0.00666035126792462 0 0.000990978915777421 0.00266633400117864
AC007448.5 0 0.00515119169952914 0.00277807430976093 0.00387917383471391
AC007450.1 0.00208653778389445 0 0.00768769908432702 0.00112075478705203
AC007458.1 0.00349660265145461 0.00532457871271433 0.0398218063140362 0.00181843879339507
AC007485.2 0 0.00112031033965967 0 0.0190817759888741
AC007529.2 0.0042081832797562 0.00172553069716206 0.00475963654947131 0.00124902365393293
AC007535.1 0.0025206743837109 0.00218958663118985 0.00663715845736784 0.00234899988866958
AC007541.1 0.00400587837460486 0.0041773599797829 0.00397113633799027 0.00201052679709724
AC007546.1 0.00263652225593941 0.25474524557474 0.00486142600929582 0.00199687990359262
AC007547.1 0.00358854973116495 0.00207720924601857 0.00262691993784862 0.0031974939276898
AC007566.1 0 0.0244226164753383 0.00700713986197302 0.0150527049547812
AC007610.1 0.0398899897719344 0.0309188687360814 0.00121857023756235 0.00394796205843874
AC007610.2 0.00762002744980798 0.0428868780594202 0.00258096883246231 0.00268463060389566
AC007610.5 0.0114274942693209 0.00199513030403331 0.00891348961282926 0.00213161844543778
AC007611.1 0.00525823231799479 0.073418451361287 0.00361852047762126 0.00463521153348937
AC007613.1 0.00378922959774175 0.0141232335291975 0.00151019624187974 0.0038325027227456
AC007621.1 0.00605379630935584 0.0172785222908914 0.00265353486035374 0.00190762979163304
AC007622.1 0 0.183285384506655 0.343798682225637 0.0014618387992222
AC007622.2 0.00240070330533292 0.00209640514668569 0.00258767259191363 0.00143017428644205
AC007637.1 0 0.00176882981737023 0.0312600272531893 0.00281941399613781
AC007639.1 0.0125054326812717 0.00203765988439428 0.0474550361160264 0.00180996797103106
AC007656.2 0 0.00227990294097018 0.00714842875986769 0.00126512843006155
AC007663.2 0 0.00111902709039623 0 0
AC007666.2 0.00453372326838039 0 0.0356978704060907 0.00174972415009332
AC007679.1 0.00426703217940508 0.00379020708536499 0.00247778232770783 0.00128472412388546
AC007681.1 0 0.0424387385971624 0.12503087690277 0.00183696741555018
AC007683.1 0.0160627420849833 0.00602719323546588 0.00260356849752218 0.0708367103811453
AC007684.1 0 0.00174192249036233 0.028294559490061 0.00140697585492441
AC007685.1 0.00560491194303077 0.00119592114768687 0.00275976782486948 0.0025334385275095
AC007686.1 0.00564133790223771 0.00866839819172007 0.0164599443258873 0.0163054250042539
AC007686.2 0.00367952011213973 0.0148239429917641 0.18067452931888 0.00106255114706485
AC007686.4 0.00440386722515619 0.00635683831477748 0.00404082524973741 0.00501284857738881
AC007688.2 0.0208223560222799 0.00164721125122429 0.00221743558398286 0.0258565681805939
AC007728.3 0.0143199082486298 0.00213853202111404 0 0.00105951860259829
AC007744.1 0.00633365894858942 0.00377745563656179 0.00145127694637632 0.00134959016973022
AC007773.1 0.00605131468778252 0.00306931833854619 0.0061611835927188 0.0121343398009405
AC007780.1 0.00224606028767664 0.00850576260551665 0.00139002736741421 0.0557217864433209
AC007785.1 0.00794028731419462 0.00102172388242991 0.00236153042301736 0.00524477386372367
AC007785.3 0.022678378230581 0.0664921164511443 0.00180180711901817 0.00373503357626077
AC007786.1 0.00251081612591886 0.000778317477432017 0.0314181843532088 0.0037505227692597
AC007787.2 0.00134000451523889 0.0290714424611599 0.0012102313331043 0.00193319024425503
AC007823.1 0.0225488926400015 0 0.00575153252486887 0.00127951007499047
AC007842.1 0 0.00422721177865983 0.0021165897179049 0.0054554988620788
AC007879.3 0.00576102725665925 0.0304262287604794 0.00184402738980649 0.00126153340461552
AC007880.1 0.00586944208370725 0.00369751418962383 0.00161325225212511 0.00126201133165016
AC007881.3 0.00825849645328215 0.00596018984976385 0.00461093517502379 0.00378000400359828
AC007906.2 0.00394480216652979 0.00130070822864348 0 0.00779978618696211
AC007922.2 0 0.0100104562155802 0.0058669808827069 0.00180041950288487
AC007922.4 0.0276924969466929 0.00904363172607749 0.0118320599660637 0.00268463060389566
AC007923.1 0.00438583113091794 0.00340293040661 0.0252727385542322 0
AC007923.4 0.00234236378168348 0.00517332486544769 0.00151962868317845 0.00123703306441875
AC007952.2 0.0229891174678905 0 0.00177738088128522 0
AC007969.1 0.00346502697120743 0.0156326396185654 0.00305262317755966 0.575586321732344
AC007996.1 0.00644182064973991 0.00572195857314738 0 0.0367330670219704
AC007998.2 0 0.00739848361815273 0.00845265217366463 0.0164435909304942
AC007998.4 0 0.00148223473020907 0.00171962453897862 0.00294464494970073
AC007998.5 0.00109306782438564 0.00214028142809555 0.0125350308535444 0
AC008012.1 0.00415955746230826 0.00287058460273328 0.00158694547034213 0.0540299552889011
AC008014.1 0.00670820427022792 0.00128290946944063 0.0401346889674501 0.122065822401098
AC008015.1 0.025828791238255 0.0227553287139264 0.00956950244552141 0.00336935057296968
AC008026.1 0.0026653845125383 0.00631257198414875 0.00144064956150484 0.00933323289959007
AC008026.2 0.0154889818389686 0 0.036132657883897 0.0278249240117726
AC008035.1 0.00539110169159524 0.00923556648501443 0.0048814267654124 0.0138368860919706
AC008038.1 0.00336841790721506 0.00732572777777502 0 0.24489276884164
AC008040.1 0.00410944499719947 0.00184131260070199 0 0.00195376307164694
AC008050.1 0 0.00203326424824251 0.00544827109319122 0.00206447830434605
AC008055.2 0.00388222110467064 0.00706302263859688 0.0117351458041777 0.00422651340779293
AC008060.3 0.00541883784998549 0.00769029926084353 0.00153097967623494 0
AC008063.2 0.00273820294599843 0.00883021418799263 0.00875589709196495 0
AC008065.1 0.00316261622963651 0.0021745444802784 0 0.00343497939947472
AC008073.1 0.00320886861888793 0.00536368152834812 0.0007824252216985 0.000902477392066246
AC008074.2 0.0191216044648341 0.0133148700077188 0 0
AC008079.1 0.0396646214149031 0.00816589568366352 0.00149757955174204 0.00180756773977784
AC008083.3 0.00266716192271294 0.00658834489945818 0.0382472037558656 0.00216219888186351
AC008105.1 0.00109306782438564 0.00376066704857927 0 0.00505911530514016
AC008105.2 0.00849851515971364 0.0042787552038434 0.00253160153994884 0.00295077564939497
AC008105.3 0 0.00126538971488653 0.00243862849590067 0.00639098913834133
AC008115.3 0.112989799104194 0.00177344327226619 0.00265877202845347 0
AC008124.1 0 0.00188813714186677 0.00153230392802282 0.00947668908078726
AC008126.1 0.0177890141040583 0.00100841078521584 0.00106589215591322 0.00542562670973903
AC008147.2 0.00786584935213412 0.00235790487194083 0.00508286969964017 0.00427532569871031
AC008147.3 0.131920434014951 0.00224545534543186 0.00165259379030298 0
AC008267.1 0.00194539157798193 0 0.00148686669951987 0.0014618387992222
AC008267.3 0.0200539951333509 0.00178846719454056 0.0406843049205675 0.00523233178781196
AC008267.5 0.0132533412917515 0.00184131260070199 0.0108839123308413 0.0269397869800571
AC008269.1 0.0742623265291032 0.00136689805373624 0 0.0244892848232854
AC008273.1 0.0320357111315382 0.00235790487194083 0 0.00361678738978117
AC008278.2 0.00326851756711913 0.00823140370329427 0.00176291367738483 0.00372863865785587
AC008393.1 0 0.00179516892435848 0 0.000845677474095891
AC008403.1 0.0197156662350862 0.0327540432915998 0.00312406235579712 0.00758236111842141
AC008403.3 0.0025739990295899 0.00926237039571249 0 0.00407840965085997
AC008427.1 0.00370593200462181 0.00158594056909453 0.00251319560955913 0
AC008429.2 0 0.00161570814727667 0.0125722238349424 0.0457687189917792
AC008429.3 0.010082946970864 0.00770429294111132 0.00168318138057696 0
AC008438.1 0.00989053710984424 0.0116969728936047 0.00106463425246146 0.00952964341149014
AC008438.2 0.0207967827964682 0.00221289041148179 0.00171120250809969 0.000845677474095891
AC008443.1 0.00293108388412947 0.00345618699622305 0 0.0348164062359626
AC008443.4 0.00671252689746148 0 0.0226567995910864 0.00287549634261419
AC008443.5 0.00777563935819769 0.00717685239975904 0 0.00299858532901628
AC008443.6 0.00645612464073886 0.00235037976162255 0.00565012676681763 0.0044734562381563
AC008443.9 0.00292412944357617 0.00212131772717339 0.00200769505728719 0.0113405987104262
AC008462.1 0.0100874025609964 0.00179516892435848 0.00278306800639312 0
AC008467.1 0.03199962121996 0.00833745678448774 0.00418266076467094 0.00296586643564099
AC008481.1 0.00353327320327627 0.00215267468637316 0.00148686669951987 0.0165924196212503
AC008481.3 0.00324693456020053 0 0.0171640375854667 0.00801819530188841
AC008494.3 0 0.00386881381942789 0.00385265597221126 0.00204035373540165
AC008498.1 0.00746743414230246 0.0179584306960136 0.00459734389318425 0.0013946545146688
AC008507.1 0.0681002798575045 0.00562638950722161 0 0.00227623683720499
AC008514.2 0.00139773118873107 0.00726626111327102 0.00158452331797036 0.000658053522151442
AC008532.1 0.00327175320198125 0.0188888612755885 0.00855943250832858 0.00139131268381382
AC008537.1 0.0119414569164231 0.00120294830438895 0 0.0278991261987573
AC008537.3 0.00420056410109445 0.00126363725046233 0.00163286057738597 0.00280240010777123
AC008537.4 0 0.00269908794566705 0 0.00127190512289399
AC008543.1 0.00453372326838039 0 0.00328901991148875 0.0016465824796259
AC008549.3 0.0025821015520539 0.00727604004425836 0 0
AC008555.2 0.0054294872377845 0.0199277657375431 0.00328865210143938 0.000965442438605177
AC008555.4 0.00327988622506838 0.00140221330673796 0.00246317755465976 0.00249317182567531
AC008555.7 0 0.0207222954427 0.0155168204014698 0.00459514375095496
AC008575.1 0.0309365437340807 0 0 0.0298527502609505
AC008581.2 0 0 0.00281833354387237 0.0156224792095361
AC008592.1 0 0.00273801865262056 0.00651506610689064 0.00237159093578167
AC008592.3 0.00700313529319164 0.0106761738085758 0.0614139139121449 0.00180696905639239
AC008608.1 0.00390820783976033 0.00157357937217219 0.0031757894959665 0.000864431356948107
AC008608.2 0.00386523012623888 0 0.0168389571970321 0.0106234019107044
AC008610.1 0.00224888115216702 0.0105103068558011 0.00166797141136824 0
AC008629.1 0.00362854519630797 0.00347578192000013 0.00352183031209067 0.00276259761613498
AC008641.1 0.0823049153979741 0.0350028823555306 0.00260127548762263 0.00233346577037506
AC008649.2 0.00291607636364006 0.00227990294097018 0.00252131608569613 0.013383292418772
AC008655.2 0.0225131729968976 0.00324974206070072 0.00483834598235415 0.00139131268381382
AC008662.1 0.00394685549403275 0.00614550104527726 0 0.00112075478705203
AC008667.1 0.00263652225593941 0.00730449566964037 0 0.00372732841889012
AC008674.1 0.00334906080406137 0.00197234569128942 0.00233920760665058 0.00146873130385584
AC008676.3 0.00746623370412227 0.00183101316638255 0.00149302252390372 0.0124991906637667
AC008677.2 0 0.00188813714186677 0.00883789645337362 0.00923740300059431
AC008686.1 0.00399476758113467 0.000440751603276544 0 0.00300169552380285
AC008687.6 0 0.00214028142809555 0 0.00113470514809304
AC008687.8 0 0.00132589238922291 0.00456797187434378 0.00158731498373949
AC008691.1 0.00266361037908666 0.00238898294737689 0.0213760487546577 0.0159281218689563
AC008695.1 0.00406148002753973 0.0157174846236291 0.0021165897179049 0.00616021284426601
AC008696.2 0.00390820783976033 0.00831567695969432 0 0.0168278803976536
AC008725.1 0 0.0223527805088421 0.00176031925716975 0.00580002445725647
AC008734.2 0.00689108882613721 0.00359645132539192 0 0.00204887337285024
AC008735.1 0.00320188430230635 0.00121102128067871 0.00232300923848224 0.000808507468286219
AC008735.5 0.0158438085239553 0.00255079732432098 0 0.00295949547572321
AC008736.1 0.00687535252403339 0.00209966643052707 0.0174875745450372 0.0112553831179146
AC008737.1 0.00372061270798904 0.00333323180861522 0.00129529847507283 0.000996036855692007
AC008747.1 0.0107344166958418 0.00147899908409355 0.00128958481704623 0.00106271130245043
AC008750.7 0.00187746947024557 0.00136560460467538 0.0113982009743398 0.00451856134493292
AC008753.1 0.0102925453496879 0.00904634008100256 0.00132423195470133 0.00492833126156539
AC008758.1 0.00724561230417981 0 0.0022401023527432 0.00798195612851751
AC008758.4 0.00414140192176124 0.00595543297856301 0.0123948100274228 0.00145435021852927
AC008758.5 0.00849538757588384 0.0019160474119314 0.0028560606661693 0.00663502081175867
AC008763.1 0.486924106658296 0.0110688417990384 0 0.00102504372684848
AC008763.2 0.00417059346512639 0.00118899836310155 0.00229811243679964 0.0111560989769727
AC008764.10 0 0.0298905653126488 0.0019261007782347 0.00348584952079328
AC008764.1 0.00263652225593941 0.0322074350181991 0.00403779424812184 0.0358881244450636
AC008764.2 0.0200080332653707 0.00237065973857622 0.026989589552899 0.00525308759797792
AC008764.4 0 0 0 0.0143877754850938
AC008764.5 0.0107561045930004 0.00468017777482253 0.0143439356977878 0
AC008764.6 0 0.00305275572957866 0.00251319560955913 0.00215417916476831
AC008764.8 0.00485505420783792 0.00309721893212179 0.00237748914978741 0.00870939700173913
AC008770.2 0.00869409447206127 0.00693104405620593 0.0267247793352096 0.00307361402235545
AC008771.1 0.0771861724965207 0.103832473513065 0.00178811871029149 0.0152154317463595
AC008781.1 0 0.00541944590217924 0.00851705452110301 0.00291902841045238
AC008798.2 0 0.0206436789691473 0.00844821220676589 0.00180756773977784
AC008799.1 0.00647624259941882 0.000986369684779478 0.0023221653379153 0.00270973740294085
AC008802.1 0.0140284959863718 0.00839833807242421 0.0337839113076318 0.00256503036236559
AC008817.1 0.0395971234829226 0.0639172411857511 0 0.00184643106400552
AC008840.1 0.0123984317378336 0.0178367024079293 0.00332787096646301 0.00302062426737954
AC008850.1 0.00320886861888793 0.00484772139297436 0.00515671150993724 0.000902477392066246
AC008875.3 0.0138913823155709 0.03123118474333 0.0012766766517097 0.00182332888234562
AC008878.1 0.00373051064521924 0.0193566689557983 0.0132903261948673 0.00346433210884038
AC008878.2 0 0.00134123452443272 0.0015488910285546 0.00289695365734381
AC008878.3 0.00831472021967931 0.000757213155388578 0.00142837929414604 0.0264596471568397
AC008883.3 0.00604477842277427 0.00824534852092222 0.00833234511590092 0.00216018539019569
AC008892.1 0.00379448740988297 0.00204804711149602 0.00136000401587618 0.00220372099177658
AC008895.1 0 0.000628238625838367 0.00268634189642461 0.00292464767519473
AC008897.2 0 0.00206014908598787 0.00823343957399223 0.00399135421641966
AC008897.3 0.00524830021631297 0.00167132517876259 0.00237959428306508 0
AC008906.1 0 0.00359519755846052 0.00762938928366599 0.00157558884004219
AC008915.1 0.00303512800829873 0.00201317902031116 0.0111537557163359 0
AC008915.2 0.00250405162004915 0.00153095506594358 0.0479074021607184 0.053123657773208
AC008946.1 0.0691282588072414 0.00657662933643813 0.00229663695731343 0.0015822618332418
AC008953.1 0 0.000786020210983305 0.00094885519637901 0.00240391808710969
AC008957.1 0.00386804385464829 0.00859180047503798 0.00515583938811822 0.00289153276877707
AC008966.1 0.00340638367386873 0 0.0022748591250368 0.00217133131644857
AC008966.3 0.0502818102534121 0.0144713244807588 0.00259671182016748 0.000899488232425497
AC008982.1 0.0223018452687453 0.00187136157201452 0.00348005048651833 0.00278042099059877
AC008982.2 0.0566251304613869 0 0.000919978672647667 0.00353657372951523
AC009005.1 0 0.00338787059003114 0.00265125728094601 0.00429366066266114
AC009022.1 0 0.0102757339695352 0.00332172740091975 0.0207856962467049
AC009041.2 0 0.0015899040817661 0.00699199781934333 0
AC009044.1 0 0 0.00238796483413626 0
AC009053.1 0.00216081074877441 0.00136689805373624 0.00372713605574174 0.0192039713495259
AC009054.2 0.00469921116052512 0.00191843588296913 0.0298638997165969 0.00170887111403878
AC009055.1 0.0126280098411321 0.00184131260070199 0.0407414444280576 0
AC009061.2 0 0.00243882561021182 0.00199071885901866 0.0184085770339112
AC009065.2 0 0 0.00264131231995158 0.00199449962102013
AC009065.3 0.0105483237198441 0.00234049060041112 0.00131550320843697 0
AC009065.4 0.00273820294599843 0.0115112379955878 0.00438178617270755 0.0017176684804565
AC009065.5 0.0148126576719213 0.000620930508938579 0.00310164394225908 0.0015822618332418
AC009070.1 0 0.00120977019971224 0.00177738088128522 0.0199553802993043
AC009078.3 0.00403824843546287 0.00320979265348784 0.00160069707158802 0.00190949669694414
AC009084.1 0.00250405162004915 0.0237637577830444 0.112925006157241 0.00160883102444007
AC009088.1 0.00410594986571883 0.0040032259219877 0.00152440371037559 0.00384318145759035
AC009088.4 0.00727267055689047 0.00191248326630763 0.00380748101857077 0
AC009093.10 0.00218148029584498 0.00558278584815677 0.00389280526804161 0.00366383699792679
AC009093.6 0.00831530231756131 0.0030137959519208 0.00282263777426944 0
AC009094.1 0.00327013413654867 0.00352327111482236 0.00827418829772939 0.00619178462323142
AC009108.1 0.00462013562646054 0.00485091724429451 0.0012766766517097 0
AC009108.3 0.0763127480494801 0.0169864662606094 0.0738520478678786 0.00226292720292123
AC009108.5 0 0.00633389427967272 0.00993548781089178 0.00223096157192151
AC009113.1 0.0025337246373273 0.00400641027164725 0.0142051894993109 0.0172378209176362
AC009118.3 0.00756600447907551 0.00128400300324482 0.10586727871129 0.0116425725127661
AC009120.1 0.00442219451070709 0.006587877142931 0.0226305469302992 0.00289579585433028
AC009120.2 0 0.074692817990011 0.00231304576268969 0.0470105046740859
AC009126.1 0.0026653845125383 0.00404177356152202 0.00182435279899258 0.00482600327368497
AC009133.1 0.00353120278741603 0.0246314025553383 0.00127695387682546 0.00188637407149014
AC009137.1 0.00309211534960235 0.00433064827433659 0.00126543657898206 0.00224895755825102
AC009139.1 0.00363308166792771 0.00148386012160609 0.0102976984357168 0.00791966380367492
AC009148.1 0 0.0037441019738818 0.00414958380054778 0
AC009163.1 0.00948148640186605 0.00197234569128942 0.00750909517441695 0.00225928275177486
AC009163.5 0.00378922959774175 0 0.00253367695646126 0.00713739449632332
AC009220.1 0.00455428470012719 0.00313156138728644 0.00156784297665662 0.00475045809904229
AC009226.1 0 0.00164647460058767 0.00226496133134608 0.00408787622940654
AC009229.2 0.00891032731234615 0.00155276439195297 0.0031923390533662 0.00243795129416243
AC009237.14 0.00415590277472923 0.00173582694199133 0.00177738088128522 0.0053562333651945
AC009237.15 0.0040648386565774 0 0.0302569035717918 0
AC009237.3 0.0116249314431402 0.00257598615308492 0.00630983719139231 0.0058860633583188
AC009242.1 0.00346114472044468 0.00169816575966177 0.000931843989385718 0.00261872188742774
AC009244.1 0.004074975573332 0.00223508611615185 0.00127034113865933 0.0269726160268605
AC009245.1 0 0.0106283134737473 0.0168592829384187 0.0507413059193456
AC009264.1 0.00109306782438564 0.00126398723295678 0 0.00262972688295805
AC009275.1 0.00336664347196529 0 0.002950400844641 0.00637397478913507
AC009283.1 0.00408749134076238 0.00617856820281303 0 0.00220693536806825
AC009299.3 0.00607157713710749 0.0122400787704847 0.0354653297308321 0.00495403264116893
AC009302.1 0.00668740113318001 0.00238856337187442 0.00143169894590421 0.118364271122701
AC009303.4 0.0241730098281553 0.00292311349021893 0.00184033720076446 0.00300795373374394
AC009309.1 0.0221577594152422 0.00213331472627292 0.0335054881613286 0.0180231900659855
AC009312.1 0 0 0.0183069623711767 0.00242331983058
AC009313.1 0.004025187332165 0.0107091890332089 0.00121857023756235 0.00351321413698245
AC009318.1 0 0 0.00116183804752907 0.0028268234782655
AC009362.1 0 0.0103299012193025 0.00381421057281415 0.141621101799858
AC009403.1 0 0.00423588820977236 0.00197326834027756 0.0159046820622986
AC009403.2 0.00822416356007684 0.383391065867985 0 0.0214711435446405
AC009404.1 0.00391995643132707 0.00271622769145851 0.00140006548224327 0.102890911010716
AC009413.1 0.0645982587379966 0.00681639856280871 0.0153632771716417 0.034458809008459
AC009435.1 0.00447417376680762 0.00158924146045172 0.00146563706287257 0
AC009487.2 0 0.00159926761252511 0.0180210863987939 0.00341010102334309
AC009495.3 0.00691078878253924 0.0154967548337452 0.0157733181191631 0
AC009501.3 0.0132348204401693 0.000531040509523059 0.00259671182016748 0.0015702204470779
AC009502.1 0 0.0035787416605316 0.00778800827374222 0.00410095663189751
AC009509.2 0 0.00467597118172857 0 0
AC009509.3 0.00544597910972884 0.0625962674698643 0.00161426827502884 0.0023865910576317
AC009518.2 0.00397442322909582 0.00231176431638356 0 0.00155119920828127
AC009533.1 0 0.000757213155388578 0.0039400769607251 0.00904480482886038
AC009630.1 0.00335605885338763 0.00449897614500955 0 0.00131263185383377
AC009646.2 0.00770834488208294 0.0113787406698353 0.06325013979541 0.00202943318406664
AC009686.2 0.00570812768701658 0.0014631162534837 0.00223739581787982 0
AC009690.1 0.00619461258424835 0.0142900588265795 0.0354741043109436 0.0230145544860484
AC009690.2 0.0234327258785309 0.0099346028940447 0.00702977729659489 0
AC009690.3 0.00289118007971933 0.0149681690804618 0.00376576444274358 0.00438317684950253
AC009754.1 0 0 0.00237793233624793 0.00105225753031064
AC009779.2 0.00554581962609789 0.00533022656794641 0.00318480366946497 0.02513763907022
AC009779.4 0 0.00361238922746994 0.00681237887948352 0.00180996797103106
AC009804.1 0.00442219451070709 0.00430814159554985 0.0248820688561414 0.004044568554066
AC009812.4 0.0110912193947733 0.00147792498908073 0.00633373149400141 0
AC009831.1 0.0592787531098201 0.00793915396798777 0 0.00283430559147942
AC009831.3 0.00967938936600692 0.00238369064606141 0 0.00573099714174183
AC009879.2 0.00236267857804022 0.0028031839940809 0.00131879717052056 0.0143378466547914
AC009879.4 0.00689717259391992 0.00136560460467538 0.0193783284981059 0.00209311334573533
AC009927.1 0 0.00491696104101979 0.0476892344214708 0.0024335311655511
AC009948.1 0.0527903711399138 0.0408721601566051 0.000931843989385718 0.03512078541121
AC009948.3 0.0192485560733611 0.00137560733912266 0.0310465442593382 0.00157849927609113
AC009948.4 0.0055314025527203 0.00433638061391106 0.0208793719550165 0.00224668314278473
AC009955.2 0.00266183951134992 0.000695156191986346 0.00374748305351513 0.014763701974364
AC009961.1 0.0497320520175728 0.0126686550796039 0 0.00312826875390832
AC009962.1 0.00139773118873107 0.0221533922285679 0.00302078912725436 0.0119815645162519
AC009975.1 0.00295105344145874 0.00195806726129999 0.00185297301223518 0
AC009996.1 0.00844944470679887 0.00391971802929045 0.00373263183437102 0.00836619998971263
AC010092.1 0 0.0475192052405943 0.00168318138057696 0.00124576829763608
AC010095.1 0.00688693058235076 0 0 0.00552660644461386
AC010099.1 0.0137530743171913 0.00526329154633045 0.00775381542933688 0.0209547364997974
AC010132.3 0.00681916137121138 0.0036849205757757 0.458926246717908 0.00940837221379346
AC010145.1 0.00848256525355622 0.0111997131182283 0.00304391072812398 0.00122353211281133
AC010148.1 0.00401871374320912 0.00318005789715945 0.00140146461100943 0.0123773461256867
AC010149.1 0.0082827669813228 0.00222287681194821 0.00503792494257689 0.0114842127414989
AC010168.1 0.00299966086159288 0.00909899737630715 0.0304098893207148 0
AC010168.2 0 0 0.0028133092479508 0.00444659780744511
AC010173.1 0.010394663188218 0.00147685310684014 0.0154793025956467 0.00356492015784231
AC010182.1 0.00289118007971933 0.00128473339776601 0.00218668135964102 0.00273570666397678
AC010186.2 0.00411999633982596 0.0146194681395374 0 0.000703061278648732
AC010197.1 0.00238873127355942 0.00115502515586262 0.115114499068722 0.00204887337285024
AC010197.2 0.00423918647150605 0.00253581955584648 0.0027999572853026 0.0808171365018618
AC010198.1 0 0.0163736189007064 0.000840411976151942 0.0026348658049685
AC010198.2 0 0.00435219788932339 0.00278306800639312 0.0392999679849003
AC010203.1 0.0701370622382946 0 0 0.00523922537633818
AC010207.1 0.0412699607811943 0.0115676851979403 0.00441286821082947 0.00316035060870088
AC010210.1 0.00425900585423338 0.00161570814727667 0.018462180717253 0.0100310802285363
AC010240.1 0.00356481688083372 0.00284138489210026 0.0297786919774989 0.00257208170319247
AC010247.1 0.00240070330533292 0.0039809602712656 0.0181240213914795 0.00201459284903321
AC010260.1 0.00635659143745827 0.0348544577998678 0.00215727583242415 0.000822579610088397
AC010261.2 0.00870969455935205 0.00287922135799104 0.0192569692155619 0
AC010271.2 0.00709583184370996 0.00848034024421212 0.0319931427050117 0.00230582371489999
AC010280.2 0.00615935995588313 0 0.00343001725515635 0.023903189298092
AC010306.1 0.0108186469637024 0 0.0118198309749303 0
AC010307.2 0.00429558250740928 0 0.00742249772044981 0.00239212299287202
AC010319.3 0.00328643832260625 0.00227110292820755 0.00141421980650588 0.00110055410771255
AC010323.1 0.0102746022305773 0 0.00265848385905474 0.0224654174839628
AC010325.1 0.043615020556495 0.00994844283922899 0.00167693837583623 0.0132304086119049
AC010326.2 0.0272048336637978 0.000828154585191117 0.00161988775139429 0.0161866130521675
AC010326.3 0.00422357817271493 0.00571601866304239 0.00163918938962997 0.00461875163539592
AC010326.4 0.0105075942508175 0.0138193391816608 0.0055712357936588 0.00952699935740159
AC010327.2 0.00236075451449215 0.00444777118951017 0.0493222215811461 0
AC010327.3 0.00368189491177091 0.00452657968134427 0.00731373273450765 0.00198662470123253
AC010327.4 0.00353120278741603 0 0.0022635560688257 0.0122107715595117
AC010327.5 0.00734428199294988 0.00495481234093653 0.00299699919696611 0.00497902014225793
AC010327.7 0.00348663488410861 0.00510793222626189 0.00667673598698755 0.0136259088553158
AC010328.2 0.023739965288767 0.00237065973857622 0.0422707591628658 0.0101243601778103
AC010336.1 0.00228404326271563 0.00343827153419333 0.00265848385905474 0.00260837290705361
AC010336.8 0.00803119502248238 0.0216949239782537 0.090124522810848 0.00286957285526221
AC010342.1 0.00438583113091794 0.0017561112619474 0.00271265734946724 0.00220586229404359
AC010343.1 0.00383748081835368 0.00153036181815259 0.00430612464250748 0.60312312342421
AC010343.3 0.00767786851536675 0.00235538602531752 0.00618370547256221 0.0041729992201984
AC010385.1 0.00694466057943789 0 0.00462375648863661 0
AC010422.2 0.00299098424980803 0.00435212352485799 0 0.017638096820062
AC010422.6 0 0.00443831499521684 0.00913363162057924 0.0015543948658786
AC010422.8 0 0.0245032638249654 0.00131550320843697 0.0119702452147156
AC010457.1 0.0219652861175995 0.0197055299647006 0.00314710878451389 0.000780161873486534
AC010460.3 0.00298728831933756 0.00194664223095522 0.0170818760070912 0.00157683446482617
AC010468.1 0.00240641190468352 0.0021745444802784 0 0.134201079095597
AC010469.1 0.00425900585423338 0.00340670815487335 0.0121905979931104 0.00112933482345761
AC010469.2 0.00424312256906207 0.00221289041148179 0.00129616094163225 0.00160883102444007
AC010491.1 0 0.00348542055618472 0.00238796483413626 0.0014618387992222
AC010503.4 0.0108779634352824 0.00194538665865811 0.00255050621209421 0.0265488379690055
AC010504.1 0.0153200207441665 0.00196711258630588 0.00650987242899141 0.00244269950964361
AC010519.1 0.0187025504120826 0.00869106600811642 0 0.0221273499733108
AC010522.1 0.0026653845125383 0.00193791021402649 0.00217181709059371 0.0201752898569611
AC010530.1 0.00305071463208633 0.0156125240111925 0.0235940193528058 0.00283747622061892
AC010531.1 0.0033926705654823 0.00602541526704687 0.0149930328886055 0.0274566003713726
AC010531.6 0.0259921473032989 0.00210789975726722 0.00150343264728044 0.00575026623286595
AC010536.2 0.0195765490471859 0 0.00208145470813244 0.00422528202542989
AC010536.3 0.00349660265145461 0.0112203473497079 0 0.00390812104269919
AC010538.1 0.00696587167507363 0.00525282125615735 0.00221481832535485 0.00737032688332756
AC010542.3 0 0.00202457125950161 0.00130721027143347 0.00310561058196935
AC010547.1 0 0.00367428761058403 0.00316162862668794 0.00311564473815368
AC010547.4 0.00582130373762808 0.00180980472948828 0.0100735236571955 0.00152929303644013
AC010598.1 0.0111822232296589 0.00466172067412662 0.0148656006759508 0.00417346544622218
AC010615.1 0.0024299551735789 0.00156973442867068 0 0.00315830920806607
AC010615.2 0.0027220648561615 0.00228212333912468 0.00484249865607636 0
AC010615.4 0.0430712339242841 0.000576497346531535 0.00175773569418518 0.00270443755789999
AC010616.1 0.00309785011142486 0.00114108723992433 0.00588843159880869 0.00596063401414043
AC010618.3 0.00298728831933756 0.00508829586051782 0.00247970310260956 0.0387068643716795
AC010619.1 0 0.00227769075953409 0.00388289972479293 0.0060632741996329
AC010624.1 0.00815806305159029 0.00377629498679888 0.00612278623750612 0.00982759058797952
AC010624.2 0.0114017003072037 0 0 0
AC010624.5 0.0755777067377267 0.00137824983848523 0.00106589215591322 0.00589997884261994
AC010642.2 0.00261859806539422 0.0143733627695162 0 0.0507994240707045
AC010649.1 0.00392587781646543 0.0167624768458204 0.00477958513021563 0
AC010654.1 0.00430804278503764 0.00263228776862277 0.00439123872226285 0.00692381246195498
AC010655.2 0 0.0100544945403313 0.00156549846012783 0
AC010655.4 0 0.00502228513449109 0.00708526557622746 0.0600505405680422
AC010680.2 0 0.0454940243013174 0.00167187805482293 0.00288080462252589
AC010683.1 0.0406832265369315 0.0107132923692512 0.0105627850112676 0.00441680796351321
AC010719.1 0.174645688176849 0.00203472577911516 0.00268119434894474 0.000979872129713221
AC010733.1 0.00172839235601996 0.0072440916236382 0.00267354269814553 0.00108974482444621
AC010735.2 0.0276015595921696 0.0284387605651828 0.00272074668767177 0.00376280142363689
AC010754.1 0.0129114028642699 0.0313614190979413 0.00106589215591322 0
AC010761.1 0 0.00301148031573503 0.00251927707785677 0
AC010761.2 0.00807670825667258 0.000440751603276544 0.00212796269240717 0.00196656567110779
AC010761.6 0.00236589448059868 0.00506698877869219 0.00197236278311964 0.0024132486769683
AC010789.2 0.00464226898008263 0.0465462782888887 0.00207931956248981 0.00540514764454301
AC010834.2 0.00130450516774771 0.00759026420388936 0.00266848728831452 0.0341119905797365
AC010834.3 0 0 0 0.0060517517199463
AC010878.1 0.022525234193294 0 0.00245886149404659 0.00696005492403018
AC010883.1 0.00369866506205749 0.00849864323943271 0.0165587469020746 0.00225697537508019
AC010884.1 0.00409207749438043 0.0164107190046562 0.00203302426481003 0.00447514496781758
AC010894.2 0.0191672600639078 0.0040538919203198 0.00191276506650717 0.00280240010777123
AC010894.3 0.00399318934521168 0.00224128597042402 0.00229516466994527 0.0030392985254249
AC010896.1 0 0.00326424262156449 0.0115860942321844 0.00416244564517989
AC010967.1 0.00341562669645318 0 0.0123003167935819 0.0157021982339767
AC010969.2 0.00308127011435397 0.00158791866646548 0.0592481251679302 0.0120414789519675
AC010974.2 0.0166519690994943 0.0126818045889344 0.0176835647393331 0.000703061278648732
AC010976.1 0.00393183102866638 0.00753323342532567 0.00171600085261498 0.00508790321686866
AC010997.3 0.0156882415387218 0.00166215724561941 0.011487120239067 0.00156571476521229
AC010997.6 0.0371381550023446 0.00741304453092901 0 0.00141957044136178
AC011005.1 0.61298815151485 0.00151344155199278 0.00490860524038885 0.00113229046813353
AC011029.1 0.003914066546381 0.00160197311901203 0.0019345787181774 0.00503947951332045
AC011043.1 0 0 0.00167637401720134 0.0182950453759162
AC011199.1 0.00942539565119941 0 0.00397090881943722 0.00325068093670363
AC011246.1 0.0420929256044587 0.00150659610920702 0.00435812123195505 0.00265240437054132
AC011287.1 0 0.00320777056896774 0.00250516871486483 0.01671822572925
AC011290.2 0.00236589448059868 0.0446571356111238 0.000871134209564804 0.00144163910578332
AC011330.2 0.221720612032674 0.0540738014000305 0.0296992110198365 0.00606463583391562
AC011330.3 0.00512080998688001 0.0153644608634138 0.00148361070035123 0.00372074225563102
AC011346.1 0.00248331520084745 0.00207094785171582 0.00212453030781979 0.00449810810352914
AC011374.1 0.00463819855699959 0.00836363451783878 0.0211765686510078 0
AC011379.1 0.00633644210587312 0.00155214892190921 0.00159084181170287 0.000845677474095891
AC011396.2 0.00194539157798193 0.0018802470532128 0.00367807271591593 0.00285205422682597
AC011405.1 0 0.00273331012254154 0.000953288057483848 0.00163249069192918
AC011407.1 0.00321806327453625 0.0124787095371385 0.00683190174716365 0.00427706103995918
AC011416.4 0 0.00373117593594935 0.011806564840706 0.00216929166176788
AC011444.1 0.0061088247576609 0.00438769396576634 0.00171060536186584 0.00749407845259922
AC011445.2 0.00409207749438043 0.00173582694199133 0.00222270080772561 0.00585675983635259
AC011448.1 0.0370434918740973 0.00422849710406644 0.00335189512035426 0.0027740895488687
AC011450.1 0.00227759824446542 0.0102552395269649 0.0031296792668177 0.00442929558651189
AC011452.1 0.00332492626937511 0.00220502039354947 0.00178609117422939 0.00236487223722974
AC011455.2 0.00431399593046527 0.00219532734323307 0.00553312574642748 0.00882156725042185
AC011455.6 0.00357123791152606 0.00413661377125782 0.00106589215591322 0.00180160545378547
AC011462.1 0.00880825718087572 0 0.00163918938962997 0.0227759762833189
AC011466.4 0.0153324553756892 0.00161431880968362 0.00456262820393504 0.00210768880574605
AC011472.2 0.00385683174699107 0.00953379938985612 0.00942811982472606 0.0154014815346487
AC011473.3 0.00235500679845119 0.00159322950691901 0.00147956684682216 0.00136613841271698
AC011473.4 0.00682984930320837 0.0014357011544679 0 0.0029533769025359
AC011474.1 0.00231516004990016 0.00288298611491706 0.0156299131448184 0
AC011476.2 0.00428735134556796 0.00162624352248991 0.0137981865424631 0.0113865710929495
AC011476.3 0.0214749234066256 0.00433485282736931 0 0.02048188507513
AC011477.1 0.00299098424980803 0.0240972601067704 0.00113985358315448 0.0150321630514527
AC011479.1 0.0103094286298267 0.000919831150689046 0.00607906227359129 0.0108022882314215
AC011481.1 0 0.0271575729611974 0.0564044803132749 0.00131977314969937
AC011483.1 0.0102413721976885 0.023477655628666 0.0216612801394128 0.00701016341413001
AC011483.3 0.00338632757546917 0.00128290946944063 0.00108971145592754 0.00615221063020759
AC011487.3 0 0 0.0110617938007788 0.00171923365500224
AC011491.1 0.00240070330533292 0.00226892302944942 0.00191524444353048 0
AC011491.3 0.0273886784528224 0.000625535248672324 0.0292947616212391 0.00279760795555297
AC011495.1 0.00242719430225118 0.00178941969841802 0.0274982537695159 0.0337655290947629
AC011498.6 0 0.00100841078521584 0.00316696266186602 0.00509804495274655
AC011498.7 0.00536127579269083 0.0159295113181502 0.0217321982804736 0.0350914297556883
AC011509.3 0.00268784128031445 0.0033592491365614 0.00590762915315415 0.00504415069570418
AC011511.1 0.00452357982739516 0.00150151998512845 0.00225796398369599 0.00254238894292922
AC011586.2 0.120278439046358 0.0126720339344424 0.00683216951324117 0.00924142042829459
AC011603.2 0 0.00777183562847024 0.00225380001522766 0.00555377474234642
AC011604.2 0.00369866506205749 0.00558651130012833 0 0.0285218167385651
AC011611.2 0 0.00128400300324482 0.013510500426846 0.00371808285744744
AC011611.4 0.00283363767711088 0 0.0101313240259379 0.00194332883017759
AC011676.1 0.00233673186396151 0 0.00319181195547491 0.00100852385336858
AC011676.5 0.0102888795692232 0.0226515170182808 0.00190213087640916 0.00667875120985191
AC011747.1 0.00881222458359403 0.00141392253324946 0.00643322098607839 0.00806672830285497
AC011815.1 0.0905422828898087 0.00221091311011471 0 0.00340653231393924
AC011815.2 0.0159525965860144 0.00436935700540385 0.00772423486995643 0.00201052679709724
AC011825.1 0 0.00159590474356406 0.0099700351159982 0.00329125635925523
AC011825.3 0.00256917061677631 0 0 0.0049939726273059
AC011921.1 0.00353327320327627 0.00172340950846474 0.00376100686654795 0.0219363390543264
AC011921.3 0.00384022451573466 0.00227329081125546 0.00114728501871859 0.0197008020256873
AC011933.1 0.0145060722292179 0 0.012718119265184 0.00616507466586861
AC011933.3 0.0414418439575317 0 0.00829943937386941 0.00274012279572084
AC011939.1 0 0.00770457246118663 0.00167187805482293 0.00803655143491526
AC011978.2 0.0376117875076045 0.00619063786245395 0.0043000150205628 0.00502574421273244
AC011979.1 0.00375490733573556 0.0090052567090285 0.0014127878708985 0.0703851922838641
AC011995.2 0.00199493937675123 0.0023283537758239 0.0296382876212158 0.00200326811226419
AC011997.1 0.00109306782438564 0.0015043339859688 0.076117073798837 0.0158116545904616
AC012020.1 0.00405479293019778 0.00230597086186758 0.014787114974617 0.00515766241895867
AC012055.1 0 0 0.00193971973012703 0
AC012063.1 0 0.00291656630670195 0.0111555106968778 0.0197610733451122
AC012065.2 0.00965549337915376 0.0209830004523326 0.00129673671081939 0
AC012065.5 0 0.0368731824473427 0.00266567097487451 0.0250845610388729
AC012066.1 0.00271830625341862 0.00835934903253665 0.00346500922275214 0.0182872080382628
AC012073.1 0.00288227843201951 0.00823697933548047 0.00951216965627356 0.00259364436815014
AC012074.1 0.0068083645946041 0.00198161920934276 0.00380782483185628 0.00294967475909446
AC012075.1 0.00275072670777979 0.000576497346531535 0.00117253869095969 0
AC012085.1 0 0.0073372184992 0 0.00425342503833084
AC012146.1 0.00361728636885154 0.00357861729673312 0 0.0333248173247066
AC012158.1 0.00406820741753408 0.00148386012160609 0.00419845966263738 0.00372627845042864
AC012173.1 0 0.0362508849269517 0.00417974180795003 0
AC012181.1 0.00709957525184925 0.0159618399144426 0.00255050621209421 0.00281696007340578
AC012182.1 0.0449369359484133 0.00350725692448596 0 0.00664951747863399
AC012184.1 0 0.00571023648349063 0 0.00106255114706485
AC012184.2 0 0.00378676273019802 0.00279339631730341 0.0158620050323493
AC012184.3 0.0102874858297978 0.00430497832049914 0.0149788346674016 0.00628129427185889
AC012184.4 0.0030665427738581 0.0082558588423407 0.00158694547034213 0.00536184035426469
AC012186.3 0 0.0249174143978539 0.00257816893535824 0.00132378138091056
AC012213.2 0.00243272437510037 0.00230943142154521 0.00173495874924125 0.0014432957311768
AC012213.3 0.003554199382282 0 0.0190072034347733 0.00179805405002567
AC012254.1 0 0 0.00125271421869455 0.00825073876093731
AC012254.2 0 0 0.0123003970404203 0.00629138642837754
AC012291.3 0.03031788464398 0.0512809063934445 0.00203203168893561 0.0029954876093189
AC012306.2 0.0193833997707565 0.00123281441533111 0.00212567246741107 0.00498056458710452
AC012306.3 0.00499220328388598 0.180579038881848 0.0600851822631946 0
AC012309.1 0.00507571771797363 0.0165876466550432 0 0.00785341690837225
AC012313.1 0 0.0180851842841878 0.0243828397106964 0.013159061421218
AC012313.3 0.003914066546381 0 0.00209114926115679 0.00130896559550395
AC012313.8 0.00360171803809574 0.00126363725046233 0.00178947408417789 0.00365134212489666
AC012313.9 0 0.00722377670459356 0.0286279362964279 0
AC012354.1 0.00440386722515619 0 0 0
AC012354.2 0.111800984554217 0.00159456546112674 0.00486601800189678 0.0514749926112337
AC012358.1 0.0194899001857477 0.00707412833512627 0.0245329565115095 0.00241611205932684
AC012358.3 0.00779105704056008 0.000628238625838367 0.020552247401895 0.00105225753031064
AC012360.3 0.0138561031016952 0.00170141137164756 0.00418554461240271 0.0743069154940497
AC012363.1 0.00398376668308249 0 0.0049489589318644 0.00993161569007625
AC012370.1 0.0404590094264308 0.00194538665865811 0.00146563706287257 0.00150668059536309
AC012409.2 0.0084210639658578 0.00171709427521134 0.0220085237520125 0.00231363828350987
AC012409.3 0.00187746947024557 0.00982543060493278 0.00134150502717389 0.00113229046813353
AC012442.1 0.00329303154472727 0.00197895442348992 0.00737571298480276 0.00420879777248873
AC012442.2 0 0.0154636693837858 0.00124444835704745 0.0125890400813639
AC012443.2 0.0037354934352081 0.00723461892006223 0.00283208996270334 0.00314428617138423
AC012447.1 0.00627605729386915 0.0025891910015585 0.0103230335786958 0.00324385306772622
AC012459.1 0.0843921764932842 0.000828154585191117 0.00170703472579344 0.00224781944729159
AC012467.2 0.00775115293428003 0.00575265161381124 0.00267608404613314 0.00438640166609567
AC012485.1 0.00325407957685751 0.0107808767093753 0.0160730748013899 0.00406743232373572
AC012485.3 0 0.00412396641964818 0.00323132280533313 0.00190762979163304
AC012501.2 0.0856403796209503 0.00429210929537472 0 0.00231325830782524
AC012506.4 0.00537507614333923 0.00481975006171886 0.00153053893428421 0.00238797011855715
AC012512.1 0.00448388506640013 0 0.00173807219273324 0.00373725822605934
AC012513.3 0.00637664007743989 0.00616007811960928 0.00150892195533747 0.00163112701837107
AC012531.3 0.0108376404714805 0.0176192376324395 0.00257874842094992 0.0016149931349441
AC012560.1 0.0232007054077026 0.00191248326630763 0.0007824252216985 0.00274012279572084
AC012574.2 0 0 0.0129562451891152 0.00180160545378547
AC012603.1 0.00874001501252346 0.46857610165467 0.0168789909686738 0.00214428115133804
AC012615.1 0.00295105344145874 0.00296265958502073 0.0146159160710165 0.00400223051309801
AC012618.1 0 0.0653849686367598 0.00462117383015114 0.0482293701555085
AC012618.2 0.00435059732873529 0 0.00383950952121737 0.00206447830434605
AC012625.1 0 0.00222895015276645 0.00191441691625278 0.032068394340104
AC012640.2 0.0109085087409977 0.177419076719863 0.0013101570639145 0.0166928662206428
AC012651.1 0.0255978210714557 0.00199104378033087 0.00154031390661219 0.00786721234589156
AC012671.1 0.0112513074249538 0.0207139310733489 0.124900495495173 0.000965442438605177
AC012673.1 0.0229921627765469 0 0.0389495797792859 0.00239212299287202
AC012676.1 0 0.00184445705203849 0.00171120250809969 0.0140816698794531
AC012676.3 0.0106695763657236 0.00220502039354947 0.0422430600394637 0.00127729097774037
AC012676.5 0.00847340466181404 0.00170878461457497 0.00966299137611455 0.0165439337312026
AC013268.4 0.00380774313507541 0 0.0123498838017915 0.00214231813784354
AC013269.1 0.00280658507487548 0.00588320004941069 0.00145242767506477 0.00213938385057363
AC013275.1 0.0190113156430476 0.00745995337005161 0.00488444122472755 0
AC013287.1 0.0446635860264579 0 0.031554394350234 0.00816427028602036
AC013355.1 0.0907558217392561 0.0322360869281542 0.00948014958471812 0.00251581276136703
AC013356.1 0.0162355523658306 0 0.00135387348839181 0.00404669767799457
AC013356.2 0.00470122703067614 0.00441011467632354 0.00244225586215374 0
AC013356.3 0.0105115324072557 0.00194538665865811 0.00341825021876813 0.00188233706312636
AC013391.2 0.0025739990295899 0.0171702359158371 0 0.00473092003494057
AC013394.1 0.00266361037908666 0.0210935892913618 0.00468755525380253 0.0227456823268382
AC013400.1 0.00683842773717339 0.00552771206121955 0.00230107302535306 0.0017453562846104
AC013402.3 0.0983663602864989 0.00220112415563389 0.00255692318362625 0.00113229046813353
AC013403.2 0.00528854683284845 0.0039918351226484 0.0292914234327282 0.0092307530618951
AC013451.2 0.00386804385464829 0.00158200612843634 0.00628369842193952 0.00462595110234425
AC013468.1 0.00233673186396151 0.000576497346531535 0.00214539539485229 0.00247741362374914
AC013470.2 0.00304810027621757 0.00220894236803704 0.00313469303921731 0.00985477742354634
AC013470.3 0.00410944499719947 0.00500425135837129 0.0007824252216985 0.0188273819699611
AC013472.2 0.00689985848467776 0.00988153061690159 0 0.00169665513764762
AC013472.3 0.00316188686078555 0.00147792498908073 0 0.00435096421239319
AC013489.1 0.00236075451449215 0.028234686771139 0.0218952023243138 0.0106526339984205
AC013489.2 0.0126949231944611 0.0126826385452155 0.376996892953629 0.00116207843246743
AC013553.4 0 0.00804628469746022 0 0.00148991040468992
AC013565.1 0.00358202524185667 0.00150829912400114 0.0022635560688257 0.00602872115506641
AC013652.1 0.00387369292568162 0.00239164662167643 0.00152440371037559 0.00155119920828127
AC015660.1 0.0032165251873152 0.0061780958722037 0.00734096850765588 0.00288742753369398
AC015687.1 0.00326851756711913 0.00128766601629626 0.00456392291346907 0.00451792369165248
AC015712.1 0.0425620850748984 0.00564699984597026 0.00244226349721676 0.0103463746372392
AC015712.2 0.0179065818831931 0.0281925156431663 0.00121857023756235 0.00861932458209856
AC015712.5 0.0244727126766922 0 0.0080882279274467 0.0146712100978302
AC015712.6 0.00263051010125131 0.00412621057564225 0.00107718679705073 0.00293697015073394
AC015726.1 0.00362854519630797 0.00365342133670076 0.00154345913379626 0.00405207589215979
AC015727.1 0.0177999385127433 0.00158924146045172 0.00802891220219371 0
AC015795.1 0.0026653845125383 0.0717114748138805 0.00264373992097066 0.00123703306441875
AC015799.1 0.0038211606963875 0 0.0166690821139002 0.00468994143062306
AC015802.2 0.0029799366812865 0 0.00456142351164601 0
AC015802.4 0.0115865722094958 0.0035299274822384 0.0252670853613437 0.00621502861723651
AC015813.1 0.00266716192271294 0.0044231741633007 0.00222270080772561 0.0920039095052953
AC015813.2 0.0214506653322247 0.000721989697153428 0.00251927707785677 0.0409387624142556
AC015813.4 0.012443560826804 0 0.00537026354173703 0
AC015813.5 0.0114108624160787 0.00153036181815259 0 0.00214231813784354
AC015813.6 0.00729859996827749 0.00356681490711063 0.0113053248114423 0.0275120962953651
AC015819.2 0.0163504213275243 0.0034316754160777 0.00253160153994884 0.00230582371489999
AC015845.2 0 0.0585570666284194 0.0039840350197494 0.0051184128502022
AC015849.1 0 0.00734552622688695 0.00159772314167916 0.0124689765665363
AC015849.3 0.00187746947024557 0.00113867140330236 0.00737074576400032 0.00563842902169083
AC015849.6 0.0128775821366731 0.0110270412171797 0.0162815832108544 0.0196116901499384
AC015853.3 0 0.00152037728408038 0 0.00127349073187658
AC015871.1 0.00708131662548935 0.00222895015276645 0.00807022123326562 0.0188389443337983
AC015871.2 0.00359073334316633 0.0157534225586236 0.00269413421929966 0.00153353332788674
AC015871.4 0.00208653778389445 0.000868904441329975 0 0.00134039099170309
AC015871.7 0.00420056410109445 0.00591053352059512 0.536927953026346 0.00727362281516929
AC015878.1 0.00355631453382134 0.00316661610612525 0.00250917059520136 0.00352601687294078
AC015883.1 0.0107249082408414 0.0020075655586533 0.011074048528719 0.00385349919227327
AC015909.1 0.0570450410312163 0.0451027457826197 0.00393857483307913 0
AC015909.2 0 0.0354120138314396 0.0757505574971315 0.00224781944729159
AC015909.5 0.0105493783790855 0.00177067063331446 0.00599716123389793 0
AC015910.1 0.00632082878430574 0.00174985912972881 0 0.00179393505046439
AC015911.4 0.0302041886801156 0.00154539626653831 0.326633812937428 0.0045818968702188
AC015912.3 0.00327988622506838 0.00433266120520008 0 0.0468711864076666
AC015983.1 0.439957405742253 0.00157680475022326 0.00531618087943713 0.00826836144205251
AC015987.1 0.00240070330533292 0.00693417388382715 0 0.00631759593523408
AC016027.1 0.0063961108553369 0 0.00134150502717389 0.00269499051877312
AC016027.2 0.0208946631969894 0 0.00143466650503415 0.0024175479564548
AC016042.1 0.0070115235153584 0.00210013200483468 0.00369372158764704 0.0013769579295535
AC016065.1 0.00481676351342007 0.00150829912400114 0.0138252893550369 0.0358305070198002
AC016074.2 0.00394988497360723 0 0 0.45747018205486
AC016168.4 0.00221943232112762 0.000999570253841494 0.00213026083485224 0
AC016355.1 0.00326368276253207 0.00142252300121647 0.0503002846706446 0.00233860695027746
AC016394.1 0 0.00195678657177984 0.00576616562484486 0.0223668854794865
AC016394.2 0.138632961672293 0.00180195159270705 0.00188769329742465 0.0100987925421192
AC016582.2 0.000848968959257844 0.0018068469457211 0.00313430094549913 0.016983863871051
AC016587.1 0.0024162332264663 0.00378518365804769 0.00257874842094992 0.00293030832293956
AC016588.2 0.00409552949387879 0.00226170750832397 0.0199391813009527 0.00238246943524657
AC016596.1 0.0150172980325032 0 0.0185118503900607 0.00201704409206191
AC016596.3 0.0140490145063269 0.0178805583998165 0.0102259813270282 0.0151761165145851
AC016598.2 0.00305859807770836 0.00561050347102952 0.00140146461100943 0.00202943318406664
AC016687.1 0 0.00749803093225207 0.00134876465514511 0.0422665780863168
AC016687.2 0.0289938506647116 0 0.00190783497140921 0.00189179503925369
AC016700.1 0.0040349687841797 0.00159590474356406 0.00150343264728044 0.00203445194913891
AC016700.2 0.00331306290260395 0.00164207551132138 0.00559195753889092 0.00899619965543649
AC016700.3 0.0128979247516073 0.00267379794900606 0.00237462045557125 0.00286442311498049
AC016705.1 0.0104448822747065 0.0318089372952677 0.00345848967664819 0.00237159093578167
AC016712.1 0.00442219451070709 0.0405486410293526 0.00932093722112028 0.0120527549255719
AC016723.1 0.00798436075015317 0 0.00256557178007406 0.00632667426871057
AC016727.1 0.00727474221840014 0.00233108455414315 0.0407921003020143 0.00828723600205558
AC016734.1 0.00405146434565405 0 0.00237959428306508 0.0148018651572654
AC016739.1 0.0103110654329455 0.00113867140330236 0 0.716952059621715
AC016747.3 0.00196130448648246 0.00108904896831611 0.00229222961882984 0.00112438740176175
AC016773.1 0.00966089958438161 0.00681623706934345 0.0264027193853913 0.00362104814141682
AC016821.1 0 0.00405191472469166 0.0221298017207665 0.00459967515383574
AC016831.1 0.00500170772869611 0.000605279565036133 0.00159084181170287 0.0692326438638123
AC016831.3 0.00384573249816751 0.00338530496013017 0.00404086873584444 0
AC016831.7 0.0055770748074429 0.00183922595837084 0.0274233374156513 0.328772662596313
AC016876.1 0.0143025237012518 0.131742899589376 0.00094885519637901 0.0152941302794924
AC016949.1 0.00677201296706463 0.00997943588619483 0.0115660883877468 0.00269228363252601
AC017002.1 0.00816889646057764 0.00263070826283356 0.00254414762380117 0.000928621740401896
AC017002.6 0 0.0139239556423757 0.00128958481704623 0.00603327765997427
AC017013.1 0.00231516004990016 0.00230943142154521 0 0
AC017050.1 0.0114650167409364 0.0354882268149734 0 0.00319467736276547
AC017074.1 0.0287551718750249 0.00248362338652691 0.101614582980113 0.00468371255587355
AC017083.1 0.00286798059876376 0.00572566226949086 0.00209441265209211 0.00169665513764762
AC017083.3 0.00282210183239064 0.00707626287865218 0.00433459026091444 0.0757400826368223
AC017104.1 0.00852638015174147 0.00213331472627292 0.00119537452148149 0.00827179760322915
AC017104.4 0.0149428715739429 0.0147507807568275 0 0.00192527655070787
AC017104.5 0 0 0.00430455958601441 0.00629547554386444
AC017116.2 0.0076472739206849 0.0719783509015677 0.00229516466994527 0.00231575359800755
AC018362.1 0.00489470929874474 0.00153214356296966 0.00406621616022155 0.000947499870792887
AC018362.3 0.0325185301485631 0 0.0112992414178011 0.00635496724481871
AC018371.2 0.00202392422045288 0.00456095577547136 0.00444214699322448 0.0173470404024905
AC018398.1 0.00402843828678768 0.0800852136301557 0 0.00958766983567468
AC018413.1 0.00295105344145874 0.00199787074733396 0 0
AC018442.3 0.0610184482675314 0.00456606496479391 0 0.00666308436373117
AC018462.1 0.0530110551532299 0.00160197311901203 0.0387888977264141 0.00142597354006557
AC018463.1 0.0279131866205162 0.00157357937217219 0.00601580319899183 0.00123001375976478
AC018475.1 0 0.0183489181903041 0.00409753416076372 0.00639940414255351
AC018512.1 0 0.00356525805359403 0.00231607209638842 0.00142597354006557
AC018521.1 0.00423135528741534 0.0123313772679951 0.00122279222160325 0.0146306417311595
AC018521.5 0.0111483104066588 0 0.0138116640064432 0.00838723051541299
AC018521.7 0.00288560725426613 0.00178846719454056 0.00253969700808188 0.000845677474095891
AC018523.2 0.00658109528479771 0.00230710757316518 0.00106463425246146 0.0324165333157114
AC018628.1 0 0.0114374527012666 0.00335774335218313 0.0358693171774458
AC018629.1 0 0.0039493116601739 0.0268978416558989 0.0285740943193262
AC018635.2 0.0144810412635025 0.00758441079786468 0.0022635560688257 0.00217337687206335
AC018638.5 0.00369144623001873 0.00583731573325006 0.0036700372051526 0.00378580867404859
AC018638.6 0.0500257568448926 0.0167539413173983 0.00225380001522766 0.000947499870792887
AC018638.7 0.00803257872411172 0 0.00290303955671869 0.00263871506728642
AC018645.3 0.00314238571557369 0.00495074677984729 0.00368404636396579 0.00166388212280786
AC018647.2 0.00371569717099373 0.0209275139852393 0 0.0240707963960764
AC018682.1 0.00187746947024557 0.00272440770059477 0.00270465940644712 0.00414476105530885
AC018690.1 0.00428735134556796 0.00182280430396143 0 0.00339598619566663
AC018695.6 0 0.0161011371690312 0.0442714376983136 0.00779585300912384
AC018695.9 0.0117210874297453 0.00901756762789478 0.00178474314948122 0.00531991007572366
AC018714.2 0 0.00856937587507952 0.00159084181170287 0.013587353190591
AC018738.1 0.017771203912926 0 0.0683139117288078 0.184199156516683
AC018742.1 0.497426054711932 0.023090449577349 0.00150892195533747 0
AC018766.1 0.00282210183239064 0.0781953945782271 0 0.00351199661655017
AC018797.2 0.048114784935355 0.0121384566323147 0.00251319560955913 0
AC018809.1 0.011804527503692 0.0172054413650506 0.00510644827909561 0.00311204302338581
AC018816.1 0 0.00367126644961933 0.00224554816535327 0.00123589449655639
AC018845.3 0.0813695918445151 0.000576497346531535 0 0
AC018865.3 0.00399634805971988 0.00353061690198822 0.00190375542372745 0.0101813038690753
AC018892.3 0.0130397628131467 0.00176243431230736 0.00703262795937021 0.00219839579066666
AC018978.1 0.00288338680596528 0.00313564735045735 0 0.0015702204470779
AC019068.1 0 0.00150659610920702 0.00249920871197407 0.0191511113840386
AC019069.1 0.00569946796659377 0 0.00192863242038704 0.00518949614501032
AC019080.1 0.00720642038230796 0.00321610821620838 0.00130721027143347 0.00334497803037318
AC019080.6 0.00382793136210002 0.00194039158216193 0.0403097359514709 0.00476364695914872
AC019097.1 0 0.0740961480083206 0.00789121812701689 0.00292400561502814
AC019117.1 0 0.00228089963925187 0.0019345787181774 0.00416881703464028
AC019117.3 0.00594466451984369 0.00107467418217866 0.00182867199531107 0.00594527194257427
AC019118.2 0.00743443394193923 0.00162411997888707 0.00163181227739159 0.00275127699144947
AC019129.1 0 0.0260032265837391 0.00218668135964102 0.0165497555207426
AC019131.1 0.00234236378168348 0.00526170550672956 0.00314244815094901 0.00119860261573714
AC019131.2 0.00249584998173949 0.00567277158492828 0.00252953227870578 0.00101685305884364
AC019163.1 0.0124272757481371 0.00446318192495644 0.0277315149107406 0.00132512402738907
AC019193.2 0 0 0.00484126164827661 0.00113229046813353
AC019209.3 0.00919775792445949 0 0.00611939812511788 0
AC019211.1 0.00312958639963159 0 0.00151532195271815 0.0818839127719052
AC019226.1 0.00533917231252513 0.00188813714186677 0.00479189448694109 0
AC019257.2 0.0238427672370158 0.00454612578271589 0.00398620176915789 0.000658053522151442
AC019257.8 0.0159434009406615 0.00443038916839725 0.00416842439943964 0.0787243925770531
AC019294.1 0.00763168042482733 0.00175163830434203 0.00846280684464228 0
AC019294.2 0.00213565533283375 0.00342427883113905 0.0452344324842076 0
AC019330.1 0.00756328308381482 0.00191248326630763 0.0590819218122996 0.00187235032444746
AC020558.1 0 0.0326069724234713 0.0042377636665156 0.00809371908572859
AC020594.1 0.0126707957303559 0.00904699494479125 0.00335158021633034 0.00183796143055191
AC020612.1 0 0 0.00384453567654748 0.00118359204831138
AC020629.1 0.00386523012623888 0.00869369915278631 0.00154390985093309 0.0154038129844791
AC020633.1 0.0312657967494326 0.00408976502330191 0.0153162005405485 0
AC020636.2 0.00870080263125066 0 0.00381570988382493 0.00241611205932684
AC020651.2 0.358092273145108 0.0503358787967434 0 0.0023729419054229
AC020658.5 0.00199243051602286 0.00329295544722114 0.00177671589646646 0.0023542526588739
AC020661.1 0.00625887963834473 0.00200477904632342 0.194068045859569 0.0323861385159213
AC020661.3 0 0.000576497346531535 0.0345633447780887 0.0028418617316061
AC020663.1 0.0105861764433276 0.00364837224043483 0.00478178878987836 0.00742782579387628
AC020663.3 0.0134922091060867 0.00164647460058767 0.00263889305937427 0.00195487007822193
AC020663.4 0.00228286794865747 0.00600523940898486 0.0515350917934406 0.00208223917839182
AC020765.2 0.0736812797920701 0.0350696321752921 0.0392379719081728 0.00267848225902825
AC020891.2 0 0.00235037976162255 0.0022635560688257 0.00251581276136703
AC020892.2 0.00196130448648246 0.00320197380125057 0.00748629016894956 0.000841555409526484
AC020893.1 0.0120781279463742 0.0108624539280965 0.00159821775595929 0.00123001375976478
AC020898.1 0.00213565533283375 0.0296248192704109 0.00245008404099665 0.046589250611665
AC020899.1 0 0.00237583832541618 0.00684776243219283 0.0121573696970124
AC020904.2 0 0.00304329337616081 0.0783322160297429 0.0111180131886429
AC020907.3 0.00199201312213631 0.0017980657635588 0.00229076682891927 0.00153353332788674
AC020909.1 0.0268284285161683 0.000576497346531535 0.00151019624187974 0.00281941399613781
AC020910.5 0.0169040313529718 0.0101163489096939 0.00220060257996176 0
AC020910.6 0 0.00424675167453432 0.00094885519637901 0.0045345801979297
AC020915.1 0.00372802774240546 0.00404062426979033 0.10349245430473 0.00104680805635618
AC020915.2 0.00269422393987349 0.009227937246329 0.00986154147654875 0.00467482384042596
AC020915.4 0.00381846405458542 0.00298370876982788 0.00184033720076446 0.0432802977078091
AC020916.1 0.0202023071543334 0.00355748754914265 0.00110102715413503 0.0377121527087026
AC020917.4 0.00393023907361181 0.00244462618529297 0.00425897572321646 0
AC020934.1 0.00313810162557182 0 0.0259268797480727 0.0085566453630493
AC020937.1 0.0118659838828834 0.00234294767615414 0.00261703689012677 0
AC020978.7 0.0133823595591401 0.0480781211832098 0.00720139749320079 0.00162390436853164
AC020978.9 0.00250405162004915 0.00228883443408915 0.00148118092295549 0.00110055410771255
AC021016.1 0.00658476696260494 0.00510857149865127 0.00191524444353048 0.00722306868374324
AC021028.1 0.634788656946108 0.00166998300769189 0.0052510640893139 0.00747131931153956
AC021037.1 0 0.00854133913266424 0.0068669517688882 0.00218577594538805
AC021054.1 0.00109306782438564 0.00168064922552419 0.00210098814379067 0.00099964870026821
AC021066.1 0 0.026297524248174 0.00834766329002047 0.00270253741284127
AC021074.1 0 0.00211625005397411 0.00814255729710503 0.250267268559617
AC021078.1 0.00359292137457017 0.00153036181815259 0.00922438975390558 0.0228200252603799
AC021086.1 0.0280129828462523 0.000625535248672324 0.0502537953253094 0.00610108080853859
AC021087.2 0 0.385535817606695 0.00144593796904951 0.00288080462252589
AC021087.3 0.00371569717099373 0.00210130389020965 0.00567075974754846 0.00168318821931353
AC021087.5 0.00932753395559656 0.00210789975726722 0.00529983459636165 0.0379883557819193
AC021097.2 0.00904029549051967 0.000758854332924009 0.00804160515529896 0.0208185782060651
AC021106.1 0.0178097323242926 0.00509211778564152 0.00142179905679331 0.0056711216010378
AC021106.2 0 0.00142542230849203 0.0116967066760301 0
AC021146.2 0.00361952879740625 0.00526380072026596 0 0
AC021148.1 0.0159916137705534 0.00113414305136468 0.0512461195141073 0.00309780079440469
AC021180.1 0.00285173434214415 0.0188421490753888 0.00381412669393328 0.00381025008030014
AC021218.1 0.0030197761166571 0.0060162680037156 0.00371480833222928 0.0145692858109426
AC021231.1 0.00434195745098357 0.00792969433411114 0.0152129510645163 0.00141957044136178
AC021231.2 0.00447901906354595 0.00341861936105296 0.0868284496630553 0.104559386078898
AC021269.3 0.195007780091736 0.0033452265156726 0.0138114617222616 0
AC021321.2 0.00618459393075919 0.00275391732147127 0.011711529586895 0
AC021549.1 0.00344958188000998 0.00343491409922643 0.00609608146180448 0.00246657957753493
AC021660.3 0.0138411745408842 0.0834124726529047 0.00875220387963545 0.109882181963203
AC021660.4 0 0.0017349615850947 0.00578644497388243 0.0123385009740964
AC021701.1 0.0388065810073513 0 0.00289720486198993 0.0059223435809687
AC021723.1 0.010066304253092 0 0.00124340824596914 0
AC021739.2 0 0.0085099632371691 0.00150892195533747 0
AC021739.3 0.00807777920967716 0.00861675146884548 0.00187590731493644 0.0023729419054229
AC021752.1 0.00673066373351632 0.0055472275012122 0.00649912565001393 0.0117141255340429
AC021851.1 0.00923629532056215 0.0178456469114442 0.00272619136890937 0.0105553648233093
AC021851.2 0.00410246561491556 0.00406944615981115 0 0.0101599137751887
AC021945.1 0 0.00148223473020907 0.00217427167199689 0.00315766295113919
AC022007.1 0.0160621913578536 0.0193292092238793 0.00143059018702026 0.0049278553269466
AC022018.1 0.00400269252452144 0.00489593945663019 0.0721472337803199 0.00285205422682597
AC022023.2 0.00918448449594452 0.00161431880968362 0.00690541237252526 0.00243795129416243
AC022069.1 0.00622220913598808 0.00284280482590662 0 0.00268463060389566
AC022075.1 0.00441758488775963 0.019516663702686 0.00206456412212305 0.00265490488913749
AC022079.1 0 0.00132232743848391 0.00278603496278229 0.000947499870792887
AC022080.2 0.00240070330533292 0.00350899577355117 0.0126249309228531 0
AC022098.1 0 0.00500746051468763 0.0138670049291666 0.00606800584334244
AC022101.1 0 0.00491101349772072 0.0026364820836827 0.00126201133165016
AC022107.1 0.00199493937675123 0.00248020212874364 0.00486787570858576 0.0143464507153743
AC022126.1 0.0025739990295899 0.00164280622742365 0.00257653502445832 0.00268669124016466
AC022137.3 0.0104743827192828 0.00651228058437362 0.00242605443516732 0.0323494828314474
AC022137.4 0 0 0.0160434807475803 0.00208584646468594
AC022144.1 0.015399250734111 0.00163698781263925 0.00774123946636168 0.00180101220888749
AC022146.2 0.00236589448059868 0.00343856654388886 0.00559280045388417 0.00483565609809333
AC022149.1 0.00407158636981081 0.00136689805373624 0.010690524410248 0.00871147796370715
AC022150.1 0.0258645248440437 0.00182483109937873 0.00170762837971923 0.00136353805500121
AC022150.2 0.00224888115216702 0.0186813212330273 0.000953288057483848 0
AC022150.4 0 0.0637879491611337 0 0.00655109496040266
AC022167.2 0.0313447910112263 0.00117141086347946 0.04421402037531 0.0427340351143188
AC022167.3 0.00338272136437564 0.00708016787642114 0.0141064479896399 0
AC022167.4 0.0065906440015932 0.00164721125122429 0.014203022325989 0
AC022182.3 0.00243272437510037 0.0236004059337365 0.00110180432785208 0.010503887689774
AC022210.1 0.00235500679845119 0.0295356147170482 0.00437346512346052 0.12347766979185
AC022210.2 0.00224606028767664 0.0307717741416956 0.0521599480520494 0.0162217332492714
AC022211.1 0.00347675899818118 0 0.00119419551460865 0.0176029809392158
AC022211.2 0.00366304003669668 0.00358142874115494 0.0037090188766703 0.00106255114706485
AC022211.3 0.272187074861132 0.00197103296412352 0.00291120122749125 0.0023188173479611
AC022211.4 0.0120154242676143 0.00165463306176105 0.00165151031998111 0.00132378138091056
AC022239.1 0.00397752899234523 0.044194452749662 0.0347442992521819 0.00113470514809304
AC022272.1 0 0.0113124251661911 0.0088142695225039 0.00448482970861364
AC022296.3 0 0.0345002211168766 0.00660206288041121 0.0039076373752888
AC022306.1 0.00386242355545664 0.0017384311341406 0.00552808440418848 0
AC022335.1 0.000848968959257844 0.00222944191223512 0.0180507989475727 0.00551751658188482
AC022364.1 0 0.00122987165839362 0.00208359678532445 0.00803330118504537
AC022384.1 0.00826083198221994 0.023818997869494 0.00215727583242415 0
AC022387.2 0 0 0.026267427586957 0.00662621306511307
AC022400.4 0 0.0021062438362291 0.00973033280423726 0.000845677474095891
AC022400.5 0 0 0.00244591770041789 0.00288883662541355
AC022400.6 0.00895233453373185 0.0352430309949031 0.0129786043338107 0.0736317975925726
AC022413.1 0.0566374127560106 0.00373744862001252 0.00642671236095609 0.00495628030906436
AC022483.1 0.00130450516774771 0.0026406199755219 0.00123286807223689 0.0233094230577815
AC022494.1 0.00245802963573508 0.0525707036105474 0.00291281884367639 0.0115405878304934
AC022506.2 0.00964745137536065 0.00541472278856076 0.00134370406726027 0.0042036003636417
AC022509.2 0 0.00178467327470757 0.00158791713599774 0
AC022509.3 0 0.000605279565036133 0.00624226398051449 0.00226975877292848
AC022558.1 0.0082918424245908 0.00206321415482081 0.00257874842094992 0.00254256367353058
AC022558.2 0.00355631453382134 0.00140128812028877 0.00260356849752218 0.0189517680223991
AC022596.2 0.00836517017677133 0.0020075655586533 0.00194058057707934 0.0149601327210717
AC022613.2 0 0.00395171561340482 0.0328830173994017 0.00234638767487692
AC022634.2 0.00351071501916755 0 0.00160669028123772 0.00106255114706485
AC022762.2 0.00757797804667433 0.00159322950691901 0.00240501778616744 0.00994554251450404
AC022784.1 0.00305700217738666 0.00170467620755235 0.011566325912166 0.0162738142836889
AC022784.5 0.00500650719647627 0.00143274324936497 0.0142753933106354 0.00212680831253316
AC022795.1 0.00717641078210118 0.00159056752179832 0.017525275412719 0.00426102087210439
AC022826.2 0 0.0142939827777778 0.00353364889902245 0.0570070408014899
AC022868.1 0.00139773118873107 0.487865739397557 0.0023221653379153 0.00108974482444621
AC022893.1 0.00461008809076329 0.00217640398999516 0.00263889305937427 0.0095038448125661
AC022915.2 0.00296298787159325 0.00541696514780625 0.569117899116302 0.000808507468286219
AC022916.1 0.0132392679132939 0.0784999172525453 0.0028266640064548 0.00181843879339507
AC022966.2 0.022894296911803 0.0105053360469189 0.00224165791100655 0.00234081276808512
AC022968.1 0 0.00127604049137119 0.00227630951861132 0.0671354667057176
AC023024.1 0.0372058866126295 0.00113414305136468 0.000990978915777421 0.00388026488737127
AC023043.1 0.00906286476870502 0.0743390441244923 0.0397562044198638 0.00306066311849132
AC023043.4 0.000848968959257844 0.0119514090079747 0.00922668105200711 0
AC023055.1 0.179514266235319 0.00331246057080182 0.00222800748602579 0.0103879760851044
AC023157.1 0.0028413994752807 0.00115502515586262 0.0243516695325152 0.0498034954390845
AC023157.2 0.00678559764660097 0.00453500181318527 0.00248162920581195 0.00218577594538805
AC023157.3 0.00376844673912505 0.00221091311011471 0.00574770362285951 0.0198843380871857
AC023161.2 0.00326690348644527 0.0015256396713407 0.00180458125304106 0.00763369159440954
AC023232.1 0.00217886930262233 0 0.00194015000955367 0.0379959079874571
AC023389.1 0 0.00336086144720626 0.00186970981256131 0.0010952046580873
AC023468.1 0.00915691972344738 0.00179903470525275 0 0
AC023509.1 0 0.000605279565036133 0.0664775408056789 0.0201059538174636
AC023509.3 0.00442219451070709 0 0.0122996436695898 0.00611995140546873
AC023509.6 0.00288560725426613 0.00085897004791237 0.0241206796564788 0.00723458092957721
AC023512.1 0.00842818546748803 0.00207720924601857 0.0174163857918196 0.0178114836488626
AC023538.1 0.0100811121036281 0.00106777430874601 0.00180527671764517 0
AC023632.2 0.00224606028767664 0.00121008265744397 0.011355878759154 0.00541913652307563
AC023790.2 0.0188095924907555 0.0256926653832185 0.0355185111453234 0.005824714247731
AC023886.1 0.00393781639990788 0.0125344489023185 0.00198239424809911 0
AC023906.1 0.00409552949387879 0.00230943142154521 0.00442362281596175 0.0656707752529436
AC023906.3 0.00813108383120927 0.00952358475085641 0.00294757982099096 0.00184579591336059
AC023908.3 0.00371324767638008 0.0103583170261995 0.00223335624616331 0.00249648036454778
AC024060.2 0.0123526346278775 0.0470878426135909 0.0164234923646032 0.0124377923372653
AC024075.1 0.0983005983956627 0.0140324591275436 0.0026938618616661 0.00725875535885394
AC024075.2 0.00327988622506838 0.00994922088924391 0.00378578081306222 0.00697057198714482
AC024075.3 0 0.00398977068754095 0.00127034113865933 0.0016991807949236
AC024230.1 0.00719467584013287 0.00499435827773633 0.00502594081125574 0.0105413500287392
AC024243.1 0.000848968959257844 0.00564747669648862 0.0124441040548853 0.00836717119118587
AC024257.3 0.00356268500152095 0.00605732302794531 0.00470716053055806 0.00233603180464822
AC024267.4 0.00303512800829873 0.00608124082962626 0.0034267212685572 0.0024146789696489
AC024270.5 0 0.00296216394419462 0.00235507790434659 0.0026764439012631
AC024293.1 0.00833047893263705 0.00203732554870174 0.00500453262375619 0.604002148615066
AC024451.1 0.00737846755708535 0.018674281919897 0.00248162920581195 0.00462322239001777
AC024451.3 0.00923672644193373 0.00155898845573545 0.00209878904413346 0.00376124282236722
AC024558.2 0.00380774313507541 0 0.0007824252216985 0.0217235166446823
AC024560.1 0 0.145621879318931 0.00859158070138219 0.00883704758350365
AC024560.2 0.00398064346123837 0.00943869562836961 0.00285767652099798 0.00581577875464496
AC024560.4 0.00694675455467573 0.00728421911229214 0.0071051731187817 0.0125314225089136
AC024575.1 0.0034787269021692 0.00182993014241807 0.00186970981256131 0.00219100696150267
AC024580.1 0 0.0653144414577313 0.00253994049483455 0.00787719765053899
AC024587.1 0.00369144623001873 0.00229108830260804 0.0593834358238687 0.00157186721119034
AC024588.1 0 0.00206321415482081 0 0.00280964532877125
AC024595.1 0.00280658507487548 0 0.00395986611960726 0
AC024619.4 0.00594168887766258 0.00085897004791237 0.00199589721529691 0.134586150526813
AC024896.1 0.0062043459717995 0.007790976941604 0.00196785391252794 0.00293217207363748
AC024901.1 0 0.00146155439598313 0.00656938686945142 0.00130818318417879
AC024909.1 0.00647132170909666 0.00170467620755235 0.00204303367286652 0.00200971647055293
AC024933.2 0.0427231231593178 0.000932316718121847 0.00203501394433328 0.0030782662412147
AC024937.3 0.0040349687841797 0 0.0157665940414392 0
AC024940.2 0.00704838424937106 0 0.0468808501933164 0.00701713176650252
AC024940.3 0 0.0327976368819251 0 0.0151364337662921
AC024941.2 0.0041129510754669 0.0251343403148421 0.0425426256236911 0.023053955325536
AC024995.1 0.0110170838060165 0.00321277689646329 0.00155667435032249 0.0259280245634473
AC025031.3 0 0.00172214068411913 0.00672596688323275 0.00146873130385584
AC025031.4 0.00199243051602286 0.00938861633051569 0.00676653877716823 0.00424336691063979
AC025040.2 0.00256836827381357 0.00560378664805918 0.00123286807223689 0.00249158080418167
AC025048.2 0.00345342227069322 0.00264561099212203 0.0311596106167137 0.0221705404693616
AC025048.4 0.00325407957685751 0.00615394259109218 0.029658411456763 0.00437812785089857
AC025048.6 0.00263051010125131 0.00119957429233044 0.00352882531364927 0.00197267496713718
AC025062.1 0.00452357982739516 0.0140046493162915 0.00131879717052056 0.00141607908530573
AC025154.2 0.0203603083065737 0.00210789975726722 0.0341246212467926 0.00469686982824268
AC025159.1 0.00586674275339622 0.00679126225259938 0.00378443570832863 0.0136128338098705
AC025161.1 0.00780338654144214 0.418829729832955 0.00119537452148149 0.00127951007499047
AC025164.1 0.00730181277941062 0.0147148281845392 0.00124444835704745 0.00215817762710279
AC025165.2 0.0517708690026692 0.00146155439598313 0.00460082620261876 0.00804244011422738
AC025165.3 0 0.00269752807648822 0.0187767299638709 0.00167974320766245
AC025165.4 0 0.000881413141721119 0.00369640809219636 0
AC025165.5 0.00798746642076527 0 0.00198654320375266 0.00340433667831221
AC025171.1 0 0.00191248326630763 0.00134150502717389 0.0153896735437656
AC025171.2 0.00359073334316633 0.00227990294097018 0.01851586477584 0.000808507468286219
AC025178.1 0.00368189491177091 0.00211122566011823 0.0057250139934489 0.00263830014249262
AC025181.1 0.00450853183055768 0.00341710374919729 0.0051559346520988 0.00155519643334479
AC025181.2 0.00493676495777444 0.00923664741239189 0.0028468848414626 0.00573557546938021
AC025183.1 0 0.0018268651964272 0.0778293649436519 0.0157309376795516
AC025198.1 0.00316846973891315 0.00421643151192012 0.00867737692320225 0.0532620592149769
AC025262.1 0.00337375911316604 0.00194538665865811 0.00261983267820797 0
AC025262.2 0.0126644085729349 0.00251156399634091 0.00125443664394609 0.00134039099170309
AC025265.1 0.00422357817271493 0.00226892302944942 0.00249526355623006 0.00475565647468676
AC025268.1 0.0136453826034943 0.00133108765269973 0.00237627439994203 0.0024771771479974
AC025271.1 0.00505711058348437 0.00268399565364817 0.0007824252216985 0.0067722508173501
AC025271.4 0.00109306782438564 0.010381726532243 0.00521279588889358 0
AC025279.1 0.06887631529837 0.00170141137164756 0.00738801146476864 0.00178288456339623
AC025283.2 0 0.0185391767872579 0.00135323221816582 0.0231395370989706
AC025287.1 0 0.000919831150689046 0.0144101858423359 0.0251237945847005
AC025419.1 0 0.001474183027285 0.566142187418191 0.0945835740806283
AC025423.1 0.00249584998173949 0.00932214756682482 0 0.00119860261573714
AC025442.2 0 0.000786020210983305 0.0083328419124583 0.00231077160103776
AC025449.1 0.901653569938759 0.00402353995981718 0.0557213947005573 0.00832816711243416
AC025449.2 0.0803121961460429 0.00243824089581657 0.00153097967623494 0.00318011096543767
AC025458.1 0.01808226964037 0 0.00389390720468824 0.0220426360284018
AC025459.1 0.00776747348695593 0.185670752542763 0 0.0536954788253363
AC025518.1 0 0.00153872846519342 0.00143392312786706 0.000845677474095891
AC025569.1 0.00109306782438564 0.00205255601622334 0.00176551903919235 0.0464888524531962
AC025588.1 0 0.00213502161232105 0.0923141928474663 0.00172976744673752
AC025594.2 0 0.0193629093500724 0.00761867672548674 0
AC025627.1 0.00340638367386873 0.00358416882530984 0.00352161445822556 0.00904328651364206
AC025678.3 0.0044887719491003 0.0586974247947454 0.00598009068216384 0.00697447599751979
AC025682.1 0.0199800393885406 0.00968300793107511 0.00186510114112229 0.036478497384186
AC025750.3 0.00947277269414379 0.00193052973154224 0.0223369839653243 0.00368204946718753
AC025857.2 0.00331306290260395 0.0018791287585819 0 0.00499134149532359
AC026111.1 0.00679705341907734 0.0135863740656792 0.00122704990851055 0.00112933482345761
AC026124.2 0.0042352640751216 0.0172339241472789 0.00401285575554513 0.0238314011061335
AC026167.1 0.0291881076397993 0.0165948926480976 0.00857045592554463 0.00390584274604695
AC026202.2 0.00109306782438564 0.00418626026016986 0.0007824252216985 0
AC026254.2 0.00341562669645318 0.00618622815030568 0.00116183804752907 0
AC026271.1 0 0.00649152925630372 0 0.0481561587970432
AC026271.4 0 0.00175253002765446 0.00149302252390372 0
AC026273.1 0.00399951576959352 0.001474183027285 0.00161223796945215 0.00464028540879359
AC026304.1 0 0.00174192249036233 0.0070781333932747 0.0015543948658786
AC026316.1 0.034470770388405 0.0023109066139397 0.00763485780105907 0.00289065909807792
AC026320.3 0.00308127011435397 0.00342085768076403 0.00233920760665058 0.0013769579295535
AC026341.1 0.00427511600896779 0.00890244864895935 0.0229207446809301 0.00502947817333782
AC026356.1 0.00345342227069322 0.00223303375945433 0.00159035335401539 0.000899488232425497
AC026356.2 0.0276110383462451 0.00214028142809555 0.00396372640149479 0.0024789744072127
AC026401.3 0.00649640416210968 0.00224128597042402 0.00129043788669152 0.0147011689912169
AC026403.1 0.00434195745098357 0.00715552658834867 0.0290203718243323 0.83261069386392
AC026410.2 0.00401227756273249 0.00375436849030726 0.0444917563824466 0.00488323498636126
AC026410.3 0.160261195502969 0 0.00177142155211203 0.00427926656793023
AC026412.1 0.00450355964671985 0.00860602105977392 0.00141745532344807 0.0616995664511606
AC026412.2 0.015223890591439 0.00438384066051579 0.00247778232770783 0.0181394177880735
AC026412.3 0.00415955746230826 0.00133028481693089 0.029969772435071 0.0032401275665432
AC026436.1 0.0230179465369082 0.00159590474356406 0.0268997904481149 0.0044991341587678
AC026462.1 0 0.0084279190979588 0.00844467359858193 0.07819648581398
AC026462.4 0.00676691683779129 0.0171970124024484 0.00252131608569613 0
AC026464.3 0.0825183713438018 0.0188675086012528 0.0134092602573542 0.0155855495123989
AC026464.4 0.0337030309852882 0.00121008265744397 0.009366663650806 0.00347672986955759
AC026471.1 0.0040349687841797 0.00202457125950161 0 0.00379808352865411
AC026471.2 0.00361281538820415 0.00314064444107147 0.00188295263576269 0.00442296514752123
AC026471.4 0.0383067532814945 0.00175253002765446 0.00370278751115726 0.0337085740691094
AC026495.2 0.150945178928907 0.033267338446517 0.0054525028815365 0
AC026689.1 0.00922912149765008 0 0.00356511555694342 0.00517222900592481
AC026700.1 0.00335080598027011 0.00366663295174187 0.00793675920321297 0.00552457415098639
AC026704.1 0.0322415775566358 0.0162929142352039 0.0277255316025802 0.00407169761676219
AC026748.3 0 0.209896951086391 0.00442522435241226 0.00892613866466845
AC026786.1 0.00626181818002563 0 0.00606269251212609 0.00223096157192151
AC026801.2 0.00418923125154974 0.0125210192589117 0.119382006711588 0.00212107935437993
AC026877.1 0 0 0.00307261783463501 0.00274234054775391
AC026894.1 0.00109306782438564 0 0.00149014149897068 0.00160273003415418
AC026951.1 0.0383002989946878 0.00229335069292499 0.00590266283791589 0.032857764029319
AC026979.2 0.0088321651306703 0.00198161920934276 0.00206456412212305 0.0271360146561186
AC026979.3 0.00610563878366769 0.00398930497679433 0.00253575856381025 0
AC026979.4 0.0159492724003881 0.00121859852315693 0.134685453697468 0.00765780120035805
AC027020.2 0.00319673401819188 0 0.0046780220166732 0.011183950213359
AC027031.2 0 0.00363966465123013 0.00395274741037289 0.0444367576709486
AC027097.1 0.00324456369147981 0.00197103296412352 0.00106463425246146 0.0171004557244379
AC027097.2 0.0065134811089617 0.00773656531187045 0.00228494693875893 0.0253808115800173
AC027117.1 0.0682858085886042 0.00540184223724304 0.00234709677211089 0
AC027117.2 0.0283000407163263 0.00172214068411913 0.026999997278336 0.00868137740277666
AC027229.1 0.00277825852050478 0.00160742523817735 0.00288815263572289 0.00117990790840047
AC027237.2 0.00245802963573508 0 0.00433234044300058 0.00233346577037506
AC027237.3 0.00299098424980803 0.00550791150320019 0.0025032689388615 0.00730430315591453
AC027243.2 0 0.00347630282500124 0.00224554816535327 0.000984969793894657
AC027271.1 0 0.0349712904454715 0.0164490748787529 0.00171325459280473
AC027277.1 0.0069779563081778 0.00142445404518232 0.0230013411810363 0.00252649086161546
AC027287.1 0.00429145942920923 0.00225388262098636 0.00175580509679987 0.0067075412519174
AC027288.1 0 0.00496460948827346 0.0015470747325659 0
AC027288.3 0.00273342861806158 0.00378488152178968 0.00517319961202184 0.00418764745667993
AC027290.1 0.0358918123227311 0.00119957429233044 0.0016843234336334 0.00570707764854232
AC027290.2 0.0084768221702456 0 0.0100624434421145 0.0332568560530594
AC027307.2 0.00615995183516731 0.00369950077299398 0.00120346687586632 0.00427175002823221
AC027307.3 0.00748785904338006 0.00219725332821646 0.0141149362337623 0.00932106743055537
AC027309.2 0.0100457895017365 0.00190192203177805 0 0.209054147534185
AC027313.1 0.0108352257473384 0.00181377276284043 0.00178474314948122 0.00132378138091056
AC027373.1 0.00236075451449215 0 0.007187082956496 0.00978656490968876
AC027601.1 0.00386804385464829 0.0424456553847554 0.00173807219273324 0.00899434033084811
AC027601.6 0.00312535499220521 0.00183922595837084 0.00750693918247534 0.0123352361800289
AC027612.3 0.00668579061710382 0.00203472577911516 0.410591175492079 0.0025092730124969
AC027613.1 0.00658716948027285 0.00541570078823357 0.00382019507313699 0.00262529626778463
AC027644.4 0 0.00297302984285274 0.00204244118704011 0.0916710287044555
AC027682.1 0.00354578005076018 0.00317577761437254 0.00159772314167916 0
AC027682.7 0.0111781615004842 0.00598856350289394 0.000990978915777421 0
AC027796.1 0.00355631453382134 0.00500354263762135 0.00273443764288653 0.00274278408747116
AC027796.2 0.00941591797237279 0.00151921496518878 0.004482446648333 0.00444737917643494
AC027796.3 0.0291527120154974 0.00125393988459442 0.0143437716183566 0.0303744224588471
AC027796.4 0.0238791111971805 0.00408432605372574 0.00601133434177302 0
AC027801.1 0.00403824843546287 0.00189384047487438 0.0148911636771859 0.000996036855692007
AC027801.2 0.00355631453382134 0.00382193675400057 0.00220096707675193 0.0018965747550704
AC027801.3 0.00327988622506838 0.00224128597042402 0.00251927707785677 0.00217031075349185
AC027801.4 0.00670327985379585 0.0133377489913779 0.00132819204490168 0.00129888148504512
AC034102.1 0.00139773118873107 0.0297155917710376 0.00134150502717389 0.0323365184280338
AC034102.2 0.0478454390987688 0.00180980472948828 0.0128617392408693 0.0114109790074834
AC034102.4 0 0.00370230843554803 0.0100217597355211 0.0090224694457085
AC034102.5 0.00305859807770836 0.0527253219183938 0.00113985358315448 0.00983939084072635
AC034102.6 0.0029799366812865 0.00488946130299805 0.00822822208239819 0.000780161873486534
AC034105.3 0.00958213849636455 0.00366701697136376 0.00404990633474229 0
AC034111.1 0.00853565379434735 0 0.000931843989385718 0.00244986989928915
AC034111.2 0 0.127099097620776 0.0115629815778645 0.00253578510400631
AC034139.1 0 0.00176882981737023 0.00276552164177055 0.00199966741046765
AC034193.1 0 0.00967675102129205 0.0065173072459702 0.00166088767655327
AC034198.2 0.00263051010125131 0.00520387726720645 0.255260015647387 0.0148669460323158
AC034206.1 0.0231337971779764 0 0 0.00125077593902053
AC034207.1 0.00205847788947445 0 0.00522824708630842 0.0186942081323816
AC034213.1 0 0.00632427988828253 0 0
AC034223.1 0.011072964745922 0.00348565969747939 0.0293918108328487 0.00235557180361384
AC034229.4 0.00645115328147934 0.0017187713027416 0.00204606655467186 0.00148276532943469
AC034231.1 0 0.00740967578853946 0.00113985358315448 0.0144615984269905
AC034236.1 0 0.00126538971488653 0.0700996233547052 0.573229706963008
AC034236.2 0 0.00262549297186296 0.0076547256723044 0.00547684091927252
AC034236.3 0.00196130448648246 0.00427132350686591 0.00449667194239751 0.00138349171088723
AC036108.1 0.0569393164507501 0.0018691617023657 0.0187029121554529 0.00547626812351328
AC036164.1 0 0.00208513130351202 0.0165563625638178 0.00141009847479568
AC036176.1 0.0535139680090944 0 0.0354574632055855 0.00311940796158852
AC036176.2 0 0.00462442883080457 0 0.00136613841271698
AC036214.1 0.00404814566053872 0.00869944758224234 0.00545302059108451 0.0070862121920116
AC036214.2 0.00596732647463234 0.00193791021402649 0.00363058987264221 0.00138349171088723
AC036214.3 0.00581536071691412 0.0126543128381167 0.00705987841506046 0.0062793425585757
AC036222.1 0.00385962410729196 0.00372916519133057 0.0014127878708985 0.00129888148504512
AC037459.2 0 0.0454311922504063 0.0158980473306736 0.0022650838766394
AC037487.4 0.00259027397000997 0.00340126423330327 0 0.00113229046813353
AC039056.2 0.028974139639762 0.0214988003435443 0.0033362647220255 0
AC040160.1 0.0751701491545437 0.0020260111066435 0.00219171027875452 0.0112387089880854
AC040162.1 0.00673354453832656 0.00208672864605643 0.00533969656326322 0.00566488665636128
AC040168.1 0 0.00199384323051375 0.0016906435449795 0.00131368392220782
AC040169.1 0.00794926838442102 0.0709583091571534 0.00557857327773958 0.0198486406809446
AC040173.1 0.00263652225593941 0.00562548192055034 0.00147956684682216 0.00940824142811742
AC040904.1 0.0177969826356935 0.00364655829597502 0.00632231857527854 0.000822579610088397
AC040914.1 0.0124780025686878 0.00128766601629626 0 0.00105225753031064
AC040934.1 0.0100970172104849 0.00515817444611095 0.0028133092479508 0.00522652920584241
AC040970.1 0.00399318934521168 0.00344723875983414 0.0151281554990008 0.000899488232425497
AC040977.1 0.00298238129964662 0 0.00254204089120288 0.00340125741898022
AC044787.1 0.0040154910030825 0 0.00210430055196049 0.330074070342769
AC044798.3 0.00771982355119021 0.00172383309681221 0.00170644165028142 0.00157351845434016
AC044860.1 0.054661276247858 0.00189384047487438 0.00129616094163225 0.00358817591510765
AC046134.2 0.00823053786464657 0 0.00130721027143347 0.0208492609246965
AC046143.1 0.00356268500152095 0.0054185301038028 0.0102134908776903 0.00702172729447882
AC046176.1 0.0312589705078842 0 0.0100074052655039 0.0835070823672319
AC046185.1 0 0.00174192249036233 0.0137505610739868 0.0100008255927479
AC048337.1 0.00196130448648246 0.00122307554305809 0.00153230392802282 0.00616794553449672
AC048338.1 0.00714452879158042 0.00503252008520435 0.00113985358315448 0.011873924568251
AC048338.2 0.0251605389284683 0.00370772026484091 0.00145242767506477 0.010548175730772
AC048341.1 0 0.00145999723673523 0.00779819350925619 0.00583187806318402
AC048341.2 0.00409552949387879 0.00226675105841385 0.00251927707785677 0.00157227960122188
AC048344.4 0.00485772018899525 0.00543294385982666 0.00143169894590421 0.00364866365848199
AC048382.2 0.0580154629322798 0 0 0.00492349483675659
AC048382.5 0.000848968959257844 0.0328183055815015 0.0303447240106548 0.00783097075476449
AC051619.4 0.00263051010125131 0 0.00283846172198256 0.00176300843647039
AC051619.5 0.00730741085185174 0.00672833014615282 0.00137647803642358 0.00183321968113574
AC051619.6 0.00532442311180098 0 0.000919978672647667 0.00757506872276086
AC051619.8 0.00990229269076469 0.00534818032745267 0.0359279400966427 0.00244388645445601
AC053481.3 0.00367007238392203 0.00223508611615185 0.00174560950370376 0
AC053503.1 0 0.0108055939577968 0.265444375557308 0.00136152391891616
AC053503.2 0.0752896214308713 0 0.00138729038938367 0.00560362773947185
AC053513.1 0.00409552949387879 0.00179903470525275 0.00141421980650588 0.00624074077581394
AC053513.2 0.0110013766250379 0.00126856031954165 0.00226919468246722 0.000979872129713221
AC053527.2 0.0109833658365025 0.00126714858425025 0.00184107351045141 0.00825282669150442
AC055714.1 0.0132981570502205 0.0014631162534837 0.00210098814379067 0.0103476251460924
AC055764.2 0.00368189491177091 0.0496447727945675 0.00257653502445832 0.00102312906828183
AC055811.1 0.00312676353346163 0.00320146873338266 0.00347839505889162 0.00099964870026821
AC055811.2 0.0261305950991304 0.000620930508938579 0.00766952359308377 0.00467611477161015
AC055822.1 0.0520399797720843 0.00122307554305809 0 0.00119860261573714
AC055854.1 0 0.0189735578716986 0.0160815381070508 0.0112801103114459
AC055855.1 0.00219678168583914 0.00140780010257668 0.00777040580298458 0.00211257279662694
AC058822.1 0.039536959137329 0.000881413141721119 0.00163286057738597 0.00459935730836485
AC060766.3 0.00414140192176124 0 0.0026889298028656 0.0111719901045165
AC060780.1 0.00684492368735583 0 0.0028284800370458 0.0123295312854044
AC060809.1 0.0151935726192655 0 0.0122764207700319 0
AC061708.1 0.0038130905269224 0.00753437127302015 0.0365315298962127 0.00206535563875772
AC061965.2 0.274370807887229 0.00154845501622203 0.0066766302114856 0.000864431356948107
AC061975.8 0.00326851756711913 0.00487546075399938 0.00883465317334792 0.00750944530962711
AC061992.2 0.00270711695689911 0.00142445404518232 0 0.000780161873486534
AC062015.1 0.00661007779372514 0.0015899040817661 0.00333155486320502 0.0546646739964119
AC062028.1 0.00633066612862641 0.00473998762754152 0.00127695387682546 0.00263872803825017
AC062029.1 0.00405146434565405 0.00424254320906372 0.00508061051553433 0.00461786589932912
AC063947.2 0 0 0.00116139724547996 0.00618693142205064
AC063949.1 0.0225523860837355 0.0110311039627979 0.0039585361285784 0.00131977314969937
AC063950.1 0.00306521436659235 0.00792822586951701 0.00269937723321838 0.00105225753031064
AC063979.2 0 0.0555484059983633 0 0.00203950752519406
AC064799.1 0 0.00118899836310155 0.00266610463985204 0.395936077115692
AC064802.1 0.225425391023847 0.00289876409072203 0.00129616094163225 0.00326347510834828
AC064807.1 0.00423918647150605 0.00207250693340826 0.0052393869784685 0.00400957059396803
AC064836.3 0.00958589589274596 0.00306408759287671 0.0342032306737554 0.00339805179742186
AC064847.1 0 0.00174192249036233 0.00675124166979395 0.00291902841045238
AC064850.1 0.0201269583312112 0.00107467418217866 0.00101201230584834 0.0016449004465187
AC066613.1 0.00437691948417758 0 0.0100680629038095 0.00122776954258469
AC066613.2 0.006866564330803 0.00122987165839362 0.0015488910285546 0.00269082947253025
AC067751.1 0.00711736704342205 0.60909157243778 0 0.00110055410771255
AC067838.1 0.00340454466914714 0.0581934857107993 0.00434171687566761 0.00704671832920765
AC067852.1 0.00364680599887677 0.0242100700104586 0.00681678743369789 0.00330091648255318
AC067852.3 0.00461281454914766 0.00421210965583725 0.014393135801366 0.00770533317172532
AC067852.5 0 0.0057839878035054 0 0.00936303401123553
AC067904.2 0 0.000986369684779478 0.000840411976151942 0.00136613841271698
AC067930.3 0 0.00277232647994708 0.00564363357699359 0.000780161873486534
AC067930.4 0.00412708619988007 0.0131671343101114 0 0.00239490474685069
AC067930.8 0.00297506509489263 0.0121342015969817 0.00837088200270773 0.0198690347358741
AC067931.2 0.00659086236043184 0.00355843450086393 0.0367577503067446 0
AC067942.1 0.00515331179051035 0.00164207551132138 0.0018129783744414 0.046929507015678
AC067942.2 0.00385683174699107 0.000605279565036133 0.00102859897729595 0.00155119920828127
AC067945.1 0.00234236378168348 0.00355994485721054 0 0.00180219923847276
AC067945.3 0.0243887245725907 0.00216350847967874 0.00427982838654106 0
AC067956.1 0.00423135528741534 0.0215724613214731 0.0484472393335933 0.0428130175214829
AC067968.2 0.00715788690250519 0.0035668693803407 0.00567454891788311 0.00253410007495707
AC068025.1 0.030610014250926 0.00209966643052707 0.131152397972933 0.00615811937270914
AC068025.2 0.00434195745098357 0 0.00822996401627426 0.00490670876507468
AC068050.1 0 0.00506248964535956 0 0.0130749647150965
AC068075.2 0.00372802774240546 0.023534045801399 0.00725299010353577 0.00311204302338581
AC068134.3 0.00751820469208244 0 0.00164131399979402 0.00104680805635618
AC068205.1 0.0103297850274461 0.0125767915524166 0.00194058057707934 0
AC068205.2 0.051288933256392 0.00150180070637996 0.00203929683953346 0.0356669780747732
AC068282.1 0.0043903133489119 0 0 0.0026348658049685
AC068286.2 0.00240070330533292 0.00394057750099402 0.00402188241703257 0.00163614188099732
AC068338.2 0.0085923274473291 0 0.00159035335401539 0.0104702714002202
AC068473.1 0.0024299551735789 0.183509189762489 0.00217059316777608 0.00179805405002567
AC068473.5 0.00366537910409545 0.00520394452850104 0.00219804988547462 0.00700552926234612
AC068491.1 0.00748780229483725 0.0250447220640076 0.00136325887004742 0.00223096157192151
AC068491.3 0.0224301819760249 0.00906475290745825 0.00180527671764517 0
AC068491.4 0.00597254776028764 0.0152734906747771 0 0.0052856603879957
AC068522.1 0.0255557830900654 0.00176607991402061 0.0038704502987572 0.00583657142083823
AC068533.1 0.00340454466914714 0.00209966643052707 0.0049935035931237 0.0023707418353117
AC068533.3 0.011906603553782 0.00335815880302706 0.003572561555594 0.00711810064095682
AC068533.4 0.00417801151949727 0.00126714858425025 0.0297749256717938 0.0284515879085911
AC068544.2 0.00330467011821388 0.132719433198079 0.00114728501871859 0.00140697585492441
AC068547.1 0.0231966924625567 0.0462945456147806 0.0457658709597617 0.00285425886721219
AC068587.2 0.00267789581840556 0 0.0047975928283977 0.00249796552175325
AC068587.4 0 0.0120407339376601 0.00908032197459142 0.0412132858473975
AC068620.1 0.00399951576959352 0.0303279565836892 0.00172693703001891 0.00200487452187655
AC068631.1 0.0147267853317878 0.0848655324828536 0.00262691993784862 0
AC068631.2 0.0240593764637742 0.0102969977921339 0.0119884350416231 0
AC068633.1 0.00213515970798318 0.000697706332119163 0.00186586692744038 0.197696782801385
AC068647.2 0.00417059346512639 0.000919831150689046 0.00108033274632398 0.00543865960327165
AC068657.1 0.0151201320545052 0 0.0139006707304018 0.00523291407398693
AC068658.1 0.0276723791876592 0.00193791021402649 0.0969085350604061 0.004564076872666
AC068707.1 0.0171547041849634 0.0221752834424069 0 0.00869050159531802
AC068722.2 0.00187746947024557 0.00162553474928585 0.00327810860862167 0.0031855754331858
AC068724.3 0.00275363976417264 0.000778317477432017 0.00489365107843194 0.0030769154994782
AC068760.1 0.00354578005076018 0.00643310303288546 0.0100284519018451 0.00235689334567518
AC068781.1 0.00311554872695764 0.0027199406019786 0.0015758854879187 0.00760756095816427
AC068787.5 0.0129883886545273 0.00201742499625153 0.00146997803245313 0.00235557180361384
AC068790.2 0.0146414947799267 0.00204804711149602 0.00992365624169363 0.00127951007499047
AC068790.3 0.00383748081835368 0.00136249272042471 0.00227345462519658 0.00714973292227751
AC068790.4 0.0029546189638678 0.0133507146974813 0.0023713244689721 0.00224668314278473
AC068790.5 0.00420056410109445 0.0147429985507406 0.00336311515499417 0.00310133695191743
AC068790.8 0 0.0301993977232462 0.00191441691625278 0.00286920296863742
AC068792.1 0.00139773118873107 0.00223513814446931 0.0026364820836827 0.00285205422682597
AC068831.1 0 0.000891665530259875 0.00232831345734986 0.00200971647055293
AC068831.6 0.00199243051602286 0.00193729154132119 0 0.00203781821206615
AC068831.7 0.00327988622506838 0.0332506400032126 0.00227203166994285 0.00483750128516471
AC068870.2 0.0101596150099303 0.0418816247465485 0 0.00181117139820133
AC068888.1 0.00746137503092731 0.0031080575261613 0.00127034113865933 0.0255508316703414
AC068896.1 0 0 0.00207190053162844 0.0429632155524212
AC068987.2 0.0225778383856211 0.00392446839805075 0.00237462045557125 0.00347073695274126
AC068993.1 0.00425501400795298 0.00441727760634994 0.00869710162111676 0.00363107695253061
AC069154.1 0.00216081074877441 0.000778317477432017 0.00780446094992412 0.00190762979163304
AC069185.1 0.00224606028767664 0.00177788773127351 0.00362882611688671 0.000899488232425497
AC069213.3 0 0.0156900738085313 0.0112600750736729 0.00655751476891849
AC069218.1 0.00888432455554176 0.00903474298526035 0.00525686663716931 0.210936282457701
AC069224.1 0 0.00410403509408893 0.0462983049776499 0.00513802538481073
AC069257.3 0.00368189491177091 0.0297481879389357 0.00178676628491999 0.00117990790840047
AC069271.1 0.0135009190975345 0.0213496667826533 0.00155254077438051 0.0015822618332418
AC069287.2 0.0746538854140841 0.00364093495305802 0.0149012659916635 0.00213452042388732
AC069288.1 0.00309211534960235 0.0021745444802784 0 0.00342764425560104
AC069294.1 0.00376844673912505 0.00213853202111404 0.00214421890888941 0
AC069360.1 0.00187746947024557 0.000932316718121847 0.0100527311403965 0.00637224221916135
AC069368.1 0.0068686855102488 0.00225388262098636 0.00314119204374158 0.00409527549642457
AC069431.1 0.00370593200462181 0 0.00866083722326362 0
AC069499.1 0.00317140893718576 0.00426687871969597 0.00879381254237701 0
AC069503.4 0 0.00121859852315693 0.0060390533952533 0.00219733552371239
AC069544.1 0.00350666394111147 0.00203472577911516 0.0017707629299467 0.00223318644728592
AC072052.1 0 0.00196192648087444 0.00156784297665662 0.00185420132746447
AC073046.4 0.00692185347587768 0.0235170374866433 0.00198885969534396 0.00100852385336858
AC073050.1 0.0253606555882311 0.00171709427521134 0 0.00962123101837538
AC073052.1 0.00352707387371394 0.0183389009836385 0 0
AC073063.1 0.00516657301645002 0.0145262525819594 0.0559760938068671 0.00442085149534629
AC073071.1 0.00328315716355162 0.0136749726675876 0.00220113766825564 0.00216421813288014
AC073072.2 0.00356481688083372 0.000721989697153428 0.0040714141702069 0
AC073073.1 0.00385404644005361 0.0128401370503463 0.00691655291181107 0.00490422654827328
AC073073.2 0.0213209182835146 0.00165913511812567 0.00236153042301736 0.00347949700282337
AC073089.1 0.0112524812819523 0.0613436367492255 0.0195891509859566 0.00147185971781022
AC073107.1 0 0 0.00472769724275598 0.047438793134307
AC073107.2 0.00319673401819188 0.000768765229160096 0.00506260847832343 0
AC073111.3 0.00224606028767664 0.005713029960321 0.00132819204490168 0.00131263185383377
AC073111.4 0.00365837694330159 0.00321151540873312 0.0109232346606101 0.0110733347635287
AC073114.1 0 0 0.00178676628491999 0.00654224051528497
AC073115.2 0.0121294421162355 0.00813563412399547 0 0.00189863371344402
AC073130.1 0.00996648418094358 0.00200200584777569 0 0.00157186721119034
AC073130.2 0.025087293620347 0.000531040509523059 0.0111157329163724 0.0136080369947306
AC073136.1 0.0478916654605954 0 0.00225796398369599 0.00347244260103456
AC073136.2 0 0.000828154585191117 0.00186204722866992 0.0045687271867549
AC073140.1 0 0.000695156191986346 0.000953288057483848 0.00220372099177658
AC073140.2 0.0109935768838545 0.00158791866646548 0.00122704990851055 0.00178751452941481
AC073283.3 0.0107802001771032 0 0.00740468721242512 0.0485119810030398
AC073310.1 0.0173348795863249 0 0.0034507034309721 0.00448914162747492
AC073316.1 0.00172839235601996 0.00219149403359103 0.00336324514317673 0.00295045523399846
AC073320.1 0.00263652225593941 0.00578846114044415 0.0652152767507268 0
AC073325.1 0.00472920381238971 0.0200128442574652 0.00276203849126527 0.00147395467718424
AC073332.1 0.0853585618250465 0.0121401964946724 0.00248601680986434 0.00278006630960794
AC073335.1 0.0041854788809053 0.00198593993862097 0.00242832911214968 0.0405680974660318
AC073342.1 0 0.00159190796997519 0.00685782466971731 0.0011752392462917
AC073343.2 0.0121539360580586 0 0.00860213993390741 0.00294291634487086
AC073352.1 0 0.00479639644680851 0 0.00823558170145934
AC073389.1 0 0.00199924584121964 0.00438639544275784 0.0133609822611313
AC073465.1 0.0030772325299752 0.00171458823107994 0.833497571238492 0.00462115656584307
AC073475.1 0.00335605885338763 0.00204655184999906 0.0746799542121324 0.00945462245114692
AC073508.2 0.00914968050284958 0.0309216779666494 0.0494670236629472 0.00267432159689577
AC073517.1 0.00355854193750548 0.00194538665865811 0.00383623974696373 0
AC073529.1 0.0148090279331732 0.00316077352903386 0.00421476695229733 0.00390954555015616
AC073569.3 0.00241419255364896 0.00321610821620838 0.00229076682891927 0.000902477392066246
AC073585.1 0.00969220897523536 0.0398594826767677 0.00199632849392884 0.00983340339350843
AC073585.2 0.00776686349117221 0.00656066189160521 0.00330871021398569 0.00497566455568746
AC073610.1 0.00326047190745508 0.00710238934857466 0.00215844667280732 0.0027740895488687
AC073610.2 0.0160573133416629 0.00181676723353739 0.00256123411632122 0.0812339817755974
AC073612.1 0.00263051010125131 0.00186152848461833 0.0179595470818368 0.00309780079440469
AC073648.4 0.00130450516774771 0.00121102128067871 0.0044778165029945 0.00255284876187386
AC073648.7 0.00109306782438564 0.00852428903279507 0.00341053644373951 0.00967966215057263
AC073655.2 0 0.0101293340505641 0.00129043788669152 0.00554023552094151
AC073840.1 0.00296178805490324 0.00311938617081802 0.00461749460892397 0.0074867382078195
AC073842.1 0.0397676406134057 0.000531040509523059 0.00314005095122064 0.0026348658049685
AC073857.1 0.00221943232112762 0.00102172388242991 0.00622592969448088 0.00184762333693688
AC073861.1 0 0.0177961992920546 0.0251180794662072 0.978935109764523
AC073869.1 0.00353327320327627 0.00212131772717339 0.0015412107991293 0.0583711941159297
AC073878.1 0 0.078127049353206 0.00191029526540595 0
AC073896.1 0.0188240415072784 0.00130640625207814 0.00163918938962997 0.0330166210354473
AC073896.2 0.00248331520084745 0.00385222616099189 0.00193886003412951 0.00558808490075424
AC073896.3 0.00694879839821619 0 0.0407939848933338 0.00222103457919379
AC073896.5 0.00213565533283375 0.00598869326852936 0.00319916244686771 0.00259182352229837
AC073910.1 0.00383748081835368 0.00161155080849863 0.0130110434821875 0.0019788396176562
AC073934.1 0.00329137935711936 0.010244927029187 0.00922799758463383 0.00186121052017337
AC073941.1 0.0042158544058888 0.0102090017106356 0.00282234686340049 0.00134122096692967
AC073957.1 0.00405813147153733 0.00243882561021182 0.221772747479401 0
AC073957.3 0.00401227756273249 0.00677356858565688 0.00375644252634629 0.00163614188099732
AC074011.1 0.00390820783976033 0.00336054648977323 0.024390209661579 0.0017892593058836
AC074032.1 0 0.0010641386396 0.0115597770364235 0.0308354577028879
AC074043.1 0.00365837694330159 0.00197366140733999 0 0.00795962323314213
AC074044.1 0.0907589204162788 0 0.0190765964301397 0.00520948316254662
AC074050.4 0.00389081564411739 0.0327581117015813 0 0.00208584646468594
AC074051.1 0.0129200052071413 0.0109130129197461 0.00342077079253899 0.00261210076638445
AC074052.1 0.00454395768893152 0.0296053968223896 0.00576286623484003 0.00261772756485189
AC074085.2 0.00419299619027398 0.00814346452725909 0 0.00475874002046954
AC074091.2 0.00616821781030847 0 0.172196562963766 0.00212872841143772
AC074099.1 0.00361504857186987 0.00190192203177805 0.00110649460501439 0.0010952046580873
AC074117.1 0.00320886861888793 0 0.0413719242207033 0.0139594348527073
AC074117.2 0.0026653845125383 0.00627750428258848 0.00677633232505228 0.00402652889237428
AC074141.1 0.00391700757156275 0.0356159549235664 0.0200071281091896 0.00493533771381276
AC074194.2 0 0.0140456352392506 0.0412890737488713 0.00334917627279039
AC074237.1 0.00346114472044468 0.012393152096322 0.0887396534821731 0.00176356793175513
AC074276.1 0.00328315716355162 0.00194538665865811 0.0163349769228961 0.00119796824433967
AC074386.1 0.0200050368188999 0.0625491213855132 0.00261281615920799 0.0283256850321073
AC077690.1 0.00891227000891217 0 0.00170466588392221 0.00615477915318099
AC078778.1 0.00311973999139751 0.00518895682937646 0 0.019994291359381
AC078785.1 0.0184339799916786 0.00194039158216193 0.00406178332416967 0.00593561801558536
AC078802.1 0 0.0288394660114528 0.0026364820836827 0.00237973456143139
AC078809.1 0 0.000440751603276544 0.001683752137516 0.00231575359800755
AC078814.2 0 0.0162043678327128 0.0404814595192369 0.00163614188099732
AC078817.1 0.0291008281035821 0.0107700462670557 0.00308064780723389 0.261837460379062
AC078820.1 0.0069387959444527 0.00324803961439254 0.00189007694578382 0.027885178089805
AC078820.2 0.0062247414015337 0.0680651075383013 0.00212641024530037 0.0105982852899843
AC078846.1 0 0.00361870772633371 0.0116912292272175 0.0169269447837893
AC078881.1 0.0046760754544182 0.0107844976743797 0.000931843989385718 0
AC078883.1 0.0103518460710003 0.00880677380741579 0.00176551903919235 0.00512241564766263
AC078899.1 0.0564692058756946 0.00172129641382006 0.000840411976151942 0.0023655988521684
AC078923.1 0.00263652225593941 0.00748958532721791 0.00331284729122028 0.225394688442813
AC078927.1 0 0.001668252098405 0.0206886174967735 0.0505659589003512
AC078962.1 0 0.00170141137164756 0.0116445143145183 0.00194413348531492
AC078980.1 0.0038238639650275 0.0543191722010455 0.0022407806841834 0.0105272423644722
AC078991.1 0.00668602617572342 0.00125565723978002 0.00692420235858202 0.0199775275720397
AC078993.1 0.00206803186971538 0.00226243067622612 0.00147635245010778 0.0200898163728759
AC079140.2 0.00339357696382569 0.0162428351511084 0.00500952044373375 0.121265691745472
AC079142.1 0.00760921337147796 0.000828154585191117 0.00523822529932439 0.0194284061105344
AC079168.2 0.0023900537493828 0.0203630296127278 0.0629059426357686 0.00189794668943724
AC079174.1 0.0270552481880936 0 0.0763274082663753 0
AC079203.1 0.0214356773571599 0.00218958663118985 0 0.00493426784063076
AC079210.1 0.005845568114843 0.0208035487395359 0.00101714940008567 0.00188032769288413
AC079250.1 0 0.28158230129033 0.00232677123081702 0.039224274160611
AC079298.3 0.0257410459126876 0.00140221330673796 0.00340461822622079 0.00127729097774037
AC079304.1 0.0025821015520539 0.000828154585191117 0.00823550486964656 0.000984969793894657
AC079305.1 0.01314203358162 0.00984266457021622 0 0.0079173416203834
AC079305.3 0 0.00128363821795018 0.0268327450261567 0.00392631800558209
AC079313.2 0.00261859806539422 0.00234049060041112 0.00290385603016383 0.00764271354629811
AC079316.1 0.00196130448648246 0.00145999723673523 0.00168318138057696 0.00238110071702369
AC079331.2 0.00366537910409545 0.00526311366323279 0.00445912770281802 0.00136613841271698
AC079336.5 0 0.00203765988439428 0.0169523416624005 0.00102166173927877
AC079414.3 0.00776573649869112 0.00614433674162101 0.00847564561903348 0.000928621740401896
AC079447.1 0 0.00204655184999906 0.00166519638998809 0.0289527150436722
AC079465.1 0 0.00263367205773888 0.00781900168986292 0.00248999319771947
AC079594.2 0 0.170632726565734 0.0648109662735611 0.0135768224109243
AC079598.1 0.00267789581840556 0.00165314059371662 0.01663070250832 0
AC079600.1 0.00285173434214415 0.00211122566011823 0.00649181038794769 0.00568250725770621
AC079601.1 0.0339981687030768 0.0121192216079498 0.00262454957234014 0.00112786368058527
AC079601.2 0.00139773118873107 0.00191724040348457 0.00255050621209421 0.0229664752596752
AC079630.1 0.00434195745098357 0.00193052973154224 0.00300164039479121 0
AC079684.1 0.00218148029584498 0.00195042545829412 0.00319751106120971 0.00112438740176175
AC079760.1 0 0.00185721224187548 0.0243767865716153 0.00326568401395506
AC079766.1 0.0063537575438876 0.0183918452486043 0.00126219262957238 0
AC079776.1 0.00444435900064544 0.00182280430396143 0.00101714940008567 0
AC079776.4 0.00635411859356437 0.00297153921479604 0.0014395228289116 0.00907006471119829
AC079779.2 0.00394383426738251 0.00126714858425025 0.00648432606201879 0.0541989320715399
AC079781.5 0.125310799406289 0.00119957429233044 0.0210162414538962 0.0488372806497411
AC079790.2 0.00241419255364896 0.00185399645593149 0.0246622565183072 0.00297165575185506
AC079793.1 0.00268784128031445 0.0053355804360567 0.00297436560455986 0.00251581276136703
AC079807.1 0.0126027313010067 0.0020075655586533 0.0126565445236107 0
AC079834.1 0.00366304003669668 0.00189155230028956 0.00189567375027833 0.00821492915383963
AC079841.2 0 0.00114108723992433 0.0472356819657355 0.00578892565483663
AC079848.1 0 0.00618354299589983 0.00301055199295285 0.00257711546348607
AC079848.2 0 0.00111902709039623 0 0
AC079858.1 0 0.0557155260358058 0.00275667130535488 0.00269082947253025
AC079905.1 0.00172839235601996 0.00167674491442376 0.00330984530815812 0.0201719082530896
AC079907.2 0.00357123791152606 0.00239170628828167 0.0148418013662375 0
AC079915.1 0 0.00113414305136468 0.00996703582497921 0.000780161873486534
AC079921.1 0 0.017168143035049 0 0.000896520773821405
AC079922.1 0.00473480977836431 0.00364326470987501 0 0.0140699169289213
AC079922.2 0.00673800496796331 0.000531040509523059 0.00171120250809969 0.00692168025142451
AC079944.2 0 0.00479029199933317 0.00259898994419634 0.00838770136655803
AC079949.1 0.00415225995110312 0.00832633319461585 0.000871134209564804 0.0010952046580873
AC079949.2 0.00257642251187981 0.00422885068156583 0.00247586685269133 0.0287192673150302
AC079949.3 0.00224156567474971 0.00153214356296966 0.00284810451785124 0.0342347680990401
AC079949.5 0.00660520582174845 0.0193010411629866 0.00391839683692307 0.00550930813304574
AC079949.6 0.0059494299708967 0.00690273135887167 0.00281951468209503 0
AC080013.1 0 0.00221886209901312 0.00550993177118855 0.00423975163595402
AC080013.6 0 0.00507982150294376 0.00319073283674166 0.0017834615075781
AC080023.1 0.00275363976417264 0.00509856469599877 0.00217181709059371 0.00229118036221284
AC080023.2 0.0110092429710502 0.00216350847967874 0.00371137074893292 0.00856748328248873
AC080037.2 0.0131115268840879 0.00216168900066825 0.00123286807223689 0.00136353805500121
AC080038.2 0.00297506509489263 0.00117749066948704 0.0329704008450964 0.00436939900101508
AC080079.2 0.00850064785576055 0.00179709848979864 0.00267863457479446 0.0348547651260115
AC080128.2 0.0186600673207729 0.00627171833384537 0.0132448516140814 0.00122353211281133
AC080188.2 0.0142058960526791 0 0.0246407269807195 0.010195830604972
AC083798.2 0.000848968959257844 0.051556881622796 0 0.0207732517335337
AC083799.1 0.161717204615441 0.0260467190225621 0.00191029526540595 0.0177017594261242
AC083837.1 0.0667231262979997 0.00204804711149602 0.00353521775745925 0
AC083843.3 0.00845266591969354 0.0109991035376007 0.00120998816097451 0.00613469989854927
AC083843.4 0.00607957165774441 0.00142252300121647 0.0365374922805905 0.00282930937777137
AC083855.2 0.00323669940329521 0.0107888239365208 0.00122704990851055 0.0566533756198001
AC083862.3 0.0209866131748609 0 0.00224966150773747 0.00291623411330029
AC083870.1 0.0202688103190693 0.00176062040127429 0.00506624210795084 0.00482042721184021
AC083873.1 0.0357942753518467 0 0.00993920277946959 0.00677781362855455
AC083880.1 0.00349860737432395 0.021797232475862 0.0295099799516953 0.00373510615111498
AC083904.1 0.00323513362286281 0.00108904896831611 0.000990978915777421 0.0180135716334971
AC083906.3 0.00269880890751321 0 0.00262496636602446 0.000896520773821405
AC083906.5 0.194787790617919 0.00217918273741714 0.0046871831827327 0
AC084026.1 0.00287785721198881 0.000901437185226934 0.00108706624352893 0
AC084036.1 0.00326047190745508 0.00220112415563389 0 0.000902477392066246
AC084082.1 0.00346114472044468 0.00295700357206885 0.00412078832336317 0
AC084083.1 0.00213565533283375 0.00272152961901024 0.00252131608569613 0.00117990790840047
AC084116.3 0.00481205086758829 0.00111494524195429 0.00868113152786244 0.00749410211970053
AC084117.1 0.00993815091321355 0.0271483078931955 0.000990978915777421 0.00274466080510827
AC084125.2 0.00872960695712727 0 0.00113985358315448 0.00610890071707139
AC084125.4 0.00298115825228444 0.00221091311011471 0.00529060973258954 0.00330173378908886
AC084198.2 0 0.00117603581164632 0.0149264241369308 0.0218291110152893
AC084262.2 0.000848968959257844 0.00900620701521394 0 0.00510180949850231
AC084337.2 0.056641895527114 0.00144619002201907 0.00940122781498977 0.011883984272814
AC084346.1 0.00536822713570677 0.0106207098171475 0.00558196680447526 0.019773482001393
AC084357.2 0 0.00993075449978435 0 0.00240050226218907
AC084364.3 0.00367242663818616 0 0.00176551903919235 0.00298626833310729
AC084375.1 0.476152676396496 0.000758854332924009 0.00660791742634052 0.00567448256222917
AC084740.1 0 0.000774636996178611 0.00534122591154655 0.014912506867822
AC084782.3 0.00439125966006136 0.00226028215489906 0.00240674653723696 0.00126201133165016
AC084816.1 0.00228286794865747 0.0086737277685352 0.0130545273640456 0
AC084824.1 0 0.00656256033673319 0.00237793233624793 0.0229782743094092
AC084824.3 0 0.00120294830438895 0.00203302426481003 0.00142597354006557
AC084824.4 0 0.00338947553924956 0.00705951882697956 0.0033404437503934
AC084864.2 0.0120487307377842 0 0.00212225186245218 0.00266982796214989
AC084876.2 0 0.00172214068411913 0.0130696116564609 0.00469428546515276
AC084878.1 0.0234335887446597 0.00285388114777573 0.00205834022482539 0.00100852385336858
AC084880.1 0.0406213679206705 0.0092996212798752 0.00339184869783367 0.0427300178442701
AC087071.2 0.00388222110467064 0.00346905275993232 0.0142602705791449 0.00495126815543025
AC087190.2 0.00235500679845119 0.00808046565482187 0.0243572477713576 0.0108995209229566
AC087239.1 0.00365837694330159 0.00741067056715034 0.00985936025837761 0.0104760132342779
AC087280.2 0.00315100754025876 0.00830291741361341 0.00168318138057696 0.00439042404839543
AC087283.1 0.0323231362476568 0.00178184459163873 0.00168318138057696 0.0112111156036791
AC087289.3 0.00205847788947445 0.00753917117937298 0.001683752137516 0.000902477392066246
AC087289.5 0.00327013413654867 0.000932316718121847 0.00236968239022954 0.00285205422682597
AC087294.1 0.00349860737432395 0.00170878461457497 0.0473320916420174 0.00994590168086427
AC087343.1 0 0.00199649890652572 0.00193117409208786 0.0151041923005796
AC087385.2 0.00785800697371691 0.00190894115971774 0.0303021590880334 0.00340892818540849
AC087392.1 0.0150872276296648 0.00195042545829412 0.00894140250452911 0.020015060170916
AC087392.2 0 0.0203434572295108 0.00484532459217706 0.000822579610088397
AC087392.3 0.00745527958898101 0.00232356692935495 0.00256993649824863 0.00217645634017861
AC087392.5 0.00260934182780993 0.00173582694199133 0.0570453303183445 0.00316144337148689
AC087477.2 0.00655508688404501 0.00898250596993678 0.00275406024976186 0.0116920775007629
AC087482.1 0.0106602565718533 0.0318705693058415 0.0036591838967392 0.00402248582138354
AC087491.1 0.0197859904651119 0.00136732994634184 0.00429632841757073 0.00405999855678818
AC087500.1 0 0.00521078692760262 0.0385606081280632 0.0100907935068353
AC087501.4 0.13671807711525 0.001780904861985 0.00106463425246146 0
AC087521.2 0 0.00221698132736456 0.00282263777426944 0.0109049278245695
AC087521.3 0.0043038740766009 0.00234294767615414 0.0220046496632595 0.00833908833980064
AC087533.1 0.0282860185378204 0.00221091311011471 0.0042726940922648 0.0029533769025359
AC087564.1 0 0 0.00434171566948998 0.00158731498373949
AC087588.2 0.00324456369147981 0.00595369254091393 0.00149014149897068 0.00135666261691096
AC087591.1 0.00327013413654867 0.00207563760895775 0.0696948605737462 0.00123703306441875
AC087632.2 0.00561598765498664 0.00122987165839362 0.00239473540769406 0.0140224334869863
AC087639.2 0.00409899217927674 0.00165463306176105 0.00963456388194647 0
AC087645.2 0.0222328305619093 0.0038604409226915 0.00373772418516091 0.0121329425635447
AC087650.1 0.00998777656589348 0.00209803352415647 0.0127531333575311 0.00191182291412998
AC087721.2 0.00285173434214415 0 0.0108705029304411 0.025262291744826
AC087741.1 0.00771000356586939 0 0.00574137798838681 0.00725201348952763
AC087741.2 0.0027220648561615 0.0240031744434187 0.00198885969534396 0.00821205113382508
AC087741.3 0.0113832308756564 0 0.0622523756167803 0
AC087752.1 0.000848968959257844 0.00151286767999897 0.00186663364119847 0
AC087752.3 0 0.000605279565036133 0 0.0012279935279695
AC087762.1 0.0067201073030672 0.00928095143073186 0.000706232368046846 0.024268867208377
AC087763.1 0.0464234239802386 0.0373574014668836 0.0197957799543997 0.0330338384935683
AC087821.1 0.0360351820777516 0.0028709855853211 0.000931843989385718 0.00100582860065642
AC087854.2 0.00326690348644527 0.00149593692809077 0.00194838047253022 0.0100987527874517
AC087857.1 0.00633644210587312 0.000774636996178611 0.0266250009570077 0.0120554498189137
AC087897.2 0.00285173434214415 0.00506134216078396 0.0012766766517097 0.00189794668943724
AC089983.1 0.00655352982750215 0.00524419429149368 0 0.0752352196212455
AC090013.1 0.00812430032327081 0.00396113357377946 0.00138694923116084 0.00760648664401089
AC090015.1 0.00329303154472727 0.00618873553828769 0.00191441691625278 0.0365244302243106
AC090023.1 0.00326851756711913 0.0102682016318779 0.307958685060531 0.00298932920700292
AC090023.2 0.003914066546381 0.00420493447577964 0.00238796483413626 0.0364560320411867
AC090058.1 0.00932623172953824 0.0261585876916523 0.00187512930674558 0
AC090061.1 0 0.00668269920238945 0.00125443664394609 0.00122353211281133
AC090071.1 0.0153653382386592 0.00631979776307053 0.00268119434894474 0.00216929166176788
AC090114.1 0.0024299551735789 0.00141392253324946 0.00236153042301736 0.0687149034655083
AC090114.2 0 0.00806375665319328 0.00169295821632944 0.00593591147562916
AC090114.3 0.00236589448059868 0.00222691880930641 0.00229811243679964 0.00875838410706867
AC090115.1 0.00335605885338763 0.0177507938908999 0.00170881742695367 0.00281941399613781
AC090152.1 0.00442219451070709 0.00652752800921819 0.00188928140372718 0
AC090159.1 0.022988900803489 0.00160879692642786 0.00253994049483455 0.00618256458706548
AC090164.5 0.0206181869510432 0.00739299020848227 0.00642748920964638 0.00169665513764762
AC090181.2 0 0.00154784185482108 0.147747624137974 0.0137716100565646
AC090181.3 0.0360293181406151 0.00187136157201452 0.00382005750018621 0.000658053522151442
AC090192.2 0.00565505315883299 0 0.0165932369405465 0.00240050021146523
AC090204.1 0.0135737549355857 0.117995320284533 0 0.0644059372689241
AC090241.3 0.00337197571831792 0.00591696367166715 0.00231304576268969 0.00145367420590446
AC090246.1 0 0 0.00186128604842756 0.0021911455792567
AC090281.1 0.00785883274920719 0.00697601967766988 0.0024915791526705 0.0181554863025681
AC090360.1 0.00218148029584498 0 0 0.0223741551368422
AC090377.1 0.0181453896004176 0.00416164648214183 0.0204804630416834 0
AC090398.2 0.00240070330533292 0.00401639341684646 0 0.00165190321440181
AC090409.1 0 0.000778317477432017 0.00237959428306508 0.00815424656706056
AC090409.2 0.0114415706933662 0.00161155080849863 0.00332371841446374 0.00295462531127356
AC090425.3 0.0167377394369454 0.00824630135940529 0 0.00249957034522038
AC090498.1 0.00454910951833849 0.00345199350297041 0 0.422601710625968
AC090505.1 0.0293902294940188 0.00713267013583873 0.00412184391044958 0.000808507468286219
AC090515.1 0 0.0177775356927184 0.00128816613043361 0.00180756773977784
AC090515.2 0.0332283554284946 0.0176118625644602 0.00265848385905474 0.00160883102444007
AC090515.4 0.000848968959257844 0.000531040509523059 0.00851305981812739 0.00766443699045463
AC090517.2 0.0034728340112119 0.0017384311341406 0.00327544247072879 0.00863051913852021
AC090517.4 0.00245802963573508 0.00418853789540926 0.00740364808472619 0.000979872129713221
AC090517.5 0.00417801151949727 0 0.00138729038938367 0.00215417916476831
AC090518.1 0 0.000531040509523059 0.00238796483413626 0.00333149227491289
AC090519.1 0 0.040642056317478 0.00114728501871859 0.00199370803157508
AC090525.1 0.00417059346512639 0.00224545534543186 0.00115028998925346 0.00143017428644205
AC090531.1 0.0256610569649581 0.00442869897412909 0.00842609610670841 0.000845677474095891
AC090543.2 0.158210294994978 0.0150404545975594 0.0042751824091961 0
AC090559.2 0.00322889387076832 0.00169816575966177 0 0.00200890710037206
AC090578.1 0 0.0266019205629066 0.0041908384202236 0.000808507468286219
AC090578.2 0 0.00469446210729407 0.00223929308307053 0.00146873130385584
AC090589.1 0.00360614333613948 0.0162821415579486 0.0361024144259955 0.22605101992977
AC090589.2 0.00290016176552864 0.00154053865405019 0.00157066888606804 0.00413827497327532
AC090602.1 0.00199493937675123 0.00420000194296596 0.0114528764760737 0.00260456384599687
AC090607.2 0 0.00158924146045172 0.00351590544462942 0.00518633162473272
AC090607.5 0.00390820783976033 0.00827741225448463 0.00384719992964242 0.00212680831253316
AC090616.6 0.0176829465199937 0.000531040509523059 0 0.000780161873486534
AC090644.1 0.00943344541531062 0.00361686491659513 0.00528737682967697 0.00157186721119034
AC090673.1 0.00856861598803708 0.00379019161745003 0.0176152554285453 0.00366402461598883
AC090686.1 0.00344194229509879 0.00221091311011471 0.0038839012642538 0.0155173262149407
AC090692.2 0.00417059346512639 0.00688691149439219 0.00161426827502884 0.00182332888234562
AC090771.1 0.00405479293019778 0.0446546452027049 0.0195749142260236 0.00400826428711915
AC090772.1 0.0251054669604185 0.000757213155388578 0.0046143840371441 0.000658053522151442
AC090844.2 0.00351682043820803 0.00119957429233044 0.0115422779144949 0.00203235635213114
AC090907.1 0.0123212889292376 0.00437870327074232 0.0022070270600934 0.00347433295538604
AC090907.2 0.00467152084832862 0 0.00184181068232051 0.0016149931349441
AC090912.1 0 0.00678887080679808 0.00586514272671412 0.0143349280005213
AC090921.1 0.00308532365769248 0.00123577554436549 0.00736597038769021 0.00966651492758631
AC090945.1 0.0100454945733916 0.00122533007868411 0.00129043788669152 0.00702311896462429
AC090948.2 0.00992904017425607 0.00185721224187548 0.00659934558531236 0.00164582961487804
AC090970.2 0 0.00193791021402649 0.00411594360718503 0.00201540895811294
AC090971.3 0.00369024772596972 0.00119957429233044 0.087356643410066 0.00497015969834513
AC090971.4 0.00368189491177091 0.00258150551721368 0.00565773948056672 0.00131977314969937
AC090983.2 0.00546229282986653 0.00153512654570369 0.042640229408124 0
AC091045.1 0.00194539157798193 0.00150829912400114 0.024860890053372 0.00332537852955717
AC091046.1 0.136876413772942 0.00828960326550318 0.0180607279634389 0.00102504372684848
AC091057.1 0.0180264705404723 0.00528476862446252 0.00251265304967301 0.0454357846577931
AC091057.2 0.0118285701184395 0.00260499115914298 0.00115548523914497 0.00232971391449079
AC091057.5 0.00272678363806766 0.00180302591815937 0 0.00722172266781932
AC091057.6 0.0043164266020437 0.0126570028750388 0.0334101230527702 0.021683035114078
AC091060.1 0.00420436723978271 0.00616407676111479 0.00213026083485224 0.00146977224632545
AC091096.1 0 0 0.00264862036936709 0.000996036855692007
AC091100.1 0 0.00310494713663506 0.00775842819366602 0.00223653680812731
AC091114.1 0.00322889387076832 0.000576497346531535 0.00244959130221611 0.0101120378098633
AC091133.1 0 0.0274598274219278 0.00193971973012703 0.00644492568717513
AC091133.6 0.0289987454070043 0.00126538971488653 0.00854726213511574 0.0122363915689001
AC091152.2 0.0127083936218799 0.0044274547974041 0.00235507790434659 0.00259913365549734
AC091153.1 0.0024162332264663 0.00410116239541871 0.0311224672747179 0.0373516056148772
AC091153.3 0 0.00373939354242446 0.00441061947929914 0.00530868650031146
AC091167.4 0.0047488770861094 0.00181377276284043 0.00232677123081702 0.00989351696698947
AC091167.6 0.0612922207142907 0.0382162696956884 0.00140006548224327 0.00697711439335018
AC091167.7 0.00130450516774771 0.0021062438362291 0.00682180106190463 0.00268580484644444
AC091173.1 0.00301597405236979 0 0.00134370406726027 0.00350920667076716
AC091180.4 0.00394685549403275 0.000828154585191117 0.00198885969534396 0
AC091180.5 0.00773035117892805 0.0067318279753087 0.0175213320504745 0.004631594026703
AC091181.1 0 0.00594768492188645 0.00248162920581195 0.00413199652370191
AC091185.1 0.00260100442336319 0 0 0.000703061278648732
AC091212.1 0.00715512434812469 0.00136560460467538 0.00121857023756235 0.131459122671805
AC091271.1 0.00336841790721506 0.00420988670485287 0.0015488910285546 0.0353441941427921
AC091390.2 0.00429558250740928 0.00239700952612162 0.000919978672647667 0.00463150861624413
AC091429.1 0.0151294182177341 0.00148007540029902 0.0035376167018592 0.0194492009466901
AC091492.1 0.0024162332264663 0.0113573876831738 0.0121963342728229 0.00332465188130859
AC091551.1 0.0140080584797433 0 0.00711703034940292 0.015394465799622
AC091563.1 0.00314238571557369 0.0454994307973384 0.00201829157023386 0.00162840864075781
AC091564.1 0.109557830279549 0.00196711258630588 0.00202121165231442 0.0023729419054229
AC091576.1 0.00393183102866638 0.0248629119456211 0.0182916438350377 0
AC091607.1 0 0.00124645590959838 0.0021165897179049 0.00371398128295691
AC091685.2 0.00199201312213631 0.00438458056170648 0.004177692882812 0.00181965790188063
AC091729.3 0.00670350871175987 0 0.0053835074376207 0.0178637529485277
AC091799.1 0 0.00103610582666063 0 0.0011019443719061
AC091804.1 0.159327390911124 0.0280129208841427 0.00637965680777084 0.00113470514809304
AC091820.1 0.00688301632860174 0.00162553474928585 0.010634435899722 0.00106271130245043
AC091825.3 0.00427511600896779 0.00826167569243203 0.011836347362211 0.0076448827324532
AC091849.2 0.0335376479833654 0.00189960133242259 0.00923843256874645 0.00298586251856001
AC091887.1 0.0167277317643267 0.00192445094948843 0.00251724401817483 0.004207258246145
AC091959.1 0.00359073334316633 0.00163554289107742 0.00199632849392884 0.00106271130245043
AC091959.3 0 0.0116015269571405 0.0116333268256616 0.0206457832078809
AC091978.1 0.0175804499586791 0.00162411997888707 0.0011977409756777 0.00641087507868931
AC091987.1 0.00288560725426613 0.00117603581164632 0.00447850563793889 0.00132998504622431
AC092017.1 0.0021088164779207 0.00152037728408038 0.0231351101651509 0.0122452642074206
AC092017.2 0 0 0 0.0139909532622928
AC092045.1 0.00943429947365905 0.000531040509523059 0.00398263202515567 0.0129903021238956
AC092047.1 0.00470311829617563 0.014622848040498 0.00908802754659681 0.0077719842662494
AC092070.4 0.00234236378168348 0.0181875227552378 0.0267132550238373 0.00193681831811385
AC092073.1 0.00441299389656934 0 0.0080986411974058 0.0017834615075781
AC092106.1 0.000848968959257844 0.0023283537758239 0.00199726815888807 0.00129175615478716
AC092112.1 0.0120859374825288 0.00140221330673796 0 0.0019827210488449
AC092115.1 0.000848968959257844 0.00183198271411472 0.00285625188799943 0.0301062565807833
AC092115.3 0.00386242355545664 0.00209966643052707 0.00234235236720125 0.023323047329264
AC092117.2 0.00838624956608227 0.00216168900066825 0.00343036580988198 0
AC092119.1 0.0062946874932053 0.000620930508938579 0.00126219262957238 0.00126201133165016
AC092119.2 0.0952292979252055 0.00217084289430434 0.00243862849590067 0.00529331322106529
AC092120.1 0.00429145942920923 0 0.00409608989824253 0.00104680805635618
AC092123.1 0 0.0022069781430975 0.00129058020078671 0.00482637314797527
AC092128.1 0.00251081612591886 0.0131026938312073 0 0.00137283938606087
AC092139.1 0.00333176574264292 0.121513378172751 0.00927674068680763 0.0148994573817067
AC092142.1 0 0.00365403818247368 0.00486938930593907 0.00534405753016246
AC092142.2 0.00481205086758829 0.000531040509523059 0.00282299787004516 0.0012279935279695
AC092143.1 0.00109306782438564 0.0032834175000839 0.00154390985093309 0.0191270905143341
AC092143.3 0.00771693267021653 0.0145768370874745 0.00143243935065355 0.0111480656458331
AC092155.1 0.0114453579406732 0 0.00173807219273324 0.00284694099204435
AC092155.2 0.00624315353459981 0.00893440409508217 0.0409174925887135 0.00696480387790504
AC092159.2 0.00659797222352097 0 0 0.0105034744626498
AC092164.1 0.00851265010278174 0 0.00136325887004742 0.00357573480516157
AC092168.2 0.0253455586543948 0.000440751603276544 0.00141745532344807 0.0013769579295535
AC092171.4 0 0.00202365597483394 0.0021430444961821 0.000841555409526484
AC092279.1 0.00352707387371394 0.00159056752179832 0.0471714679346928 0.00958799305620723
AC092287.1 0.00367478599679178 0.00680718314550106 0.00397248815210661 0.00659920312270138
AC092306.1 0.00326368276253207 0 0.00394992551620149 0.0135089952247644
AC092324.2 0 0.00153036181815259 0.00214657396103152 0.0384195550048265
AC092327.1 0.0175567701992345 0.00159056752179832 0.00174245771360202 0.00230336242552205
AC092329.3 0.00298115825228444 0 0.0037356975796271 0
AC092353.1 0.0069421415471484 0.00331983169524615 0.00599741220576281 0.012387610743147
AC092353.2 0.00398064346123837 0 0.00423379113395777 0.00424328046651865
AC092368.3 0.00263051010125131 0.00291249130278908 0.00121857023756235 0.00114600635077646
AC092384.3 0 0.00588995347855034 0.00375191399742099 0.00362931349510709
AC092418.1 0 0.00196451370933296 0.0072777153809187 0.00646505372179418
AC092428.1 0.00335080598027011 0.00357454543718119 0.00147956684682216 0.00161366748252488
AC092431.2 0.0040349687841797 0.00490579017061023 0.0275124418015935 0.00282972282894946
AC092437.1 0.0242767775883908 0.00329355717697665 0.00579385977125926 0.00507203083816739
AC092445.1 0.0166935767019666 0.0223411413436876 0.00739046501764738 0.00272044984977221
AC092447.1 0.00268784128031445 0.00158791866646548 0.019376302528353 0.0072520164457451
AC092447.7 0.00238873127355942 0.0203407505092456 0.0007824252216985 0
AC092447.9 0 0.00598474925275412 0.0200989309408506 0.00145299898080804
AC092506.1 0.0577786589820904 0.00132589238922291 0.00227203166994285 0.0014432957311768
AC092535.5 0 0.166065094009757 0.0104812681353822 0.00251581276136703
AC092567.1 0.00301597405236979 0.0650541091352739 0.00815179512148164 0.00169665513764762
AC092573.1 0.00334906080406137 0.000917602979356492 0.00434944133313257 0.00856406030565176
AC092574.1 0 0.0119986803229119 0.00463725139880576 0.00171610714157181
AC092574.2 0.00751495403029088 0.00181377276284043 0 0.00635175438456065
AC092587.1 0.00521215558177344 0.0128431351202757 0.00145938213430377 0.00266993626537773
AC092597.1 0.151678828615594 0.0066336439038231 0 0.0463047995821547
AC092604.1 0.00385404644005361 0 0.120621816650452 0
AC092611.1 0.0236579514480751 0.0183211803092526 0.00157208698498239 0.000822579610088397
AC092614.1 0.0102556383488985 0.00947837496012388 0.00391998336351944 0.00707157764213301
AC092620.1 0.0703836666197928 0 0.00403361056096314 0.00375714519956413
AC092638.2 0.00139773118873107 0.0250062964449386 0.00516447984527614 0.00280964532877125
AC092647.5 0.00213515970798318 0.0021062438362291 0.00210430055196049 0.0477890261927504
AC092650.1 0.00408178497645939 0.00126363725046233 0.00326020754940633 0.00139070719934576
AC092653.1 0.032331676167043 0.00468488226886851 0.00291060096625224 0.000808507468286219
AC092653.2 0.00303126828803456 0.000986369684779478 0.00184402738980649 0.00350248537349979
AC092656.1 0.00329137935711936 0.00255572770067424 0.00676316049346226 0.00491879688793252
AC092658.1 0.00328152042049534 0.0425548315670295 0.00874170443246039 0.00123001375976478
AC092683.1 0.0108538368347428 0.00653830289376659 0.00645324424913919 0.0056298643938403
AC092687.3 0.00638625847105425 0.00211457048259897 0.00215249824126327 0.00411531624654584
AC092691.1 0 0.00272659909091565 0.00250372656022024 0.00131977314969937
AC092691.3 0.0212706653232576 0.00497692936813186 0.00225241769845092 0.00131977314969937
AC092718.2 0.00404814566053872 0.00125393988459442 0.0158689244680208 0.00136152391891616
AC092718.3 0.00809920256428464 0.00596027150872528 0.0043101294793806 0.00439168361528394
AC092718.4 0.00221943232112762 0.00136689805373624 0.00163760087970176 0.0160420557002362
AC092718.6 0.00412708619988007 0.00404743106058283 0.00450528436167571 0.0027740895488687
AC092718.8 0.00342495069300464 0.0382148646419168 0.00173247932389089 0.0179710873957315
AC092720.1 0 0.00393808496071078 0.000871134209564804 0.00441959256282103
AC092745.3 0.00644253949095154 0.00244171894755121 0.0223789423754218 0.010735673848215
AC092745.4 0.0466553804467135 0.00173582694199133 0.0036767015749364 0.00267848225902825
AC092745.5 0.00429558250740928 0.161208933778017 0.00257432860010622 0.0181112713565602
AC092747.2 0 0.000620930508938579 0.00429578316846425 0.00449131458259385
AC092747.4 0.0105075002674288 0.00295602213590599 0.002737207856523 0.00453599530868841
AC092754.1 0.00952098009271713 0.00197366140733999 0.00277122484558533 0.00435662692699952
AC092755.1 0 0 0.0118536766388931 0.00779096689070787
AC092798.1 0.258467545154264 0.00333270973920673 0.00371556776024771 0
AC092802.1 0.00641147984794358 0.0082063166588079 0.00297055059027405 0.00240472507974808
AC092803.3 0.000848968959257844 0.00181277813117464 0.00230853129907142 0.00139070719934576
AC092809.3 0.00391700757156275 0.00206629537521714 0.0455307982863839 0.0772601356731025
AC092813.1 0 0.00120294830438895 0.0049347942728333 0.005633852200184
AC092821.3 0.00375565473901176 0.0147016639786848 0.0121431503704439 0.000979872129713221
AC092828.1 0.0101588404725951 0.0223477838718306 0.00214070186286487 0.00122776954258469
AC092844.1 0.00292876038271112 0.0257155286954647 0.00179561007517829 0.00122776954258469
AC092849.1 0.222599989882874 0.00188361516168742 0 0.0026764439012631
AC092849.2 0.00249584998173949 0.00218201781419527 0.00223335624616331 0.0020592374888252
AC092862.1 0 0 0.00374023044786787 0.00696394339912464
AC092865.1 0 0.00156655131633763 0.00795630450506785 0.00764682837451414
AC092868.3 0.00298728831933756 0.000628238625838367 0.00189007694578382 0.0070961239336442
AC092894.1 0.0130258959647586 0.026459817622533 0.0018129783744414 0.00171871150291757
AC092896.1 0.00370593200462181 0.000999570253841494 0.0132222911277489 0
AC092902.4 0.00233673186396151 0.00278777528473043 0.00224828761194895 0.0135480851081607
AC092903.2 0.00139773118873107 0 0.0718669034380809 0.00385293262606471
AC092910.3 0.0030665427738581 0.0441208573832836 0.00229959112168986 0.0125109218544141
AC092919.2 0.00109306782438564 0.00177437054835257 0.0007824252216985 0.0113660592556801
AC092939.1 0.00630364557541786 0 0.00227203166994285 0.000899488232425497
AC092944.1 0.294138136766828 0.00217639892802588 0.00915369247333454 0.0114012180133609
AC092952.1 0.00269880890751321 0.00445202296163619 0.00259075726524999 0.00202032608355179
AC092957.1 0.0525167219743743 0 0.00741957115293528 0.00523791259067752
AC092966.1 0.00294160661916806 0.0146981404285778 0.00435735431262698 0.00358902607318837
AC092969.1 0.0567681612451341 0.0118083488973565 0.00271798306359747 0
AC092991.1 0.0157950617766953 0.107157174995972 0.00993618405889595 0.00634016263471726
AC093001.1 0.0041129510754669 0.00130640625207814 0.00230107302535306 0
AC093014.1 0.00172839235601996 0.00798871258421073 0.00734435813317519 0.027714742938062
AC093083.1 0.00376587636255898 0.0365254325644153 0.00459112673716394 0.0114017416392544
AC093106.1 0.0217511655162126 0.003291964879042 0.00726550255401304 0.0014432957311768
AC093107.1 0 0.00314852633153755 0.00687431076031498 0.00194856089070543
AC093142.1 0 0.00214379588359983 0.0015412107991293 0.00126225045732011
AC093151.8 0 0.00174192249036233 0.0249827152725203 0
AC093152.1 0.00618560991259066 0.00137824983848523 0.00150343264728044 0.011338403662095
AC093155.1 0.0249460486134318 0.00177437054835257 0.00941247542555546 0.00454192729509471
AC093155.3 0 0.00197630185854238 0.0354829655601598 0.00253578510400631
AC093157.1 0.000848968959257844 0.00204357277336794 0.00583301383452159 0.043387535311618
AC093159.1 0.431779319270973 0.00148712618664749 0.00680979720306874 0.0084389544534659
AC093162.1 0.00327662544724562 0.00143274324936497 0.00128958481704623 0.016908389134202
AC093206.1 0 0.00343399260438422 0.00107718679705073 0.00113470514809304
AC093227.1 0.00842079249941384 0.0233565146032302 0.00229811243679964 0.0017453562846104
AC093227.2 0.00236589448059868 0.00924142083725522 0.00186433628015997 0.00763395618596374
AC093249.6 0.00957876255574135 0.000881413141721119 0.00218542999918188 0.00261865187189527
AC093297.2 0.00365837694330159 0.0116499598616105 0.00328047861171102 0.0111111305165544
AC093298.2 0 0.00857894702065411 0.0585182189931547 0.00220908638491069
AC093307.1 0.0160357688934607 0 0.00667681930008068 0
AC093311.1 0.0140609392065498 0.0212377699066806 0.00996762042195259 0.0011019443719061
AC093323.1 0 0.0289438326718266 0.00652657684743989 0.0715473423152841
AC093330.1 0.00393183102866638 0.00147046781600034 0.00101201230584834 0.00296072993465475
AC093423.2 0.00248331520084745 0.00174192249036233 0.00141745532344807 0.00169088409694557
AC093423.3 0.0162529362129719 0.00439972839780755 0.00242605443516732 0.00527386609257797
AC093425.1 0.0073857975947097 0.00758842366099945 0.00248598698660535 0.00609758799974056
AC093433.1 0.00199201312213631 0.00221886209901312 0.00249526355623006 0.00405862684441228
AC093433.2 0 0.00207878511168607 0.0165859367086717 0.00126201133165016
AC093458.2 0.0042158544058888 0.00828531712565444 0.00872760216797439 0
AC093462.1 0.128284488774865 0.00571025234881598 0 0.00191182291412998
AC093495.1 0.0111127381389189 0.00296974349369769 0.0389783620075234 0.00256506798800736
AC093510.1 0.00419299619027398 0.00489877596525384 0 0.0016926349322578
AC093523.1 0.00561088134880261 0.00211457048259897 0.0257837393124502 0.00172764674252852
AC093525.1 0.00319824312706753 0.00369911485403276 0.00342061588006803 0.00427163358419404
AC093525.4 0.00397752899234523 0.00567903109606575 0.00685156934555132 0.00247585613225582
AC093535.2 0.0135664589547462 0.0118557509288594 0.00260356849752218 0.00116207843246743
AC093567.1 0.00294986773168915 0.024144097970337 0.00129616094163225 0.00472125497837285
AC093577.1 0.00473969332432478 0.00346121724047117 0.0018129783744414 0
AC093591.1 0 0.0449662660286859 0.0200761381674446 0.0156539672739908
AC093591.3 0.00384022451573466 0.000999570253841494 0.00153230392802282 0.00465746662751546
AC093627.4 0.00417615240813436 0.0030582204184022 0.00216329629309196 0.0022639198935856
AC093627.5 0.0114053541350422 0.00179324596575347 0.000840411976151942 0.0265222218568999
AC093635.1 0.00640830311297122 0.00619728516956934 0.00159378110771402 0.00492221812539818
AC093668.1 0.00353120278741603 0.00523963345325856 0 0.010111798374897
AC093673.1 0.00414500959814055 0.000828154585191117 0.0176449755450298 0.0388039098239775
AC093675.1 0.00494104645363828 0.00485510922597197 0.00133496174868237 0.00146389799822241
AC093677.1 0.0045135257965645 0.00339975996320023 0.0021165897179049 0.0055111642864745
AC093677.2 0.0115319275513208 0.00375624070783419 0 0.0054190378550122
AC093700.1 0.0045965524165286 0.0212216852863635 0.00119419551460865 0.0013946545146688
AC093724.1 0 0.00306402426686336 0.00248549751192709 0.000947499870792887
AC093732.1 0.0278046449706189 0.00240788049129753 0.00923061089492189 0.00626045168365777
AC093752.1 0 0 0.0222842816181622 0.0194818606218818
AC093788.1 0 0.00168064922552419 0.00150343264728044 0.00332148890211307
AC093789.1 0.00369384719945627 0 0.00715009348289614 0.00189179503925369
AC093799.1 0.0126716535204616 0.00275141771641303 0.00129616094163225 0.0023120138850088
AC093816.1 0 0.011530191984485 0.00408875358987609 0.00487890892530078
AC093817.2 0.02216857186004 0.000774636996178611 0.00462856368576456 0.00161366748252488
AC093827.1 0.00393183102866638 0.000721989697153428 0.00350300229726316 0.00114600635077646
AC093827.2 0.00333692459218125 0.0670757977062425 0.0352074352388986 0.00333863745260383
AC093827.4 0.00887934755106392 0.000628238625838367 0.0022635560688257 0.00177714315887346
AC093827.5 0.00680502640525751 0.0287702290010272 0.00668031718432162 0.0023542526588739
AC093838.2 0 0.00181476915317491 0.0809952509629974 0
AC093840.1 0.00445581910561782 0.00230710757316518 0.0160254654061703 0.00520363688333765
AC093843.1 0.00315100754025876 0.00221289041148179 0.00182148977156372 0.0094654561392534
AC093849.4 0.00437248978695459 0.00329224467502702 0.00167863462442758 0.000845677474095891
AC093865.1 0.00340638367386873 0.00118899836310155 0.00626129116831051 0.00238246943524657
AC093866.1 0 0.0056013173871143 0.00255907532857523 0.0598405682713746
AC093884.1 0 0.00140499902549294 0.0026174860464169 0.0517869734148683
AC093895.1 0.00361281538820415 0.00128400300324482 0 0.00176356793175513
AC093898.1 0.00352707387371394 0.000625535248672324 0.00355781894326862 0.00398010862184607
AC093899.2 0.0188639640904814 0.018174825224742 0.00158791713599774 0.00430737913774381
AC093904.2 0 0.00112031033965967 0.00221351350122613 0
AC093904.3 0.005929410378511 0.140708352476694 0 0
AC093909.1 0.00295105344145874 0 0.00123286807223689 0.0193223431789506
AC093916.1 0 0 0.00272619136890937 0.00125276895340454
AC093928.1 0.0128186251038395 0.00356659721962262 0.001237725345706 0.0029832515571134
AC094085.1 0.00517542181080281 0.00170549544543001 0.00231153761737404 0.00131977314969937
AC095041.1 0.00948986888777852 0.00414246170029722 0.00238348786072622 0.00331896903327563
AC095052.1 0.0137356690735015 0.00395464119169978 0.00191773346603962 0.00163614188099732
AC095055.1 0.00323200908603976 0.0153724200194002 0.00208038627151946 0.0245768832351398
AC095057.3 0 0.00473691239120723 0.00722105497152312 0.00363213047468854
AC095057.4 0 0.00550295457901382 0.00505378832949726 0.00481589810177559
AC096531.2 0.00543189666289404 0 0.00432274461542444 0.000772791068738625
AC096564.1 0 0.00160605702968254 0.00432804623017438 0.00739863652017861
AC096570.1 0.00371080366609306 0 0.00230703309805685 0.000965442438605177
AC096577.1 0.00245945605955091 0.000986369684779478 0 0.00373903855382365
AC096637.2 0.00886842698754855 0.000986369684779478 0.00471759032444098 0.00465275540294232
AC096664.2 0.00109306782438564 0.0064870830614849 0.00452014798553033 0.0136332751133268
AC096677.1 0 0 0.00859156986328633 0.00436795515534352
AC096711.1 0.00816971720025077 0.00434149950460412 0.00413303712356632 0.00288080462252589
AC096719.1 0.00196130448648246 0.0165992751570822 0.00101201230584834 0.00203445194913891
AC096733.2 0.00320886861888793 0.0110843987995559 0.0183739170898935 0.00261772756485189
AC096759.1 0.00273820294599843 0.00686334653192392 0.00215249824126327 0.00168615614617623
AC096887.1 0.0029074468487323 0 0.177777935746799 0.0151855907099686
AC096921.2 0.00403824843546287 0.00193667353359736 0.0776040269593064 0.00212680831253316
AC097015.1 0.00324456369147981 0.00140128812028877 0.00714914939785549 0.0053246179516686
AC097059.1 0.0155942397471797 0.00212986200903979 0.000953288057483848 0.0242501263414373
AC097173.2 0.00400907337036195 0.00311218575109602 0.00675647511291282 0.0027313161206032
AC097263.1 0 0.157020867095774 0.00599368256967008 0.0506579561710532
AC097358.1 0 0.0307097562595296 0 0.00180936708671924
AC097358.2 0.0113548028395923 0.00199513030403331 0.00230703309805685 0
AC097372.2 0 0.00359366091674895 0.0232542255126397 0.00234769260756111
AC097376.3 0.032809585300372 0.00123577554436549 0.00878326217327701 0.0281714664458371
AC097382.3 0.00411999633982596 0.0023086792955846 0.0243969745297255 0.00160883102444007
AC097460.1 0.00484498700029437 0.0617517878124049 0.00197699563694426 0
AC097460.2 0.00442473749723669 0.00132589238922291 0.0014771543371179 0.00252406937677434
AC097478.2 0.00329468633320322 0.00227990294097018 0.00191773346603962 0.00156571476521229
AC097493.2 0.25083562453747 0.00237583832541618 0.0293593313964543 0.00846492822031093
AC097493.4 0 0.00194916161922058 0 0
AC097505.1 0.00445499624120319 0.00713423050345079 0.002525412081282 0.00260281568298145
AC097518.2 0.00678227016841846 0.0442771326383846 0.00110180432785208 0.00112786368058527
AC097522.2 0.00881698141900637 0.00185828823125299 0 0.00240050021146523
AC097523.1 0.00245945605955091 0 0.00204252955376087 0.00217337687206335
AC097532.3 0.108208436466045 0.00377658327532201 0.00323676301558899 0.00442909078722191
AC097534.1 0 0.00367029278911434 0.0240919045366861 0.00225086014604779
AC097534.2 0.0030772325299752 0.00171542231764043 0.00146958201340276 0.00222322866984239
AC097625.2 0 0.00599751379501732 0.00151275336143312 0.0016991807949236
AC097636.2 0.00305071463208633 0.00163698781263925 0.00650972541227779 0.00176300843647039
AC097638.1 0.00731459151362906 0.00748525696800314 0.00543876036623951 0.00836029577828854
AC097639.1 0.00326690348644527 0.00313389309904457 0.00273998893473098 0.00248367664325849
AC097641.1 0 0.00454276503222912 0.0039329887143646 0.00267036169658931
AC097654.1 0 0.0173067964792995 0.0801245256173992 0.00379334200849442
AC097658.1 0.0201444321990868 0.00777645665669651 0.00729525980131825 0.00335612661430115
AC097662.1 0.0404336035280631 0.00181877241993613 0 0.0077020129446302
AC097716.1 0.016272801474687 0.00185506636151562 0.00117253869095969 0.00708553071867068
AC098479.1 0.0054364100529091 0.157200110034865 0.168792588047615 0.0016991807949236
AC098484.2 0 0.0015256396713407 0.00212453030781979 0.00282434564855878
AC098484.3 0.00872421012428482 0.00249444619306065 0.00262929831861038 0.010310661957251
AC098484.4 0 0.0931357743382839 0.00250917059520136 0
AC098487.1 0.0228856181760581 0.00757347735397007 0 0.0079962423601965
AC098583.1 0.0450394533318371 0.00125565723978002 0 0.00709269475548166
AC098588.2 0 0.0440951712985122 0.00261281615920799 0.0284645840496977
AC098588.3 0.0154816742117875 0.0154180446404336 0.00159378110771402 0.00608605620791393
AC098591.3 0 0.0173197433698436 0.0109470959955187 0.110923335069271
AC098614.3 0 0 0.00115788514860302 0.037873613802527
AC098650.1 0.00908325631416189 0.00880116686837685 0.0235535812157728 0.00262529626778463
AC098679.5 0.0919466662840031 0.00235790487194083 0.00910440803444215 0.00292695365799228
AC098820.1 0.00485740615153207 0.00426161483355308 0.025281821364322 0.014481286063613
AC098820.2 0.00355631453382134 0 0.00143914775733067 0
AC098820.3 0 0 0.00154165976755907 0.00244239816686151
AC098824.1 0.00325407957685751 0.00106777430874601 0 0.00536031423318732
AC098829.1 0.00334210876708079 0 0.00244760444751289 0.00371008682734249
AC098848.1 0 0 0.00193971973012703 0.00204460041787011
AC098859.1 0.00447417376680762 0.00484403792355616 0.0154041902272057 0.0506901908963743
AC098934.1 0.00213515970798318 0.00688055551227763 0.0291161887320829 0.0163194117680931
AC098934.3 0.00466589033767347 0.00132232743848391 0.00156549846012783 0.011928047276159
AC098935.1 0.0119100614497799 0 0.00548394059828785 0.00535204146022518
AC099063.2 0 0 0.00282263777426944 0.00188233706312636
AC099066.2 0.00417801151949727 0.00836033148445228 0.0044147636286371 0.00553868122999317
AC099332.2 0 0.00790198327780257 0.00184402738980649 0.00206360207859966
AC099336.2 0.00294160661916806 0.00122987165839362 0.0182309572804874 0.09754021960362
AC099343.3 0.00648468824381179 0.00381905466931542 0 0
AC099344.1 0.0111114506482562 0.0511130936346873 0.0495151193245981 0.00197498017446457
AC099344.3 0.00301723982849918 0.00195678657177984 0.0166174568437204 0.00124345536405397
AC099487.2 0 0.0020260111066435 0.00480349656366025 0.00123589449655639
AC099489.1 0.00371080366609306 0.0014357011544679 0.00137514149908236 0.0140367334390031
AC099508.2 0.00373299920123376 0.00108050858867437 0.0659935772937172 0.00262720043788366
AC099513.1 0.0030772325299752 0.00878285521187276 0.00503018386083953 0.00204460041787011
AC099517.1 0.00614178369466095 0.00412725246143195 0.108663151952335 0.00252739791338697
AC099518.1 0.00227759824446542 0.0076086976046675 0.00614182181359767 0.0107102516899865
AC099518.2 0.00343107051131175 0.00391401459614321 0.00262929831861038 0.00157186721119034
AC099518.3 0.00547208910295106 0.00304497815344166 0.00173247932389089 0.00491055957722511
AC099518.6 0 0.00235870274575897 0.00161021460321718 0.00167097023952507
AC099520.1 0.0118055623964287 0.00250070332992386 0.00120346687586632 0.0858323410201461
AC099520.2 0.0264367173312518 0.00151344155199278 0.00203362080380783 0.000703061278648732
AC099522.2 0.00819067902756546 0.000986369684779478 0.00302551819459789 0.0181416871134688
AC099535.1 0.0114511064917112 0.000917602979356492 0.0039304887371792 0.00422778224199502
AC099560.2 0.006193797140943 0.00358389649978804 0.00255692318362625 0.324923938666448
AC099654.2 0.00240070330533292 0.0018058644615948 0.00191029526540595 0.00263872803825017
AC099778.1 0 0.00227329081125546 0.00519887474798141 0.00773224754330098
AC099789.1 0.00317879358288287 0.0195730805324595 0.0355490281122349 0.00101685305884364
AC099791.4 0.00346502697120743 0.00195550872050737 0.02279652951443 0.0028676022663432
AC099792.1 0.00235500679845119 0.00305150436125293 0.0015470747325659 0
AC099795.1 0.00286798059876376 0.00954316581927525 0.00886078858126102 0.00148991040468992
AC099796.1 0.0261361569275764 0.00108904896831611 0.00107718679705073 0
AC099811.1 0.000848968959257844 0.00171458823107994 0 0.00419273762623126
AC099811.2 0.00337733492928374 0 0.0012102313331043 0.0220331750429278
AC099811.3 0 0 0.0463827063962268 0
AC099850.1 0.0123508865007247 0.00153214356296966 0.0403006748015614 0.014131109702168
AC099850.2 0.00130450516774771 0.00164721125122429 0.00513808542960718 0.0307019683929642
AC099850.3 0 0 0.00378467044608688 0.00202684265955929
AC100757.1 0.00480970629113758 0.0182081563736928 0 0.00295739324596305
AC100778.2 0.0126577891864276 0.00876504759434905 0.00653024930639894 0.00259182352229837
AC100778.3 0 0.00672987418905753 0.00228242520518901 0.00171949489153513
AC100786.1 0.0189000634573346 0.00231881797331813 0.0206395781129102 0
AC100793.3 0.00139773118873107 0.0020260111066435 0.00178474314948122 0.000845677474095891
AC100797.1 0.00792726975032312 0.0238708162617466 0.00761127354411864 0.00219733552371239
AC100803.3 0.00139773118873107 0.00174720098363611 0.00146563706287257 0.00456084115163396
AC100810.1 0 0.00442042117780289 0 0.0216956186495767
AC100810.3 0.00385404644005361 0.00372156869552926 0.0153580350920976 0.00188300820220879
AC100814.1 0.00387937105384751 0.0026142878201757 0.0220198170569002 0
AC100821.2 0.00279436053723977 0.0018791287585819 0.0187549779116651 0.00180219923847276
AC100822.1 0.00205847788947445 0.00211962364944058 0.0059600174769627 0
AC100827.2 0.0132209692804222 0.00120294830438895 0.0932220387534099 0.00276118216498683
AC100830.1 0.0328098692696097 0.00120294830438895 0 0.00136152391891616
AC100861.1 0.00590900592313224 0.00465394472308107 0.0026174860464169 0.0193075398987334
AC100863.1 0.0113692658818353 0.00119531506289366 0.00140146461100943 0.00124902365393293
AC102953.2 0 0.187151176506163 0.00156549846012783 0.0174999564424653
AC103591.1 0 0.010301440944268 0.0019248026056092 0.025202093452969
AC103591.3 0.0134288374569239 0.00176791167820196 0.0206491729427659 0.00811825374558221
AC103702.2 0.0132581921849981 0 0.00601145639841684 0.0834508203919857
AC103703.1 0 0.00562864307087987 0.00233296113484606 0.00235631131717917
AC103706.1 0.0872832870699828 0.005801954345096 0.00229516466994527 0.00140697585492441
AC103718.1 0.000848968959257844 0.0615043438100507 0.0038566250301443 0.105033275041374
AC103740.2 0.00218148029584498 0 0.0108074808096874 0.00685071197795127
AC103746.1 0.020316316171955 0.000774636996178611 0.0122244118549274 0.00135666261691096
AC103758.1 0.00781261679122747 0.00249450048711442 0.0064255140454758 0.00184834018932812
AC103792.1 0.030474604148199 0 0.00680839506254869 0
AC103796.1 0.00903704264880085 0.00151114981319115 0.0140741782729042 0.00781641010814091
AC103810.1 0.182672604556108 0.061010473628428 0.00647116005335872 0.00302062426737954
AC103810.2 0.0483593444202347 0.00139531520464733 0 0
AC103974.1 0.00304810027621757 0.00394552807512005 0.0497919540333625 0
AC103987.2 0 0.00428168424472234 0.00263889305937427 0.00345751617551994
AC103988.1 0 0.000768765229160096 0.015648387913654 0.0076648251131816
AC104024.1 0.00739784720094103 0.0246461495220419 0.00174245771360202 0.00099964870026821
AC104024.2 0.00109306782438564 0.00176152661976957 0.00120202921088817 0.0427838574369013
AC104024.3 0 0.00558294660177545 0.00878529373615353 0.0126495091863412
AC104024.4 0.00356268500152095 0.00568914968290555 0.00274558401969267 0.00157683446482617
AC104027.1 0.0023274231299645 0.0038998852290359 0.00463375906309156 0.00141513059412114
AC104046.1 0.0341246972674339 0.00211162389223523 0.00222534892618145 0.0224354633284836
AC104066.2 0.00370836511662576 0.00151229443370613 0.00119537452148149 0.00123001375976478
AC104088.1 0.0213007758838635 0.00170878461457497 0.00248549751192709 0.00291132518816337
AC104109.2 0.0030665427738581 0.0162524323131041 0.00108971145592754 0.00284949333506386
AC104109.3 0.0110644639391486 0.00234294767615414 0 0.0413319456713149
AC104109.4 0.0055274168198386 0.00196451370933296 0.00624041626310542 0.0320232229032497
AC104118.1 0.00322889387076832 0.0137349929974201 0 0
AC104134.1 0.0340191687749489 0.0308571852610015 0.00537245728245642 0.00546187706146345
AC104162.1 0.00369384719945627 0.011597939956692 0.00863231591310245 0.00862038259882146
AC104170.1 0.00236075451449215 0.0059473185159079 0.00227630951861132 0.00468616037181604
AC104211.1 0.00228286794865747 0.00224545534543186 0.016104542826953 0
AC104212.2 0.0071253493141102 0.291482726721505 0.173952954966516 0.00286120176137621
AC104212.3 0 0.00297985109804893 0.00801714092405142 0.00278340985413214
AC104248.1 0.142443195440196 0.00333799245621532 0.0015758854879187 0.00242913747553477
AC104297.1 0 0.00360992716549646 0 0.00353181882038789
AC104306.1 0.00245802963573508 0 0.00201586810852132 0.0136233782626428
AC104316.1 0 0.017361081289536 0.00231153761737404 0.00151524738161921
AC104316.2 0 0.00414504940891804 0.0123543007380854 0.0156405388856186
AC104335.1 0.00523728523047071 0.248851944296986 0.00162659828864056 0.00225467540083792
AC104339.1 0.00312676353346163 0.00185613828773654 0 0
AC104365.1 0 0.00381180980449883 0.00209114926115679 0.0257518681108959
AC104370.1 0.00266627280734508 0.00195042545829412 0.0233206755537852 0.00157849927609113
AC104383.2 0.00398064346123837 0.00279753327785619 0.00259217764421028 0.0312413807968021
AC104389.4 0 0.00246222406725305 0.00851869182623772 0.00180101220888749
AC104389.5 0.00329303154472727 0 0.029918655530286 0.0262678997446821
AC104389.6 0 0.0100713066897147 0.0130465775970502 0.0027454660358758
AC104390.1 0.0142459024988852 0.00134123452443272 0.00111302107750773 0.0964355638221849
AC104435.2 0.00330467011821388 0.00201742499625153 0 0
AC104451.1 0.0252174707167782 0.00677376206086824 0.00212225186245218 0
AC104472.3 0.00338632757546917 0.00369893404305219 0.0129129374812119 0.00977461316307279
AC104472.4 0 0.00401253700724196 0.00482452039954607 0.00288080462252589
AC104472.5 0.00940793366547515 0 0.00508886470356185 0.00112933482345761
AC104506.1 0.0042352640751216 0.00703476336866934 0.0102501440273692 0.00216929166176788
AC104532.1 0.0153149032967273 0.00114432851427982 0.00122279222160325 0.00156245882586304
AC104532.2 0 0.404986187056923 0.0375295594495114 0.00393542949422471
AC104534.1 0.0570802293145117 0.00148223473020907 0.00108706624352893 0.0176323613793942
AC104561.1 0.0165145690152659 0.023609649781848 0.0254024113230416 0
AC104561.4 0.00224156567474971 0 0.00475601617204685 0.00130766220380149
AC104563.1 0 0.00414033416289234 0.0014395228289116 0.0295452746775417
AC104564.3 0.318729434882176 0.0430937860605773 0.00784810889276004 0.00614932267189977
AC104581.3 0.00323513362286281 0.0014631162534837 0.00818647422714052 0.00147781504128423
AC104581.4 0.126280007707417 0.00224128597042402 0.00229516466994527 0.00215717588422213
AC104596.1 0.00352913634907537 0 0.0138177036835513 0.00919525933561284
AC104619.1 0.00446454460751311 0.0125622714856768 0.00157066888606804 0.0278034566613535
AC104651.1 0.00407158636981081 0.000757213155388578 0.00221613961427992 0.0533499195976263
AC104653.1 0.00376844673912505 0.0023380435331057 0.00162245976307672 0
AC104664.1 0 0.00256980592053709 0 0
AC104667.2 0 0.00142542230849203 0.00147755570775948 0.0491184655638165
AC104692.1 0.00205847788947445 0.0251055389543933 0.135836894079223 0.00316568189265142
AC104695.3 0.0095249406054273 0.00174543591397154 0.0238917368248082 0.0015543948658786
AC104695.4 0.00399318934521168 0.00227990294097018 0.00552289849001278 0.0010952046580873
AC104758.3 0.00217886930262233 0.280922363189188 0.00116139724547996 0.00158752644262523
AC104771.1 0.0127772824623644 0.000531040509523059 0.00676867425671385 0.00157558884004219
AC104781.2 0 0.00311435958376347 0.00179424128472664 0.00102166173927877
AC104791.2 0.00584540140610966 0.006806942779499 0.00268119434894474 0.00147957820467882
AC104805.1 0.00217886930262233 0 0.00278289436099296 0.000984969793894657
AC104806.1 0.00303512800829873 0.0120550094106103 0.00135323221816582 0.00726846120403756
AC104806.2 0.0043169130218824 0.00228212333912468 0.00268632764582243 0.00783465205800856
AC104819.3 0.00214212482295691 0.00190076050473918 0.0426417047844772 0.00216721742095456
AC104825.1 0.0338955303934448 0.0034551763210917 0.000931843989385718 0.00692713803835982
AC104827.1 0.00319673401819188 0.00777695429642897 0.0147399761903518 0.00344591633869077
AC104837.1 0.0498839096136768 0.0118055127951812 0.0007824252216985 0.00905852125341047
AC104849.1 0.0500864901818222 0.00535808603646839 0.00214539539485229 0.192586226307382
AC104850.2 0.00272678363806766 0 0.00264862036936709 0.00339320818144016
AC104852.1 0.00194539157798193 0 0.0445050746245101 0.00177714315887346
AC104964.4 0.00470102173430063 0.00133108765269973 0 0.00134122096692967
AC104984.2 0.0170670038477672 0 0.00256993649824863 0.00164629471940854
AC104986.1 0.00300966870543932 0.0136781746432876 0.00468607910184008 0.00199370803157508
AC104996.2 0 0.000863215136186015 0.00372557115677375 0.00433078955332785
AC105020.6 0 0.00113414305136468 0.0103625362735929 0
AC105036.3 0.00298728831933756 0.125198104090429 0.00126543657898206 0.00954254723203765
AC105052.2 0.00297749795515238 0.00908949335550359 0.00311976971327456 0.000822579610088397
AC105052.4 0.00298728831933756 0.00173065492608396 0.00207190053162844 0.0137033941361481
AC105118.1 0.197258100043588 0.00185828823125299 0 0.0102020965369886
AC105129.1 0 0.00203765988439428 0.00427651036544278 0.00176862531520233
AC105137.2 0 0.0016790841644928 0 0.00257563252331531
AC105180.2 0.00345534765672686 0.00245059515659055 0 0.00215119513022354
AC105206.3 0.00220587879546652 0.00865647780357642 0.00115788514860302 0.0015312167151519
AC105213.1 0.0174846588335019 0.00150659610920702 0.0124275639138922 0.00180041950288487
AC105219.1 0.0182531273651479 0.00208833035197657 0.00120346687586632 0.00367978149054063
AC105219.2 0.18006059264675 0 0.0131522919665938 0.0040058736995001
AC105219.3 0.00998925603850823 0.00155412623989872 0.00430483935099977 0.00586229033083439
AC105219.4 0.0144869072942298 0 0.122535914048203 0.0049562277203739
AC105233.5 0.0147499553334253 0.00480538237252147 0.00471390666880114 0.0131215155995338
AC105250.1 0.0266140486060282 0.00630433398124185 0.0028712023038072 0.0239751990523441
AC105265.2 0.0428536516465319 0.00447492470152888 0.00321032666182265 0
AC105285.1 0.104365042929255 0 0.00307551963226283 0.00243206367952599
AC105339.1 0.0111010690741668 0.00160845367723527 0.158652573050029 0.00238935178845181
AC105339.2 0.0238554040377948 0.00203765988439428 0.00832242915098657 0
AC105339.3 0.0912853424522227 0.000881413141721119 0.0022083193551154 0.00333810087052229
AC105339.4 0.00456203003313084 0.0160466294080097 0.0417266057847894 0.00191392934371372
AC105345.1 0.0814005307289216 0.00567494446958008 0.0174628855397457 0.00808145427616606
AC105393.2 0.0132451389861981 0 0.00757755506288538 0.00131263185383377
AC105398.1 0.0358089251614765 0.00498158843326862 0 0.00259182352229837
AC105399.1 0.0580666716671632 0.012575020197932 0.00224145969731949 0.00400464881726659
AC105402.2 0.0182375753104233 0.00235037976162255 0.00138729038938367 0
AC105402.3 0.0767154055662279 0.0123946649308988 0.00777252704004802 0.00157849927609113
AC105402.4 0.045473853691168 0 0.00142179905679331 0.00291623411330029
AC105411.1 0.125478250470193 0.00208833035197657 0.00328843269799177 0
AC105429.1 0.00217886930262233 0.000531040509523059 0.00198055875447355 0.00513838461379826
AC105450.1 0.00693149189025926 0.00178184459163873 0.00158694547034213 0.00435970749877862
AC105460.1 0.00364221191462881 0.00679500556183007 0.00662274098718255 0.188512217320737
AC105460.2 0.0486573764884888 0.00140221330673796 0.00189246955540326 0.0367151042182167
AC105916.1 0.00311973999139751 0.00497134617260126 0.00557731934764334 0.00705266818809646
AC105935.1 0.00677155362040888 0.00176607991402061 0.0554977373112529 0.0017068187150783
AC105942.1 0.0679091888632645 0.000901437185226934 0 0.00851350817739585
AC106037.2 0.00221943232112762 0.00236808705063187 0.00225796398369599 0.000805027070099416
AC106037.3 0.498191018540474 0.00406284122269724 0.0032849375737867 0
AC106779.1 0.139205714558436 0.00226424509534203 0.0574956500341989 0.00139131268381382
AC106782.4 0.0232338465541979 0.00155898845573545 0.00764219263516399 0.00239769712717345
AC106793.1 0.0367183624176215 0.00128583105495651 0.00204202582206474 0
AC106795.1 0.0348035214921646 0.00196321864530379 0.0012102313331043 0.0359084394883683
AC106795.2 0.0224343116981628 0.00212814320779449 0.00191441691625278 0.00159497398677914
AC106795.3 0.103757976615508 0.00144871919709232 0.00306665446255103 0.00571262773759726
AC106798.1 0.00562358410336778 0.00192445094948843 0.00124444835704745 0.00228396874347197
AC106800.3 0.115038202296755 0.00169655009629532 0.00302992470615424 0.000703061278648732
AC106800.4 0.0518149964358647 0.00866705815378077 0.0103858692423735 0.00310014638324858
AC106801.1 0.00612034876701115 0.00122987165839362 0.00903208050374786 0
AC106806.1 0.0268541710674053 0.00804669784497638 0.0041151174768118 0
AC106820.1 0.0142150161360662 0.00396158349817685 0.0108831968346823 0.0416149987501938
AC106820.4 0.305632128019084 0.00526484683420949 0.0038228043201825 0.00681011957837525
AC106820.5 0.0214822242656928 0.00218390097479254 0.00699980644176689 0.00601475931714149
AC106872.2 0.00788123920182949 0.0150389385420374 0.00438925273884702 0.00701985481695344
AC106872.6 0.0385786769936834 0.00385953806160924 0.00227488057073701 0.00248999319771947
AC106875.1 0 0.00117285118093004 0.00360046273238697 0.00811749690517715
AC106886.3 0 0.0195244294295169 0 0
AC106886.5 0.0152818370115394 0.00413665737581266 0.00151962868317845 0.00577132169252144
AC106897.1 0.047494244149501 0.00341849019215006 0.00244226349721676 0.00331674460628228
AC106900.1 0.0083180623817739 0.00879339360806464 0.00628504526386009 0.0115565365960271
AC107021.1 0.173345448617801 0.00157101300503735 0.0135695444357284 0
AC107023.1 0.0563150893829303 0.00115115636669864 0.00165042880549703 0
AC107027.3 0.0971737682171942 0.000721989697153428 0.000895174998161473 0.00376690019663009
AC107032.1 0.00480153387318152 0.00229335069292499 0.0021418721498044 0.0108453267275255
AC107032.2 0 0.00172298624387735 0.00196070449993349 0.00895839067289231
AC107068.1 0.0293959158260676 0.000891665530259875 0.00108706624352893 0.00813056536865798
AC107071.1 0.00766344371346939 0.00462454047809381 0.00450960265932017 0
AC107075.1 0 0 0.0012102313331043 0.148620693910007
AC107081.2 1.40564723227473 0.00122987165839362 0 0.00685363207144138
AC107214.2 0.00421201230638504 0.00106777430874601 0.00209769222876263 0.00295925370250014
AC107294.2 0.0421242550228668 0.00575570692525326 0.00204708064018141 0.00201704409206191
AC107308.1 1.66149629605444 0 0.00203800984816836 0.150527600072154
AC107375.1 0.00556363066748005 0.00172129641382006 0.00919111843418338 0.00738123072851462
AC107419.1 0.00260100442336319 0.00597503838323705 0.00124055885370319 0.0204155240316146
AC107871.1 0.00360614333613948 0.00114135646310679 0.00495795363452648 0.0152691309881279
AC107871.2 0.00329137935711936 0.00363354284277287 0.00212225186245218 0.00132378138091056
AC107884.1 0.1263906976427 0.00333692221076259 0.00276263890741983 0.00488797239053
AC107918.4 0.208807230130483 0.00160742523817735 0.0280921554873615 0.0107345332623358
AC107918.6 0.00293224765286015 0.00356023252119262 0.0160043989086611 0.00247275097221057
AC107952.2 0.231806200300209 0.00331338747798542 0.0149925002293174 0.00129175615478716
AC107954.1 0.00130450516774771 0.00197366140733999 0.0021165897179049 0.00243795129416243
AC107956.1 0.0850984245721385 0 0.00145242767506477 0.00201540895811294
AC107959.1 0.10265393727368 0 0.0135401281323943 0.00628753932275886
AC107959.2 0.0223888241114128 0.00212131772717339 0.00195100157670979 0.00139131268381382
AC107959.4 0.204116852276225 0 0.0028010581904862 0.0068968996696075
AC107959.5 0.026686487877 0 0.00159378110771402 0.00477942031353818
AC107982.3 0.178388040303451 0.00139577216845836 0.00558866175861722 0.00686779932833228
AC107983.1 0 0 0.00156784297665662 0.00390114175787299
AC108010.1 0.0025548317539977 0.00165988908385298 0.00234077818002352 0.00218421235631096
AC108073.1 0.0689918068701031 0.00347084225058852 0.00247778232770783 0.000845677474095891
AC108134.1 0.0370312591245204 0.00190076050473918 0.00126543657898206 0.0197343242217082
AC108134.2 0.0408903892988224 0.00236019796739243 0.00110180432785208 0.00730340303494163
AC108161.1 0.0186119406859968 0.00582781754784755 0.00366228726380221 0.00986665557461745
AC108174.1 0.0589237099067578 0.00160537422520474 0.00114728501871859 0.074741794858146
AC108210.1 0.0172381164729363 0.0029521043199849 0.255030024321654 0
AC108448.2 0.0290567393685286 0.00215446658072695 0.0148536544647543 0.00189937449543496
AC108449.2 0.0368692243893225 0.00408953149825857 0.00250750043964207 0
AC108471.2 0.0030772325299752 0.000986369684779478 0.00820656130009018 0.00814150208699155
AC108479.1 0.152539253468839 0.0178952294564489 0.00892364370272288 0
AC108479.4 0.04238159655643 0.0125944035731413 0.0564643153044157 0
AC108488.1 0 0.00204954621363242 0.00227917646991496 0.00134039099170309
AC108488.2 0.00199201312213631 0.00708345825751634 0.00376606225589848 0.0208331377994952
AC108488.3 0.0188194830341084 0 0.00137514149908236 0
AC108516.2 0.0237102884343759 0.271772857338899 0.0350493624106282 0.00679651976178876
AC108519.1 0.0861164965943497 0.00356157590244285 0 0.00632658673867888
AC108673.2 0.00890439490672936 0 0.0016906435449795 0.00247741362374914
AC108673.3 0 0.0730283461397619 0.00180180711901817 0.00231575359800755
AC108676.1 0.0840553870928323 0 0.00283357308019068 0.00132566201142808
AC108688.1 0.0589123752192828 0.0139371670356609 0.00515745361345 0.00186708476733169
AC108693.1 0.0315741956974704 0.00235037976162255 0.00654959833321285 0.00571483405205269
AC108704.1 0.00429972068715979 0.00195806726129999 0.00238628255153633 0.00217337687206335
AC108704.2 0.0148691732244729 0.00599050442275256 0.0185889702568175 0.00369097420356862
AC108721.2 0.0280811587167162 0.00266524170397698 0.00261983267820797 0.00157393196752022
AC108865.2 0.00317140893718576 0.00259888260325175 0 0.00564606880498981
AC108925.1 0.00642640962341509 0.00545252845914838 0.00545186353819516 0.00117990790840047
AC109322.1 0.159701430965232 0.00171542231764043 0.00142289034511678 0.0100898195655273
AC109322.2 0 0.0015256396713407 0 0.00139070719934576
AC109347.1 0.0411968461038544 0.00573511084419079 0.041440236652738 0.00244239816686151
AC109347.2 0.00348426897262552 0.0278116039337424 0.0023252324787095 0.00184579591336059
AC109361.2 0.0216548002621764 0.00410449844056929 0.0122624218071805 0.000772791068738625
AC109454.1 0 0.00158462587829155 0.00479194119378895 0.00197652132795465
AC109460.2 0.00318922115429358 0.00206784209372869 0.00652007510314661 0.00398152665506171
AC109466.1 0.00260100442336319 0.00746542177232254 0.00203501394433328 0
AC109481.1 0.00130450516774771 0.00749507916379422 0.00102859897729595 0.00134039099170309
AC109492.1 0.0023274231299645 0 0 0
AC109583.3 0.00393183102866638 0.00314249735691845 0.00823606625461008 0.00224923995183353
AC109635.3 0.00611335059786975 0.000868904441329975 0.00287962727174333 0.00223096157192151
AC109635.5 0.017613746865926 0.00385096864992471 0.0101550232435092 0
AC109811.2 0.0217647452149715 0.00185399645593149 0.0191190773100783 0.000841555409526484
AC109925.1 0.00795909587238792 0.008272006728848 0 0.00413571541290522
AC109927.1 0.0301865969337722 0.00179516892435848 0.0041702964693197 0.00659465355484156
AC110011.1 0.192668729856962 0.00404468580484243 0 0.00145910449384173
AC110014.1 0.0224117444247329 0.00479231415483352 0.00217427167199689 0.00158731498373949
AC110079.1 0.0896722829645589 0.00320902754409475 0.0128250119532305 0.0140864809528018
AC110275.1 0.0101545419777867 0 0.0323816296146622 0.0223567716122217
AC110285.1 0.0071294138521778 0.0171003658564031 0.00252953227870578 0.0121199791976037
AC110285.2 0.0025206743837109 0.0189088738037481 0.00766312586220893 0
AC110285.3 0.0100767104746441 0.00164647460058767 0.393289420743257 0.00105951860259829
AC110588.1 0.0138156642951483 0.0640185532502136 0.00833005557914335 0.0504943134339914
AC110602.1 0 0.00302781072215209 0.00161988775139429 0
AC110749.1 0.0563036563645129 0.00211793443401822 0.0042774621115911 0.00382645366676708
AC110768.2 0.00879180818018278 0.00390663474673484 0.00274558401969267 0.00234769260756111
AC110769.2 0 0.00413772584149896 0.0023930365085322 0.0025881950806065
AC110769.3 0.00975082463364853 0.00396783321703181 0.0247844635666283 0.000658053522151442
AC110771.1 0.0113751695861015 0.0117910345701948 0.00450952410348797 0.00628598805625521
AC110790.1 0.0589358544299059 0.00364931813274025 0.351394558466189 0.00263102333619745
AC110795.1 0.0385740304249602 0.00298599992380025 0 0.0048363608419095
AC110926.1 0.0791744257446844 0.00589405119911155 0 0.0011752392462917
AC110994.2 0 0.00668491062569228 0.010128570022442 0.234612783500686
AC110998.1 0.0100348495322266 0.0015250523619585 0.0183599164679215 0.015096886147211
AC111006.1 0.00411999633982596 0.0218969834305585 0.00631980119239998 0.00152546416351366
AC112128.1 0.0245920728023208 0.00666352505806323 0.00227488057073701 0.0184480483894889
AC112184.1 0.0412533048342587 0.00220502039354947 0.00117231335300125 0.0239390242411265
AC112191.2 0.140617946228835 0.000986369684779478 0.00331634888867589 0.0618572719489729
AC112191.3 0.012981907599842 0.00343689964305786 0.00761280489173508 0.00207330197359604
AC112206.2 0.0177980484488706 0.00355802420902147 0.00191029526540595 0.0032895639285519
AC112220.2 0.00566142660005507 0.00154053865405019 0.00176551903919235 0.0638281539809218
AC112481.2 0.116503427502451 0.0021745444802784 0.51434447544138 0.00152967727720451
AC112484.3 0.00308532365769248 0.00372440941380662 0.00375814985280905 0.00161146438116574
AC112484.5 0.11215712434844 0.00212472057842854 0.00479042410363987 0.0028268234782655
AC112493.1 0.00410594986571883 0.04327896440896 0.0676835605640017 0.00974686963398452
AC112504.2 0.0173434546946893 0.00216900074782287 0 0.0271424626194428
AC112656.1 0 0.00799780276633647 0.130593733133865 0
AC112722.1 0.15838876764784 0.00392252710008955 0.00177738088128522 0.00352796435853345
AC112778.1 0.0322975424629961 0.00480421488845238 0.00357906118515623 0.00222985172848297
AC112907.1 0.00349660265145461 0.00182280430396143 0.00547195263707138 0.00599221393092965
AC112907.3 0.0064306696551955 0 0.00110102715413503 0.00476598055198994
AC113137.1 0.057821084208152 0.00151921496518878 0.00137380824830836 0.00395890591952116
AC113155.1 0.0796380376393997 0.0017922869506352 0.0115899298059408 0.0047074125787421
AC113189.2 0.00199243051602286 0.00189960133242259 0.00180666997533248 0.00229054421408062
AC113208.5 0.133036618483979 0.0182970184125818 0.00195100157670979 0
AC113346.2 0.0336676899926254 0.00745609439737029 0.00603364999068735 0
AC113348.2 0.00824426213865821 0.0170260219341687 0.072651789389749 0.00339787564182039
AC113367.1 0.153006667510588 0.000440751603276544 0.00787059936150191 0.0434973504860388
AC113382.1 0.010035736826314 0.0020260111066435 0.000863138570654524 0.0026683451567852
AC113404.3 0.0111186796384737 0.00639737108715259 0.36556887979651 0.0195549187053452
AC113410.3 0.163920439421592 0.00407772377305663 0.00154390985093309 0.0300245134344054
AC113410.4 0.233881144086039 0.00181676723353739 0.00183447753875089 0.00423323434037138
AC113414.1 0.331292746801235 0.0016877477488105 0.0161557202829191 0.00968558370651862
AC113608.1 0.11905627641476 0.0179992004593931 0 0
AC113935.1 0.00377619423250986 0.00159056752179832 0.0300949187726854 0.392896994910579
AC114271.1 0.273487744395427 0.00350131869869059 0.0136795614005495 0.00206447830434605
AC114316.1 0.0799391335745789 0.00157422289363892 0.00326148271325456 0.00146656099043766
AC114488.1 0.0126786833792336 0.00480525089894956 0.00327539771824205 0.00189179503925369
AC114488.2 0.151178606933069 0.00431281176076442 0.00907173686909572 0.00366780623995175
AC114489.1 0.0291425083271216 0.00359078657155248 0 0.00611211174384947
AC114490.2 0.0108128433228726 0.0163207543935283 0.00229663695731343 0.0189361431052653
AC114491.1 0.00228404326271563 0.00174543591397154 0.00530373620733062 0.381641321590394
AC114495.1 0 0.0015872584900542 0.0028010581904862 0.00247430191947045
AC114495.2 0.249799140800422 0.00398809973919571 0.0075102184577584 0.010978932384056
AC114550.1 0.0497347253989917 0.0342734623847087 0.00658085387759786 0.00195450951284433
AC114689.3 0.0677888217518538 0.037131724579476 0.00464919029404444 0.00153353332788674
AC114728.1 0.0026653845125383 0.00661863984116477 0.00771578467193959 0.00549861253740447
AC114755.1 0.00349660265145461 0.00229108830260804 0 0.00274234054775391
AC114755.5 0.114193524884337 0.00187467740223157 0.186423785866247 0
AC114763.1 0.215078211654798 0.00499254272745701 0.00384352295158718 0.018461670074748
AC114801.2 0 0.010362972312168 0.0131561136227015 0.00404020216903857
AC114803.1 0.00285173434214415 0.00170549544543001 0.00171962453897862 0
AC114810.1 0.0111451664883615 0.0791259521801178 0.00172693703001891 0.00568514167138544
AC114930.1 0.0617075734043762 0.00399610909689039 0.0063753498849251 0
AC114947.1 0.00224888115216702 0.00346512826999966 0.00110102715413503 0.00234899988866958
AC114956.1 0.00907948469214827 0.0112827588535663 0.0114758234499732 0.00104680805635618
AC114956.2 0.00860243079113346 0.00211962364944058 0.0109522812781481 0.00271186778836732
AC114956.3 0.00245234587850912 0.0472369190758004 0.00602823688167844 0.00490080037684487
AC114971.1 0.00424312256906207 0.00661958147465292 0.00235507790434659 0.00223318644728592
AC114977.2 0.00219678168583914 0.0945124727952522 0.00446026185708311 0
AC114980.1 0.00314812560298652 0.0370062791940907 0.0039961698895863 0.00130818318417879
AC115223.1 0.0585754840834594 0.00740949175728532 0.00592407880217561 0.550643757213303
AC115282.2 0 0.0016877477488105 0.00115028998925346 0.00118359204831138
AC115284.2 0 0.00171542231764043 0.0334039965327478 0.00230893476585192
AC115284.4 0.0170234500134974 0.00242263373847096 0.0149994455799285 0.0692978992301516
AC115618.1 0 0.00144871919709232 0.00390982593369634 0.00262529626778463
AC115622.1 0.00850016320911055 0.00181476915317491 0 0.00369922523680178
AC115837.1 0.00635586141675218 0.00130640625207814 0.00094885519637901 0.0598788813765325
AC116003.1 0.0192190951796603 0.00540818026181844 0.0224391619714953 0.00100852385336858
AC116049.1 0.00434195745098357 0.00237583832541618 0.00110102715413503 0.00131368392220782
AC116049.2 0.00263652225593941 0 0.0028650758958052 0.0195129332986807
AC116158.1 0.0291993018210906 0.0233786073038711 0.00279439969602849 0
AC116158.2 0.00331137898597804 0.00232595557943987 0.0276870754927031 0.00157351845434016
AC116337.1 0.113002708130416 0.00197630185854238 0.00204809629574817 0.001642121233732
AC116347.1 0.0638900778101752 0 0.0186000418886101 0.0113177530268914
AC116348.2 0.0025548317539977 0.00618659229520009 0.00160769508853158 0.001469078078347
AC116351.1 0.142466336727037 0.00399395189059205 0.00629860706304732 0.00162390436853164
AC116353.1 0.012745025620296 0.00176062040127429 0 0.00143505982358389
AC116362.1 0.247069561249047 0 0.00744076342025558 0.00183321968113574
AC116366.1 0.111451177065082 0.0474448593626767 0.00294525754449719 0.00133653424368131
AC116366.3 0.124792883400004 0 0.0229920723846676 0.0712756738614079
AC116407.4 0.0987756113346011 0.0226053829149866 0.00174245771360202 0.00791505461113102
AC116428.1 0.00561493848837157 0.00529206649706272 0.00191276506650717 0.00104680805635618
AC116533.1 0.00608066477317185 0.00342270116807787 0.00379174735131806 0.400667479038112
AC116535.1 0.00249584998173949 0.00122307554305809 0.00137380824830836 0.00393401619305846
AC116562.4 0.0947097910480798 0 0.00227203166994285 0.00526668966924721
AC116609.2 0.00345534765672686 0.00162411997888707 0 0.000772791068738625
AC116634.1 0.00938025965810296 0.0999746639361918 0.0007824252216985 0.0226735417928029
AC116667.1 0.0160405287441603 0.00244796445805875 0.00108182063878279 0.00143505982358389
AC116913.1 0.113314227477331 0.00643737819029182 0.00224217079385305 0.019482918439267
AC116914.1 0.0328291072236147 0.00401643483342998 0.00776720990720298 0
AC116917.1 0 0.00330771122466106 0.00221743558398286 0.00772090323034803
AC117378.1 0.0233923079405343 0 0.0265002361074662 0.00384978467322982
AC117382.1 0 0.00699820604599323 0.00213720329027458 0.015734380100664
AC117383.1 0.00813269965609411 0.0022843520136895 0.0100282526390945 0.00364166310860416
AC117386.2 0.00607260735361472 0.00230710757316518 0.00566470426266879 0
AC117409.1 0.0132646567408943 0.00461441409221805 0.003196970832898 0.00510362493119817
AC117453.1 0.0163797776591182 0.00230943142154521 0.002833716102352 0.00149677955752928
AC117480.1 0.0945335959833542 0.00152740553119591 0.0246181091852271 0.0028676022663432
AC117503.2 0.017297629599395 0 0.00176096684107937 0
AC117503.3 0.0688748456541679 0.00160879692642786 0.0067961475010546 0.0107334962192851
AC117509.1 0.0479682694082233 0.00112031033965967 0.00171962453897862 0.00277283616222936
AC118344.1 0.075083369883144 0.0126891164748263 0.00252746913747019 0.0021159535223263
AC118344.2 0.0477569982879141 0.0162112124117144 0.0304965829924783 0.0062275292084558
AC118549.1 0.25127023488316 0.0215208704065055 0.00214539539485229 0.180538291036684
AC118553.1 0.104939322797034 0.00195806726129999 0.00236477959577099 0.00262529626778463
AC118553.2 0 0.0102688643447276 0.00311169596760537 0.00912579161588665
AC118757.1 0.00387369292568162 0 0.00120998816097451 0.00201704409206191
AC119396.1 0.0503442631746665 0.00103610582666063 0.00801459622685504 0
AC119403.1 0.0577850614787996 0.0130965326111338 0.00177142155211203 0.00387399075933141
AC119427.1 0.0264511323056701 0.0273123536815974 0.00165151031998111 0.00132378138091056
AC119427.2 0.32593999572202 0.00217084289430434 0.00155254077438051 0.00329360044875396
AC119673.2 0.0618030437453696 0.0436148274725681 0.00177738088128522 0.0176928963924905
AC119674.1 0.0154513353898903 0.0026090738833854 0.00237462045557125 0.001469078078347
AC119677.1 0.0332605094860989 0.00111825890195935 0.00180458125304106 0.00117990790840047
AC119800.1 0.0300506215064486 0.00218201781419527 0.00101714940008567 0.0049120261772912
AC119868.2 0.220807364641442 0.00209803352415647 0.00625367684060252 0.00269082947253025
AC120036.1 0.177683942661394 0 0.0010553967995851 0.00810298635797054
AC120053.1 0.101781735456894 0.00122307554305809 0.00204809629574817 0.00253241885783183
AC120114.1 0.0414189970968555 0.00209640514668569 0.00648153113189511 0.00577110117138668
AC120114.3 0.0432251751000963 0.272802222061183 0.00494678618130657 0.0112789405557603
AC120114.4 0.102574308314959 0.00364032987228427 0.00938416910636409 0.0035536911870909
AC120193.1 0.0347947139815589 0.084548077291881 0.00429088939704734 0
AC120498.4 0.163076737842052 0.00418078913586005 0.0038336880411616 0.00158310112249209
AC120498.8 0.0737976325421512 0.00141439655212425 0.00713229064981791 0.0074199111426519
AC121757.2 0.03938831378013 0.0105576086981673 0 0
AC121761.1 0.230139012265475 0.00500189727088935 0.00155667435032249 0.0147477283254878
AC121761.2 0.0594886200485041 0.001474183027285 0 0.00174209976439516
AC122685.1 0.00294160661916806 0.00203619098521695 0 0.00409560921380038
AC122688.1 0.0513542047728444 0.0126734760540569 0.00272346379768561 0
AC122688.3 0.0340613950590182 0.00108904896831611 0.00252131608569613 0.0150572031559973
AC122713.1 0.0467644581260052 0.00434180818169462 0.00649757521557957 0.00286498889021969
AC122718.1 0.171885566688766 0.00418168028259896 0.0014131455061107 0.00999546695764186
AC122719.3 0.056832809967966 0.00292790656627789 0.00162297550508903 0
AC123768.3 0.25910380518987 0.0176092040195046 0 0
AC123768.5 0 0.00597082823681261 0.0132595730014913 0.00202943318406664
AC124016.2 0.0453947550227951 0 0.00170054248223675 0.00449692105242332
AC124045.1 0.0317223852562638 0.00159056752179832 0.00127695387682546 0.0217832360589271
AC124068.2 0.00250405162004915 0.00119742785547011 0.00306239668528405 0.00544366676500916
AC124242.1 0.0122230915929877 0.00132232743848391 0.00583881019683741 0.00478445964117947
AC124242.2 0.100087268137036 0.00257359049916265 0.0042425830529403 0.00122776954258469
AC124283.4 0.00865783240789278 0.00807233307489091 0.00145242767506477 0.00405272340024052
AC124319.1 0.274205717518485 0.00419148008249589 0.00226496133134608 0
AC124319.3 0.101843493557004 0.0357853160997851 0.00552669203841472 0.00207475535785608
AC124798.1 0.0503709401938526 0.0427832255913125 0.0121933601294845 0.00926569906490154
AC124852.1 0.00285173434214415 0.00180390462489557 0.00343819250111436 0.00179276296154793
AC124861.1 0 0.00172553069716206 0.00198885969534396 0.0040018276801198
AC124916.1 0.111542122275497 0.00349390921080588 0.00516049207805385 0.00404856372859752
AC124944.2 0 0.0167147402607172 0.0348585900773394 0.021031340645352
AC124947.2 0.0168991286106454 0.00364575547695514 0.00315427520886938 0.00124345536405397
AC125232.2 0.145507643696787 0.00155214892190921 0.00755673085299028 0.0108716735594963
AC125238.2 0.0675401746999379 0 0.00159035335401539 0.00442750583238406
AC125437.1 2.92510060402387 0.097592947485555 0.00266597310019655 0.00867352867146099
AC125437.2 0.090155933800211 0 0.335977678054146 0
AC125494.2 0.0651591563835134 0.00219645234222345 0.00408523380625795 0.0016449004465187
AC125611.2 0.106583186116857 0.00119592114768687 0.00509032274920032 0.0228714807946911
AC125611.3 0.0088732840389714 0.00112913512234365 0.00162972119719251 0.00100852385336858
AC125611.4 0.00240070330533292 0.00724855921776951 0 0.00213161844543778
AC125612.1 0.0074613830215525 0.011794083578258 0 0.00108974482444621
AC125613.1 0.206964510018797 0.208319472714432 0.143172587159829 0
AC125616.1 0.0712762544152218 0.00920486876133787 0.0116114378592995 0.0210038307931946
AC125618.1 0.145044214755008 0.0306580477671351 0.00200198695830019 0.00149677955752928
AC125807.2 0.0570135459612549 0.0114584872504929 0.00143914775733067 0.0128377693705299
AC126121.3 0.320026026527728 0.053418267075596 0.00253367695646126 0.00148241034778816
AC126178.1 0.11027021064239 0.0259663902900091 0.0105566162793349 0.00495640111321897
AC126389.1 0.0169523163121941 0.0928784058438182 0.00501641656559502 0.00344784256757068
AC126474.2 0.0285392073922373 0.0301052410728247 0 0.0115971790517773
AC126615.1 0.163495522275454 0.00873093394908874 0.00362071789760785 0.00586208291908019
AC126615.2 0 0.0986886549405 0.00356741477802872 0.000703061278648732
AC126696.1 0.0545711834348368 0.00582589603315436 0.0136221524817556 0.00340782933392448
AC126696.3 0.00392885042355541 0.0841093822903614 0.00828913459364556 0.00342337655711122
AC127024.1 0 0.00239970896369504 0 0
AC127024.5 0.00400587837460486 0.0155749554809951 0.012454001654091 0.00343070520521401
AC127024.8 0 0.0632636552407781 0 0
AC127035.1 0.00648846882796599 0.0706568429921133 0.0214784983506137 0.00130818318417879
AC127070.3 0.0237337765093666 0.0873225542811455 0.00756205013299244 0
AC127455.1 0.00468754220725764 0.00840706627308792 0.00311548552791812 0.00459110212328494
AC127496.7 0.0330368201683111 0.0602938382746151 0.00235991159096478 0.00250279046588725
AC127502.1 0.0573425142719724 0.0907731995381548 0 0
AC127502.2 0.0402020371363177 0.00617661532405426 0.00941247507832058 0.00126201133165016
AC127521.1 0 0.0634519063789588 0.00485188105744456 0.0085375529388377
AC127526.2 0.0183896530556679 0.00164721125122429 0.00160069707158802 0.00367405159750651
AC127526.3 0 0.00687739318652969 0.0143189170264609 0.00321470260296042
AC127526.5 0.00298115825228444 0.0593186984142696 0 0.0026643282020857
AC128657.1 0 0.00367306632726127 0.00206456412212305 0.00262720043788366
AC128687.2 0 0.371607810199014 0.00138729038938367 0.00339601886950185
AC128687.3 0.00199243051602286 0.00181676723353739 0.00106589215591322 0
AC128709.2 0.0028102734457403 0.00223508611615185 0.00980109656835086 0.00148276532943469
AC128709.3 0.442717000365904 0.0987087423627413 0.00159772314167916 0.00250440579225976
AC129492.1 0.0027220648561615 0.0234519570844164 0.00791988127834829 0.00223318644728592
AC129492.3 0.0305737175572521 0.0417065224532496 0.00195892944380555 0.0013946545146688
AC129492.4 0 0.0321598115839933 0.0086271591867517 0.00316777864778003
AC129502.1 0 0.0467876102069339 0 0.00414969388929622
AC129926.2 0.0431991464751799 0.0847587820719696 0.00545938010088039 0.000822579610088397
AC130324.1 0.00109306782438564 0.0121480458384756 0.17563884567015 0.0011019443719061
AC130324.2 0.00335781562286095 0.145539090849714 0 0.00864449794165398
AC130343.1 0.00732265032638318 0.0554477432436578 0.00143243935065355 0
AC130343.2 0.00248331520084745 0.00792501076401884 0.00830013503259831 0.000808507468286219
AC130456.2 0.00662971160115109 0.0238067187540037 0.00220961413757128 0.0169801610174213
AC130456.4 0.0242033084102065 0.0141404655973229 0.0331664122572998 0
AC130456.7 0 0.380065197687311 0.00285572007153666 0.00280000026310254
AC130462.2 0.0327038319012227 0.0280346878945464 0.00678871398057107 0
AC130472.1 0.00330801920848432 0.0106517798652638 0.00134876465514511 0.00646771107406245
AC130650.2 0.00347479470539037 0.0248290049913499 0.00334979949146904 0.00157351845434016
AC130686.1 0.0105844674875623 0.00294368382036716 0.00644546377039994 0.00235689334567518
AC130895.1 0.00994957702193503 0.00310868478537629 0.00474009052536065 0.00210394325439709
AC131009.1 0 0.0164840633589109 0.00154165976755907 0
AC131009.2 0.00995032620727672 0.0406482998369912 0.0634302542093198 0.000658053522151442
AC131009.3 0.0212569446394016 0.00614551462901367 0.0263142202272843 0.00393296538599251
AC131009.4 0.00675994218190448 0.184414378471352 0.00293810420491457 0.00110055410771255
AC131011.1 0.00538414986542396 0.0695633835544905 0 0.0025580450813506
AC131025.2 0 0.120767026605975 0.00203203168893561 0.00131368392220782
AC131159.1 0.00292412944357617 0.00832767842855422 0.00296769720673017 0.00247908904396007
AC131160.1 0 0.0393756417257573 0.0018229196508783 0.031636749664464
AC131206.1 0.00381846405458542 0 0.00362412514199179 0.00247741362374914
AC131212.2 0.0120525170509944 0.00230248674378468 0.00701245368063146 0.00266348820803362
AC131212.3 0 1.82891620351822 0.0101197110535263 0.00914264892331846
AC131235.1 0 0.0426034470183189 0.0281141217403264 0.367574961713605
AC131235.2 0.00440386722515619 0.0021745444802784 0.00162349169530462 0.00206447830434605
AC131235.3 0.00395596886653612 0.00283639421075833 0 0.0024262228884593
AC131254.1 0.00224606028767664 2.21072979874495 0.00706851207042504 0.0041135694365986
AC131392.1 0 0.00255545177002145 0.00628533286617005 0.00109434742533554
AC131934.1 0.00400587837460486 0.0100076140618555 0.0131805760175359 0.00273350821169581
AC131944.1 0 0 0.00212225186245218 0.00102166173927877
AC131953.1 0.00396515770584345 0.00677378639783515 0.00137647803642358 0.00152967727720451
AC132008.2 0.00415590277472923 0.100501019007572 0.00253575856381025 0.107060471267198
AC132192.2 0 0.00215806675727001 0.00137647803642358 0.012350304261442
AC132219.1 0.00285173434214415 0.225307811526983 0.000953288057483848 0.00253410007495707
AC132803.1 0.0200193151322357 0.233334371615128 0.00173247932389089 0.00136613841271698
AC132807.2 0.00354159493553163 0.0029983165629394 0.00242605443516732 0.00320848080497807
AC132812.1 0.00366070598996466 0.0748204418360295 0.00140146461100943 0.00401875468920558
AC132872.1 0.00411999633982596 0.0698000888871887 0.00521430837666024 0.0127046543956286
AC132872.5 0.00386242355545664 0.0339725767935809 0.0162580763395494 0.00304198208117098
AC132938.1 0.00361393140450937 0.133444709074687 0.0355270320505791 0.0048918851969892
AC132938.3 0 0.0293529577697497 0.00161426827502884 0.013026881660939
AC132938.5 0.00366070598996466 0.271797519801625 0.00789312750407447 0.00160883102444007
AC132938.6 0.00335605885338763 0.00835345528071979 0.00159821775595929 0
AC132942.1 0.00231516004990016 0.004008945295513 0.00174120150918963 0.01863677053612
AC133041.1 0 0.0365782247390718 0.00554136831928836 0.0029954876093189
AC133134.1 0 0.0819142554007711 0 0.0408339426590104
AC133435.1 0.0024299551735789 0.0280297780711126 0.00151575117306489 0.00859254146506139
AC133473.1 0.1021183947589 0.0112824542525707 0.0198367776034213 0
AC133528.1 0.00356268500152095 0.028044832275222 0.00786389378710906 0.00180696905639239
AC133550.3 0.00740250761975995 0.0294872262300665 0.00131879717052056 0.00105225753031064
AC133552.2 0.0152229798145387 0.00554345025303203 0.00218668135964102 0.00722322516485822
AC133552.5 0.00235500679845119 0.0252596643904364 0.00414963285376351 0.0240618582578936
AC133644.2 0.00342495069300464 0.0288352311151762 0.00170644165028142 0.00174209976439516
AC133644.3 0.0468463389960941 0.131875053926822 0.00433189992849356 0.0184963572249579
AC133785.1 0.00653245366588715 0.0504946119438997 0.00923423096360863 0.00215717588422213
AC133963.1 0.00236589448059868 0.00281019107697047 0.00244591770041789 0.00162390436853164
AC134043.2 0 0.00338070603285632 0.0170690455841812 0
AC134050.1 0 0.00164280622742365 0.00812970389796564 0.00777852560932766
AC134312.3 0.00580171200465848 0.0187740766421886 0.00094885519637901 0
AC134407.1 0.00393481967345602 0.0276672755229889 0.00585847443269501 0.00217645634017861
AC134407.3 0.00298728831933756 0.0375322031575441 0.00444729706340417 0.00544787043907588
AC134682.1 0.00312676353346163 0.00441087310695746 0.0313307024985935 0
AC134684.6 0 0.0531197035278625 0.00159772314167916 0.00388212529858824
AC134878.2 0 0.0475840313612438 0.0103919878646082 0.00179276296154793
AC135012.2 0.00610464501615693 0.0452340541363889 0.0632591797719799 0.00199529212818685
AC135048.1 0.00139773118873107 0.00207563760895775 0.00506555404616064 0.001469078078347
AC135048.3 0.00280658507487548 0.0206120233251467 0.00247778232770783 0.00174972415009332
AC135050.2 0.0030772325299752 0.0278965260913446 0.0019345787181774 0.0119383379349584
AC135050.3 0 0.00224759854899764 0.00272131274075742 0.00308973636895473
AC135050.4 0.0150509705510176 0.15419786104011 0.0117887835149032 0.00108974482444621
AC135050.6 0.00638260934870761 0.0106479197826202 0.0317215455904087 0.0064025007552254
AC135166.1 0.0134104599051087 0.0464133696590193 0.0806586873947203 0.00122776954258469
AC135178.3 0.00345534765672686 0.0305063578607429 0.00265730396293848 0.105199011910668
AC135178.6 0.00452864027448983 0.00816056602225801 0.00178947408417789 0.00897703954494754
AC135279.3 0.293308631178735 0.00280344602256711 0.00253994049483455 0.00469178923126357
AC135457.1 0.246420740489629 0.00204014149034871 0.00377712743642468 0
AC135506.1 0.00358202524185667 0.00173582694199133 0.00459196248234023 0.0211803701183356
AC135507.1 0.00275851423450354 0.0168310563450258 0.00645386719406233 0
AC135586.2 0.00327013413654867 0 0.00197964295312747 0.00352101625303395
AC135782.1 0.018101627940658 0.0129659380928288 0.0288447271093747 0.00179280610309494
AC135803.1 0.00348069843000523 0.0198413320638547 0.00206456412212305 0.00198349999409933
AC135977.1 0.0315981658492973 0.0246570549343547 0.00269413421929966 0.0117126653140595
AC135983.2 0.00762673228129482 0.0318002203417063 0.0765737629435768 0.00575152733931614
AC136352.4 0 0.117118030119584 0.00196785391252794 0.00139131268381382
AC136431.1 0.00783320156049174 0.0472535359868142 0.00977119224782406 0.00541095958390161
AC136475.1 0.158260295104599 0.10343654071658 0.1905087943932 0
AC136489.1 0.00208653778389445 0.00223508611615185 0.0510708947328434 0.0590834787507961
AC136604.2 0 0.00126363725046233 0.00917289194502426 0.013197210412672
AC136604.3 0.00373799337206405 0.0226517253415926 0.0126307348982838 0.00130818318417879
AC136628.4 0 0.00664244839590545 0.00142636035795504 0.000822579610088397
AC137579.1 0.0129783430776203 0.00330922729254587 0.00908094468071013 0.00161366748252488
AC137630.1 0.00288560725426613 0.00903118026915657 0.00151532195271815 0.0092029766508713
AC137630.3 0.0307974733659648 0.0178126817066132 0.0014771543371179 0.00265240437054132
AC137695.3 0 0.0166333709414254 0.00628469743981311 0.0016926349322578
AC137723.1 0 0.00117141086347946 0.0208244919036224 0
AC137770.1 0.00335605885338763 0.00511934983673081 0.00479961724039382 0.0113476557667388
AC137834.1 0.00320886861888793 0.012518315433538 0.0449673132475042 0.00503654026289102
AC137834.2 0.00957833972231631 0.0587011747700664 0 0.00195376307164694
AC137894.3 0.00665123726481672 0.0405597147861972 0.000931843989385718 0.00469430933975337
AC137932.2 0.0161182911848502 0 0.00444626373093702 0.0637249051884605
AC137936.2 0.00249584998173949 0.0515260005644132 0.00241897070910094 0.00176300843647039
AC138028.2 0.0100432639690268 0.00429414780746758 0.00198239424809911 0.00242032725741192
AC138028.6 0.00383748081835368 0.00217084289430434 0.00422360979560294 0.00477687325026068
AC138123.1 0 0.0270547741004437 0.00444825824323338 0.0187968182294098
AC138150.1 0.106220272015447 0.0718236548068532 0.00127695387682546 0.00342343771357583
AC138207.8 0 0.130034169075315 0.00134150502717389 0
AC138304.1 0.00754421087800535 0.0199064204217158 0.0316489038553303 0.00157227960122188
AC138305.1 0.0459967226214712 0.0313608426408123 0.00230255816124181 0.00143801120104251
AC138356.2 0.00413422120673381 0.00620364521278028 0.0288629229569856 0.00531411509518697
AC138392.1 0.0197949006644713 0.0578447659126421 0.000863138570654524 0.00138349171088723
AC138393.1 0.0613199241650831 0.0510010152787716 0.00214539539485229 0.0142894114276184
AC138393.3 0.0685575826900925 0 0.00163233619678434 0.00245893725911278
AC138409.2 0.0564926145785379 0.0109380369966074 0 0.0233176436335185
AC138470.1 0.0310480034515783 0.181656039647347 0.00193971973012703 0.00131977314969937
AC138512.1 0.0101255147321941 0.0200834989663063 0.00529729246324765 0.0183279743541367
AC138627.1 0.0057553747455247 0.110860635395687 0.00228349971977198 0.00141798081304605
AC138647.2 0.0143343094362051 0.100888118648292 0.00161426827502884 0
AC138696.1 0.00704695632983259 0.228598516014351 0.00442320887094283 0.00428869780437696
AC138811.2 0.00393183102866638 0.0417432828964172 0.00151532195271815 0.0326722581087263
AC138866.1 0 0.0102046884796512 0.00460075881267739 0
AC138894.1 0.00672063903366733 0.156199152512454 0.0903505870239579 0.00513855254928619
AC138932.1 0.0113095595533905 0.0052686404356618 0.00810099003424027 0.00288456491935871
AC138932.3 0.00623121825225652 0.00703287212268439 0.00180666997533248 0.00953348527797768
AC138965.2 0.00199493937675123 0.245798952490631 0.00111421747514156 0.00906814625908765
AC138969.2 0.00292412944357617 0.174598143397003 0 0.00281941399613781
AC139100.2 0 0.00222489437756196 0.00416841265685463 0.00824536322669325
AC139149.1 0.00287785721198881 0.231881793726736 0.00117253869095969 0.0122005570370295
AC139256.2 0.00683085355877799 0.108381840792338 0.00116183804752907 0.00502945247188418
AC139491.2 0.00753448987657996 0.00343096207704567 0.00602707242904023 0.00248682817393317
AC139491.3 0.0251818944869197 0.344433620717831 0.00222800748602579 0.00226975877292848
AC139493.2 0 0.00197630185854238 0.00985850786184373 0.00215437855030609
AC139495.1 0.011305102943973 0.076589480444989 0 0.000845677474095891
AC139495.3 0.0620789022223826 0.0179940003623425 0 0.00247741362374914
AC139530.1 0.00637267937973136 0.187651952661636 0.038986240959071 0.0175408379087216
AC139530.2 0.00355843384377463 0.0375326649946338 0.0142779863436553 0.0500122011908019
AC139700.1 0.00224888115216702 0 0.00106589215591322 0.0117169871782914
AC139722.1 0.00236075451449215 0.00446041863161482 0.00134370406726027 0.0122933411087613
AC139768.1 0.0126502398292032 0.000625535248672324 0.00124340824596914 0.00386259435312606
AC139795.1 0.00228404326271563 0.00230943142154521 0.0529288973819875 0.00763677272792473
AC139795.2 0 0.16217254770131 0.00197732780391859 0.0287887499075493
AC139795.3 0.00404872338777818 0.0360183745750694 0.00171060536186584 0.00274012279572084
AC139887.2 0.0125538420678236 0.113834171138083 0.00253361281330518 0.101492904326952
AC139887.5 0.00406148002753973 0.00347688407545703 0.0157863040702445 0.000780161873486534
AC140076.1 0 0 0.0111466275819416 0.00118359204831138
AC140125.1 0.0595930845129255 0.0989874110097446 0.0310239570916208 0.00226975877292848
AC140134.1 0.645110330867623 0.192354283772648 0.00455286081260618 0.0037171261939571
AC140479.2 0.00857287506798274 0.00341614019804716 0.0218165200495199 0
AC140479.5 0.0146431825975249 0.000757213155388578 0.00432541291517668 0.00186454567269771
AC140479.7 0 0.00364229093684299 0.0014185380587169 0
AC140504.1 0.0224626255670931 0 0.00170466588392221 0.0152749526457182
AC140725.1 0.000848968959257844 0.00173756171251989 0.00177671589646646 0.00136613841271698
AC141557.1 0.00681305366509643 0.00100841078521584 0.00338115970713016 0.00172976744673752
AC141586.1 0 0.00178467327470757 0.00160769508853158 0.0658830818834754
AC141586.2 0.00417429636850781 0.00144619002201907 0.0023221653379153 0.00134039099170309
AC142472.1 0.00245802963573508 0.0524152877522298 0.00342733228586624 0.00437986769490955
AC144522.1 0.0160169435036206 0.0148876783405393 0.381462054370435 0
AC144530.1 0.00378661010587645 0.00207094785171582 0.00415554900918476 0.190353678621241
AC144548.1 0.0423549493275818 0.00498632214632155 0.0594054335806492 0.0480587759028697
AC144573.1 0.00267789581840556 0.00212814320779449 0.00680584599035936 0.00218577594538805
AC144652.1 0.00617415870864365 0.0734698346297463 0 0.00454474060704503
AC144831.1 0.0035086875692151 0.000695156191986346 0.0042955452246507 0.00748140205642582
AC144836.1 0.00409899217927674 0.00408358356309909 0.00235386344876043 0.00251090254931469
AC145098.2 0 0.00177067063331446 0.00863981615919447 0.00394618391862095
AC145124.1 0.013415027916197 0.0140647361775679 0.00278429781060579 0.00198349999409933
AC145207.1 0.0155186243552658 0.00539704034546744 0.00641845075082446 0.00123703306441875
AC145207.5 0.00501519697701215 0.00548786143174259 0.00147635245010778 0.0155983147372335
AC145207.9 0.00290016176552864 0.0117713340129149 0.00161426827502884 0.00194266410184041
AC145212.1 0.0048284012611655 0.00244971544928432 0.00403863296380849 0.0326846829714837
AC145285.1 0.121394218908558 0 0.0114523602961036 0.00152546416351366
AC145285.2 0.00690038764971249 0.0347803274027362 0.000871134209564804 0
AC145285.4 0 0.00177420725002011 0.00744531093295594 0.00133516336609268
AC145343.1 0.0351257939059789 0.0620647697725389 0.00242403681358425 0.00294297287754315
AC146507.2 0.0174008584398139 0.00161155080849863 0 0.0019827210488449
AC146944.1 0 0.033211374279888 0.00360707090041098 0.00219733552371239
AC146949.1 0.00234236378168348 0.128124279645578 0.00626852148804226 0.00237837095934981
AC147067.1 0.0497099312535856 0.0119703210667748 0.00655208530597609 0.00253578510400631
AC156455.1 0 0.187619241197803 0.0055777521155417 0.062498640961496
AC174065.1 0.00439933125705512 0.0554299451968297 0.00278011337475503 0.00126225045732011
AC188616.1 0.00336841790721506 0 0.00120346687586632 0.00262339691881373
AC207130.1 0.00205847788947445 0.156196148135238 0.00175773569418518 0.038889758809012
AC211433.1 0 0.130395901813567 0.0115384285456313 0
AC211476.2 0.01439828165891 0.0106820455089939 0.0200066370037302 0.00470580161179251
AC211476.5 0.00335781562286095 0.00397950738646639 0.0532399429973456 0.00231700447946591
AC211476.6 0.0113888541113655 0.00119531506289366 0.0891584051781183 0.00289153276877707
AC226119.1 0.00296178805490324 0.078080818635811 0.00392375406286005 0.00594766789923113
AC231533.2 0.00260934182780993 0.00206014908598787 0.00166133274438464 0.010492797340022
AC231759.2 0.0383431525991731 0.00863221579886802 0.00167187805482293 0.00114600635077646
AC232271.1 0.00488635222391127 0.0166743614318619 0.00171600085261498 0
AC233279.1 0.00508625716959733 0.0612072315508469 0.00539641831897084 0.113073336608842
AC233280.1 0 0.0175033409652799 0 0.0105768532923829
AC233289.1 0.00296659590138924 0.0034917704370293 0.00240501778616744 0.00233603180464822
AC233290.2 0.00842926524444105 0.00758805898416185 0.00491028052670703 0.00438551263079015
AC233296.1 0.00431222692295672 0.0277056684598588 0.0986054817052251 0.000805027070099416
AC233699.1 0.00279130875293918 0.00228212333912468 0.00160069707158802 0.00140697585492441
AC233723.1 0 0.0092387379514535 0.00527442024755309 0
AC233968.1 0.0075905862212964 0.00178184459163873 0.0032395345735341 0.00140697585492441
AC233982.1 0.00340822586448768 0.0149051922308028 0.00294376754713344 0
AC234031.1 0.0460013827732565 0.00148386012160609 0.012922563596432 0.00275907624538895
AC234772.1 0.0045388290065115 0.0741662136276183 0.0217821961058003 0.00194856089070543
AC234772.2 0.00524346368689858 0.0146871217435205 0.281293491449216 0.00785502771526574
AC234775.2 0 0.062851945460071 0.00866122844804324 0.00415673051055106
AC234775.3 0.0093640769027557 0.00335243980164148 0.0591111732317184 0
AC234781.1 0 0 0.0160273250586275 0
AC234781.3 0 0.0258518032098111 0.0872849364701345 0.000841555409526484
AC234917.3 0.018864803500025 0.0579535686785051 0.0560038745643371 0.0252649725895203
AC239584.1 0 0.0478535876366904 0.0554048651915072 0.014878860245899
AC239799.2 0 0.205702380332196 0.0398594394544782 0.00300481829216118
AC239809.3 0.00641390333023348 0.0750562956619216 0.0272243500306162 0.00200890710037206
AC240274.1 0.00277825852050478 0.0045304926481051 0.125714947662206 0.0448779703523236
AC240565.1 0.0084093372157016 0.00840843552962409 0.0384923216618423 0.0011019443719061
AC241520.1 0.00362854519630797 0.0492027327956389 0.0652338107815392 0.00102312906828183
AC241584.1 0 0.0368437026282287 0.00394723427232036 0.00411964452608405
AC241584.2 0.00606096101299028 0.0465623234499111 0.0270342076139305 0.0029563096977244
AC241952.1 0 0.345422385967239 0.0705007353530706 0.00880879684309194
AC242376.2 0.0443890121175359 0.0738011079236093 0.0456473228581696 0.0232842541110708
AC242426.1 0.00317879358288287 0.0154259438238263 0.136981266730642 0.00251581276136703
AC242426.2 0 0.0274231442838965 0.00756925191703696 0.0329446772618724
AC242842.3 0 0.0276688744344302 0.0290645434244385 0.00139131268381382
AC242988.1 0 0.177394958991332 0.0851528396686407 0.00123703306441875
AC243547.3 0.00917840684046131 0.179366480951853 0.00553871022346747 0.00160883102444007
AC243585.2 0.00353120278741603 0.094355431599004 0.00586776745660426 0.00291438389505857
AC243732.1 0.00386804385464829 0.0137010563056624 0.0656044416755891 0.00174209976439516
AC243830.2 0 0.00209640514668569 0.00319150673800138 0.00282930937777137
AC243919.1 0.00346114472044468 0.0314444738945092 0.0136691184253227 0.439471098175248
AC243919.2 0.00797450668395157 0.0977165395755574 0.0511899512143234 0.00619567999730424
AC243960.2 0.00199243051602286 0.0141727154684517 0.377229032867055 0.0965268777356702
AC243964.3 0.0597585572081334 0.127680989253291 0.00436317092289692 0.010322624209418
AC244033.2 0 0.0369837798764914 0.159884773238673 0.00667222779271464
AC244034.1 0.00666419203907995 0.0117191020230537 0.0370645328351131 0
AC244034.3 0.00974280921756528 0.236081081176756 0.0513683157664089 0.00289622345533861
AC244090.1 0 0.0240531431945402 0.0430220111759974 0.00175966161122633
AC244090.3 0.0130077498343672 0.0082262217589819 0.0407884927680096 0.00257385500148288
AC244102.3 0.0126326792394671 0.00210130389020965 0.0563004889514424 0.0136960459804773
AC244153.1 0.00691973563876795 0.0275270379162899 0.0173877491126354 0.00440080716425874
AC244154.1 0.0119809198702283 0.0331663813990954 0.0786918668871789 0.0151300290091977
AC244230.2 0.0403168797984122 0.14916491266654 0.0612398446200369 0.0029001525678675
AC244258.1 0 0.00120977019971224 0.00198239424809911 0.00427241297694585
AC244394.1 0.00294160661916806 0.0789781567354361 0.0370593432179842 0.00515976919889511
AC244502.1 0.00810612739717419 0.25743227739437 0.0151690124175803 0
AC244669.1 0.00386804385464829 0 0.429501816771772 0.00501671297763937
AC245014.3 0.00130450516774771 0.0406355263001801 0.0242669210452582 0.00108974482444621
AC245033.4 0.0259674970531897 0.0547776447137163 0.0179402051918426 0.00270973740294085
AC245041.2 0.00408178497645939 0.00163988923556481 0.0462081482538608 0.00217645634017861
AC245052.3 0.0062828993351341 0.00216294275284567 0.00508752420966535 0.00447821377383046
AC245052.5 0 0.117134646341647 0.00497742907272106 0.00143505982358389
AC245054.1 0.00273820294599843 0.0112400771582139 0 0.00254256367353058
AC245054.2 0.0124315865239826 0.268473879267363 0.00734081662207352 0.00831131086628143
AC245060.4 0.00989071990129643 0.000917602979356492 0.00985696986673638 0.014793407123861
AC245060.5 0.00297506509489263 0.107388825066521 0.0884378879351851 0.0412295274116567
AC245060.7 0.00266627280734508 0.0459639453578755 0.00814348156595226 0.0557259724162964
AC245100.2 0.00735473196375822 0.00702347513101908 0.181359652679584 0.00219839579066666
AC245100.4 0.00778334068995776 0.169520521622112 0.0694145457548513 0.00604061118072781
AC245100.6 0 0 0.141231290089453 0.0017892593058836
AC245100.7 0 0.00169655009629532 0.00206456412212305 0
AC245140.1 0.0208111831922665 0.00600655993752836 0 0.00231325830782524
AC245140.2 0.051834299030182 0.0781969484485805 0.0672763698113575 0.0015543948658786
AC245140.3 0.00578178517916174 0.0645088013337427 0.0007824252216985 0.00233218615090244
AC245297.1 0.00451200899595452 2.85912679121571 0 0.00663696192148698
AC245297.3 0.0698159215147578 0.077368384211166 1.75602773211954 0.00686450033264358
AC245407.2 0.0111468783091827 0.00152858606107558 0.00110180432785208 0.00233218615090244
AC245452.1 0.00249584998173949 0.0457276778476481 0.00563912704995448 0.00247430191947045
AC245452.2 0.015930359229497 0.0759091422088769 0.0298621317331956 0.0049765503865685
AC246787.1 0 0.00766350968067176 0.00292233129543703 0.147230044760725
AC246793.1 0.00299966086159288 0.00385966701695194 2.17983762054299 0.000947499870792887
AC253536.6 0.00394383426738251 0.00405838729807612 0.00627357229900365 0.00105951860259829
AC253572.1 0.00515454785192538 0.00343080156985281 0.00575857382770163 0.00480972327533105
ACAA1 0.00449502912380976 0.191446511366717 0.00191029526540595 0.00767663402483359
ACAA2 0 0.105126694159244 0.00272619136890937 0.0200620397588863
ACACA 0.0252192639137708 0.105791568508889 0 0.221682220099657
ACACB 0 0.0463081622103929 0.0053099634385663 0.0102782595610071
ACAD10 0 0.231229962093586 0.053705236154488 0.0392433436489205
ACAD11 0.00927880150406927 0.0884098786790543 0.246356216490008 0.0186686317799897
ACAD8 0.00335080598027011 0.00339440340272384 0.00530238877209956 0.0742049164425337
ACAD9 0.0044887719491003 0.0198748042268111 0.343312215644345 0.0485052209033008
ACADM 0.0273176383853473 0.203387979781973 0.00544228673268866 0.0676982379787633
ACADSB 0 0 0.0939594710037096 0.051160094179194
ACADS 0.0189991598119079 0.00176974946750361 0.0789207424584027 0.0172053827096506
ACADVL 0.00241419255364896 0.0454960397197186 0.0487744647297201 0.131684760622183
ACAP1 0.0835799055345006 0.00141108764424276 0.175735465311815 0.0278550807009417
ACAP2 0 0 0.06925244086276 0.0713289445796829
ACAP2-IT1 0.0131912049566946 0.00414637123331638 0.180301447312205 0.00402997848666027
ACAP3 0.00455428470012719 0.00545037028343553 0.00369962705857014 0.015324138487534
ACAT1 0.010290328106854 0.0208951465715367 0.00542835009611153 0.0575598984759274
ACAT2 0.00712092200383004 0.000576497346531535 0.0726397136773553 0.0514073332671266
ACBD3 0.11940327529967 0.00396971340463687 0.050848148357214 0.110544432816011
ACBD4 0.00409552949387879 0.00315032932601952 0.0218694219739892 0.0133299005205628
ACBD5 0.0100466230916163 0.0252563547760112 0.0096632802714 0.0609027677586975
ACBD6 0 0.0695262726198149 0.042838097918244 0.097120298810775
ACBD7 0.203058359077435 0.0398027067386782 0.0404511247921435 0.00356602726122979
ACCS 0.00342495069300464 0.0140094941287494 0.00333080546830463 0.0127681643854108
ACD 0.0522033040153007 0.00794912171378504 0.0531964373484579 0.04575139391813
ACE2 0 0.00263828255334613 0.0193539646022593 0.00250440579225976
ACE 0.00325887016294225 0.00630353579635341 0.0024332115744555 0.00124902365393293
ACER2 0.00352501534687076 0.00150151998512845 0.0693755756752998 0.00429549437797768
ACER3 0.137773611239804 0.262124793599071 0.0480652793320784 0.0710225845237073
ACIN1 0.0371197879658803 0.000786020210983305 0.00108033274632398 0.461182533490968
ACKR2 0.101831536884854 0.000758854332924009 0.00138694923116084 0.00201540895811294
ACLY 0 0.0376093303915152 0.00115548523914497 0.192741446060473
ACMSD 0 0.00224128597042402 0.0341545119717706 0.0010952046580873
ACO1 0.0112719340767008 0.00145177067628398 0.0185539422516904 0.0347901794582698
ACO2 0.00392587781646543 0.00114432851427982 0.088443245826084 0.0237050408571531
ACOT11 0.00635745757854294 0.00112548037327442 0.0081232494612401 0.0542776746398864
ACOT12 0.00414140192176124 0.0150875480305812 0.0590594060179389 0
ACOT13 0.00409552949387879 0.00918684149821315 0.0398197626546387 0.0551888905973734
ACOT7 0 0 0.107444250369462 0.0659057578547272
ACOT8 0 0 0 0.0162894123644367
ACOT9 0.0152109025207254 0.00614233967050861 0.00448058297494727 0.0998189286639647
ACOX1 0 0.00260373001086625 0.00556470320303221 0.0735755868640716
ACOX2 0 0.00303310821669197 0.0361951357657122 0.0129285794838148
ACOX3 0.0935010509546534 0.0229305370926558 0.00223335624616331 0.0275994079824098
ACOXL 0.0165802515810187 0.00179516892435848 0.0233482371505936 0.0179467877144565
ACP1 0.00531556242784503 0.0222389432875201 0.0011977409756777 0.361007648908207
ACP2 0 0.00128290946944063 0.00209878904413346 0.0269008962802535
ACP4 0.00217886930262233 0.00227329081125546 0.0141028566018823 0.00276947189764729
ACP6 0.00293808679279519 0.00354995249746851 0.201764423715796 0.0280880575907549
ACP7 0.0044455273534269 0.0063208930123635 0.0069383911612109 0.0112820190860966
ACRBP 0.00771228100650756 0.00474702398855025 0.100801266901219 0.00166231814920943
ACRV1 0.00432912002151707 0.0121973672550335 0.0379295111755155 0
ACSBG1 0.00730048024057913 0.0266954648378684 0.0231030280488619 0.00657641499122107
ACSBG2 0.00194539157798193 0 0.00122279222160325 0.00235557180361384
ACSF2 0.00672547534861837 0.0128321974291352 0.00289992938191449 0.0127511833483379
ACSF3 0.0364337925967541 0 0.00794019788144674 0.0922522497108384
ACSL1 0.0940031543443832 0.00465300222186261 0.0174501274236175 0.00717643121343693
ACSL3 0.00669745070427494 0 0.00187590731493644 0.184758588808723
ACSL4 0.00241419255364896 0.00185399645593149 0.00131550320843697 0.0465438378818643
ACSL5 0.00786633850223109 0.00163626487136842 0.00210209043956925 0.179306201540453
ACSL6 0 0.00235037976162255 0.00655674513749501 0.00132998504622431
ACSM1 0.186482661357508 0.00396677130950971 0.0309975373746249 0.00172976744673752
ACSM3 0.00445499624120319 0.0113823067592878 0.00153097967623494 0.00310488927865008
ACSS2 0.0230366231968729 0.00176152661976957 0.037353630636615 0.0272223058843945
ACSS3 0.00639629774117905 0.00743678452775693 0.0357238026232677 0.00210742478906335
ACTA1 0.00139773118873107 0.00169897537206188 0.0408950462346485 0.01042343437591
ACTB 0.00365837694330159 0.00349156065647819 0.0770548679654138 1.51046903347233
ACTBL2 0.00354159493553163 0 0.119513254637237 0.0017892593058836
ACTBP13 0.00387937105384751 0.0038787511828661 0.0882179695878591 0.00454629938366004
ACTBP2 0.00217886930262233 0.00198429632468681 0.0851699367172403 0.0303168336592807
ACTBP7 0 0.000531040509523059 0.00872430476901506 0.00180936708671924
ACTG1 0.00228286794865747 0.00140967609624932 0.0117386368171098 2.18010028359642
ACTG1P14 0 0.00154539626653831 0.025725344824531 0.000808507468286219
ACTG1P17 0 0.00305039995786089 0.0219109255406541 0.00882401385188711
ACTG1P1 0.00671609373618178 0.00181079412033936 0.0103445115393228 0.0020471610187972
ACTG1P20 0.0559150987794889 0 0.0262960132009827 0.0123874306889323
ACTG1P23 0.00683700268952535 0.00291387553529935 0.0175355702447068 0
ACTG2 0.00425501400795298 0.0183093994560402 0 0.000928621740401896
ACTL6A 0.00412708619988007 0.000605279565036133 0.00167637401720134 0.0751417160744733
ACTN1 0.0023900537493828 0.0118205030945267 0.0259744796285741 0.217095362674009
ACTN2 0.00403819011355143 0 0.00149014149897068 0.00149605270710816
ACTN3 0.00911424200632955 0.00169253156096042 0.00161223796945215 0
ACTN4 0.00759188420978052 0.000758854332924009 0.00598754939017329 0.316292007435627
ACTN4P1 0.00452443362340719 0.0033106950127312 0.0933819613041062 0.00251647303993339
ACTR10 0 0.00227110292820755 0.00270465940644712 0.108571095562759
ACTR1A 0.00850936870208206 0.00413171547162049 0.0378868353669685 0.0745076754496806
ACTR1B 0.0172829151469527 0.00492428486207325 0.00389615643400648 0.0498923303166139
ACTR2 0 0.00179324596575347 0.0485873479532455 0.214791733013255
ACTR3B 0.0043038740766009 0.00401675363920368 0 0.0334389408601229
ACTR3 0.00335978508517671 0.000721989697153428 0.00137647803642358 0.223127017070323
ACTR3C 0.00352707387371394 0.0789944615031466 0.0239530044965638 0.0068458263333455
ACTR3P2 0.0069124797272386 0 0.0515986371875055 0.00242042821516489
ACTR5 0.00489433384018568 0.00737684149189712 0.161676616993907 0.0603178405227438
ACTR6 0.0045135257965645 0.00416912374701581 0.0229844567833127 0.0177018957393332
ACTR8 0.00282210183239064 0.00838498421830153 0.0019345787181774 0.0404903006129138
ACTRT3 0.0263587007974777 0.00239970896369504 0.00420235934468712 0.00532999381835005
ACVR1B 0.00299966086159288 0.0228559082754547 0.0128031999330454 0.032568473827542
ACVR1 0.00220803321812882 0.00151344155199278 0.00229516466994527 0.0283579364508553
ACVR1C 0 0.0022069781430975 0.00439310349545669 0.00610652117634013
ACVR2A 0.00447417376680762 0.00199924584121964 0.0722526588986161 0.0316909121755214
ACVR2B 0 0.00230460559579788 0.0787258339975691 0.03558428011801
ACYP1 0.00206803186971538 0.00399141688319844 0.00464561605332403 0.0625926882426824
ACYP2 0.00311973999139751 0.00668365841934138 0.0147262492292677 0.0436202840672783
AD000090.1 0.00456470595620155 0.000440751603276544 0.243383058745157 0.00199370803157508
AD000671.1 0.00828134899514365 0.00713327263421674 0.0133181146601336 0.00383606436407453
AD000864.1 0.017276468668383 0.00839116877511912 0.120799289520747 0.00238246943524657
AD001527.1 0.0027220648561615 0.00245306972521709 0.0923467271981197 0.00129175615478716
ADA2 0.00674253392111309 0.0148221443771282 0.255271219137155 0
ADA 0.00643705285866834 0.00227990294097018 0.0391797505277095 0.0356704794258286
ADAL 0.00461828703086954 0.00704098729998905 0.00849354898197538 0.0303489433649257
ADAM10 0.00965220707490831 0.00137913376451138 0.136500448485636 0.0863724771252152
ADAM11 0.020588154014557 0.20901853698705 0.0248675751108464 0.00608651798478783
ADAM12 0.00320886861888793 0.0708828696630678 0.0181494378714023 0.00321350549182617
ADAM15 0.00288449641253487 0.00136689805373624 0.165382175257025 0.0367708272811031
ADAM17 0.00445976040814584 0.00128290946944063 0.222597804256108 0.0436821951484518
ADAM19 0.0159453302994057 0.000695156191986346 0.00488337500494382 0.0945915783649688
ADAM20P1 0.00109306782438564 0.00405904691785948 0.430948178219183 0.00125276895340454
ADAM21 0 0.00128583105495651 0.137062480729919 0.00491366385753218
ADAM22 0.0245966115371429 0.0196013710191645 0.00354320955780916 0.0368057762324258
ADAM23 0.00292412944357617 0 0.269700990394509 0
ADAM28 0.00455428470012719 0.00224128597042402 0.000953288057483848 0.00274903299043024
ADAM32 0.0306844134659971 0.00523157045327248 0.129908671652874 0.0273065606631226
ADAM5 0.00308532365769248 0 0.0038922155189876 0.000772791068738625
ADAM8 0.0025206743837109 0.00411351214647958 0.0295144894977794 0
ADAM9 0.00243272437510037 0.000999570253841494 0.222706712941528 0.192732256076949
ADAMTS13 0.0112798645418233 0.120165630517511 0.0537923558758912 0.0227031307900042
ADAMTS14 0.0195092386152245 0.000605279565036133 0.00256000838546523 0.117839949524537
ADAMTS15 0.00368189491177091 0.00169816575966177 0.0201901710224991 0.00263871506728642
ADAMTS16 0.00275851423450354 0.00229790129185896 0.00961772674136312 0.0208672185749205
ADAMTS17 0.00263652225593941 0.000828154585191117 0 0.0259716467307622
ADAMTS19 0 0.0133458380289342 0.190746217839454 0
ADAMTS2 0.0679792037121939 0.00945133827030409 0.0483615046613166 0.00280480753577345
ADAMTS6 0.00984500481683053 0.00139898250888289 0.0834019106536788 0.00910262230113337
ADAMTS7 0.0069742509496541 0.0357866614007182 0.0481316772304604 0
ADAMTS7P4 0.00987958917142232 0.00555403705493817 0.00747836183059197 0.00199370803157508
ADAMTS9-AS2 0.00806498790839344 0.00402057917775594 0.132891186222156 0.00259546965832685
ADAMTS9 0 0 0.246742705546282 0.00153353332788674
ADAMTSL1 0.0195063732212083 0.00644706398182457 0.00347894860612233 0.00234769260756111
ADAMTSL3 0.000848968959257844 0.0306074960439561 0.00273998893473098 0.00190207945515644
ADAMTSL4-AS1 0 0 0.00338624914508442 0.026885585939351
ADAMTSL4 0.0122422269458003 0.0120361371724506 0.00161376004570955 0.00102166173927877
ADAMTSL5 0 0.0118997525773228 0.00253160153994884 0.0480878571345075
ADAP1 0.00313810162557182 0.00423448144298379 0.00388235612080146 0.0208736926901121
ADAP2 0 0.00198161920934276 0.00214421890888941 0.0291992585694063
ADARB1 0.0109668955707063 0.0476435122447527 0.146433501750421 0.0599411035162439
ADAR 0.064910848996986 0.00153872846519342 0.00488876041521492 0.120378039184997
ADAT1 0.00391995643132707 0 0.00138388838372367 0.0467805117212533
ADAT2 0.00292412944357617 0.0355978373471965 0.00162815769378989 0.076588497907316
ADAT3 0.00308532365769248 0.00363558246461937 0 0.00467926577503756
ADCK1 0.00279130875293918 0 0.02145593325619 0.0108724174894175
ADCK2 0 0.0309078089153513 0.00340389567916788 0.0158426638300028
ADCK5 0.00238873127355942 0.058001374421018 0.00565912853484965 0.0223055140172143
ADCY10 0 0.00152037728408038 0 0.0153650504478914
ADCY10P1 0.025817828794887 0.0647735423059756 0.00404279459988955 0.0189465428482788
ADCY3 0.0172692813003123 0.0613571416329979 0.00334092732928253 0.018499128763262
ADCY6 0.0024299551735789 0.0310258326607148 0.00232459654945532 0.0199928377932131
ADCY6-DT 0.0842122508517118 0.00228731469445704 0.0628140518604148 0.00229360036684287
ADCY7 0 0.0118856549600094 0 0.010709531569811
ADCY9 0.0328157639042705 0.0214290709750055 0.00229516466994527 0.0116506706611608
ADD1 0.00396515770584345 0.00986550559790397 0.0034641434702963 0.0898127865727202
ADD3 0.00442219451070709 0.0053875250965955 0.0259825227429651 0.0388973853568083
ADGB 0.00336841790721506 0.00085897004791237 0.00281022667595869 0.00354468499029584
ADGRA2 0.00414140192176124 0.0236330850916744 0.00332503693222296 0.00129888148504512
ADGRA3 0.00314812560298652 0 0.0074027268146841 0.0472837732829038
ADGRB1 0.0178151865496356 0.0030481631410311 0.0248613204888382 0.00258668841300292
ADGRB2 0.00503995879477889 0.00761395841221776 0.00447293061445616 0.00201704409206191
ADGRE1 0.00427511600896779 0.00172383309681221 0.0032268681384349 0.00480539861815937
ADGRE2 0.00360614333613948 0.00182993014241807 0.0399681662823182 0.0140150869535126
ADGRE3 0 0.0079524131034419 0.00262691993784862 0.00519569647400907
ADGRE5 0.00234236378168348 0 0.00387200056203899 0.082992399370644
ADGRF1 0.0103294577302017 0.00351808505213894 0.120662305336652 0.106303222412426
ADGRF3 0.00260934182780993 0.00372744993361869 0.00178811871029149 0.00742527424237159
ADGRF4 0.0140735258787725 0.00602868255189712 0.0496017247728061 0
ADGRG1 0 0.0164327259126575 0.00174560950370376 0.0176224818245421
ADGRG4 0.00391995643132707 0.00193791021402649 0.174163119859884 0.00226975877292848
ADGRG5 0.00695980831975231 0 0.0137441521903746 0.00548422382260318
ADGRG6 0.00429558250740928 0.0102527168441072 0.17216803258819 0.0578185806678176
ADGRL1 0.00939177861769851 0.0448400875692564 0.100067751230979 0.0851986994821956
ADGRV1 0.00675033463156847 0.00249990192565679 0 0.0142045551123121
ADH1B 0.00442219451070709 0.00175253002765446 0.216434630669067 0
ADH1C 0.00266716192271294 0.00139531520464733 0.125186766471106 0
ADH5 0 0.00215267468637316 0.01735023100143 0.258915655492085
ADH5P4 0.00417059346512639 0 0.00123286807223689 0.0252144438702224
ADH6 0.109462705653292 0 0.0026364820836827 0.00272261066197156
ADHFE1 0 0.00287449834529369 0.00285477088898554 0.00157227960122188
ADI1 0.030543924128273 0.0121273237930139 0.00325859555231451 0.1044530354235
ADIPOR1 0.179955434142097 0.00120977019971224 0.0030925148491847 0.112651193278103
ADIPOR2 0 0.00153095506594358 0.14102867241834 0.246030853702031
ADIRF-AS1 0.008973301679844 0.00162553474928585 0.00256312347140785 0.0482728441374403
ADIRF 0.00424312256906207 0.000908427291108455 0.00478852841777208 0.0124002855705558
ADK 0.0030665427738581 0.00490880961204453 0.0129098114760537 0.141319643320313
ADM2 0 0.00374215470457369 0.122767946481926 0.0181452118278624
ADM5 0.046645450029459 0.00403320947206202 0.0289519004411281 0.0101376465342477
ADM 0.00282210183239064 0.0184963267908341 0.0101612248903753 0.425760485850718
ADNP2 0.00172839235601996 0.379666659529105 0.0158573443317139 0.192989609946324
ADNP-AS1 0.00776716151664777 0.00200617063058797 0.0331972799962825 0.00130896559550395
ADNP 0.00791019691677443 0.0100520791302112 0.0318650774029367 0.329678742197962
ADO 0 0.0310651099385902 0.00255907532857523 0.137654811266669
ADORA1 0.0266323636343442 0.00182483109937873 0.0360871052715268 0.0039663908638042
ADORA2B 0.00623112460683755 0.0219699038179848 0.0117082847440441 0.306756398467292
ADPGK 0 0.0023380435331057 0.103790381026046 0.0580537264157101
ADPRH 0.0368238345791831 0.00174543591397154 0.0209674319946713 0.00189179503925369
ADPRHL1 0.00312676353346163 0.00218579013958545 0.0584430250789989 0.0512248230131973
ADPRHL2 0.00241419255364896 0.00439456272505722 0.0787721292102217 0.214689259560049
ADPRM 0.00553976899388366 0.00201742499625153 0.140487254954011 0.0744605230582829
ADRA2B 0.0188769447525664 0.00132232743848391 0.00225796398369599 0.00302382461215239
ADRA2C 0.0219119631747001 0.00254779534879862 0.046824788992624 0.0322550376374214
ADRB1 0.00375311417020118 0.057066917571097 0.244745911365637 0.00357036751722104
ADRM1 0.0246837889162259 0.00132114482836003 0.133759119483095 0.29438293825351
ADSL 0 0.00174720098363611 0.0125421894662747 0.0584211887807428
ADSS 0 0.00164134577561521 0.0188075786326892 0.0706379187503732
ADSSL1 0.00751682768426659 0.00431913424771089 0.0392482700456783 0.0351743327631972
ADTRP 0 0.00886125332783521 0.0320616375953187 0.00123001375976478
AEBP2 0 0.0952296776876923 0.107859914390775 0.134371699333136
AEN 0.00199493937675123 0.0057336560886318 0.370105345904125 0.212090656765214
AF001548.2 0.20397719853698 0.0111889748233881 0.0676392806845322 0
AF038458.1 0 0.000786020210983305 0.0226172472459967 0.00405952899809599
AF038458.3 0.00471576131294334 0.00843798559393881 0.0481041459520215 0.00535040368875685
AF064858.1 0.0166205072198124 0.00237583832541618 0.0143946149743095 0.0054963339104388
AF111167.1 0.00566504537413118 0.00538605754258589 0.00214775461442284 0
AF111167.2 0.00224606028767664 0 0.266627843633277 0
AF111169.3 0 0.016357315187611 0.183896929983864 0.00357500303284966
AF117829.1 0.0065087800958367 0.00824758542500258 0.12723111171426 0.101170583207284
AF127577.2 0.00423918647150605 0.00352950730693108 0.0370079594417476 0.00371985544292291
AF127577.3 0.0023900537493828 0.00230479270305271 0.0438923619644326 0.00478836664314038
AF127577.4 0.0126657135314931 0.00443473177838469 0.0979233644258694 0.0206875084306288
AF129075.2 0.00196130448648246 0.00687258113010624 0.0312484889152156 0.00431488755582945
AF165147.1 0.00208653778389445 0.0990208329985217 0.188628642255617 0.0032448136346466
AF196969.1 0.0167185467020792 0.00223098845398204 0.0562735856522358 0.00461421218832073
AF196972.1 0.00710529072426276 0 0.0657449562188236 0.00543525495616554
AF201337.1 0.00356481688083372 0.0180481823452349 0.199134210082756 0.0525196478151626
AF228730.5 0.0133870160935086 0.0189343279472512 0.0690766969056201 0.00271151761150297
AF228730.6 0 0.000881413141721119 0.0123334883715143 0.000780161873486534
AF235103.3 0.00482183323104008 0.00114028052864003 0.0284535504673049 0.00591585278472649
AF241726.2 0.00243272437510037 0.00289057861270744 0.0427789401777188 0.0193449144352307
AF241728.1 0.00130450516774771 0.00389751594265958 0.0944213360352754 0.00195450951284433
AF250324.1 0.00686822692101621 0.00185399645593149 0.0606363772189287 0
AF274853.1 0.0112674609016224 0 0.304323832484946 0.00134039099170309
AF274858.1 0 0.0887466193289275 0.00151275336143312 0.0011019443719061
AF279873.1 0.00680740399666829 0.00335150659636806 0.0745456727100568 0.0337536308280279
AF279873.3 0.00659747708449257 0.005130986505191 0.0541871690659478 0
AFAP1-AS1 0.00534742913728109 0.00355659402980853 0.00174814261768132 0.00129888148504512
AFAP1 0.00971858704419443 0.00126714858425025 0.00204911352596405 0.0510369025520315
AFAP1L1 0.00251081612591886 0.000695156191986346 0.00126543657898206 0.00160316381530035
AFAP1L2 0.00417801151949727 0.00219710785522606 0 0.0039734532213391
AFDN 0.0025739990295899 0.000786020210983305 0.00437682452948022 0.0828141026632197
AFDN-DT 0 0.000786020210983305 0.181803727755755 0.00528669669865198
AFF1 0.00269422393987349 0.0146759377803161 0.0121620063155004 0.0665840114916278
AFF3 0.00586249345370477 0.00125393988459442 0.274548806557236 0.00722474115585
AFF4 0 0.00270368993705156 0.0577707097926802 0.177070933697487
AFG1L 0.00296178805490324 0.0388669650848608 0.0633266048626492 0.00350476682655589
AFG3L1P 0.0605869887440217 0.0050742587512876 0.00572733534208063 0.149096713129886
AFG3L2 0 0.00756458994604759 0.00128958481704623 0.0653569415674174
AFG3L2P1 0.00386242355545664 0.00118899836310155 0.173482380640346 0.00253410007495707
AFMID 0.305730232661893 0.00221289041148179 0 0.233142937002787
AFTPH 0.00436807733072692 0.00179516892435848 0 0.102815410670001
AGA 0 0.00191366885313971 0.00829756592525463 0.0267260441985812
AGAP11 0.00205847788947445 0.00677558818452188 0.119262327821065 0.00519825832837762
AGAP12P 0.00199243051602286 0.00153692444200628 0.0967030943110234 0.00559556339134924
AGAP1 0.00304810027621757 0 2.84088984300581 0.123439798620714
AGAP1-IT1 0 0.000786020210983305 0.102491033387808 0.00410450140507617
AGAP2-AS1 0 0.00448663312757113 0.00171962453897862 0.00203445194913891
AGAP2 0.00677235350738176 0.00234541484061 0.0713889330947478 0.0232320275864677
AGAP3 0.0109175006296689 0.0823530433704803 0.124274300879924 0.0844332185588737
AGAP4 0.00699213490569954 0.00268529112353358 0.00642818994903288 0.014289419828472
AGAP5 0 0.00542377121200319 0.0113611485869057 0.00730733631681866
AGAP7P 0 0.00193093173635184 0.00650293262430568 0.00934693311973053
AGAP9 0.00386804385464829 0.00176983037416501 0.0096480208167869 0.0132248120027828
AGBL1 0.00282210183239064 0.0187970467094737 0.309590741580937 0.00226207679126723
AGBL3 0.00333864982495381 0.0044931591117339 0.155964254881419 0.0132147433895185
AGBL4 0.00139773118873107 0.00153872846519342 0.114512358304389 0
AGBL5 0.0190978194429335 0.0128927610577353 0.0517476563858454 0.0261901194373475
AGER 0.00346502697120743 0.00154539626653831 0.439653730175617 0.0296139056462268
AGFG1 0.00604677608762391 0.00153512654570369 0.00273998893473098 0.0720478648002524
AGFG2 0.00556412957342531 0.0133367674173406 0.11857567816779 0.0116628266404577
AGGF1 0.495115977138645 0 0.00960528068608147 0.0585108623693343
AGGF1P10 0.00404649001247458 0 0.0328269871325775 0
AGGF1P1 0.0114869795952183 0 0.304165293176295 0.00232709014788848
AGGF1P3 0.00285173434214415 0.00121102128067871 0.0217085022274025 0.0017834615075781
AGGF1P9 0.00694791582202935 0.00317538509493677 0.00391444894422768 0
AGK 0 0.00167674491442376 0 0.0468731441719416
AGL 0.00356909331980723 0.00187136157201452 0.00450814048630748 0.0973951693943665
AGO1 0.00213515970798318 0.0015872584900542 0.00462679224823284 0.0504895128443304
AGO2 0 0.00176882981737023 0.0405055147372967 0.182879265648955
AGO3 0.00422746001682659 0.00232371374397033 0.00306857880273161 0.154079067754457
AGO4 0.00236589448059868 0.0174354458859627 0.00450311404960124 0.00516274190733242
AGPAT1 0.0401892344182259 0.0283691385350658 0.0292531389116334 0.0191433759379167
AGPAT2 0 0.00163554289107742 0.0750230590554681 0.0542451397257073
AGPAT3 0.00796071314942962 0 0.0811645631178324 0.035528097135537
AGPAT4 0.00312535499220521 0.00222895015276645 0 0.0639847354330206
AGPAT5 0.00590006847264098 0.0035234761639735 0.0115729012565129 0.272680818432298
AGPS 0.00109306782438564 0.00801537709597411 0 0.0464558923306872
AGRN 0 0.0015043339859688 0.00450741228180466 0.0247984704605266
AGTPBP1 0.00220587879546652 0.00276380299139812 0.00394652836631347 0.0301384444709701
AGTRAP 0.00220587879546652 0.00173323490819623 0 0.0250688453218759
AHCTF1 0.0240621723786236 0 0.00116139724547996 0.203813734701213
AHCY 0.00876818221649492 0.00321775492881902 0.00788223177939777 0.163183570239781
AHCYL1 0.00401227756273249 0.00202457125950161 0.00115028998925346 0.134780165254055
AHCYL2 0 0.00164647460058767 0.302877279261245 0.0341694608327226
AHDC1 0.00619050630341607 0.0281550075545591 0.0280130966026936 0.0660589486770135
AHI1 0.0155906982667502 0.00229108830260804 0.00514042771241952 0.113988103414492
AHNAK2 0.00267789581840556 0.00298288944319049 0.00147755570775948 0.0566446594366229
AHNAK 0.00275363976417264 0.00215446658072695 0.00461095082038366 0.211631729275447
AHR 0.0111228681841962 0.002156263926944 0.023584113930223 0.0510620787839267
AHRR 0 0.000628238625838367 0.00188295263576269 0.0365958053378828
AHSA1 0 0.00549051838097434 0.00901292568013993 0.262478929817636
AHSA2P 0.00130450516774771 0 0.00246655162521659 0.0573225748749655
AHSG 0.0370452286643218 0.000531040509523059 0.00696303418612882 0.001642121233732
AIDA 0.00471208483817797 0.000786020210983305 0.00240501778616744 0.00809098626465064
AIF1L 0.00414140192176124 0.00742553387204968 0.00498483914207733 0.017889801360661
AIFM1 0 0.00613400732289219 0.00670200034121328 0.0293447909638841
AIFM2 0.0182684992621556 0.0107943721100743 0.0220253004114661 0.10929314196236
AIFM3 0.00941164714268278 0.0138796056090636 0.00272728935253657 0.00492713046401039
AIG1 0.00369384719945627 0.000531040509523059 0.0176646168443808 0.0997357284974242
AIMP1 0.00872335806010979 0.00861149361516735 0.00138729038938367 0.277896787169527
AIMP1P2 0.00432064193520031 0.00199787074733396 0.00267863457479446 0.00722439282107418
AIMP2 0 0.00160061866639284 0.00203800984816836 0.080687953868952
AIP 0 0.0239074902048847 0.00464486471214209 0.0734688486132937
AJM1 0.00864863006934058 0.00223714557151675 0.00757451000242942 0.00671552029921357
AJUBA 0.00315100754025876 0.00503490768918297 0.0635971041957639 0.139888510071552
AK1 0.0215406246803942 0 0.0013101570639145 0.0196704039304189
AK2 0.0271214702290494 0.00499614284107269 0.0282373194466823 0.316464537897772
AK3 0.0718983713985972 0.0115398046868544 0.00726765658434817 0.0536298000587366
AK3P3 0.0549001670539665 0.00730481014465818 0.00849354360171528 0.0045809635095306
AK4 0.00799099978743357 0 0.00435972461569858 0.0508457319408857
AK4P1 0 0.0113018144283068 0.00592597991760207 0.00504489335319507
AK5 0.00520067925154443 0.00390159418389278 0.00483654687175561 0.00460542966336122
AK6 0.00319673401819188 0 0.00620033160848259 0.135253453621294
AK7 0.00396515770584345 0.0053614472744817 0.00161426827502884 0.00189179503925369
AK8 0.00362854519630797 0.00813997039843123 0.0122863651870425 0.00236644322857386
AK9 0.0057519168879899 0.00293802785843867 0.000931843989385718 0.00925653923292448
AKAP10 0.166593044850307 0 0 0.144820439031455
AKAP11 0.0071188119978322 0 0.00379577302715378 0.0823121965980953
AKAP12 0.00348069843000523 0.0387209580686755 0 2.45420922749387
AKAP13 0.0131397253329065 0.0689769497143684 0.00312168829302645 0.128697187188929
AKAP14 0.00388222110467064 0 0.00241671712258212 0.00304660549939246
AKAP17A 0.00332663198548458 0.0040892342877615 0.00177738088128522 0.0738789604741969
AKAP1 0.0169074111867203 0.0128526041472853 0.0037907836975086 0.105478158385738
AKAP3 0.00435930362092906 0.00171709427521134 0.00145705438217864 0.00315916885082585
AKAP5 0.00322889387076832 0.0413335854493369 0.0105851018365594 0.0129927734851761
AKAP6 0.162614747881667 0.00972092867478974 0.0149037425779025 0.00868984855335928
AKAP7 0.0110214328495454 0.0236050976969144 0.03266425207304 0.0110223717892457
AKAP8 0.00318922115429358 0 0.00338777486210821 0.279648972067133
AKAP8L 0.00263051010125131 0.00229790129185896 0.00637706419745237 0.138299634195108
AKAP9 0 0.00807983400143442 0.00204001475817292 0.101809261389908
AKIP1 0.0337935083824823 0.00181377276284043 0.00384840579837427 0.0361215308655681
AKIRIN1 0.0160372418011764 0.00230710757316518 0.00963548726436575 0.350168538668049
AKIRIN1P2 0 0.0036103279578626 0.00351972457050161 0
AKIRIN2 0.00528022644852873 0.000768765229160096 0.00555028407631413 0.0696603201693968
AKNA 0.0346448340636148 0.00122987165839362 0.00283846172198256 0.0124142817061948
AKNAD1 0 0.00643915121189114 0.00369002467610702 0.0174249864231964
AKR1A1 0.00713219578735022 0.00186044634520426 0.00516112465047915 0.30187971655339
AKR1B10 0.0136745588164407 0 0.0020340183485018 0
AKR1B1 0.00398376668308249 0.00437534946968219 0.00469496669101942 0.0359720052510196
AKR1B1P1 0.0377762582586763 0.00194288370051199 0.00094885519637901 0.00291623411330029
AKR1C1 0 0.00301538832384997 0.0698326945785781 0.0014618387992222
AKR1C2 0.00876657462722002 0.0166057285511598 0.00207190053162844 0.00496444216185798
AKR1E2 0.00412708619988007 0.0166484354954593 0.00225042896003819 0
AKR7A2 0.0203401881111448 0.00552193597294863 0.0051932851084565 0.0282569063761132
AKR7L 0.00429972068715979 0.00365436602307851 0.012960607838633 0.00141957044136178
AKT1 0.0030665427738581 0.021721122375565 0.00303066039582908 0.03492126147793
AKT1S1 0.00514895913047802 0.0513082279213716 0.00802363071189133 0.0861725074835012
AKT2 0 0 0.0420918759041189 0.0693534364158702
AKT3 0.00221943232112762 0.00137560733912266 0.00341900085672125 0
AKTIP 0.00902150536806138 0.00113414305136468 0.00110649460501439 0.0175542700937127
AL008627.1 0 0.00176882981737023 0.00259671182016748 0.00127951007499047
AL008628.1 0 0.000620930508938579 0 0
AL008633.1 0 0.017864194195483 0.00266848728831452 0.0168586741804254
AL008718.2 0.00194539157798193 0.00279097148211359 0.00101201230584834 0.00260281568298145
AL008721.2 0.0350537871699748 0.0015339313330045 0.00219171027875452 0
AL008723.2 0.0166563247532842 0.00368077512949421 0.00380999155223315 0.00188233706312636
AL008725.1 0.00478773117355157 0.0101843832267443 0.00154345913379626 0.00099964870026821
AL008727.1 0.00484618199458683 0.00152740553119591 0.0228940382854793 0.00514539458691958
AL009174.1 0.00425900585423338 0.11997741088924 0.00165259379030298 0.372840841284119
AL009176.1 0 0 0.0108972447722098 0.00152546416351366
AL009177.1 0 0.00218768534584496 0.00330369286824429 0.00284439714247712
AL009179.1 0.00397752899234523 0.00166595856071725 0.00743470929841715 0.0341631443500634
AL020996.1 0.0147331454840975 0 0.00932875191633186 0
AL020996.2 0.00385683174699107 0 0.00558295035774082 0.00245682951170488
AL020997.1 0 0.00322040043179045 0.0145146419949093 0.0282135939491367
AL020997.2 0 0.150316580254673 0.00492540980528243 0.00214231813784354
AL021154.1 0.0248578751602033 0.00465748733478773 0.00487702159079082 0.00617329719532954
AL021155.5 0 0.0599982775050594 0.271642597560286 0.00443487432487439
AL021368.2 0.00341377165685677 0.0388923564747061 0.0846804954202135 0.00641914518522358
AL021368.4 0.0027842601698259 0.00223921217347123 0 0
AL021391.1 0.00779503265283947 0.0133330500381548 0.00228494693875893 0
AL021392.1 0.00354578005076018 0.0917447895544391 0.00198147585164867 0.00203950752519406
AL021546.1 0.00396515770584345 0.00120977019971224 0.0460956178326163 0.00742052566621335
AL021707.1 0.024325539616871 0.000576497346531535 0.00157208698498239 0.0364454215293075
AL021707.2 0.00301723982849918 0.00213853202111404 0.00114728501871859 0
AL021707.6 0.0244148959641536 0.00310483818430143 0.00189567375027833 0.00940946828372224
AL021707.8 0.00531351356677095 0.00117141086347946 0.00810844633684097 0.00218577594538805
AL021707.9 0.00287785721198881 0.00155338595101727 0.141908505723032 0.0019788396176562
AL021807.1 0.0263464296409269 0.0245725142866967 0.00252746913747019 0
AL021877.1 0.0038238639650275 0 0.00753734221853962 0
AL021878.2 0.00297749795515238 0.00437354101517551 0.00184033720076446 0.00191816213061617
AL021917.1 0 0.00117749066948704 0.00961946097604358 0
AL021918.5 0.00314238571557369 0.00985032462198629 0.00435603321310215 0.00973063512192149
AL021920.2 0 0.00215446658072695 0.0488948233363532 0.0472798777865435
AL022067.1 0.00645881565398746 0.0074024383954688 0.0133753462065306 0.00424792394931482
AL022068.1 0.172478639237843 0.0562889684223246 0.0026174860464169 0.0149376102972179
AL022069.3 0.00327662544724562 0 0.00445536487745528 0.010519207919041
AL022097.1 0.0101285048119935 0.00151344155199278 0.00174814261768132 0.00132998504622431
AL022100.1 0.39790363828774 0.0100390924732643 0.0569733457256158 0.0050492554330513
AL022151.1 0.0176960505574916 0.00194664223095522 0.00816981488961637 0.00285205422682597
AL022157.1 0.0165624353087307 0.00242175035798444 0.00317290045509384 0.00274903299043024
AL022238.2 0.00331306290260395 0.000901437185226934 0.00149055218048162 0
AL022238.4 0.00331306290260395 0 0.0256061907343643 0.0106610719016461
AL022311.1 0 0.00159056752179832 0.0133355867809688 0.0134697356072251
AL022322.1 0 0.00181877241993613 0.00663146662392379 0.00654826932616232
AL022322.2 0 0.0145753938005236 0.0857645989697865 0
AL022323.1 0.00514178568454979 0.00575283979811147 0.00252746913747019 0.00126225045732011
AL022324.2 0.0103570181641768 0.00128473339776601 0.0353415225559331 0.00361436321987584
AL022326.1 0.00399951576959352 0.0068774034561881 0.017944430942621 0.00448555413733165
AL022326.2 0.0158256284357039 0.00403280663429302 0.056226834187821 0.00267441104060262
AL022328.1 0.00285173434214415 0 0.0360556094559894 0.00678911075126124
AL022328.2 0.00316188686078555 0.0606646914692638 0.0465442927145346 0.00180996797103106
AL022344.1 0 0.0960054666564985 0.0363202037590122 0.00206447830434605
AL022718.1 0.00297506509489263 0.00437253888391284 0.00719064263461295 0.00268463060389566
AL023284.2 0 0.015853744250542 0.0247737135402726 0
AL023574.1 0.00349860737432395 0.00159456546112674 0.0017707629299467 0
AL023583.1 0.00765399481753325 0.178034562477869 0.0476374836533673 0.001527758539832
AL023755.1 0 0.0213498576729291 0.0105149572184696 0.00586847271851704
AL023775.1 0 0.00186697030653289 0.00143466650503415 0.0554887832290596
AL023803.2 0.00721736128890569 0.000757213155388578 0.014087836819557 0.0055110651428185
AL023803.3 0 0.00191485689842507 0.00700609373904558 0.00254940458344827
AL023882.1 0.00206803186971538 0 0.0165713228210211 0.00421504497586417
AL024495.1 0.00990550099783283 0 0.00264131231995158 0.00760414969858577
AL024498.1 0 0 0.00206456412212305 0.00332530899725705
AL024498.2 0 0.00364578993269753 0.00148118092295549 0.00277452148422185
AL024507.2 0.00414140192176124 0.00171709427521134 0.00163865941638038 0.0108208260534887
AL024508.2 0.0037354934352081 0.00407794317346383 0.00597504808703582 0.00387115507434263
AL031009.1 0.0101161547235532 0 0.00121857023756235 0.00322929028135919
AL031055.1 0.00391700757156275 0.00194664223095522 0.00439001177589842 0
AL031058.1 0.0140085135629662 0.0622559559171345 0.00513680468804739 0.012333199465348
AL031073.2 0.00323983802132309 0.00537181044348701 0 0.00449493190195648
AL031118.1 0.00267789581840556 0.0190647933562249 0.0123204803705761 0.00239073607673376
AL031123.1 0.00358637052154525 0.00188474230040294 0.0348521643175544 0.000845677474095891
AL031123.5 0.0357337987546965 0.0226679794122057 0.00343801136545784 0.000845677474095891
AL031133.1 0 0.00695823266337419 0.00995161100088508 0.0743550313656669
AL031186.1 0.00314238571557369 0.00193791021402649 0.0303505147922289 0.00297627976563285
AL031229.1 0.0200657424020566 0.00155898845573545 0.00299826518130795 0.00185538787652813
AL031274.1 0.00737042984225597 0.00409637085687698 0.00411730978931867 0.0117098221284128
AL031282.1 0 0.00482078840280192 0.00459351125836014 0.00651753343404597
AL031282.2 0.00271830625341862 0.00555654090261149 0.0164242480974187 0.00807940629686263
AL031283.2 0.00694264210929051 0.00311431319641371 0.00239218862907293 0.00178000750955039
AL031284.1 0.00624765050859506 0.0020693929122191 0.0015603734772268 0.0110983043704389
AL031289.1 0.00363308166792771 0.0100273047275728 0.00417999522250255 0.00233860695027746
AL031313.1 0.00406820741753408 0.000440751603276544 0.00124444835704745 0.0037801478407862
AL031315.1 0.00309211534960235 0.00178467327470757 0 0.0331127170206966
AL031428.1 0 0.00292775626103187 0.00845201752169491 0.0108725587096888
AL031432.4 0.00605028279326111 0.00656033020965588 0.00387439560551905 0.00293348465340875
AL031577.1 0.00984814299297959 0.00350140417217862 0.00615491279943739 0.00304002797554043
AL031587.2 0.00589051121900436 0.0238938435481786 0.00336005497823696 0.00274012279572084
AL031587.3 0.00139773118873107 0.0018691617023657 0.0024644837371497 0.00271186778836732
AL031587.5 0.0043164266020437 0 0.0013101570639145 0.000902477392066246
AL031599.1 0.00935981355219332 0.00124645590959838 0 0.013494292436357
AL031602.2 0.00322889387076832 0.00173151358757259 0.0172234460143729 0.00130766220380149
AL031665.1 0.00637142402036692 0.00289052333947029 0.427849847338229 0.00280964532877125
AL031679.1 0.00561774057131048 0 0.00268634189642461 0.00239490474685069
AL031681.2 0 0.00217269079347202 0.0140059662317269 0.01367118456254
AL031705.1 0.00393183102866638 0.00126363725046233 0.0329515089210447 0.00392852474324286
AL031708.1 0.0260643513123239 0.00144871919709232 0.0105896355051649 0.0255422174767769
AL031710.2 0.00220587879546652 0.00343042794023948 0 0.004736696375524
AL031714.1 0 0.00159322950691901 0.00438368237933795 0
AL031727.1 0 0.00120977019971224 0.00683055181225347 0.34326626873439
AL031729.1 0.01013114397251 0.00367244824684709 0.00541692558666455 0.182128909507465
AL031775.2 0.00345727651905318 0.00217084289430434 0.064992803216445 0.0015004272975657
AL031777.3 0.00382929050872321 0.0120057895906227 0.0007824252216985 0.00637601496310041
AL031846.1 0 0 0.00227208522800441 0.00635410336821337
AL031847.2 0.00345534765672686 0.00146155439598313 0.0083091078592236 0.0443409196310933
AL031864.1 0.0030665427738581 0 0.120839041400862 0
AL031985.2 0 0.00226458695913222 0 0.0077804069893468
AL031985.3 0.00233673186396151 0 0.0042539665571914 0.00265240437054132
AL033384.1 0 0.00706413597164655 0.0021792079985341 0.00494047733524
AL033504.1 0 0.00514119682255565 0.00115028998925346 0.0103454407829041
AL033519.3 0.0681691041705152 0.00159456546112674 0.00168891332534166 0.130544162084584
AL033519.4 0.00835050142681086 0.00351278612552586 0.00272191097984321 0.00141798081304605
AL033523.1 0.00370350430687408 0.00640823356473852 0.0048584205685554 0.00714521714690372
AL033527.4 0 0.00117141086347946 0.00108182063878279 0.00860624914747613
AL033528.2 0.0311441912583804 0.00235538602531752 0.0148417112505247 0.00147185971781022
AL033529.1 0.00759010275153125 0 0.00729657320628974 0.0100489115683487
AL033530.1 0 0.0374237079687928 0.003458986172584 0.00218577594538805
AL034347.1 0.00457392769872749 0.00326854259483958 0.00256339958674172 0.00409990564732795
AL034370.1 0.0157604416964536 0.00163843658771131 0.00233920760665058 0.0384062935459032
AL034379.1 0 0 0.0108316315571448 0.0155991538262663
AL034397.2 0.00858248400872052 0.00163771171728542 0.0105622012210342 0.00203781821206615
AL034405.1 0.00430179547386496 0.000999570253841494 0.0569313130249531 0.0015822618332418
AL034417.2 0.00966261320968907 0.0408493719024835 0.00604979942588047 0.055063062894719
AL034417.3 0.00241419255364896 0.000919831150689046 0.00127034113865933 0.00433548685387007
AL034417.4 0.00109306782438564 0.00226675105841385 0.00140146461100943 0.00187832436706602
AL034422.1 0 0 0.0218203275144105 0
AL034550.3 0.0156015052120734 0.00230018962869412 0.0193315812384976 0
AL035045.1 0.00960668172165115 0.00708858665355894 0.00266597310019655 0.00273791151327457
AL035071.1 0.00309621203225921 0.0178311086781545 0.00222270080772561 0.0245888275177494
AL035078.4 0 0.00160333098635687 0.00480473481643574 0.00786345545000923
AL035252.3 0.00740872789734574 0.0132108252457649 0.00257874842094992 0.00282117016793304
AL035398.1 0.00409195512860455 0.00525048995293736 0.00210209043956925 0.101793940302933
AL035404.1 0.332242611594041 0.00614469166429874 0.0459823348538866 0.00750210347793577
AL035409.1 0.00612131601332196 0 0 0.00251090254931469
AL035411.1 0.0187606615521494 0.00543215819991196 0.00206769829236213 0.0439310370477893
AL035419.1 0.00398064346123837 0.084517379042296 0.0136364723481175 0.00292747278911652
AL035420.3 0 0.00523135357342689 0.00115788514860302 0
AL035446.1 0.0163188393965723 0.00496111733967316 0.0180816044171458 0.0390570983174329
AL035446.2 0.00328315716355162 0.00396609834346037 0.00247586685269133 0.0651191035917255
AL035456.1 0.00745668248979848 0.00583417372231457 0.00439160705308698 0.0511019308913729
AL035458.1 0.14320788625512 0.00281686043595499 0.00158791713599774 0.0566420203545238
AL035458.2 0 0.0111797232537607 0.00129616094163225 0.0289241610320468
AL035461.1 0.00187746947024557 0.00416673248132403 0.083603522672796 0.00257741428807434
AL035461.2 0.011873375539033 0.00219149403359103 0 0.00355254434478433
AL035461.3 0.0285393123439404 0.000721989697153428 0.0130867343092967 0.0172517680132873
AL035530.2 0.00430804278503764 0.00197498012536554 0.00176682584982388 0.0353056588695755
AL035555.2 0.00366772321288608 0.00888337052026235 0.00369942034774978 0
AL035587.1 0.00739508662916453 0 0.00271803996089288 0.00660668222050754
AL035587.2 0.00340822586448768 0.00457230576781418 0.0213914986138798 0.00762320661143118
AL035658.1 0.0224195865203596 0.00511021665451944 0.00227488057073701 0.00319890245317192
AL035661.1 0 0.00203619098521695 0.00640864149969697 0.0115175589365978
AL035681.1 0.00739572302991612 0.037449925993319 0.00153230392802282 0.00415165124187938
AL035685.1 0.0264530820054944 0.00197630185854238 0 0.00910881366631163
AL035701.1 0.0128297893059867 0 0 0.00289435393297216
AL049539.1 0.00398064346123837 0.000721989697153428 0.0803693875438509 0.00417610714827988
AL049548.1 0.00326851756711913 0.00365536620347506 0.00228494693875893 0.0014432957311768
AL049597.1 0 0.00282995421655863 0.00815593882573104 0.00708045702427247
AL049629.1 0.00312958639963159 0.00215446658072695 0.0010553967995851 0.00244604285795208
AL049629.2 0 0.00735066041802804 0.0462579328228672 0.00749942367488832
AL049646.1 0.0173804907581672 0.00995062333506725 0.00119537452148149 0
AL049650.1 0.00419299619027398 0 0.00541409676303345 0.0063013855564917
AL049697.1 0 0.051422643447093 0.022903180620549 0.0130493162805191
AL049747.1 0.0069688662461981 0.00204357277336794 0.00151532195271815 0.00239490474685069
AL049757.1 0 0.00149593692809077 0.00228061449780503 0
AL049767.1 0 0.00150659610920702 0.00222800748602579 0.00203781821206615
AL049779.1 0.00332663198548458 0.0203391107401611 0.0117291670550065 0.0182203002655933
AL049779.2 0.0205599153692985 0.00226675105841385 0.00446051333452746 0.0373823008249499
AL049779.4 0.0110946954545734 0.00390277327368805 0.00699970611865758 0.00256503036236559
AL049780.1 0.0280806761806391 0.003212827877379 0.00144064956150484 0.00228396874347197
AL049794.1 0.00368189491177091 0 0.00651032639648157 0.00700792671206774
AL049828.1 0.00263051010125131 0.00377182740519029 0.00136325887004742 0.0172665123344612
AL049828.2 0 0 0.00219171027875452 0.00822335262993247
AL049830.1 0.0138124737753011 0.00215446658072695 0.000931843989385718 0.00148991040468992
AL049830.3 0.00711585169995021 0.00197498012536554 0.0133198885972996 0.00272261066197156
AL049833.1 0 0.00889137607618453 0.000871134209564804 0
AL049833.3 0.00346502697120743 0.00424687717397293 0.00108971145592754 0.00234899988866958
AL049836.1 0.014620974589435 0.00309713545075015 0.0323049582703537 0.00141513059412114
AL049840.3 0.00284317710893974 0.00495708117621734 0.00237007724032184 0.00201459284903321
AL049840.4 0.0084185456290893 0.00451428792836725 0.00110649460501439 0
AL049840.5 0.00409899217927674 0.00239432211357885 0.00437836671124759 0.0071938502144637
AL049840.6 0.0208533067247666 0.0114629182888367 0.00853965300856262 0.0030367600495909
AL049844.1 0.00963527086594814 0 0.00122279222160325 0.00266033256376621
AL049844.3 0.00139773118873107 0.000531040509523059 0 0.00228437282415367
AL049869.3 0.00737439635194775 0.0018691617023657 0.00855701308676001 0.00129175615478716
AL049870.1 0.00354319289913133 0.00131294519767203 0.00421674477108574 0.00125276895340454
AL049870.2 0 0.00364107247965015 0.00379218204458133 0.00129556155791686
AL049872.1 0.00401871374320912 0.00217411401407747 0.00110649460501439 0.040275455571776
AL049873.1 0.0180661571132728 0 0.00272619136890937 0.625238878815655
AL050309.1 0.00294160661916806 0.0228808227084658 0.00119537452148149 0.0117167670540149
AL050341.2 0 0.00424637651870576 0.00262929831861038 0.0385404487576894
AL050344.1 0.00490615835130804 0 0.0072376036052406 0.0026348658049685
AL050403.2 0.00408178497645939 0.00128473339776601 0.00227917646991496 0
AL078459.1 0 0.00182993014241807 0.00176551903919235 0.0176866275229489
AL078581.2 0.00425501400795298 0.111332677013119 0 0.00105951860259829
AL078581.4 0.0106005337226665 0 0.0484909257710881 0.00129175615478716
AL078587.2 0.0155544850385314 0.00122533007868411 0.00674026943988537 0.00461901241549048
AL078590.2 0 0.00821967546368354 0.00281951468209503 0.00194413348531492
AL078600.1 0.00450355964671985 0.28520119430171 0.00655300819462015 0.00179393505046439
AL078604.1 0.065658500827567 0.00135579768843959 0.0039766619169627 0.00945522140131638
AL078604.4 0.00297506509489263 0.00516604817344021 0 0.00929250386571456
AL078612.1 0.00275363976417264 0.00121102128067871 0.00177738088128522 0.00226975877292848
AL078621.1 0.149352661281573 0.00219532734323307 0.00156784297665662 0.0665073101836346
AL078621.3 0.00425900585423338 0.0190415237205014 0.00366627446708785 0.00215119513022354
AL079304.1 0 0.00360285560111002 0.0215466494742351 0.0025972994137521
AL080243.1 0.0547257585003311 0.00174808562256483 0.0144357795091669 0.0104806925332302
AL080243.2 0 0.00523069729187667 0.0326674812106222 0.1356101407545
AL080250.1 0.0214672168706722 0.00143323505080818 0.00834901897139756 0.00479345302897179
AL080276.2 0 0.0225513823932728 0.0137193005015896 0.00289435393297216
AL080317.2 0.00774165875373284 0.00232356692935495 0.00176682584982388 0.00825056280650304
AL096701.1 0.00668620015648456 0.00150829912400114 0.00276263890741983 0.00311375997230124
AL096701.3 0.00206803186971538 0.00185399645593149 0.000895174998161473 0.0101352419022159
AL096701.4 0.00338272136437564 0.00805953879015088 0.00140146461100943 0.00485386010162029
AL096794.1 0.00341377165685677 0.00125428286338842 0.00249038298873806 0.00203110204643964
AL096803.2 0.00280504673702974 0.00142252300121647 0.00506577628871983 0.00316951926948465
AL096870.2 0.008619040922403 0.00419118642058379 0.00371607985642501 0.0121337247556348
AL096870.6 0.00361952879740625 0.00206014908598787 0.0212395718523715 0.00260281568298145
AL096870.8 0.00320734403518175 0.00133028481693089 0.00151532195271815 0.00928012710000363
AL109614.1 0 0.00478710453778436 0.00177671589646646 0.00363561471156463
AL109615.3 0 0.00801811112578188 0.0180336450711419 0.0121947846479949
AL109615.4 0.00361952879740625 0.0233115118335471 0.00114281239530183 0.00275578500134585
AL109618.1 0.00723304116555036 0.0227835552440799 0.00653112527424316 0.0830988045207637
AL109627.1 0.00340638367386873 0.00611827731662732 0.0094998355146353 0
AL109628.1 0 0.00153333473786309 0 0.000896520773821405
AL109741.2 0.00563712518952261 0.0342240586623687 0.0068841722824957 0.0157034809413723
AL109766.1 0.00747090814109645 0 0.0110733384690438 0.0198798195688154
AL109806.2 0.00533768929716003 0.00229335069292499 0.00191939820767702 0.00183321968113574
AL109809.5 0.0156086481817885 0.00403205091118687 0.00166133274438464 0.000822579610088397
AL109810.1 0.00715901750643459 0.00181476915317491 0.0224898967135075 0.00291067582939806
AL109811.2 0.00208653778389445 0.00892749508877075 0.0874464373412751 0.00365300160427873
AL109811.3 0.00236267857804022 0.00666207052501124 0 0.00214235275978776
AL109840.1 0.0293146801772949 0.00258502753729415 0.0140544585932076 0.066448866308411
AL109840.2 0.0706319604121045 0.015362675659825 0.00120202921088817 0.00278811318687817
AL109918.1 0.109832560984382 0.00153036181815259 0.00233764063118632 0.00636460907701568
AL109918.3 0.0194565454112574 0.00154600660802324 0.0257962653815379 0
AL109930.1 0.0814421546106073 0.00120294830438895 0.00119419551460865 0.00740526854045328
AL109976.1 0.245335601290684 0.0156696222068662 0.0484310408979759 0.00306466808444191
AL109984.1 0.0771671698646785 0.00153692444200628 0.000706232368046846 0.00285927808266444
AL110114.1 0.00763423233236309 0 0.00951759333199068 0.0124437801088323
AL110115.1 0.0076722429606464 0 0.00265353486035374 0.00171610714157181
AL110115.2 0 0.00136560460467538 0.00186816985940662 0.00282528948267389
AL110118.2 0.150856526316847 0 0.00495611126245068 0.0016449004465187
AL117327.1 0.0122828231055604 0.0702435809005472 0.00362259624904238 0.00497603799891215
AL117329.1 0.0068681855598289 0.0022069781430975 0.00198147585164867 0.0803440713732632
AL117332.1 0.00775221797133434 0.00372386873056032 0 0.00297114350904964
AL117336.2 0.00423135528741534 0.00385322216233607 0.00554885572424058 0.00562464692534266
AL117339.5 0.0471312665499642 0.0107701268607867 0.00693799766801775 0.00439006041377107
AL117344.2 0 0 0.004744733469793 0.000984969793894657
AL117348.2 0.0618507848414126 0.0131964223906654 0.00482189548879292 0.0117423759525392
AL117350.1 0.00678058476569956 0.0101395765729087 0.0056276842718168 0.00335065158880822
AL117379.1 0.00693543132560662 0.00558019562130119 0.00702291699589916 0
AL117381.1 0.0284376713931682 0.00342434068609635 0.0118224528615768 0.00183321968113574
AL118496.1 0.00685911773883167 0.00120294830438895 0.0020552502345851 0.00202943318406664
AL118505.1 0.0282775290347723 0.00224336701127698 0.00257653502445832 0
AL118511.1 0.0171322141444262 0.00181676723353739 0.00160719247136095 0.00119860261573714
AL118516.1 0.140267900706287 0.0024775622243681 0.00164827161837839 0.127169496316767
AL118558.3 0.0378545631563312 0.00874567779574522 0.0171444644202465 0.0140347204958366
AL118558.4 0.00878212906746221 0.00198295621898538 0.00886489526817786 0
AL121574.1 0.00285173434214415 0.00194538665865811 0.00138729038938367 0.00413246857831357
AL121594.1 0.00434195745098357 0.00226892302944942 0.00215607822520811 0.0350486727105026
AL121601.1 0 0.0080444977968412 0.00122704990851055 0.00246811759294324
AL121603.2 0.00496087242108749 0.0267435674541834 0.019688563672712 0
AL121658.1 0.00313100073444666 0.0124093323688875 0.00258606666649697 0.0447884242095199
AL121672.2 0.0913200604872343 0.000828154585191117 0.00251118019446503 0.00298626833310729
AL121694.1 0.0418475308960815 0.000625535248672324 0.0506967132928526 0.00299342712987026
AL121723.1 0.106007039944145 0.000576497346531535 0.0039798183378904 0.0151871770096867
AL121753.1 0.0138283547206092 0.00206784209372869 0.00260127548762263 0.00561244778967791
AL121753.2 0.0808851050496544 0.00722295060806601 0.00253784639787185 0
AL121757.2 0.0086731824764859 0.00431187982323506 0.0157054794133685 0.00199648261398763
AL121769.1 0.045244602685225 0.00253421153960056 0.00119537452148149 0.0151390047165617
AL121772.1 0.153469805659505 0.00228212333912468 0.0118809264978764 0.00497658988035994
AL121772.3 0.0511856829011892 0.000985993272003561 0.0603829359033666 0.00599235199201339
AL121790.1 0.0824859370236 0.00764763469891305 0.00249526355623006 0.00124576829763608
AL121832.1 0.118702443420815 0.00576939808462795 0.00197781522420552 0.00311564473815368
AL121832.2 0.00985754552127909 0.0179456604714585 0 0.0104512115470715
AL121832.3 0.00969907905153404 0.0151509665505694 0.00163918938962997 0.00272913035517031
AL121845.1 0.0422255066399573 0.0138235686515499 0.00550400319536711 0
AL121871.1 0 0.00201317902031116 0 0.043657349978936
AL121877.1 0.0323332713866933 0.00111825890195935 0.00178071654322109 0.00162976633856505
AL121885.1 0 0.00231077501046615 0.00178071654322109 0.00186446756639478
AL121885.2 0 0.00698724682759975 0 0.00302703825370681
AL121888.1 0.0116353234369079 0.026503035766248 0.148103293538063 0.00171144596983397
AL121890.3 0.203550652930079 0.00567051450814907 0.00556625813413904 0.00163614188099732
AL121899.1 0.00635424299768029 0.00132549500865607 0.0029863648840393 0.00342688614581246
AL121899.2 0.0217834892941158 0.00226892302944942 0.0562744446612872 0
AL121899.4 0.00370593200462181 0.00132589238922291 0.00284337805791876 0.00131566205900424
AL121900.2 0 0 0 0.0164885132087418
AL121917.1 0.112937253127662 0.00210789975726722 0.0651305482208291 0.0045348359122646
AL121929.3 0.0115853105807768 0.00356846296193039 0.00266346784018476 0.00234899988866958
AL121932.2 0.111839831420151 0.0075074382578194 0.0120052112964326 0
AL121944.1 0.0420830097113278 0.00235790487194083 0.143557463534872 0.00169013522127228
AL121972.1 0.569742930907021 0.000757213155388578 0.00137647803642358 0
AL121977.2 0.00395596886653612 0.00215267468637316 0.0020450540346476 0.00459451459173569
AL121987.1 0 0 0.0108462464489845 0.00246811759294324
AL121987.2 0.00394383426738251 0.00343631290432334 0.001242629554884 0.00289346273569136
AL121990.1 0.0399708385377747 0.0348561295107192 0.00423555780805383 0.00222985172848297
AL122020.1 0.024762711704394 0.00190308592269594 0.00594263677963371 0.0447979626187807
AL122035.1 0.00417801151949727 0.00199104378033087 0.00569290597755521 0.00765867793776221
AL122125.1 0.0367888789126267 0.246278518175618 0.00193971973012703 0
AL132656.2 0.124203956500463 0.00422843102340121 0.0155887859786613 0.00751411626643598
AL132671.2 0.0309084034763575 0 0.00110102715413503 0.00448476832452579
AL132711.1 0.00451854173221046 0.00172383309681221 0.00115788514860302 0.00145910449384173
AL132712.2 0.120516378733733 0.00352421390640586 0.00361804930151905 0.00293305917102597
AL132777.1 0.231973811991875 0.00235037976162255 0.00155254077438051 0.00307361306720112
AL132780.1 0.0199950021951228 0.00641287225274852 0.0051325834798194 0.0134783810381153
AL132780.2 0.041523934809844 0.00786258602734318 0.00164131399979402 0.0123488885611909
AL132780.3 0 0.00902018992114317 0.00568870038623162 0.0237269337299584
AL132780.4 0 0 0.0026889298028656 0.00658578642493072
AL132800.1 0.120827206485906 0.0245879772446852 0 0.0282638336552928
AL132801.1 0.0466824158165144 0 0.00273998893473098 0.00112075478705203
AL133163.1 0.0779250932305855 0.00544430222537593 0.0683695293289904 0.00290512810441781
AL133215.2 0.00380774313507541 0.000531040509523059 0.00191773346603962 0.0227197193577133
AL133216.2 0.324057540310875 0.00414209870310006 0.0024154559249796 0.00366773831790982
AL133243.2 0.20853036946469 0.00162553474928585 0.00307354182291747 0.00294282619515682
AL133243.3 0.00879361001890844 0.000620930508938579 0.0132261272084316 0.00590322196082772
AL133259.1 0.260499674668741 0.000866396085689251 0.00143059018702026 0.00203277496201365
AL133260.1 0.126258379905379 0.0118854350762705 0 0.0347540436118388
AL133268.1 0.0110426051002249 0.00434635119465026 0 0.000808507468286219
AL133297.1 0.116498396492888 0.00167286821148156 0 0.00185538787652813
AL133325.3 0.141134289764739 0.00404387929844453 0.00346274430025794 0.00428979487629516
AL133330.1 0.136768182643322 0.379087789895259 0.00198147585164867 0.0130514841225923
AL133335.1 0.0025337246373273 0.00398868755554515 0.00119537452148149 0.00147781504128423
AL133335.2 0.00213565533283375 0.00118365157489337 0.013494832606488 0
AL133338.1 0.0480718452237589 0.00462721676103073 0.00886898715540676 0.00626004058506862
AL133338.2 0.0208214156958912 0.00141392253324946 0.00186204722866992 0.00565264587241883
AL133351.1 0.0391256140198847 0.00339368860520558 0.00608167967075633 0
AL133352.1 0.00372307879814895 0.001474183027285 0.0346550889367883 0.0369419287261747
AL133353.1 0.0206218178620737 0.0114730319441128 0.141691075633887 0.00564902321371315
AL133353.2 0.0188728525094715 0.00132549500865607 0.00133496174868237 0.0680472465218285
AL133370.1 0.00843705425211535 0.0107660941318327 0.00189808751563756 0.00309780079440469
AL133373.2 0.0106056932215119 0 0.00679562190616938 0
AL133375.1 0.0045965524165286 0.0275397575954265 0.257794741897753 0.0100647949572125
AL133396.2 0.0665852282961896 0.000932316718121847 0.0276111384029583 0.0017453562846104
AL133410.1 0.0420465337704368 0 0.00291463757934666 0.0055797649582713
AL133410.3 0.0314847981492597 0.00184026831819835 0.0021792079985341 0.00119860261573714
AL133467.2 0.0550812567362157 0.00508234385937422 0.00134150502717389 0.00335942712412443
AL133467.3 0.0038130905269224 0.00261568477013127 0.00186510114112229 0.00282434564855878
AL133477.1 0.120159439296209 0.00203619098521695 0 0.0649831134560002
AL133477.2 0.0248606849022654 0 0.00476359483935325 0.00105951860259829
AL133500.1 0.212561665258971 0.00310272588275882 0 0.0375370430011537
AL133523.1 0.0442171470156719 0.00561424390498676 0.00266097144676463 0.00460698006501079
AL135786.2 0.0514450668525723 0.00176243431230736 0.0108520763910527 0.00126225045732011
AL135791.1 0.0306004888121732 0.0424300168410908 0.00287456039182908 0.00183321968113574
AL135818.1 0.468400282420825 0.00822045811124106 0.00658484652182354 0.00388731661086986
AL135818.2 0.0588047216185712 0 0 0.00143017428644205
AL135818.3 0.555686383611137 0.00317662732341294 0.00737438924994208 0.00136613841271698
AL135844.1 0.0573461011716299 0 0.00378220875369666 0.000845677474095891
AL135903.1 0.0587648102292724 0.00417632956683046 0 0.012583678222922
AL135905.1 0.00784069394339579 0.00408657577767546 0.0800466490568013 0.00539894398671056
AL135905.2 0.0672629301217203 0.00507654233438273 0.00317798696414653 0.0196490739964751
AL135910.1 0.0658091650064668 0.00801823151170029 0 0.00336409565698242
AL135924.2 0.0197330474486848 0.00178467327470757 0.00210374733194042 0.00306329787658379
AL135925.1 0.218851122479792 0.0124082352125294 0.0106462889110715 0.00212680831253316
AL135926.1 0.0806032212692945 0.00485149596336753 0.00474093399251997 0.00324453212112495
AL135999.1 0 0.00192930881584557 0.00161426827502884 0.00218582660808342
AL135999.3 0.0319843345545181 0.00150095899339235 0.0057227184235515 0.00157393196752022
AL136038.3 0.00399318934521168 0.00202170220990097 0.0113893788545082 0
AL136038.5 0.0172740621366464 0.0199675694806868 0 0.0074818219329626
AL136040.1 0.00224888115216702 0.00354662106233069 0.00509715724104404 0.0150173380920082
AL136040.2 0.00139773118873107 0.00956229624934858 0.00466720815809431 0.00762378454526708
AL136114.1 0 0 0.0019345787181774 0.0019827210488449
AL136115.2 0 0.00140967609624932 0.0236327153171272 0.0265495691934663
AL136115.3 0.0147942462347825 0.00174720098363611 0.00804185303926886 0.00282434564855878
AL136116.3 0.00241419255364896 0.00172383309681221 0.00193886003412951 0.00231450798763075
AL136126.1 0.0663662521084246 0.0026817743518738 0.0124160428951422 0.0783967251667517
AL136169.1 0.0530211691556696 0.00226243067622612 0.00170230623094279 0.00304123191098428
AL136221.1 0.0681378547174548 0.00226028215489906 0 0.00194266410184041
AL136226.1 0.0232036824749771 0.0214116035227212 0.00449910000161634 0
AL136231.1 0.0475823993573393 0.0157109489091123 0.00640950786035491 0.00130896559550395
AL136295.1 0.0193669368204176 0 0.00153230392802282 0.0209789236567228
AL136295.2 0.0284240795538535 0.00490714233289346 0.00347504932314929 0.00213938385057363
AL136295.5 0.0170705439524749 0.00506749943222348 0.0119868792620182 0.000822579610088397
AL136295.6 0.0278660385049658 0.00213158583901124 0.00745325472963416 0.00437034542249514
AL136295.7 0.195619363612558 0 0.0262938509731074 0.0128034537619472
AL136298.3 0.0163521201039164 0.00365810265849769 0.000871134209564804 0.126121020483523
AL136304.1 0.0116350515550405 0.00422395044903244 0.00312402505259573 0.000984969793894657
AL136360.1 0 0.00139556750511719 0.00510959433528176 0.00164629471940854
AL136380.1 0.0366880080449963 0.0335921602269723 0.00280749281110967 0.00543192599571999
AL136419.1 0.0559023435590315 0.00155276707671113 0.00273443764288653 0
AL136419.2 0.0682758862114552 0.0015640184250527 0.00392807692935266 0.00270338203407654
AL136442.1 0.0780715345925815 0.00213158583901124 0.00625913455720831 0.0024598384555538
AL136454.1 0.0673072934115959 0.00840423032145694 0.00144593796904951 0.197538652823774
AL136456.1 0.0197964102836841 0.0603975908467986 0.00160719247136095 0.0022650838766394
AL136531.1 0.0105898938602843 0.0535869743720271 0.00774420737031572 0.00416248441562191
AL136531.2 0.0650031119988044 0.00306399044146184 0.00969010751466531 0.0417092978133053
AL136537.1 0 0.00207250693340826 0.00280209505358104 0.00225812813530793
AL136962.1 0.0471649904728115 0.00797621203820555 0.00458391086705799 0.00242913747553477
AL136968.2 0.0817273816580613 0.00301741041367961 0.00116139724547996 0.113414062851666
AL136981.3 0.048222446398671 0.00189960133242259 0 0.0187469932686858
AL136981.4 0.0303056976149263 0.0186474000877655 0.0127923555746782 0.0859341235348351
AL136982.1 0.121450545966874 0.00394300981191269 0.00169295821632944 0
AL136982.3 0.0227527742673599 0.170984451473073 0.0028248228370074 0
AL136988.1 0.03982988885818 0.00331906739422337 0 0.00168516528463015
AL136988.2 0.00275363976417264 0.00188700328201796 0 0.00183321968113574
AL137001.2 0.00437691948417758 0 0.00801934563311587 0
AL137003.1 0.00653236074634293 0.0138317867737334 0 0.0025092730124969
AL137009.1 0.0669770156230582 0.004346662877126 0.00964984424524052 0.010014640807704
AL137013.1 0.00905514648296555 0.0275002164208148 0.00829516280508716 0.00505986392825026
AL137058.2 0.00356481688083372 0 0.00182435279899258 0.023202394453276
AL137060.3 0.00804777074892292 0.103730797335133 0.00253417837297713 0.000780161873486534
AL137077.2 0.0229218767616901 0.00447738342357308 0.00257874842094992 0.00157683446482617
AL137100.1 0 0.00364100095834197 0.00219550685527046 0.00370118665651121
AL137127.1 0.251750256550208 0.00192445094948843 0.0020552502345851 0
AL137129.1 0.00801973688012575 0.038216881916563 0.00569778701995838 0.00223629339595327
AL137139.2 0.596347727744321 0.0180834820481146 0 0.00278575788625847
AL137222.1 0.0248822957374334 0.0018802470532128 0.00150934640210697 0.00149134989977315
AL137230.2 0.00199243051602286 0.00570442981976427 0.0217919566032274 0.0128239493663367
AL137244.1 0.00666819122702586 0.0593287038778118 0.0125251405755506 0.00212872841143772
AL137782.1 0.00196130448648246 0.0164152215171687 0.00248549751192709 0.0649390507457329
AL137792.1 0.2090461587637 0.00586027005327041 0.00168891332534166 0.00578092597379805
AL137800.1 0.0295558762169366 0.00196581168547049 0.00275122357717328 0.017555991490716
AL137803.1 0.0257045068946141 0.0239282355742003 0 0.00415516351954412
AL137845.1 0.00604691315727062 0.00216900074782287 0.00145938213430377 0.00292183290682546
AL137845.2 0.0294406491961692 0.0110763623531708 0.0766120798988037 0.00161146438116574
AL137857.1 0.232259806098985 0.00232595557943987 0.00165804070652855 0.00106271130245043
AL138479.2 0.70278159335148 0.0224018604019352 0.00201441834072484 0
AL138686.1 0.950759872264873 0.00183198271411472 0.00481930130989009 0.00112075478705203
AL138689.1 0.28389243545972 0.00155898845573545 0.00201829157023386 0.00274543036069161
AL138693.1 0 0.00543606286413973 0.00201829157023386 0.00291733901068686
AL138701.2 0.183652992382328 0 0.00431435267545422 0.00546266645313757
AL138720.1 0.0403039261659437 0.0164881800368391 0.0152577251412149 0.00541756851454126
AL138721.1 0.258966752690796 0.00166215724561941 0.0103778798760615 0.00295925370250014
AL138724.1 0.0128341092931986 0.00189844450572453 0.00442757956986448 0.00404705026975636
AL138733.1 0.101042920115698 0.00195042545829412 0.00695446379257844 0.00432562029648955
AL138752.1 0.0173223377864014 0.00360675216533545 0.00284166906218254 0.0202262755911601
AL138752.2 0.00631393193327042 0 0.00305083905722277 0.140848735702426
AL138756.1 0.0941261411659691 0.00121102128067871 0.00124444835704745 0.00374166182010256
AL138760.1 0.0030665427738581 0.00445048139878788 0.00736158867278696 0.00369316246562546
AL138762.1 0.00985423705326569 0.00225525139017207 0.0942587111601641 0.00272913035517031
AL138785.1 0.00269422393987349 0.00157551226430163 0.0206075563442299 0.225996884177291
AL138789.1 0.030073473847829 0.00211122566011823 0.00573635482925473 0.0207840045196326
AL138824.1 0.00681716933709139 0.0316091070249329 0.00405319645990921 0.00229360036684287
AL138831.1 0.00314238571557369 0 0.00362221542240854 0.00225582446545917
AL138895.1 0.00417429636850781 0.0280733672568875 0.00143392312786706 0.00294464494970073
AL138921.1 0.00864260250016106 0.00903032246652342 0.00608065693962307 0.00427076755111285
AL138955.1 0.00844849186237459 0 0 0.00184579591336059
AL138966.2 0.00206803186971538 0.00290596915727524 0.0191882126251199 0.00504061137733906
AL138999.1 0 0.00437005162192894 0.00429936067352898 0.00254256367353058
AL139011.2 0.00388222110467064 0.0256750268273698 0.00191029526540595 0.00722906304915205
AL139021.1 0 0.00552299179641874 0.00266346784018476 0.00597523923503187
AL139035.2 0.00426703217940508 0.00128400300324482 0.0156840761255929 0
AL139039.2 0.00130450516774771 0 0.00235451220668089 0.00143017428644205
AL139089.1 0.0062346475121105 0.0182184431240072 0.00151575117306489 0.0114908352818033
AL139095.2 0.0130163711757657 0.00437950910770872 0.141168000751211 0.0951620408459114
AL139095.4 0.00988618540372835 0.00139577216845836 0 0.00954265779602979
AL139100.1 0.0218852001099212 0.00968859520273794 0.00247205168978216 0.0101125145147847
AL139123.1 0.00208373570095554 0.0283992036306026 0 0.00340771969440989
AL139124.1 0.00429558250740928 0.00157101300503735 0.00143466650503415 0.00199449962102013
AL139142.1 0 0.00760760212288965 0.00360658919144928 0.00130196428911746
AL139156.2 0.00435563290036932 0.00358114844873317 0.00143059018702026 0.0335994138975563
AL139174.1 0 0 0.00909209688265088 0.00856869515056935
AL139220.2 0 0.0215821886488369 0.00927208572441673 0.00916902473861618
AL139231.1 0.0614441527239278 0.00268439710379875 0.00456434173372356 0.00102166173927877
AL139234.1 0.00224888115216702 0.00193791021402649 0.00322295033243738 0
AL139243.1 0.0105103715154739 0.00906334922382195 0.0767255886359621 0.00943452270679168
AL139246.5 0.00373299920123376 0.00158200612843634 0 0.00134039099170309
AL139260.1 0.00845960108484582 0.00401068073078814 0.0081887991063428 0.0118242793434303
AL139260.2 0.00109306782438564 0 0.0174006623880407 0.0093167444779918
AL139274.2 0.0102324311703815 0.0018476190529361 0.00147755570775948 0.00311204302338581
AL139276.1 0.00441299389656934 0.00182993014241807 0.00604106235090032 0.00244986989928915
AL139289.2 0.00394988497360723 0.0018691617023657 0.00150934640210697 0.0120211504190944
AL139300.2 0.00261859806539422 0.00431429473816406 0.00094885519637901 0
AL139317.5 0.12405826153722 0.29214849901696 0.00341183495775529 0.0011019443719061
AL139339.1 0.00425501400795298 0.00175163830434203 0.00216571974780019 0.00216929166176788
AL139340.1 0.00245802963573508 0.00163338269226162 0.00507869417225456 0.0058347226661267
AL139352.1 0 0.263675479589563 0.00117615826887893 0.00127190512289399
AL139353.1 0.00199493937675123 0.0101852641674219 0 0.0108033015476285
AL139353.3 0 0.00181074282283924 0.00519672572974438 0.023070912933074
AL139379.1 0.00812479197964833 0.00198161920934276 0.00351422555467756 0
AL139381.1 0.00288560725426613 0.00151393945449338 0.0156723674851089 0.00511083275248024
AL139385.1 0.00292876038271112 0.00240514433840231 0.0094364816067224 0.00344917409630083
AL139393.3 0.0238952245051669 0.00897107789943798 0 0.00203613302628982
AL139397.2 0 0.00205862255751371 0.00186128604842756 0.00143017428644205
AL139398.1 0.00553668858952611 0.00438329884927328 0.0023221653379153 0.00262330080091713
AL139424.2 0 0.00209966643052707 0.00596330319714708 0.00136152391891616
AL139811.1 0.00250405162004915 0.0055667560869932 0.0146014915586808 0.00168615614617623
AL139815.1 0.00717989720489717 0.00212131772717339 0.00114281239530183 0.00124345536405397
AL157373.2 0.0638308535067713 0.00825071340262347 0.00483692261589077 0
AL157384.1 0.0344971445002172 0.00112913512234365 0.0028133092479508 0.00251581276136703
AL157388.1 0.0139888179576869 0.00333907118810644 0.001242629554884 0.00471776000929903
AL157392.3 0.00331306290260395 0.00635885870964098 0.00407595142817926 0
AL157392.5 0.00777816374863705 0 0.00527772772307676 0.00505677819695488
AL157394.3 0.00275072670777979 0 0.00138694923116084 0.00131977314969937
AL157400.2 0.0616892945058153 0 0 0.00387772865022109
AL157400.3 0.00224888115216702 0 0.00158694547034213 0.00631824519420504
AL157400.4 0.00429972068715979 0.00149151298439976 0.0120749815692011 0.00385931513205516
AL157713.1 0.110630265353743 0 0.000840411976151942 0.0150640928552153
AL157777.1 0.00408863611701573 0.00100841078521584 0.00364820895679857 0.00223383607939099
AL157777.2 0 0.00120294830438895 0.00204606655467186 0.00262339691881373
AL157786.1 0.00877279183944238 0.00139577216845836 0.00432865010516165 0.00505608153385712
AL157827.2 0.00344958188000998 0.0018058644615948 0.00195539391122451 0.0135456272420201
AL157834.1 0.00682892928977317 0.00610589772841555 0.00227203166994285 0.0023729419054229
AL157871.3 0.00410594986571883 0 0 0.0196091523368399
AL157871.4 0 0.00195042545829412 0.00202512551746749 0.00764726008560285
AL157871.5 0.00317879358288287 0.00395448110521506 0.00190456925067448 0.000896520773821405
AL157884.2 0.0034100712514909 0 0.0920519448742852 0.00202943318406664
AL157902.2 0 0.00151286767999897 0.0132913491442075 0.00157186721119034
AL157911.1 0.00628347255134555 0.00320909145760794 0.00186128604842756 0.00102166173927877
AL157931.1 0.00376844673912505 0.00134123452443272 0.161066750248362 0.00260557847066156
AL157935.2 0.0108412030341205 0.00177205523428843 0.00165804070652855 0.00203613302628982
AL158047.1 0.00757385198968244 0 0.002731590981064 0.00143017428644205
AL158050.1 0.00285173434214415 0.00146247548570645 0.0128431740397706 0.0521971934741852
AL158066.1 0.0575460473996618 0.00627887288189698 0 0.0112283244760957
AL158068.2 0.00599264017509985 0.00672468648155453 0.00527574749854123 0
AL158071.3 0.0215837832100504 0.00126785393478432 0.00177142155211203 0.00130196428911746
AL158151.4 0.00456470595620155 0.00379545837165184 0.0016906435449795 0.00259153158297071
AL158152.1 0.00650015497950616 0.00770548968295399 0.0217706032785117 0.0432665944965137
AL158166.1 0.732582134286515 0.00140967609624932 0.0026461759185478 0
AL158196.1 0 0.0485392559747013 0 0.00566891780940407
AL158201.1 0.00139773118873107 0.00468499731460142 0.00981571454462559 0.0102768369087937
AL158206.1 0.00930499010879112 0.00163988923556481 0.00150070766273904 0.021985834823753
AL158210.1 0.0113830289599384 0.00185399645593149 0.00174814261768132 0.00545576776244778
AL158212.1 0.0173586634029238 0.0232103247126564 0.00542984818207184 0.0213336031456575
AL158212.3 0.00356268500152095 0.0171933338142547 0.0111660104770311 0.0117401014151182
AL158212.5 0 0.00398054712297038 0.00199632849392884 0.00208584646468594
AL158800.1 0.0397227821878494 0.00659656195762475 0.0193682065011168 0.00829334519222152
AL158801.2 0.00216081074877441 0.0401727559084327 0.0159069861071271 0.00259182352229837
AL158801.4 0.00716944208021052 0.00159590474356406 0.0187572503678306 0.00363234725542018
AL158801.5 0.0654826263106631 0.00257855564351161 0 0.0873259331548768
AL158823.1 0 0.00231881797331813 0.00252746913747019 0.0103363151933983
AL158825.2 0.00401227756273249 0.0102587145038797 0.00161376004570955 0.00293601095171479
AL158835.2 0 0.00376817343998323 0.0338191955815029 0.00452472950510606
AL159163.1 0.0580424289672018 0 0.00773461150719317 0.0123761604097837
AL159169.3 0.00433338300672285 0.00298262116591806 0.00140146461100943 0
AL160006.1 0 0.00133108765269973 0.00276263890741983 0.00477083678809798
AL160035.1 0.00375820121611125 0.00215088821192023 0.00824593073523318 0.00566417394051109
AL160153.1 0.00630553263790889 0.0111859585674144 0 0
AL160269.1 0.00331306290260395 0.00406489633716729 0.000863138570654524 0.0116779974698334
AL160314.2 0.00370593200462181 0.0020260111066435 0.00174560950370376 0.019549618624894
AL160411.1 0.017598843709634 0.00393830881954173 0.00250917059520136 0.00256152953881853
AL161421.1 0 0 0.033855459455152 0.00526113450698894
AL161430.1 0.0481622519831296 0.00431855078631268 0.0557095605432548 0.00202985002067119
AL161431.1 0 0.00806034452976009 0.00189808751563756 0.0912075526506897
AL161454.1 0.0199943472916745 0.00395064282932093 0.00272346379768561 0.00240755526919076
AL161457.2 0.0682906306525745 0.00167132517876259 0.00395830130584817 0.00099964870026821
AL161665.1 0.00618989455505915 0.0119679141569592 0.00227203166994285 0.00129888148504512
AL161742.1 0.0139165586486173 0.00579199759141716 0.00144064956150484 0
AL161756.1 0.0211553805584847 0.000866396085689251 0.00390974654748269 0.00227801376120408
AL161781.1 0.00455428470012719 0.0033182945200567 0.123355406439329 0.0012279935279695
AL161787.1 0.0203768467684865 0.0112728308490932 0.00221481832535485 0.00538003908334545
AL161804.1 0.0182744046763449 0.00172553069716206 0 0.00391462053209582
AL161891.1 0.0269291135677488 0.00154845501622203 0 0.00961896170685904
AL161908.1 0 0.00369833449912557 0.0060724619932598 0.000808507468286219
AL161909.1 0.0371492805573974 0.00408188962634841 0.00264862036936709 0.0907643720634135
AL162151.2 0.0452238766028396 0.00181877241993613 0.00475438133711451 0.00212680831253316
AL162171.3 0.00471704788514577 0.00327545101786779 0.00278306800639312 0.00496934012641572
AL162231.2 0.0179328407240875 0.00770935459958809 0 0.0172246311789983
AL162231.3 0 0 0.00207931956248981 0.00193681831811385
AL162253.2 0.00314812560298652 0 0 0.00613961074256585
AL162258.1 0.00685569954653611 0.00160061866639284 0.00204303367286652 0.00216421813288014
AL162274.2 0.00710030076757954 0.000440751603276544 0.00120202921088817 0.0026887575197306
AL162311.1 0.0251098324440789 0.01538962349589 0 0.00126153340461552
AL162311.2 0.00621918437099948 0.00222287681194821 0.0012766766517097 0.0010952046580873
AL162311.3 0.0038130905269224 0.00154845501622203 0.00224418259307181 0.00525877604406572
AL162377.1 0.00139773118873107 0.00220502039354947 0 0.00134122096692967
AL162377.3 0.0125512635025715 0.03422664055476 0.00160069707158802 0.00127729097774037
AL162385.2 0.00401871374320912 0.00146155439598313 0.0300985174272806 0.00136613841271698
AL162393.1 0 0.00388704980822659 0.00523123557045201 0.000703061278648732
AL162411.1 0.00293108388412947 0.00184973689569935 0 0.0052977938489965
AL162430.1 0.0164770667242945 0.00209803352415647 0.00405445782606228 0.00132998504622431
AL162431.1 0.00385126815223015 0 0.0402376910471267 0.00422594467212439
AL162458.1 0 0.00190308592269594 0.00675842688000722 0.00234769260756111
AL162493.1 0.0164430427279891 0.0058240784364427 0.00711003471117022 0.0011752392462917
AL162578.1 0.00221943232112762 0.00232356692935495 0.00273998893473098 0.00249158080418167
AL162586.1 0.00749589131929525 0.00244462618529297 0.00266346784018476 0.00825230646888108
AL162595.1 0.00698038976941574 0.00177256714011819 0.0137873676119966 0.0147602868114748
AL162718.1 0 0.0294848504416888 0.000863138570654524 0
AL162725.2 0.00334210876708079 0.0107494746819005 0 0.00694439348149681
AL162726.3 0.00415590277472923 0.00818273249048116 0 0.00126201133165016
AL162730.1 0 0.0018268651964272 0 0.00280480753577345
AL162741.1 0.003914066546381 0.0141180037880631 0.00191276506650717 0.0017176684804565
AL163051.1 0.00400587837460486 0.000986369684779478 0.00133496174868237 0.0151089972440547
AL163636.1 0.0302893847780798 0.00670690185310623 0 0
AL163952.1 0 0.00164647460058767 0 0.00175938349119008
AL163953.1 0.00561981940084268 0.00438356927604362 0.0119221756872233 0.00131263185383377
AL352979.4 0.00424312256906207 0.0265523920422804 0.003532896695695 0.00186121052017337
AL352984.1 0.0380111012573933 0.0015640184250527 0.0176269150453539 0.00287285593241487
AL353138.1 0.00805891722854645 0.00283302678017907 0.0152269459689479 0.0220248907203079
AL353150.1 0 0.00227329081125546 0.00796244605559246 0.00352629558327739
AL353151.1 0.00340822586448768 0.00416582866293469 0.00240549608675449 0.0016449004465187
AL353194.1 0 0.00107467418217866 0.00198423495267958 0.00739195104575627
AL353572.4 0.00872996008590507 0 0.00124444835704745 0.0033743310189003
AL353576.1 0.00317361881627072 0.315978257177834 0.00173807219273324 0.00286309745560372
AL353593.1 0 0.00218201781419527 0.0252571836135036 0.00244239816686151
AL353596.1 0.00957903652230181 0.00369473562978308 0.00463230375916342 0.00223318644728592
AL353621.1 0.00318922115429358 0.0067233707436002 0.00629421168407183 0.00105225753031064
AL353622.1 0 0 0.00379001259996252 0.00112438740176175
AL353622.2 0.00449367988757117 0 0.00527952050294537 0.00288080462252589
AL353637.1 0.0143109006970466 0.0223163551518779 0.00251927707785677 0
AL353653.1 0 0.00182993014241807 0 0.00533525555057136
AL353662.2 0.00217886930262233 0.0018058644615948 0.00274558401969267 0
AL353678.1 0.0186438038098469 0.154853097753936 0.00410020956149837 0.114763715653007
AL353705.1 0.000848968959257844 0.00553694197028216 0.00151532195271815 0.0138637576771109
AL353705.4 0.004025187332165 0.00989337929578611 0.00145127694637632 0.276586323401147
AL353708.1 0 0.0219352212460161 0.00119419551460865 0.00762624258522463
AL353708.3 0.141374251223396 0 0.00196605913007968 0.00474705180841325
AL353743.1 0.00296298787159325 0.0010641386396 0.00242783678038358 0.00974821722176871
AL353743.2 0.00494254917108312 0.00237583832541618 0.00110180432785208 0.000896520773821405
AL353743.3 0.0199342502864801 0.0033767986900543 0.00326947643613044 0.00310488927865008
AL353743.4 0.134635992229281 0.018280747027544 0.00316134588876785 0.00118359204831138
AL353748.3 0.0444667434416117 0.00388622384702098 0.00993217125063882 0.00534898505978126
AL353763.1 0.0710398885309162 0.00781434186664518 0.0396488243098527 0.00217645634017861
AL353763.2 0.0174982175833516 0.00213158583901124 0.00428765012645382 0.0198948966294969
AL353764.1 0.0587064692347808 0.00308459861439788 0.000840411976151942 0.00267848225902825
AL353795.3 0.0517183784735778 0.00251790905274978 0.26887462615775 0
AL353796.1 0.157940888140605 0.00173756171251989 0.00164773353399802 0.0050031080457718
AL353807.2 0.0267807075102895 0.00472859662775388 0.00833524806998765 0.00235557180361384
AL353807.3 0.223360214170597 0.0103820952375824 0.00581637555278771 0.00618595161290655
AL353898.1 0.0161328576691481 0.0105214176643297 0.00574411253344399 0.00155881671815802
AL354696.2 0.0740801662106038 0.00151921496518878 0.00561327499126678 0.00130766220380149
AL354702.1 0.143241536242933 0.00183714697988462 0.0171382125023058 0.0192335789498956
AL354702.2 0.188333769687056 0.00238898294737689 0.00265600501679813 0.00099964870026821
AL354707.1 0.34543651564604 0.00382371251107757 0.00150892195533747 0.055735024555384
AL354707.2 0.10969117287914 0 0.00132819204490168 0
AL354710.1 0.00402194583534534 0.00290564386042388 0.0135786402055499 0.00144163910578332
AL354710.2 0.164251940042251 0.0018791287585819 0.00329582526248763 0.0043185324397544
AL354714.2 0.0556485710776598 0.0138947106701801 0.0102818023051209 0.0475092299964861
AL354718.1 0.103410170041583 0.00169655009629532 0.00203203168893561 0.00201704409206191
AL354740.1 0.429810569806725 0.00166215724561941 0.00253723922041429 0.00482788359704646
AL354809.1 0.0337100331729445 0.0378471854550973 0.00491369090005818 0.00347372517833035
AL354822.1 0.0261200524435269 0.0104496639421288 0.00144064956150484 0.0183744886379942
AL354836.1 0.0182915773690452 0.00237583832541618 0.00158452331797036 0.0324719683843732
AL354872.1 0.0324386287256656 0.00385534057461662 0.00236968239022954 0.000808507468286219
AL354892.1 0.0225723764237771 0 0 0
AL354919.1 0.104519229098256 0.00440531653423627 0.00347300009154483 0.00134316245358768
AL354920.1 0.0424076536000241 0.00430401399659499 0.0118041447754671 0.0058573146203118
AL354928.1 0.0454930305081965 0.00218579013958545 0.00281609067911635 0.00803940118433467
AL354953.1 0.0316813128661858 0.00225814134092833 0.00585193911081962 0
AL354956.1 0.0184843062689955 0.00582130040627045 0.00275406024976186 0.000896520773821405
AL354979.1 0.0179100762342606 0.0031270334345791 0.00454335985197823 0.00190207945515644
AL354989.1 0.00241419255364896 0.000531040509523059 0.462477473075489 0.000658053522151442
AL354993.2 0.166500356141271 0.00653317256414731 0.0018115709954967 0.00194266410184041
AL355001.2 0.00865313202335994 0.00224755102279707 0.00395579151379129 0.00112786368058527
AL355032.1 0.0608156292942425 0.00637277428006247 0.00488893450196859 0.117282556388505
AL355075.5 0 0.00217640398999516 0.00313012992231176 0
AL355102.2 0.0428648166367943 0 0.0105914026988204 0.00234899988866958
AL355304.1 0.251140347005555 0.00578287931794896 0.00249134065703218 0.00179805405002567
AL355309.1 0.077690588577231 0.0165406497552539 0.0106184873961634 0.00819267200370935
AL355312.3 0.0556123872576946 0.00162553474928585 0 0.00134316245358768
AL355312.5 0.00710848959499169 0.00382395335567609 0.00740657450665136 0.00231932893974766
AL355312.6 0.179836384198313 0.00482390649433517 0.0322097478208503 0.00350054269203098
AL355315.1 0.0382796128778847 0.00377425671120163 0 0.00528634385038863
AL355334.2 0.00645027978634149 0.00158200612843634 0.00142179905679331 0.00259364436815014
AL355353.1 0.00319673401819188 0.0018177689354838 0.00647301320228374 0.00784922111843602
AL355385.1 0.00221943232112762 0.0131787629746718 0.00483798269714826 0.00209586392518557
AL355388.2 0.117984834811138 0 0.00510657226955136 0
AL355388.3 0.0861464443479335 0.00789429423636153 0.00603019164988473 0.00104680805635618
AL355472.1 0.00506921540553621 0.00192445094948843 0.00116183804752907 0.0037566595029947
AL355472.2 0.00316846973891315 0.00311816847306864 0.00458345965109769 0.00215417916476831
AL355488.1 0.0248920237199242 0.000625535248672324 0.00126219262957238 0.00677914335112304
AL355490.1 0.00999856977530474 0.0116303750446201 0.0015488910285546 0.00174209976439516
AL355490.2 0.00319133274094133 0.00169253156096042 0 0.00260693554946432
AL355499.1 0.0441701164867207 0.00126363725046233 0.00854451135669948 0.0118171058188937
AL355499.2 0.00399476758113467 0.00798009960896428 0.00134370406726027 0.00260865982527728
AL355512.1 0.0271187214787995 0.00266161767060597 0.00187125351759075 0.0408159832811339
AL355574.1 0.00353120278741603 0.00157357937217219 0.00182435279899258 0.00204645675662439
AL355598.1 0.0997848589804219 0 0.0104618186717982 0.00539322180759248
AL355773.1 0.0262192602413 0.0762855607192479 0 0
AL355802.1 0.0742396508341449 0.00424123449803992 0.00276621997859318 0.0130107706054867
AL355836.2 0.0943736543339669 0.00176882981737023 0.0196935281800045 0.00722822489540228
AL355877.1 0.096758401810477 0 0.00717963203216894 0.00190832682725404
AL355916.1 0.0339086271312763 0.00164499025889568 0.00190213087640916 0.00570829773985773
AL355916.3 0.125765022387733 0.00395647429347493 0.00335893604209771 0.00130196428911746
AL355987.2 0.0283095461574229 0.0518304085285857 0.0164427537069061 0.00813463408504513
AL355987.3 0.210110085064451 0.00241895079167907 0.00509551908120589 0.00739516375572746
AL355987.4 0.00199493937675123 0 0.00227917646991496 0.0197043889871119
AL355999.1 0.00924989805863913 0.02569440303138 0.00136000401587618 0.0110282886890167
AL356000.1 0 0.00224336701127698 0.00219171027875452 0.00148276532943469
AL356056.2 0.00213565533283375 0.0267274584931036 0.00370165331699076 0.00348717963848829
AL356108.1 0 0 0.00201829157023386 0.00129888148504512
AL356124.1 0.113836738718147 0 0.00254838024660613 0.0184715342249128
AL356215.1 0.0203149437676902 0.00120977019971224 0.0323888093627063 0.0143375251776693
AL356234.1 0.00743958456278024 0.00708529945413065 0.0298184739232587 0.00548171374831268
AL356273.3 0.109131703265374 0.00299894881805148 0.00635366823188266 0.00599133206776473
AL356276.2 0.0176096581470592 0.00210789975726722 0.0185306459902187 0.00561501115132158
AL356295.1 0.0276037314886449 0.00662222585053837 0.0039048325145247 0.00230582371489999
AL356299.2 0.132623456003515 0 0 0.00412955920438812
AL356356.1 2.44823793349382 0.00841461833449164 0.00600042844182274 0.00422128209475102
AL356379.2 0.0566848035297718 0.00181079412033936 0.0100763333197846 0.00268669124016466
AL356417.1 0.492568094702837 0 0.0221574401748051 0
AL356417.3 0.0786816123377458 0 0.0230848250872162 0.00474289333094093
AL356432.2 0.216922437944499 0.0108689057624073 0.0164931924231887 0.00441746037887765
AL356441.1 0.0059853086836866 0.00419448705634261 0.0898553342604369 0.000928621740401896
AL356481.1 0.0246870666629086 0.00180764965701278 0.0050526943565917 0.00743576511897796
AL356481.2 0.375558625897912 0.0021062438362291 0.00250917059520136 0.00311204302338581
AL356488.3 0.0614834615823671 0.00085897004791237 0 0
AL356515.1 0.0260923327186566 0.00324237934415173 0.0026461759185478 0.00100852385336858
AL356534.1 0.0583617754823508 0.00238369064606141 0.00628394054752529 0.00662320950787694
AL356535.1 0.0705117763935129 0.000531040509523059 0.00626515298320278 0.0467219470577989
AL356599.1 0.0767225586783373 0.00178467327470757 0.00151275336143312 0.00214329896001367
AL356653.1 0.00942255958782639 0.00227548673576754 0.032829930198047 0.244094011634574
AL356966.1 0.0660973441022141 0 0.00249134065703218 0.00205836786058472
AL357033.2 0.18327015749632 0.00771770903736679 0.164061977035584 0.0107497458237351
AL357054.2 0.0286388250641909 0.00537118022851371 0.00273599658259676 0.00225009748109566
AL357054.3 0.577336592247851 0.00694920871374795 0.00166797141136824 0.00225009748109566
AL357055.1 0.0569740636668437 0.0021745444802784 0.00432939828668224 0.00374249676105506
AL357075.4 0.207818243081384 0.00226028215489906 0.00270465940644712 0.00300324771362437
AL357075.5 0.0407794296742835 0.0301883624777149 0.00236153042301736 0.0143730141861324
AL357079.1 0.342245015950698 0.159291308139981 0.0293040242323338 0.0101991042512835
AL357079.2 0.0824143201956661 0.0985143752259855 0.00184033720076446 0.00212040348732024
AL357140.2 0.175258076175243 0.0167959735179292 0.00514999267539192 0.0288913390911998
AL357153.2 0.0077014033090054 0.0657569698311113 0.233333549380472 0.0119107165947571
AL357375.1 0.0028528092023172 0.00159056752179832 0.026642358943227 0.00231575359800755
AL357497.1 0.0542358349778037 0.21915929606225 0.00649750724259294 0.00241898667154406
AL357515.1 0.103391211176745 0.0856062851260442 0.0083306327726519 0.0110903721712315
AL357522.1 0.0185946181892368 0.00374922311759928 0.0257003912597707 0.00778132115760285
AL357673.1 0.0608365475555287 0.01255716321504 0.0163419486565947 0.00830344015980275
AL357992.1 0 0.139733053015676 0.00277424068833347 0.00131263185383377
AL358072.1 0.0966890244046703 0.00317565547156392 0.00277424068833347 0
AL358113.1 0 0.00907023418930293 0 0.0146452412042803
AL358176.3 0.0382477128055834 0.00813193898676062 0.0267119440867715 0.00126512843006155
AL358232.2 0.0240740404333371 0.00690929852698712 0.0251280039562851 0.00592698214419633
AL358334.2 0.00950296057923277 0.0732367360009369 0.00154390985093309 0.000780161873486534
AL358394.2 0.318894006797835 0.00965387845137954 0.00186586692744038 0
AL358472.1 0.00894909804502885 0.00655052173736301 0 0.52521184088869
AL358472.2 0.0793571170729265 0.0587253238270345 0 0.00560110904938702
AL358472.3 0.00338452293793862 0.00894958390070177 0.046392163076222 0.00611596040827459
AL358472.4 0.104498772905158 0.0196274060093323 0.00281150274263122 0.00290791170090504
AL358472.5 0.045888736067932 0.0116253028292812 0.00160069707158802 0.00244872047837293
AL358472.6 0.0179738541703859 0.0308410361875761 0.0168512713003405 0.00288080462252589
AL358472.7 0.0292556617586479 0.00135919509471418 0.0623899878960806 0.00130766220380149
AL358781.2 0.0149195841402954 0.213437065559895 0.00204708064018141 0.00273354384392475
AL358790.1 0.00736582383370311 0.0592356959013261 0.00306026240092502 0.00779979115907722
AL358852.1 0.0223827959809556 0.00386745856441744 0.00131879717052056 0.00251090254931469
AL358876.1 0.00601909381835699 0.00351806605150111 0.0112234075436451 0.0154879016237291
AL358937.1 0.0338472514985343 0.003269039792608 0.00141745532344807 0.00446278968828382
AL358942.1 0.00733464262260019 0.00203765988439428 0.00239473540769406 0.0202705383779615
AL359091.2 0.034546963092757 0.00203326424824251 0.00524826504298632 0.00147185971781022
AL359091.4 0.00624928714103333 0.00102172388242991 0.00229663695731343 0.0028676022663432
AL359091.5 0.0303149239170511 0.141868989649501 0.00312628495887601 0.00303603993055294
AL359092.2 0.0262922740681382 0.0611444336606111 0.00203700968979763 0.00515606295527898
AL359220.1 0.110952120324715 0.131069575384599 0.0101240855784759 0.00302062426737954
AL359232.1 0.0312690963320001 0.0439575671475208 0.00388291305872159 0.0122040187324284
AL359263.1 0.0090185366535779 0.0514942729378869 0.00238796483413626 0.00269385967319981
AL359265.2 0.0291256259713273 0.00670507179985982 0.00108706624352893 0.0103659997173178
AL359313.1 0.0156924611083291 0.0581642419857847 0.0412403014212981 0.0010952046580873
AL359317.2 0.0746483000882512 0.194218447941775 0.0202714826308033 0.00402536511180002
AL359504.1 0.0268142632923865 0.0375888645359508 0.00202155544531325 0.00928717930796661
AL359504.2 0.00903177935036637 0.142548691414508 0.00214775461442284 0.00794241720189339
AL359513.1 0.088327698986877 0.0853166038351527 0.00258121410863137 0.0016416592360579
AL359636.2 0.0036537337684212 0.00565170868442519 0.0206739851349552 0.00186446756639478
AL359643.2 0.00923889302511376 0.0296264052858855 0.00209332306417405 0.00513222210068939
AL359643.3 0.0170402201982403 0.0318982400446793 0.00434738448389643 0.0111510026293771
AL359704.1 0.00208653778389445 0.0274390036296661 0.021405788118632 0.00134316245358768
AL359706.1 0.0898109734811673 0.00466429059533642 0.00117231335300125 0
AL359710.1 0.0764224530426196 0.0422150573353486 0.00129529847507283 0.00521293270358801
AL359711.2 0.00336664347196529 0.00426675015600324 0.00731389020457956 0.0106853242668874
AL359715.1 0.0425217980526272 0.00159056752179832 0.00813370357818859 0.00777708195237154
AL359715.2 0.0750901496464844 0.00119957429233044 0.00611400582668404 0
AL359732.1 0.0953367454908367 0.18776136305232 0 0.00223318644728592
AL359736.1 0.0105166795200193 0.0096580986033484 0.0263258919726786 0.0117600413167377
AL359762.1 0.22535131846604 0.0399200990903064 0.00145319614393081 0.00556117094705654
AL359762.3 0.0722085235368705 0.00232356692935495 0.0113810802928141 0.011194578278611
AL359771.1 0.111045204742738 0.00474665243503642 0.00547719679125398 0
AL359834.1 0.0436748250336537 0.0893940153369142 0.00599509769948541 0
AL359851.1 0.0541285693654199 0.0137138379546481 0.0035076512645613 0.00142597354006557
AL359853.2 0.0360963304232809 0.046024144415445 0.0377251607490642 0.00152967727720451
AL359878.1 0.129492876140484 0.00234294767615414 0.0103866986368915 0.011229580430301
AL359878.2 0.0221164405185888 0.0342160268652155 0.0271445024613882 0.00119796824433967
AL359881.1 0.0201110606747131 0.660214767911367 0 0.00184770320090901
AL359918.1 0.0879660242378762 0.00519798783920276 0.00195892944380555 0.0285766468082704
AL359921.1 0.104165279610753 0.0128642518502235 0.00129043788669152 0.0247733929751827
AL359921.2 0.00288338680596528 0.00540758332236181 0 0
AL359922.1 0.036826458270923 0.0300647571952836 0.00120998816097451 0.0123937608366722
AL359922.3 0.00750354510773272 0.00264825790544046 0.00121857023756235 0.00937992441640987
AL360006.1 0.232391013841431 0.00235037976162255 0.00242427667806522 0.000808507468286219
AL360091.3 0.0183518322485189 0.0131847113781267 0.0149626568621738 0.00357699741871715
AL360181.1 0.0348381975950644 0.085711567967173 0.294799079491871 0.00562815701812271
AL360181.2 0.23042063911947 0.0366612165165959 0 0
AL360181.3 0.0136302285403845 0.00226892302944942 0.316681073016684 0.0142889335201999
AL360270.3 0.00940280298397398 0.0466807990600535 0.00623674043643583 0.00250440579225976
AL365181.2 0.0775596079196014 0.135083677131476 0.0103557423417145 0.0176915239914485
AL365181.3 0.00448874674412399 0.0256789797260005 0.00174120150918963 0.0210180034935384
AL365181.4 0.0171594904298745 0.0476812827293688 0 0
AL365203.2 0.00275363976417264 0.00200200584777569 0 0.0694120724046517
AL365205.1 0.118842852775708 0.00348272824948381 0.0365584053197173 0.00370672298242272
AL365214.2 0.16179120516677 0.00419795177342993 0.00408797543245432 0.00251253567625354
AL365232.1 0.00680129101662861 0.150861201177019 0.00253575856381025 0.0086185738923938
AL365256.1 0.00371324767638008 0.0984996324833106 0.00148401667870282 0.00319725328135914
AL365295.1 0.0456112535176369 0.119452977371512 0.00578066057543656 0.0196744745894888
AL365356.1 0.0166269557342543 0.00576766301518431 0.00302885702752872 0.0050263438108342
AL365357.1 0.0755703084111078 0.419666411467104 0.0109423825552724 0.205907765417034
AL365366.1 0.161785524873966 0.21549479853811 0.00151962868317845 0.00565029682506236
AL365436.1 0.00545676511885084 0.017384272218811 0.0098499729874737 0
AL365440.1 0.297597276224125 0.270514706130556 0.0073445180288172 0.00771381993039291
AL390039.1 0.0411636191827727 0.138362603229149 0.00167863462442758 0.0352257947018159
AL390119.1 0.0089047712099862 0.00349219483476259 0.0595952403022671 0.180571682925283
AL390195.1 0.00427511600896779 0.0982190055147212 0.00375130858073045 0.00909059844136899
AL390195.2 0.0640962714463664 0.13224247727049 0.00116183804752907 0.00487214356507112
AL390198.1 0.0769756810511664 0.115939934100437 0.00512416933043719 0.00832234061128406
AL390719.1 0.0290660469519659 0.0130649859640526 0.00590964504100838 0.0476845817798413
AL390719.2 0.0745842594356034 0.00475751785029873 0.00186970981256131 0.0165618566806752
AL390728.1 0.00373799337206405 0.062928132601235 0.00229876812981273 0.00995687013634648
AL390728.4 0.00886983263174532 0.00699082579292008 0.00457506077018915 0.0547145398181669
AL390728.6 0.0469324357636304 0.0788668334947005 0.00441263325142285 0.0109539847729475
AL390755.2 0.166786775254253 0.00153512654570369 0 0
AL390879.1 0.0138050021871034 0.00176974946750361 0.00777043499969253 0.00726726182348988
AL390955.1 0.00419299619027398 0.0142978659997196 0 0
AL390957.1 0.033653445744651 0.0052149853674456 0 0.0261735702598608
AL390961.2 0.0815026685149133 0.0136476793833955 0.00275122357717328 0.00251910439055234
AL391001.1 0.0864074284583975 0.0144844842346623 0.00198885969534396 0.00284694099204435
AL391056.1 0.164443225032758 0.00627936630734501 0.00262691993784862 0.00139131268381382
AL391056.2 0.139484476222477 0.0989796122833072 0.00254838024660613 0.0025972994137521
AL391058.1 0.073021555016612 0.0519252687203985 0.00219297341988912 0.0169709563270131
AL391069.2 0.0722948951499159 0.0324084369524751 0.00164131399979402 0.00418141016142494
AL391094.1 0.0305959510945514 0.0339327966676355 0.00266848728831452 0
AL391095.1 0.00940737166823552 0.00921570178887554 0.00492819330358818 0.0602910071110871
AL391095.3 0.0246450826546393 0.104874949133647 0 0.00150668059536309
AL391097.3 0.00236267857804022 0.0409006049427684 0.00117615826887893 0.00130896559550395
AL391152.1 0.103384274465758 0.151820316106397 0.00094885519637901 0.00635005116425268
AL391219.1 0.0680249866181293 0.031233258490088 0.0133031074756777 0.00374995879813454
AL391244.2 0.0532885115718098 0.0619712155083501 0.00159772314167916 0.0022274182428529
AL391256.1 0.00423135528741534 0.0240398032603214 0.00278306800639312 0.00229118036221284
AL391294.1 0.020292452939454 0.420899567292314 0.00129616094163225 0.00213938385057363
AL391416.1 0.0373764442200907 0.0323483963438689 0.0323606556460863 0.00473077728871858
AL391427.1 0.00979014918279166 0.40948358432177 0.00159084181170287 0.00267848225902825
AL391684.1 0.110534954567486 0.088254371483458 0.0565526862977607 0.00771382328364092
AL391811.1 0.00656212339358112 0.031225475684041 0.0289027842744477 0.00233346577037506
AL391832.2 0.430379647886495 0.00413517513267408 0.00230107302535306 0.00253936192854316
AL391834.1 0.20955923140373 0.078752393056463 0.0130678402907464 0.00595257710119375
AL391839.3 0.0180710177947973 0.0768487228073883 0.0131847626331247 0.00176412791223375
AL391845.1 0.00579092425711556 0.0202110210646656 0.00361398816908109 0.00386351106481185
AL391845.2 0.172160383989273 0.184615875042983 0.00138694923116084 0
AL391988.1 0.0341603862986776 0.0469092595238559 0 0.00147957820467882
AL392023.1 0.25135730319866 0.0446980006093214 0.00473252647053274 0.00390671139830281
AL392046.1 0.739020633182279 0.00490360551661827 0 0.00105225753031064
AL392086.3 0.00404814566053872 0.0156329007368052 0.00310632771907393 0
AL392172.1 0.302511037850453 0.00230710757316518 0.00367422676449421 0.0264466028652262
AL441992.1 0.0242006014085549 0.00556205151725756 0.00187512930674558 0.0285048904334904
AL441992.2 0.0599234357582301 0.000919831150689046 0.00274558401969267 0.00744137232443656
AL442067.2 0.0307529100747722 0.00782284908875969 0.00106589215591322 0.00166470955514678
AL442071.2 0.0220956798997984 0.00357976844473141 0.00325676088407105 0.00145910449384173
AL442125.1 0.0818902003005086 0.0108506654011263 0.00186433628015997 0.00285462372316217
AL442128.1 0.00966487003572389 0.00935117827951496 0.0276968490981941 0.0404266251189672
AL442224.1 0.0865089629392423 0.00197234569128942 0.0038070353733885 0.00366375498779263
AL445123.2 0.0084311851968185 0.0662884494428239 0.0089579060998192 0.00210416841100464
AL445189.2 0 0.0515238887348405 0.00532102011663469 0.0233055985728247
AL445222.1 0.00736680977998765 0.0646268211521281 0.0105644130260275 0.00573781681539119
AL445228.2 0 0.0166012954774263 0.00446415493729302 0.000947499870792887
AL445231.1 0.0101780391688983 0.00362211290983708 0 0
AL445248.1 0.00585390551928975 0.00240514433840231 0 0.00772401716556106
AL445250.1 0.0175502959522556 0.00380399820982817 0.010792273825658 0.00299240226738003
AL445253.1 0.00208373570095554 0.0260759830990144 0.00367479263683269 0.00952481431733273
AL445305.1 0.0397281535019298 0 0.0118234911749658 0.0240078446190331
AL445433.1 0.00684076349500529 0.00282105786214463 0.00261983267820797 0.0134771172803125
AL445487.1 0.0349750504950047 0.0256605473896605 0.00860363965323181 0.0111745263671442
AL445493.2 0.13250918129914 0.00190379785070643 0.0111096172979555 0.00150336179333362
AL445524.1 0.0482958546100221 0.0329445941197308 0.0016418463354513 0.033084779326715
AL445524.2 0.00298728831933756 0.0395564126698149 0.00571935870059214 0.016483157286317
AL445528.1 0.116075299900879 0.0166755490601803 0.00131879717052056 0.00157683446482617
AL445584.2 0.0564102903954388 0.0539931512679112 0.00209769222876263 0.0236142274720341
AL445685.2 0.00296298787159325 0.0941719758494751 0.00247205168978216 0.00291623411330029
AL445931.1 0.0160316435731523 0 0.00812127446683944 0
AL449283.1 0.0271920203203142 0.0246187506336914 0.00320742208067324 0.00210416841100464
AL449403.3 0.00753678874086504 0.0067182679546579 0 0.00175966161122633
AL450043.1 0.0787063223633319 0.0469474330894788 0.0137905204713921 0.000896520773821405
AL450063.1 0.00311973999139751 0.0923231294580242 0.00164827161837839 0.0075691981368292
AL450322.2 0.0787875945886175 0.0386167416106039 0.00256339958674172 0.001469078078347
AL450326.1 0.074215119340793 0.0434855683685174 0.00185297301223518 0.00191392934371372
AL450338.2 0.0407704661710115 0.0868015699178747 0.00243501250273076 0.00283765253570944
AL450384.2 0.0357034492572142 0.00165538082994719 0.00153230392802282 0.0115630843759482
AL450405.1 0.0340998769538283 0.00111494524195429 0.0224888493525153 0.405408195066151
AL450992.1 0.0567946401814368 0.0116496445159318 0.00218919110699492 0.00190207945515644
AL450992.2 0.0990507423921826 0.0485892299783536 0.00549443115420101 0.00248367664325849
AL450998.1 0.137137369202371 0.0046250421780056 0.0015412107991293 0.394222817388081
AL450998.2 0.134636765999201 0.0571658421600687 0.0125000166410935 0.0274317873144147
AL451007.1 0.00409899217927674 0.0382248029324251 0.00203501394433328 0.0150453288408648
AL451042.1 0.0256171958076103 0.0132079435543032 0.0250824183614472 0.00407359088804314
AL451042.2 0.169451581770699 0.0371945795687705 0.00511132062536564 0.015411417042057
AL451050.1 0.0485916535704675 0.133810019070323 0.00176031925716975 0.000658053522151442
AL451050.2 0.0182172693965898 0.0139416956531033 0.0107769738644066 0
AL451062.3 0.00591727335301858 0.0246378127408206 0.00208574583674224 0.0222424166241341
AL451064.1 0.00447901906354595 0 0 0.00149677955752928
AL451069.2 0.00476303550563885 0.00663387794260492 0.00102859897729595 0.00292464767519473
AL451069.3 0.0231770368233009 0.0114665521806198 0.00689249142897596 0.00099964870026821
AL451074.1 0 0.0610878982797689 0.00277424068833347 0.00133516336609268
AL451074.4 0.0280835019523019 0 0.00151532195271815 0.00647063617244171
AL451074.5 0.0379090162791817 0.00285440707430445 0.000840411976151942 0.010534864626388
AL451081.2 0.125276993125904 0.00797203007983089 0.000840411976151942 0.00348548059143121
AL451136.1 0.309534386819885 0.0225578300155202 0.00751180763073949 0.0176225290832293
AL451164.2 0.0633001391027465 0.247305931755059 0.0113084074604382 0.0126367614708736
AL451165.2 0.00606668651911396 0.0146929310965412 0 0.0189688555263462
AL451166.1 0.0826929759032986 0.573636149474057 0.00368934124070555 0.0014618387992222
AL499604.1 0.00233673186396151 0.0606824417006706 0 0.00552765810366555
AL512274.1 0.0615923423232988 0.00271538445504052 0.00215012221100136 0.0187204468067442
AL512306.2 0.0399671995904314 0.214819402255875 0.00170881742695367 0.00134959016973022
AL512328.1 0.0338602885315541 0.0411452937975792 0.389120547742084 0.000947499870792887
AL512329.1 0.00319221978742797 0.043319687014835 0.0023191119162182 0.00135666261691096
AL512343.1 0 0.00979382842718768 0.0124202698772641 0
AL512353.1 0.00401871374320912 0.0606409069791262 0.00236153042301736 0.00546111733223034
AL512353.2 0.011237116138618 0.238241422279639 0.00229811243679964 0.00105951860259829
AL512356.1 0.00769996966423394 0.777149519923153 0.00189970178510958 0.00687202169455694
AL512356.5 0 1.03888361661245 0.00265107333068811 0.00318686874300237
AL512361.1 0.00560388543818033 0.382576480972518 0 0.00152929303644013
AL512378.1 0.104311705270793 0 0.0168227331291438 0
AL512380.2 0.054306185049727 0 0.0103107900073907 0.00123001375976478
AL512408.1 0.146888620589732 0.278911919932206 0.00512921949390667 0.00171923365500224
AL512413.1 0.0363578024747305 0.0453008181230497 0.158433809798587 0.00145367420590446
AL512422.1 0.369975540875049 0.327240858136392 0.00265107333068811 0.00673660248521687
AL512430.3 0.0437893961580456 0.0150074421337545 0.0152768769449879 0.00213938385057363
AL512504.1 0.10115554591182 0.109007504219394 0.00121857023756235 0.00141513059412114
AL512504.2 0.00329303154472727 0.00313708882116507 0.00167637401720134 0.00346005673332448
AL512598.2 0.102704269280633 0.00126398723295678 0.0163398242202063 0.0036854404987224
AL512604.2 0.0426084489563386 0.00132549500865607 0.00221743558398286 0.00149677955752928
AL512622.1 0.0025206743837109 0.00921841135575929 0.00185147323695382 0.00430714519016984
AL512625.1 0.0950701217164733 0.0143730836319032 0.00115788514860302 0.00156245882586304
AL512625.3 0.181025959902919 0.0981885676553046 0.0175332879022639 0
AL512633.1 0.0717229463752432 0 0.00317784055185174 0.00267603680769928
AL512649.1 0.251486404294369 0.00359266433794537 0.001591575259892 0
AL512652.1 1.17612892550947 0.00238106181952759 0.00242427667806522 0.00219416418912871
AL512662.2 0.0214911487417087 0 0.00440591778475654 0.00557393271322317
AL512844.1 0.0131513502656117 0.00342160114468761 0.00197964295312747 0.0100211931505648
AL512844.2 0.107876638887806 0.0134724150447455 0.00732499941426199 0.00603733680826444
AL513122.2 0.0470157917644231 0.0267608975975361 0.00232677123081702 0.00238935178845181
AL513165.1 0.0812766458717975 0.0163595810463673 0.005471101978157 0.0286477431207987
AL513165.2 0.0405602778325575 0.00220502039354947 0.00184254871824729 0.00772965045216513
AL513174.1 0.028583843534056 0.00640248138222642 0.00853680789717572 0
AL513175.1 0.0505119798174492 0.0080180044597364 0.00207931956248981 0.0115797610235933
AL513175.2 0.00783827589572051 0.00142156020796912 0.00268376343408756 0.0138487810001964
AL513188.1 0.00941306430717601 0.0174182902710412 0.0288641447748029 0.00278811318687817
AL513302.1 0.0321953375064518 0 0.00218418096979185 0.0043948945621107
AL513314.2 0.549241551687264 0.00239700952612162 0.00209114926115679 0.00301631958647397
AL513318.1 0.0258668628436674 0.00329289481500849 0.00280368438298037 0.000841555409526484
AL513318.2 0.0667607512415728 0.00144871919709232 0.00253591142262451 0.000841555409526484
AL513320.1 0.0566787641216501 0.00671757103927678 0.0023252324787095 0.00108974482444621
AL513325.1 0.00213515970798318 0.0247256257902757 0.00389119890120059 0.00109434742533554
AL513327.2 0.0206645180095434 0 0.0260094845136812 0.00139131268381382
AL513343.1 0.0467281536471403 0.00203326424824251 0.00461193399567398 0.010459995223975
AL513365.1 0.094788180856513 0.00967050168228204 0 0.00555809142323129
AL513365.2 0.0273467234325401 0.00221289041148179 0.00161325225212511 0.0036716330678625
AL513475.2 0.117785678792883 0.000758854332924009 0.00166464291829196 0.00365311819021013
AL513477.1 0.036011899527398 0.0379620372030465 0.0157009547080568 0.00152967727720451
AL513477.2 0.00228286794865747 0.00459293321212845 0.00108971145592754 0.000928621740401896
AL513497.1 0.1331995144602 0.000774636996178611 0.00214893736205729 0.0250060797436317
AL513523.1 0.0692056377845418 0.00480878063666176 0 0.000658053522151442
AL513533.1 0 0.00452133551259592 0.00237297048468801 0.00262529626778463
AL513534.1 0.00109306782438564 0.00211457048259897 0.00278488894078458 0.00232836079240173
AL513534.2 0.16229562123962 0.00147899908409355 0.0121432162435624 0.00433304971665797
AL513550.1 0.0060305911949883 0.00102172388242991 0.0035379086115574 0.00239769712717345
AL583722.1 0.119754655329102 0.00290470935944558 0 0.00428914836542239
AL583805.1 0.0744321854428239 0.00609415952089085 0.00177142155211203 0.00929858753020192
AL583810.1 0.0827902450318483 0.00128473339776601 0.00180180711901817 0.00311024840465899
AL583829.1 0.172009713866822 0.00207720924601857 0 0.00199449962102013
AL583834.1 0.153166025199454 0.00773163330089205 0.00143169894590421 0.0343955547226962
AL583856.1 0 0.153514182325151 0.00181016677744168 0.00105225753031064
AL589647.1 0.119172211689029 0.00189960133242259 0.00405372893630303 0.0024175479564548
AL589666.1 0.0172061360824492 0.00408388105938219 0.017626633252972 0.00526621460526468
AL589674.1 0.171132752962437 0.00585649634746805 0 0.0158071876743265
AL589740.1 0.0308206607574139 0.00543721106211157 0.00365931860963356 0.0022512392212826
AL589745.1 0.0179652343932874 0.000605279565036133 0.0025189531632355 0.00233035383987742
AL590062.1 0.0630183308467417 0 0.00870535866820207 0.0105141366111207
AL590064.1 0.0146393008553646 0.00276911136047419 0 0.00185538787652813
AL590096.1 0.174844696851357 0.00158924146045172 0.00272619136890937 0.00268463060389566
AL590101.1 0.00273342861806158 0.00521720023094764 0.0156288111957319 0.0026764439012631
AL590128.1 0.0212550429245211 0.00205710000616427 0.00246073051220608 0.00636182072519783
AL590135.1 0.176518661506924 0.000625535248672324 0.00120202921088817 0.00523730140777665
AL590139.1 0.13991534361343 0 0.00147996993435208 0.0423909423162971
AL590233.1 0.00199493937675123 0.0391706943302241 0.0110620237058042 0.00244388645445601
AL590235.2 0.248743415273663 0.00144871919709232 0.00148645867545222 0.00112786368058527
AL590428.1 0.0113191481107416 0.00168064922552419 0.0362015278932605 0.00213161844543778
AL590556.1 0.0334499656294156 0 0.00360985797068623 0.0233791609244553
AL590556.2 0.00566202448564659 0 0.00309184668494159 0.00298321955171204
AL590556.3 0.242970887597705 0 0.000871134209564804 0.00411324151469539
AL590560.3 0.00426301187859592 0.00395529925465143 0 0.0053393653891799
AL590609.1 0.0035072603780346 0.0649231283116905 0.0614069101911459 0
AL590609.2 0.130668285041428 0.0496636569654061 0.00101201230584834 0.0173068259169188
AL590627.2 0.0599830691966008 0 0.00229663695731343 0.0375509179350302
AL590640.2 0.0756840127781256 0.00329612495372557 0.00728571338736797 0
AL590652.1 0.00955431656943497 0.00486210519440965 0.0823596982316824 0.00356020684727988
AL590666.1 0.0121712947372455 0.00154845501622203 0.00282263777426944 0.00515170944684259
AL590666.2 0.39838500424905 0.0374990791854112 0.00644290695723312 0.00328211629613731
AL590666.3 0.0179526019578198 0.0018177689354838 0.00294486274691389 0.00352478450021012
AL590666.4 0.0377307556010196 0.00115502515586262 0.000931843989385718 0.00126512843006155
AL590705.1 0.5008909945424 0.0265162769709817 0.0229852659540221 0.0131394908790031
AL590705.3 0.335676323821301 0.00136689805373624 0.0066998504305435 0.00123001375976478
AL590708.1 0.0439811474496678 0.00887922873258923 0.0203419816080425 0.00160883102444007
AL590762.1 0.174148872843604 0.00103610582666063 0.00117231335300125 0.00822155449788483
AL590762.3 0.718379234649497 0.00207720924601857 0.00154165976755907 0.0190740878660858
AL590764.1 0.296016969361694 0.00749933370080804 0.0236130225287143 0.000845677474095891
AL590807.1 0.396998594812481 0.00158791866646548 0.000990978915777421 0.0011752392462917
AL590814.1 0.347975773372962 0.00153036181815259 0.00339060232899396 0.001642121233732
AL590822.3 0.00355631453382134 0.00186044634520426 0 0.00513238586656019
AL590867.1 0.00981554150435325 0.000901437185226934 0.00175773569418518 0
AL590867.2 0.00356268500152095 0.00189001296280214 0.00227528398049419 0.458587118723723
AL590999.1 0.00587549801072329 0.00197366140733999 0.00244959130221611 0.00168368190479074
AL591043.2 0.00391995643132707 0 0.00270731535673978 0.00236220365373018
AL591115.1 0.264277849123871 0.00213853202111404 0 0.00703576285006523
AL591135.1 0.0134311683424494 0.000605279565036133 0.00274278096097704 0.0177090064882629
AL591135.2 0.0101440946717935 0.00241339027842075 0.00447056160882381 0
AL591368.1 0.524666294901513 0.00537876851549787 0.00224966150773747 0.00164629471940854
AL591379.1 0.773337790502895 0.00184445705203849 0.00522151497890433 0.00222103457919379
AL591506.1 0.127174256177639 0.00544556554219311 0 0.000841555409526484
AL591623.1 0.189793243440512 0.036848290336899 0.00446494413107322 0.00362844750029261
AL591684.2 0.203704645686991 0.00165314059371662 0.00642483767932154 0.0184138368341836
AL591686.1 0.00316846973891315 0.0105580989620452 0.0134146104504133 0
AL591806.4 0.278930896229582 0.0130764328504121 0.00281104964813772 0.01100143763822
AL591845.1 0.0356717453824566 0.000919831150689046 0.00225796398369599 0.00612137535735374
AL591846.1 0.0662192121396021 0.00999140000200056 0.00175580509679987 0.193260589739144
AL591846.2 0.00233673186396151 0.461147320068292 0.00173807219273324 0.00099964870026821
AL591895.1 0.596940120166682 0.00167286821148156 0 0.020306498678102
AL592071.1 0.253853064380342 0 0 0.00482913046669074
AL592114.1 0 0.00111902709039623 0.00382878338602008 0.013450076819445
AL592148.3 0.00335080598027011 0.00964959428663271 0.00226778062650973 0.00105225753031064
AL592156.2 0.389785163049189 0.00619224412167148 0.00285137845131513 0.00174209976439516
AL592183.1 0.00290016176552864 0.00172383309681221 0.0155886624022255 0.0222054210588648
AL592211.1 0.0270710889397756 0.00165538082994719 0 0.00125276895340454
AL592211.2 0.0608641420246454 0.00251238993946769 0.00264131231995158 0.00117990790840047
AL592293.1 0.456884090065077 0.00746068711608481 0 0.00369612772456492
AL592293.2 0.133492285883535 0.00992707761724407 0.00296416160232375 0.00143424267695837
AL592295.1 0.00909260710718981 0.00128766601629626 0 0.00426337203993327
AL592295.3 0.0257392617137591 0.0018691617023657 0.00138694923116084 0.00823849171647585
AL592295.4 0.0432468478867742 0.00187801265431588 0.00312999565231919 0.00480413023970092
AL592424.1 0.0982063114627958 0.00210956035668662 0.00254878108629413 0.00101685305884364
AL592429.2 0.017591404131471 0.0298758742953399 0.00588241150827679 0.00339933751099344
AL592435.1 0.226852981221238 0.00136560460467538 0.00198423495267958 0.0098361111582698
AL592437.1 0.00219678168583914 0.000576497346531535 0.00413178523014248 0.00460880503901621
AL592437.2 0.00332663198548458 0.111016239404291 0.00151532195271815 0.00418023841682063
AL593844.1 0.0180332340673596 0.00107467418217866 0.00187435225156127 0
AL596087.1 0.00272678363806766 0 0.0434332918273016 0.0256933076142506
AL596087.2 0.284795401289819 0 0.164669238124955 0.00165661577583569
AL596202.1 0.00284317710893974 0.0154383856106491 0.0975911883324433 0.00281941399613781
AL596214.1 0.00900969489345129 0 0.0133972473239183 0.00255112468108103
AL596223.1 0.0590384963917199 0.0114091691826238 0.0926194935077905 0.00187235032444746
AL596247.1 0.0493822348420168 0.00636442686288162 0.0097773100244933 0.00099964870026821
AL596442.3 0.144657703927314 0 0.436847682971434 0.0074612142811587
AL596448.1 0.130688039195723 0.0111601964837015 0.125801370475084 0.00256503036236559
AL603750.1 0.0832254273220779 0 0.00411032934475702 0.00518938480834294
AL603766.1 0.0296270361403641 0.00119592114768687 0.0224299496733612 0.0479557788439417
AL603825.1 0.1149527800302 0.00157551226430163 0.109561818365213 0.0359998138951586
AL603840.1 0 0.0578754934940397 0.0090308884360709 0.0038299920464582
AL603865.1 0.271715500787224 0.0114304166602825 0 0
AL603882.1 0.0648060663532897 0.00904084650687821 0.0210753478375013 0.0043620451543984
AL604028.1 0.0553997490272454 0.101251385932004 0.0107780402657953 0.001813550923468
AL606489.1 0.00900292988039034 0.00295863647843944 0.00538155510458618 0.00890719747681033
AL606491.1 0.0114845246048059 0 0.0639418664062624 0.00353985236189432
AL606500.1 0.00453372326838039 0.00117603581164632 0.00652741326822033 0.00603280272657972
AL606760.1 0.00280658507487548 0.00121008265744397 0.00870197600330636 0.00223096157192151
AL606834.1 0.0380865628591293 0.0661495065337583 0.0433273917624335 0.00571249027857958
AL627095.2 0.0442759092203038 0.00265332667653216 0.00250716677937561 0.00271186778836732
AL627171.2 0.0151786195693459 0.0354006085243933 0.0150123486599542 0.00913931565823485
AL627308.2 0.00612552711547626 0.010042403746038 0.0132134006848136 0.00422783526992784
AL627309.1 0.0351849714484959 0.0170258861528561 0.00837196174133053 0.00155519643334479
AL627309.6 0.024988171654965 0.00168854216587383 0.0577485647327245 0.00166088767655327
AL627402.1 0.0324309280041391 0.016434065678734 0.00273998893473098 0.0107191288374334
AL627422.1 0.0216226092171596 0.0628687148892366 0.224883745610653 0.00261252282156847
AL627422.2 0.018971705521288 0.016309431412303 0.0437322207580025 0.00782647201850866
AL645465.1 0.0552245226717204 0.00143029129306944 0.017342281537656 0.0169544554123036
AL645568.1 0.118521906940812 0.00736482845232867 0.00269152722103847 0.00273570666397678
AL645568.3 0.031524993528278 0 0.00573771995135934 0.00543865225519021
AL645608.6 0.0433404054593224 0.0020260111066435 0 0.0043833897008076
AL645608.7 0.135567723591513 0.0060846390871639 0.155462631326324 0.0108088909999694
AL645608.8 0.0722110010147608 0.00476768987319793 0.0673178952056435 0.00348319858398295
AL645728.1 0.0545663691343343 0.00231645752210695 0.00266097144676463 0.00907625787191327
AL645728.2 0.0768166436834943 0.0033912367386876 0.106897616903622 0.00720901784660718
AL645729.1 0.0912842701121354 0 0.0359546097863863 0.00189863371344402
AL645929.1 0.114924190112796 0.00136949500748792 0.0958051658897389 0
AL645929.3 0.0455117628843523 0.00515478695798804 0.0161711781833482 0.00188233706312636
AL645933.3 0.0741143919653638 0.00374296341373762 0.0447973409756542 0.00337178536389238
AL645939.5 0.0420490415665015 0.00144619002201907 0.29551570311025 0
AL645940.1 0.0386338383543067 0.01219187974128 0.0774118305627712 0.00618679379262813
AL645998.1 0.0978456398080803 0 0.154227078909401 0.00231825752795509
AL662795.2 0.0418824289998409 0.00215446658072695 0.166390624985516 0.0160866227464474
AL662797.1 0.042053769962304 0.00583013344713113 0.00147755570775948 0.00302382461215239
AL662844.2 0.0901856967363817 0.0265626905961682 0.00991028086703318 0.00143801120104251
AL662844.4 0.244257025629575 0.00532928785682761 0.056248792612575 0
AL662884.3 0.161681138747874 0.00226028215489906 0.00101201230584834 0.00543313466779218
AL662884.4 0.167354348437971 0.00185721224187548 0.0234502867416616 0.00130896559550395
AL662890.1 0.00860235042274493 0 0.00253520549378832 0.00640974680023865
AL662907.2 0.194344621428604 0.00229790129185896 0.00245886149404659 0.0015543948658786
AL663058.1 0.00358854973116495 0.00396076754755053 0.0255253007807431 0.0485287938031795
AL663070.1 0 0.00172553069716206 0 0.00197267496713718
AL669830.1 0.0023900537493828 0.00172045342927861 0.00477431100334593 0.00274012279572084
AL669831.1 0.00981748357711495 0.00378932497292198 0.330816913478039 0.00362850847322765
AL669831.3 0.00480557514711893 0.0297138044309413 0.00394258173237871 0.113418860463114
AL669918.1 0.0829502410189461 0.0040899114613141 0.00229811243679964 0.0032880756409574
AL669983.1 0.138768100036695 0.00372307893803185 0.00143059018702026 0.0399302516637852
AL671762.1 0.0134144496419033 0.0196077875669841 0.00230266139956612 0.0104680431162595
AL683807.1 0.0602382784909275 0.00346113488701824 0.00908236414325306 0.00102312906828183
AL683813.1 0.0205915319118192 0.00379481803329406 0.0207474317320197 0.0399343534346102
AL691403.1 0.176448615138974 0.00181277813117464 0.00251777246224771 0.00431575762226672
AL691403.2 0.0413351446200175 0.00114432851427982 0.0250363395224948 0.00646018070798141
AL691432.1 0.0103864546884604 0.00108904896831611 0.00284489087788631 0.00170887111403878
AL691432.2 0.23988582636795 0.000440751603276544 0 0.00230474294359402
AL691432.4 0.00511045716633979 0.00308113177172676 0.124655826117874 0.000896520773821405
AL691447.2 0.307791623236849 0.00497724928969549 0.0427746947061535 0.00113470514809304
AL691515.1 0.0263550076671425 0 0.0496769318508268 0.00304660549939246
AL713852.1 0.0567941464365613 0.00207407017864944 0.00382753175434948 0
AL713999.1 0.00716809661604353 0 0.041242275536665 0.00392314081446339
AL731563.3 0.0149831771667159 0.00166443486138972 0.635954957936028 0
AL731569.1 0.036579934950012 0 0.00396825922184598 0.00245417311726709
AL731571.1 0.055595901978503 0.00150546382833833 0.00707181422879388 0
AL731577.2 0 0 0.00862480858706851 0.016754610653477
AL731769.2 0.0046824299284157 0.00870799595262625 0.0487993774065123 0.00763675259021481
AL732292.2 0.00377619423250986 0 0.00972065139253137 0.00231325830782524
AL732372.2 0.14415365994615 0.00159590474356406 0.0296976681389247 0.00265437860015503
AL732414.1 0.0273994464064307 0.00570204583710714 0.13929044800729 0.00180936708671924
AL732437.2 0.0167017241043346 0 0.0370789842903119 0.00150336179333362
AL732509.1 0.0344944814348717 0.0336002437660889 0.00184181068232051 0
AL772337.3 0.0193482542115253 0.00125393988459442 0.00202610765811101 0.00283681600955837
AL807752.5 0.00378922959774175 0.00313802309889379 0.0477014077994159 0.00963790848167363
AL807752.6 0.0275214635785854 0.00227110292820755 0.250850041947902 0
AL807761.2 0.0371905832800947 0.00137780845693247 0.00190456925067448 0.0120389737218074
AL807776.1 0.0263807165555261 0 0.0443444267491975 0.00134316245358768
AL844170.1 0.0181318035307657 0.00225918136971872 0.0296847102901384 0.00243206367952599
AL844908.2 0.0215817851222084 0.164533296144187 0.0028508324714902 0.00353724587030167
AL845321.1 0.0735167621138005 0.00393829955383233 0.00258767259191363 0.0104719913745924
AL845331.3 0.07382499296327 0.019686697573619 0.00820849794660412 0
AL928654.1 0.0393302989887211 0 0.00198608089606052 0.0129183187362313
AL928654.2 0.305622110117646 0.00192445094948843 0.00401540210563133 0.00155119920828127
AL928654.4 0.0222360236941433 0.237369001082172 0.198796553587743 0.00185538787652813
AL929236.1 0.0337457653608883 0.0471684675323176 0.0534313888578912 0.00803827756429303
AL929325.1 0.0246131655511499 0.0911819637610806 0 0.00172185084935683
AL929472.1 0.0326247573833922 0.00722570352569429 0.112739650036361 0.0045933885443077
ALAD 0.0406509392573188 0.0268161708872257 0.00709915669053523 0.0597438002876177
ALAS1 0.00568271012076809 0.0641883547138852 0.433622261112329 0.213918875871534
ALCAM 0 0.156522874314377 0.234341278493292 0.112096154276988
ALDH16A1 0.0844747813047949 0.0208000408224839 0.0172276138116499 0.00810462914501006
ALDH18A1 0.0680873058314591 0.150221911134703 0.344767121592387 0.0661586106080538
ALDH1A2 0.00434195745098357 0.018614920386452 0.124988609955127 0.00201786312123716
ALDH1A3 0.00275072670777979 0.0903951629705722 0.00467519124587725 0.248200351283391
ALDH1B1 0.0888837804544105 0.0990686798918819 0.082575029534166 0.14599685168732
ALDH1L2 0.138125989886408 0.205505045464224 0.181694160095542 0.0023120138850088
ALDH2 0.0227404574543397 0.390839318055404 0.0979206546305626 0.0143072163993235
ALDH3A1 0.0194421599208992 0.122054101925239 0.0132127930207673 0.00243950907661836
ALDH3A2 0.106775347685001 0.129970519333373 0.0214612071952627 0.117394825647283
ALDH3B1 0.212014401606811 0.0675636951529953 0.0513865223925082 0.0212311529062788
ALDH3B2 0.183611389904969 0.0885314760354071 0.0203768990282352 0.00255284876187386
ALDH4A1 0.153101687776145 0.666146388555475 0.0628689638531821 0.0110629004811374
ALDH5A1 0.228617904237016 0.0252479246096044 0.00998137131280412 0.00879516413806872
ALDH6A1 0.0563441461172896 0.00163554289107742 0.0207096510399788 0.00772384898263796
ALDH7A1 0.051715994442511 0.0332654456015508 0 0.0621380862380557
ALDH7A1P1 0.0346385084768294 0.00979358937083049 0.0518722816480479 0.0154259395993063
ALDH8A1 0.246165742505983 0.033554204394541 0.0304381027599173 0.0205342057048026
ALDH9A1 0.0454151483844211 0.0226975524910477 0.00496555790436351 0.0513468091437787
ALDOA 0.1604435647777 0.0869057583115516 0.0738862129936656 0.00764148159313894
ALDOAP2 0.00803950540019265 0.0514787443904191 0.0061289734998492 0.00431993338724665
ALDOC 0.0615370048920215 0.0648990191995791 0.0846052325463042 0.0297227468919056
ALG10B 0.00424312256906207 0.0220644120942385 0.0422614367441908 0.0188094429407461
ALG10 0.00677570047093202 0.0194466865409196 0.0578533410546103 0.00974393482436065
ALG11 0.261400643342591 0 0.00991759783325144 0.0379203972711292
ALG12 0.0057898723835597 0.0337669924087796 0.0892512071975301 0.00638139417142657
ALG13 0.0146951999695779 0.00648697504356967 0.00208574583674224 0.275798090625729
ALG14 0.076251916737854 0.156280054875128 0.0214361188689321 0.0417121177716906
ALG1 0.0556144317433365 0.0149081632254211 0.215216590327776 0.016356408169651
ALG1L10P 0.0805226817542178 0.0631596894813251 0.0302810445261535 0.00112075478705203
ALG1L13P 0.00251081612591886 0.0496873968966731 0.0639828294141682 0.00161146438116574
ALG1L14P 0.0172236648686774 0.256814564412451 0.0234192470334677 0.0017068187150783
ALG1L15P 0.111129919162103 0.0804709846375605 0.416304644801432 0.00310488927865008
ALG1L2 0.133883197170037 0.0789762718781842 0.0345617877368107 0.00291623411330029
ALG1L5P 0.339053353663555 0.00808463520038203 0.503126928264806 0.00163614188099732
ALG1L7P 0.0967247031178177 0.171707099150428 0.0811999352898376 0.0017068187150783
ALG1L 0.0470047825941703 0.00364612430513267 0.105670342298713 0
ALG2 0.0356211404540197 0.00184656309118049 0.00440421250441229 0.144085540464405
ALG3 0.0808949063423484 0.0820970060936421 0.121990630051284 0.0867691644300955
ALG3P1 0.0118378584251221 0.00585668653578406 0.0570931598993998 0.00160883102444007
ALG5 0.00415955746230826 0 0.0394491593911918 0.133018320421104
ALG6 0.0667860092612702 0.00281539252321256 0.280772075478257 0.0266579472734328
ALG8 0.0101734578442515 0.111679679679685 0.0585991200356906 0.0824292547686496
ALG9 0.0180798805212293 0.073880028857773 0.0364405311755427 0.0114330643479046
ALG9-IT1 0.0238128288772748 0.00161155080849863 0.00335039189772966 0
ALKBH1 0.00649335400293048 0 0.00178474314948122 0.0537681110308518
ALKBH2 0.0776027078288433 0.0469983217124647 0.0194021099865862 0.283860935797864
ALKBH3 0 0.0149798100625827 0.00356101324412132 0.0898637382938874
ALKBH4 0.068424342208187 0.00719983417752381 0.00822573232909766 0.150216292084418
ALKBH5 0.0796170816021921 0.00140686469420206 0.00579916308289338 0.142899446220363
ALKBH6 0.0587052494231511 0.023381180693017 0.00314532759882911 0
ALKBH7 0.0864137429135732 0.0218164004376089 0.00437568867165042 0.0267233879048329
ALKBH8 0.0492793106737524 0.00136560460467538 0.00356976251544505 0.0529870674947284
ALLC 0.116999244438217 0.079985587843594 0.0139973796890078 0
ALMS1 0 0.0320474382844986 0.0322043486504615 0.0190199305035424
ALMS1-IT1 0.213970903266565 0 0.0179701828034071 0.0033706156519069
ALMS1P1 0.0154639159827804 0.00321136667968563 0.0724557863873934 0.00202943318406664
ALOX12-AS1 0.0268434875471006 0.0835329031544122 0.0627105058349216 0.0291816384223945
ALOX12B 0.00966797560447883 0.0780906764306966 0.0804776246616041 0
ALOX12P2 0.0697176284576001 0.0993567465288831 0.0127174630180248 0.169539021957839
ALOX15P1 0.512723471758598 0.0306684558540746 0.0104945900664071 0.00112075478705203
ALOX5 0.0318299391997108 0.220452813906759 0.00124444835704745 0.00690002302506248
ALOXE3 0.021121180996719 0.0373729920723783 0 0.00987782398039786
ALPG 0.0501228784127511 0.22155478929419 0.00378812675168726 0.00219839579066666
ALPK1 0.166107400365967 0.00561143862371915 0.0694205855115244 0.0517959209631574
ALPK3 0 0.00745954026355745 0.00219804988547462 0.0166704037534767
ALS2 0.00236075451449215 0.00671179064833157 0.0177594571663568 0.142245772356735
ALS2CL 0 0.0972387274468145 0.0184610510157866 0.0283952835712815
ALYREF 0.086958084130034 0.032767904402543 0.0208805404029362 0.0505226061223967
AMACR 0.271304017775918 0.00626075811104645 0.027308017657739 0.00144429199426371
AMBRA1 0.00284317710893974 0.0940632027744556 0.0259710337642246 0.0338323548644565
AMD1 0.0768335130429806 0.0169792934625109 0.150853813542722 0.563258054070516
AMDHD1 0.029524737634802 0.0444583479262798 0.0526344209867735 0.00129175615478716
AMDHD2 0.384241299427267 0.173135947132242 0.00836598699846353 0.00502317389405268
AMER1 0.0551060574970015 2.89784233233407 0.0684905242777274 0.00470714084645861
AMFR 0.0206238758888815 0.0229492329438909 0.0722362263921699 0.0367600522021501
AMH 0.0147095528357572 0.61551168006288 0.0846106847163169 0.00753914657877121
AMHR2 0.00172839235601996 0.0390310420722798 0.0659653259610691 0.00165190321440181
AMMECR1 0.00688966759793969 0.00535990882015109 0.0650610643640824 0.0322012447466112
AMMECR1L 0.0744573134762614 0.364264741044872 0.00568777112893487 0.125965559849505
AMN1 0.0921805198721122 0.0116010374240855 0 0.0555499641269167
AMN 0.0220029314352247 0.056272563947215 0.00852142599216679 0.000864431356948107
AMOTL1 0.0199368225548432 0.289796124620563 0 0.0992008883630385
AMOTL2 0.0769750674931091 0.0605557153939717 0.00689726747111495 0.138786424040232
AMPD2 0.392016957803246 0.056169201598705 0.0700434896867788 0.061326910540935
AMPD3 0.00266183951134992 0.0488023310758387 0.00342618073712345 0.0232833573823824
AMY2B 0.05651059196552 0.0734725865146748 0.068508635945106 0.00445781685819123
AMYH02020865.1 0.0264625954275708 0.0542066406009874 0.0453671211991336 0.00274915069555059
AMZ1 0.00907322227602785 0.0140229212891561 0.0193357511951692 0.00772175599754485
AMZ2 0.0674818154364424 0.0833268107997176 0.0217883680543832 0.189793221675379
AMZ2P1 0.0239332480956485 0.16683231948473 0.0779046590651603 0.0786183031315021
ANAPC10 0.023032211627447 0.0599212055018631 0.0194835222340011 0.0890598549666184
ANAPC10P1 0.00235500679845119 0 0.0240263719921048 0.00224928396471039
ANAPC11 0.0521601774673989 0.000868904441329975 0.00344546246385917 0.56046782820876
ANAPC13 0.0068818222392137 0.712958214214634 0.0154487855632352 0.250600247842715
ANAPC15 0.0390528840090247 0.0446632068476204 0.0146230836335595 0.0184743028057686
ANAPC16 0.00322822753236883 0.161845355554706 0.0513459981047839 0.404738295272982
ANAPC1 0.00213515970798318 0.0186291690431115 0.00485554811416264 0.120659789256831
ANAPC2 0.0063240593982683 0.342917378194519 0.00339969140155549 0.0154093869440278
ANAPC4 0.0125942140417119 0.0391711004527683 0.0229556272402554 0.0951707618763233
ANAPC5 0.223767954875584 0.267389372263875 0.112453922174744 0.13960345373647
ANAPC7 0.144192007622552 0.0126439881776072 0.00953027238676084 0.0953209234256145
ANG 0.0508334676404127 0.0120617372000948 0.325804445507174 0.0136743320877377
ANGEL1 0.0356292260291329 0.0323057204849214 0.0130504098348247 0.0300226324584344
ANGEL2 0.0165226959994271 0.0717411516100222 0.00282263777426944 0.0584863068520175
ANGPT2 0.0132622125713094 0.0158847329914564 0.00282263777426944 0.0147232614129112
ANGPTL4 0.017434003631672 0.0279289648498042 0.0981807432981378 0.211791630870361
ANGPTL6 0.00288449641253487 0.00417521086100128 0.0034831788639233 0
ANK1 0.0771036882883317 0.00102172388242991 0.0161555315900771 0.00136353805500121
ANK2 0.0884523160492115 0.00227329081125546 0.0453064758717115 0.0174657316384822
ANK3 0.0965966376041648 0.0678710153898058 0.0106894525115742 0.023997687786254
ANKAR 0.278723815041111 0.00126538971488653 0.0969470735793871 0.0166899921179737
ANKDD1A 0.319057563145526 0.0368558779212583 0.28390034384706 0.0193642483641673
ANKDD1B 0.00842489353590982 0.0104734989748509 0.442858036170988 0.00444237659570239
ANKEF1 0.00368189491177091 0.00374491229005475 1.08581468663731 0.0911977507508997
ANKFN1 0 0.410126332801645 0.480129205124137 0.00231450487648183
ANKFY1 0 0.00120294830438895 0.0026889298028656 0.0648574613558831
ANKH 0 0.00182280430396143 0 0.0467282519897069
ANKHD1 0.136244032009273 0.00140686469420206 0.392693538259744 0.054953422872159
ANKHD1-EIF4EBP3 0.00496055082006485 0.0514459159187932 0.0448003419018228 0.00377272490702332
ANKIB1 0.0981351893502219 0.00531280626915233 0.378296799111949 0.105507065671124
ANKLE1 0.111956907517284 0.0335646405525997 0.0202897484432384 0.010268018937295
ANKLE2 0.0441751275311585 0.0258733443488671 0.101945499500336 0.21823223681155
ANKMY1 0.0178545610188339 0.00135579768843959 0.00210985831106951 0.0357753299187189
ANKMY2 0 0.0185394567661115 0.00218418096979185 0.0757498391632466
ANKRA2 0.0267008735428392 0.00345453660137658 0 0.0173308399294669
ANKRD10 0.0430999765889687 0.0106556686628653 0.0380688713295383 0.352541707221216
ANKRD10-IT1 0.139303790968007 0.0210949002852857 0.0243529745559614 0.0215841747886413
ANKRD11 0.127130316104748 0.00898408903127429 0.00825969653061423 0.524967820591456
ANKRD12 0.0373403336574106 0.0860490199852761 0.122225660019103 0.0781596758338935
ANKRD13A 0.00419677377915965 0.0104993981871347 0.00241370522530646 0.0795306871541991
ANKRD13B 0.0373752254071576 0.0509733424939538 0.00198608089606052 0.0019827210488449
ANKRD13C 0.099529113164399 0.00634832514559546 0.00291868318373696 0.104449176562833
ANKRD13D 0.010983869940392 0.0107772970211083 0.0024154559249796 0.0862462977596464
ANKRD16 0.42616041985395 0.0144935099467973 0.00121857023756235 0.0365551043720007
ANKRD17 0.126989096870968 0.0297657288100144 0.00140286731899238 0.185236803273699
ANKRD18A 0.00268784128031445 0.135271471121747 0.0183561829377751 0.0529199785845073
ANKRD18B 0.0145750629052149 0.0197287081507328 0.0690383863593195 0
ANKRD18CP 0.027282502421332 0.0107021012880701 0.0184313448358151 0.04323746120047
ANKRD18DP 0.0023274231299645 0.0309354461787731 0.00289489198572488 0.00243206367952599
ANKRD19P 0.149529139763905 0.0113716035555624 0.00149302252390372 0.0142766142213659
ANKRD1 0.00376844673912505 0.0545928501789953 0.0015412107991293 0.00139131268381382
ANKRD20A1 0.0633653659868623 0.00220894236803704 0.0158522146554619 0.00714319838829699
ANKRD20A21P 0.115833911109629 0.0425162440370472 0.00094885519637901 0.00519632991547468
ANKRD20A3 0.0542556201276549 0.00852711492295871 0.0105412977715292 0.000822579610088397
ANKRD20A4 0.317852451700765 0.0796942907877232 0.0013101570639145 0.00535994230040948
ANKRD20A5P 0.0145274316973651 0.00181676723353739 0.00445718158088402 0
ANKRD20A8P 0.079219806272851 0.00822133011070219 0 0.00143017428644205
ANKRD22 0.00939846595881709 0.0165129673140119 0.00479170239894035 0.0209416178093278
ANKRD23 0.0113376068896801 0.0200244851156435 0.00559282398065846 0.0180792270569484
ANKRD24 0.107110647911678 0.0713717035191145 0.00637001233819254 0.0155298240313688
ANKRD26 0.0190270043247936 0.0895159383746171 0.0108859766814022 0.0830079707714285
ANKRD26P3 0.126559052815453 0.0367353854276321 0.0030059073183682 0.0024175479564548
ANKRD27 0.100492546400695 0.026252178908702 0.000895174998161473 0.0613921872873317
ANKRD28 0 0.001474183027285 0.00126327167464585 0.0648193176704365
ANKRD29 0.0787661744132405 0.0932899156133032 0 0.0126065129600018
ANKRD2 0.134676381225108 0.0121410653829067 0.00246073051220608 0.00248728916523518
ANKRD30BL 0.00356268500152095 0.130985334575967 0.00404345322205488 0.00233218615090244
ANKRD31 0.0401981171359746 0.0544976282302538 0.00127695387682546 0.00158752644262523
ANKRD33B 0.0257982091071193 0.083681483155717 0.00160069707158802 0.048495952128134
ANKRD34A 0.381498949152022 0.0285253353461248 0.0266785311077976 0.0023729419054229
ANKRD35 0.00721012615236669 0.0332795264102115 0.00184033720076446 0.00303271422901579
ANKRD36B 0.00640644289656097 0.0267401264171917 0.00145705438217864 0.0119023254082823
ANKRD36 0.00312535499220521 0.139627420225869 0 0.0343762456467997
ANKRD36C 0.0122923876866147 0.0214632530745245 0.00190375542372745 0.021159077427217
ANKRD37 0.0622088046999569 0.0321701518036917 0.00438586023286695 0.0910807206785856
ANKRD39 0.0284709795463326 0.111870975902235 0.00910610870506214 0.0284679295509231
ANKRD40 0.165690128351098 0.111389372176529 0.00212225186245218 0.12082220113198
ANKRD42 0.00268784128031445 0.00168854216587383 0.00630759747206907 0.0351106088076859
ANKRD44 0.0214259375810184 0.00512943755891755 0.00162815769378989 0.00869207022459421
ANKRD46 0.00266627280734508 0.0777280579860794 0 0.083867367212327
ANKRD49 0.0106545810262955 0.0312439835637106 0.00865058448272128 0.087037126940379
ANKRD50 0.00825154122792049 0.222396800213178 0.0101655975975199 0.0897260694897706
ANKRD52 0.0128694362422994 0.100717181518213 0.00286122164538158 0.0608792912476014
ANKRD54 0.0548264576416603 0.0310884908801206 0.00227488057073701 0.0836261670625665
ANKRD55 0.129410657030542 0.288584594700666 0.0952961260800738 0
ANKRD61 0.141127427206132 0.023061977935998 0.00129616094163225 0
ANKRD62 0.0534053537320941 0.00828055305680158 0.00232677123081702 0.00147535550008339
ANKRD65 0.0254019030060635 0.101297423980508 0.00803058082431677 0.00105225753031064
ANKRD6 0.0108178148705325 0.00333538390531084 0.00430842446651755 0.0207694616094261
ANKRD9 0.00275072670777979 0.0231217997292488 0.00154345913379626 0.00217133131644857
ANKS1A 0.00243249328903804 0.136635788761976 0.00141745532344807 0.0653830405129676
ANKS1B 0.16742238856218 0.304625999169464 0.0102191552412965 0.00541911032305697
ANKS3 0.0617669020458218 0.00667190455633746 0.00271265734946724 0.0648166943273106
ANKS6 0.0385592174002861 0.00291813509553149 0.00431689737589928 0.0553640957242494
ANKUB1 0.0949063711924182 0.0320664768010732 0 0.0137917795911356
ANKZF1 0 0.0309959485709981 0.00417742775173204 0.0285421274152502
ANLN 0.0363197542210804 0.0788323468531119 0.00151575117306489 0.121692245869565
ANO10 0.00378661010587645 0.00112913512234365 0.0384798016982579 0.0248049931811723
ANO1 0.036559838633946 0.214099050232385 0.00187512930674558 0.0216231844156178
ANO3-AS1 0.0262291351062427 0.0192744037791366 0.00106589215591322 0.00139404543552251
ANO4 0.0260389884433244 0.240021675855914 0 0.00971505356187474
ANO5 0.0152342155061652 0.0754233949996041 0 0.00675442707456774
ANO6 0.00976770182235528 0.00521284065164758 0.00193117409208786 0.0736343959722574
ANO7L1 0.0808195631288434 0.0914939830210937 0.0418089795569541 0
ANO8 0.0505135227205711 0.0984350021021266 0.055660034254027 0.0078295573385979
ANO9 0.0397935504690727 0.0185760630268594 0.00767494788343059 0.0152433138643052
ANOS1 0.00609126515971139 0.115100628154836 0.00348155380512235 0.000902477392066246
ANP32A 0.00582402578141912 0.00488486796712728 0.0020697960601643 0.213438517825232
ANP32AP1 0.0353362196568729 0.0034131971647099 0.0050697268350744 0.0113342671575915
ANP32B 0.235637906937212 0.0505597274474852 0.00454765255750423 0.36221443668258
ANP32BP1 0.055640285389103 0.00354432493891202 0.0334844989646185 0.0229837785761165
ANP32C 0.0664503782119293 0.00179516892435848 0.00108971145592754 0.00667508031733503
ANP32D 0.0827491133824842 0.178472378649323 0.03054414371079 0.0017834615075781
ANP32E 0.128972159119538 0.0239483512378279 0.00530600353092486 0.121991805852256
ANTKMT 0.0673843917811616 0.00242590944654811 0.00274278096097704 0.0158132559131425
ANTXR1 0.0466128955758135 0.0181069564743237 0.00155254077438051 0.0352213390113846
ANTXR2 0 0.0273270043326504 0.00468604092854615 0.0207156320413459
ANXA10 0.0589724896473435 0.0521883606229235 0.00137380824830836 0.0953045045726235
ANXA11 0.6185701621579 0.172027564485528 0.00306364539224461 0.234654017775776
ANXA1 0.0338103933203508 0.119158983239799 0.0062926337881718 0.48616696910195
ANXA2 0.0449444255472302 0.047642942533104 0.00241195895819292 1.23204185792956
ANXA2P2 0.0904705518769774 0.110152625269121 0.00310829866124246 0.493457108186299
ANXA2P3 0.0890212273501351 0.0209483129049882 0.0101450656445994 0.00147185971781022
ANXA3 0.0299552873259641 0.00614496531588294 0.00828778990668042 0.30456505751753
ANXA4 0.00990770909068667 0.0273793297838065 0.0030969525886704 0.0598360002953674
ANXA5 0.194286304430288 0.00603550615234694 0 0.382656099926426
ANXA6 0.185712980703908 0.107192282446943 0.00133496174868237 0.0293140846518111
ANXA7 0.00759568203446493 0.063470780700467 0 0.0653000938122654
ANXA8 0.0580514841406922 0.0611357273529737 0.00271534354024196 0
ANXA9 0.00365489270368895 0.005740605587642 0.0056603226102711 0.000703061278648732
AOC2 0.067062368675091 0.023413738089681 0.00206769829236213 0.0249439173986391
AOC3 0.0804042839209137 0.00941459626834652 0.00162504296226093 0.0276848175733696
AOC4P 0 0.0423422776429342 0.0486237891067058 0.00128472412388546
AOPEP 0.00597321849732796 0.151713527160264 0.0125226299343635 0.171715549296974
AP000251.1 0.132479160806638 0.00540486228408281 0.0153512944754969 0
AP000253.1 0.488463763633461 0.479630569649186 0.0168612791472521 0
AP000254.1 0.00439933125705512 0.293642851756054 0.00515718719390997 0.00119860261573714
AP000265.1 0.140028522332053 0.0101592829509984 0.00639180342711905 0.0029954876093189
AP000266.1 0.0968334420772748 0.00781173481656915 0.630932928531009 0.00130196428911746
AP000275.1 0.0321967255807828 0.231665176968074 0.00420628796193344 0.00264261023299234
AP000295.1 0.0832913567730667 0.0289230711834732 0.0179807384979597 0.00223364236219363
AP000302.1 0.050032630096183 0.368920618815541 0.00284489087788631 0.000805027070099416
AP000311.1 0.0345460436317143 0.693333500711014 0.00132819204490168 0.0544161445988232
AP000317.2 0 0.00547560583615964 0.0249381790424056 0.0265889969987112
AP000320.1 0.0168449378874441 0.300912500762841 0.00696456120416092 0
AP000331.1 0.120895837953055 0.0132993954622815 0.000863138570654524 0.00274236673426351
AP000345.2 0.0635871593834939 0.0624209692114449 0.00255692318362625 0.00444979815221796
AP000347.1 0.0134016005166951 0.0310224422838179 0.00400989951068229 0.00895169834426861
AP000350.4 0.0492821775171462 0.0254895403296698 0.00494711385824035 0.00261843349372263
AP000356.3 0.116970827371732 0.0647178994925008 0.0101124769371593 0.00407578272377515
AP000357.1 0.00734950471066315 0.0062711097397186 0.00483106409900438 0.00100852385336858
AP000437.1 0.117049875419586 0.119480764599366 0.00404872941590848 0.00395468143935101
AP000438.1 0.0657608533748781 0.00776871296434464 0.017507563683525 0
AP000442.1 0.00603274844807513 0.00672522931563192 0.00377918134864809 0.0171064441693052
AP000446.1 0.0190873416379034 0.00168854216587383 0.00202414485071745 0.00216421813288014
AP000487.1 0.0443352695265544 0.0157370914495668 0.00750361871484722 0.0152900381977727
AP000523.1 0.0335081986680066 0.0290262381818885 0.0654850004732744 0.00504992539828337
AP000534.2 0.0502758296157488 0.0098253392221424 0.00191524444353048 0.00239769712717345
AP000553.1 0.141783825024955 0.0243933317382284 0.00575067574560375 0
AP000553.2 0.08944041670936 0.00136732994634184 0.00229663695731343 0.00302062426737954
AP000553.8 0.00969704739824545 0.0243190220388287 0.0367708496059476 0.00223318644728592
AP000560.1 0.0281117128511399 0.0240423115810098 0.00548463356311618 0.00213840846940485
AP000561.1 0.00682340057961951 0.0144977520987819 0.0123803188990016 0.00299240226738003
AP000568.1 0.0224478205829636 0.173047734164172 0 0.0316239356831428
AP000569.1 0.716098960942912 0.047262738300676 0.0239097069690373 0.0024132486769683
AP000580.1 0.214535941790777 0.00436890489463609 0.0035731563093373 0.00104680805635618
AP000593.4 0.0104694007664719 0.0761822673025477 0.00939680234191386 0.000658053522151442
AP000646.1 0.0926202010622022 0.0301790121115879 0.00219550685527046 0.00246811759294324
AP000662.1 0.0440388315017172 0.00448005043016826 0.00348190598825357 0.00325596150601262
AP000676.5 0 0.0194084177071164 0 0.00273769807215474
AP000688.1 0.0429745418132369 0.00114108723992433 0.00446090441423953 0.00183321968113574
AP000692.1 0.00975367673030537 0.0312541149243845 0.00521954066906376 0.0013769579295535
AP000692.2 0.038965894403848 0.0453046188235969 0.0268042820173065 0.00257208170319247
AP000695.2 0 0.0734866041976458 0.007283369490187 0
AP000704.1 0.0170034967336143 0.0588359355820324 0.00766425241324367 0.0040755604068532
AP000721.1 0.0886994232739497 0.0789850052237216 0.0538097187397954 0.00548373896397325
AP000721.2 0.096918262544246 0.0900442834850384 0.0131814341262404 0.00113470514809304
AP000763.2 0.284446453704396 0.00126856031954165 0.00120346687586632 0.00134122096692967
AP000763.3 0 0.0516422307251478 0 0.00903195963179057
AP000766.1 0.0729389115233599 0.0745344748686871 0.00228494693875893 0.00323800923475685
AP000769.1 0.0184435152798487 0.114691367511583 0.000895174998161473 0.202202848690412
AP000781.2 0.0113404841693997 0.213495809040601 0.00110180432785208 0.00167097023952507
AP000787.1 0.0255564791933547 0.140569823260003 0.0304784544674098 0.0024175479564548
AP000797.2 0.0147204968187651 0.0227386562857971 0.0104689220910988 0.00170887111403878
AP000842.2 0.0373319800131727 0.144041372432502 0.00923482135066903 0.00357647079484934
AP000845.1 0.143698356351214 0.0630224523810755 0 0.00477585601390867
AP000851.1 0.136386508686599 0.00382355146625955 0.00748861189052578 0.0118764780956027
AP000864.1 0.522304552536065 0.00236043430983974 0.0261015233459195 0.00109434742533554
AP000866.1 0.00683700377803059 0.00370545258216708 0.0036620894731586 0.00343308340106146
AP000866.2 0.0682304081875351 0 0.0015488910285546 0.00546236773102418
AP000866.6 0.244385273510836 0.0418584306088363 0.0144714954171823 0.00190849387011512
AP000873.2 0.132423823600172 0.0023948546937139 0.0710817550442582 0.0400703061147852
AP000873.3 0.0040349687841797 0.0146632917291935 0.0105782269820402 0.0023120138850088
AP000880.1 0.00287785721198881 0.0220731090091894 0.0015470747325659 0.00206447830434605
AP000894.4 0 0.0855377411822843 0.0118362458505682 0.00102166173927877
AP000919.1 0.00250405162004915 0.317271402819432 0 0.0557873114376687
AP000919.4 0.00318922115429358 0.0350929381243739 0.00225131714338849 0
AP000926.2 0.0261545607771471 0.00917842215761106 0.0081235220419447 0.051848922621837
AP000936.3 0.00199243051602286 0.0708862036442149 0.0157285179271027 0.004954825715642
AP000942.1 0.003914066546381 0.0384392569614291 0.00239473540769406 0.00418684978680732
AP000943.1 0.0268860759767638 0.0392649202725587 0.0007824252216985 0.00161366748252488
AP000944.5 0.0538153698932599 0.0452913247250816 0.0145872143509527 0.00721859238131705
AP000944.7 0.0340077210447597 0 0.00269675086674458 0.00385422136125889
AP001000.1 0.00369384719945627 0.00203765988439428 0 0.048871361967739
AP001024.1 0.00749364811107581 0.0179513103905732 0.00162815769378989 0.0419047188592994
AP001029.1 0.00305071463208633 0.00214556099252258 0.00936746035414015 0.00131977314969937
AP001029.2 0.00587571042619905 0.0139530997797213 0.00537668693670931 0.00134316245358768
AP001033.1 0.00227759824446542 0.0820240954747394 0.00962842301294557 0.000805027070099416
AP001033.2 0.255118171645334 0.0754932028166295 0.00258096883246231 0.00889536200489009
AP001042.1 0 0.11271170326243 0.0042377099530028 0.00133653424368131
AP001053.1 0.035031921334426 0.0209886765698791 0.00278603496278229 0.00229360036684287
AP001062.1 0.183097387520709 0.339424827627217 0.00238796483413626 0.0195434085251247
AP001062.2 0.261743751598815 0.0417942972009682 0.00229663695731343 0.00123589449655639
AP001066.1 0.00577465413707515 0.0549951651099034 0.00436382339089032 0.00236242370672833
AP001099.1 0.0474005936428774 0 0.0534209502514371 0.00647497526568956
AP001102.1 0.12515000958506 0.0780673029102329 0.0185651370073872 0.000841555409526484
AP001107.4 0 0.0455469597578179 0.00270285228728546 0.00270973740294085
AP001107.5 0.00324456369147981 0.00340676353264262 0.00180736777162417 0.00528272049135953
AP001107.9 0.00386804385464829 0.078452867449927 0.00584382345469138 0.00431659364671544
AP001160.4 0.0214134012679429 0.22799046464086 0.00134150502717389 0.00225928275177486
AP001178.2 0.00591203052174665 0.0744525272536315 0 0
AP001178.3 0.0712450814260897 0.28933088822517 0.0520578379682644 0
AP001207.2 0.232726721601924 0.959605806665974 0.00572228964893574 0.00389793721898237
AP001267.5 0 0.0142168798917414 0.00101714940008567 0.0442101239667027
AP001273.1 0.0400157134636065 0.00596970770094716 0 0.0087004585515268
AP001273.2 0.00130450516774771 0.0469016841589659 0.0223265650482583 0.0122970935573557
AP001282.1 0.0377039777364428 0.0438005797358021 0.0022213806396199 0.00833901886505257
AP001282.2 0.314563324947782 0.0955691547597305 0.0077689154398215 0.00200487452187655
AP001318.2 0.00278125475938012 0.0590569159494876 0.00217181709059371 0.0036675662037155
AP001324.1 0.116565962397748 0.0318887640480858 0.00344127104528796 0.705623126668108
AP001330.1 0.0277589648874392 0.0730604264995524 0.00650264696539166 0.00428622974443878
AP001350.2 0.00312958639963159 0.0307620171346835 0.00285482712873203 0.0127790543992467
AP001372.2 0.0330990847356138 0.013151749080453 0.00142289034511678 0.033113227621563
AP001412.1 0.00344766685176476 0.040581212648818 0.00442363640525171 0.00185603231442947
AP001439.1 0.0232658955680682 0.699781478095058 0.00422334834483805 0.00289153276877707
AP001453.1 0 0.0319172409427824 0.00236153042301736 0.0036492704533727
AP001453.2 0.117535403321214 0.0627618606594231 0.00122704990851055 0.00478584924971588
AP001458.2 0.155629017105545 0.066010898416023 0 0.00351636765134415
AP001469.2 0 0.0119931526269313 0.00219423894253899 0.000772791068738625
AP001469.3 0.111377760927934 0.0108963453256165 0.00744323333100497 0.000658053522151442
AP001505.1 0.282802225374811 0.0189094734547617 0.00191029526540595 0.0162416440918245
AP001527.1 0.0441455005908954 0.0903218749068426 0.00250917059520136 0
AP001527.2 0.0527739259933819 0.00824860867216388 0.00204303367286652 0
AP001528.1 0.20133703397517 0.112253295644166 0.00254007694649075 0.00104680805635618
AP001605.1 0.0194302042998578 0.033564712724471 0.00223201507611825 0.00293531578081937
AP001619.1 0.151347124543684 0.00117285118093004 0.00638480552040167 0.00568238749392979
AP001628.1 0.0148220475447279 0.240361333802101 0.0136274590509672 0.048279235926673
AP001636.1 0.178543030131823 0.0395049882607828 0.00170941282234 0.00160273003415418
AP001636.3 0.0371123089183675 0.00456832258886111 0.00570096288799067 0.00160273003415418
AP001767.4 0.0163501887410715 0.00186152848461833 0.0481704462778055 0.00312140673202829
AP001781.2 0 0.136003557301445 0.0017532403338667 0
AP001816.1 0.244777898657792 0.0130295100022647 0.00147635245010778 0.104102505555145
AP001831.1 0.00879119987209233 0.0881822862982461 0.00163207417948297 0.00420822358418979
AP001885.2 0.00217886930262233 0.0508368912674212 0.00273443764288653 0.000979872129713221
AP001893.1 0.00916146088177355 0.0845873300733797 0.00182148977156372 0.00300183834495638
AP001893.2 0 0.112051761156437 0.00832591647145112 0.00249317182567531
AP001924.1 0.0447065311831134 0.0646366874783909 0.22451407069001 0.0256012648197669
AP001972.3 0.0750486920953029 0.101106085605367 0.00410672916651751 0.0026348658049685
AP001977.1 0.00982188282146878 0.00137780845693247 0.033397516508446 0.0289611755714175
AP001981.2 0.0477966941850547 0.0144966753910023 0.0058548951509776 0
AP001992.1 0.0111067783600017 0.146909007733077 0.12251246361569 0.0197807544210077
AP001994.1 0.00400587837460486 0.034100654184326 0.0749724425022813 0.00235293590320068
AP002026.1 0.00395596886653612 0.034003243850664 0.144780230795743 0.0116723638313805
AP002336.2 0.0105990324170469 0.0588212523153537 0.00126327167464585 0.000822579610088397
AP002353.1 0.0469004117570057 0.0139804668944917 0.0835825795915991 0.00166088767655327
AP002360.1 0.138810907418332 0.116509122697926 0.11115874282861 0.0720861525583229
AP002364.1 0.0255081168793445 0.0174506063418884 0.0930439555684412 0
AP002370.2 0.0689034647583859 0.118224440219967 0.00903561671379468 0.000965442438605177
AP002373.1 0.291770374155672 0.0019684164245103 0.202586610996096 0.00356064989921854
AP002381.1 0.00818006145766605 0.00168300521835016 0.022110346925843 0.00174209976439516
AP002381.2 0.0214529555918203 0.130901283779684 0.117253499666046 0.0147813000535476
AP002387.2 0.0991529058242247 0.00218014062086617 0.0964509481351247 0.0898115555029748
AP002414.4 0.0126423538210388 0.306127446371251 0.272980249536905 0
AP002433.2 0.0354643746571952 0.00197234569128942 0.318738856868368 0.00519486591561515
AP002469.1 0.101809111795334 0.0529536782441698 0.111241016911997 0.00100582860065642
AP002478.1 0.0134056603557284 0.0176596680089526 0.00284489087788631 0.0716619914516108
AP002490.1 0.0065172006663806 0.0094593064695452 0.205232016249416 0.00343945974832157
AP002495.1 0.061231495228449 0.174840621502978 0.0591355839399997 0.0101315167551887
AP002748.3 0.109970773860366 0.00144864348887955 0.0509350263110628 0.00102312906828183
AP002748.4 0.0114869854144826 0.188555467481578 0.724770123694546 0.0265654045078719
AP002748.5 0.0228912066095887 0.0711880695136155 0.0523547020224099 0.020327887841416
AP002761.4 0.0720093518952882 0.103073108465645 0.0277115590209398 0.0105379353840285
AP002762.2 0.161503434093015 0.00579324623979011 0.0342620571654577 0.00231450487648183
AP002770.2 0.0194069968145487 0.011290028692992 0.0256085730960219 0.00222322866984239
AP002784.1 0.0254967964175455 0.000901437185226934 0.0183972914832162 0.0227853899554876
AP002784.2 0.740298206034604 0.333568500785808 0.0789400905726118 0.10750173726006
AP002807.1 0.403389059195064 0.00143078074694684 0.0548471863571855 0.00447296578557383
AP002812.2 0.0266231811822613 0.00866795765505349 0.0229764029406767 0.00408942398213333
AP002813.1 0.00356268500152095 0.544103393172652 0.0454753269990946 0.00848110371293067
AP002840.2 0.0070820337769406 0.333387711613111 0.0104360288440989 0.00509477680046632
AP002851.1 0.00191278043727472 0.0231274025560956 0.0291048347001551 0.00496671954581137
AP002852.1 0.0119321081143948 0.0742320983890228 0.00750017930321314 0.00259413194068649
AP002884.2 0.133851662302093 0.582138932558677 0.222933834225206 0.0127645978705746
AP002954.1 0.00774592696878887 0.144883378580655 0.0150534697601723 0.00119860261573714
AP002982.1 0.0747050323846927 0.326653193236091 0.00186816985940662 0.00392021871291805
AP002989.1 0.0502903651722763 0.349563780821347 0.152830962855804 0.0022639198935856
AP002990.1 0.18164682261976 0.00939335141612095 0.00518661871311392 0.0140916057322274
AP003049.2 0.0246969367488134 0.0127882504081234 0.0372117547370703 0.00159411823396855
AP003057.1 0.0348280163708174 0.397342623432258 0.205533172728282 0.00143017428644205
AP003066.1 0.0194599127784626 0.00914319844610333 0.0918721415162703 0.00646397436525557
AP003068.2 0.0540427734507222 0.0200303979247646 0.0671073663143697 0.018862776997806
AP003068.4 0.179835734705263 0.667947644859402 0.0125450120621109 0.00998759885910613
AP003071.1 0.0029546189638678 0.673777161242534 0.260744785208051 0.0017453562846104
AP003071.4 0 0.055122183136325 0 0.00156939873791253
AP003084.1 0.0752738978024736 0.0909345994639535 0.0444554368687206 0.00302306931063941
AP003096.1 0.183147656945849 0.12630687719949 0.00710087383263872 0
AP003097.1 0 0.00353483985944166 0.00382659851820036 0.00110055410771255
AP003108.1 0.0751848073182092 0.192633488519096 0.131326884123456 0.00359513016028227
AP003108.2 0.0138513758669321 0.0122618182440297 0.1300829352886 0.0421471750447211
AP003108.4 0.0519400858760844 0.0548527088424637 0.000919978672647667 0.00398648323051772
AP003119.3 0.0205568265176743 0.00565728800732257 0.00194058057707934 0.00771875905715015
AP003128.1 0.00367007238392203 0.507748374851477 0.0418465393968015 0.00246346829082227
AP003170.4 0.0155132935095638 0.382266797653946 0.0292819136101944 0
AP003307.1 0.176271600635713 0 0.00534404175277731 0.00425299078334994
AP003390.1 0.504775282411587 0.00157422289363892 0.00182435279899258 0.0012279935279695
AP003392.4 0.00474274643186526 0.00364894779520894 0.00122704990851055 0.00236822442908284
AP003392.5 0.244623136216561 0.361205242890857 0.00198608089606052 0.00281941399613781
AP003393.1 0.00856424608613838 0.023118598251733 0.00762636526129758 0.00514163201740146
AP003419.1 0.0029546189638678 0.00236552531014813 0.0125281955109203 0.0289782979706929
AP003419.3 0.061746277454088 0.0409059512999054 0.00989303693161137 0.0020697590327826
AP003467.2 0.0130513207953095 0.485423687828321 0.0177383012094381 0.00346288606844124
AP003469.4 0.287763315665859 0.153044546643076 0.00347783676403527 0.032294516086213
AP003486.1 0.00621925029632948 0.0195502801736025 0.0589322106626438 0.00411969042747955
AP003498.2 0.00241419255364896 0.0476530967942399 0.0301842777528226 0.00351563287325219
AP003555.1 0.00139773118873107 0.0465014939006673 0.135865305020555 0.00328707779963869
AP003559.1 0.00447417376680762 0.101803658907543 0.0875981851090836 0
AP003721.1 0.00393781639990788 0.0254268582856529 0.0863335463589865 0.00584250406153346
AP003721.2 0.0189234386403501 0.00408991034983543 0.065019203372246 0
AP003733.3 0.0126392785789745 0.21559900491326 0.199750290275058 0.00840135449796242
AP003774.1 0 0.0384044880923401 0.0312916068241256 0.00333500561735206
AP003778.1 0.00839010194412437 0.362249130095024 0.228455943501439 0.0110348744946139
AP004290.1 0.0339132968386584 0 0.00909774041916253 0.00122776954258469
AP004609.3 0.0213964072775106 0.0015339313330045 0.00971644367090038 0.00452545622884819
AP005018.2 0.036140617487455 0.0450073862952073 0.00117615826887893 0
AP005061.1 0.0662392191244763 0.00559041285875219 0.0026221871697385 0.0029954876093189
AP005119.2 0.0723199170553896 0.0422550478210393 0.132375294689253 0.00301426304115609
AP005131.7 0.0568323890840254 0.168899088601333 0.0324025301339394 0.00141798081304605
AP005136.3 0.00977748993462029 0.186850046641482 0.00809002096297087 0.00126512843006155
AP005137.2 0.00391995643132707 0.12668608107986 0.123435784997981 0.0015312167151519
AP005203.1 0.0396499095608553 0.00174543591397154 0.0102509453158978 0
AP005212.4 0.0079969912780855 0.019674588442753 0.0603689806145771 0
AP005229.1 0.0072538497333417 0.199232325337914 0.258415570697732 0.00213840846940485
AP005233.2 0.0456564172208527 0.00451341714439818 2.37524038298237 0.00857743590643962
AP005242.1 0.0546211322217057 0.506817834869101 0.0662252000978479 0.00262720043788366
AP005263.1 0.0432178873837724 0.0334577644270769 0.853106981357738 0.011252561238815
AP005264.1 0 0.0418463844363023 0.0791964490432609 0.00233603180464822
AP005271.1 0.00236075451449215 0.00929308897939475 0.00149055218048162 0.002621502367504
AP005403.1 0.0460351190666223 0.00146155439598313 0.442758877615686 0.0417825165251065
AP005436.1 0.0216939342385366 0.002620542745672 0.0238863435317622 0
AP005717.2 0.0496468517650912 0.0555179027035348 0 0.00367948709285201
AP005901.6 0.00408178497645939 0.0145780873192011 0.054118226562657 0.00130766220380149
AP005902.2 0.00245802963573508 0.0110538273263985 0.296956047589343 0
AP006222.1 0.0131015013506838 0.00239970896369504 0.155294382141163 0
AP006248.6 0.0361793774158559 0.00162130147917545 0.0554122118255936 0
AP006284.1 0.148660539085308 0.0173096920683657 0.0676246651660436 0.00167097023952507
AP006287.3 0.00280658507487548 0.0376305703422696 0.135690877151077 0.00431745365337401
AP006296.1 0.0178143577879299 0.0206779727589589 0.0645373575136058 0.286062339981296
AP006545.1 0.159967964749709 0.0323062203208709 0.00465191073422094 0.00141798081304605
AP006621.1 0.00512670914834131 0.0271110842650046 0.097230502141859 0
AP006621.3 0.0281127583748191 0.0716508305490814 0.218487553624304 0.0210097573310919
AP006623.1 0.0369110007204942 0.10426732910908 0.0181028859175564 0.00615545653025196
AP1AR 0.00327662544724562 0.0185657602015815 0.00361453538099912 0.159450837245704
[truncated: 1,396,745 more chars]
