# Supplementary material for: Well-TEMP-seq as a microwell-based strategy for massively parallel profiling of single-cell temporal RNA dynamics
Source: Nat Commun. 2023 Mar 7;14:1272. doi: 10.1038/s41467-023-36902-5 (PMC9992361; doi:10.1038/s41467-023-36902-5)
Supplement: Supplementary file 7 — Source data [file 41467_2023_36902_MOESM7_ESM.zip › Source Data/supplementary figure 6/Supplementary fig6b/STAT2target.txt]

RAB22A	GPBP1	SYNCRIP	TPCN1	RAB5B	RND2	REEP6	XPR1	PHF5A	SMARCD2	USP36	SP1	FAM91A1	CEP55	VPS39	OSBPL2	TOMM40	PDHB	GRK6	MYO10	YIPF1	RPRD1A	DCUN1D4	SETD3	TIPIN	BSDC1	SLC30A3	TMEM205	ATMIN	NUCKS1	MRPS14	CNOT8	JUND	MRPL4	PRPS1	MAML1	YIF1B	DDX5	BRF1	GANAB	RAB40B	CMC1	PLEKHH3	RRP9	FDXR	QSOX2	SLC2A13	DGCR2	RSU1	SLC38A10	DNAJC21	DEGS1	PSMC4	DCTPP1	KCTD2	TOR1B	CTDSPL2	KDM4B	MCM6	NFKB2	IMPAD1	TMEM64	TUBA4A	SPCS3	HSBP1	AIP	PARN	USP3	NEU1	B4GALT1	RAB5A	HEATR1	SRSF2	RNASEH1	WLS	SMNDC1	GMDS	ZFP36L1	COMMD6	LIMS1	FASTK	COX7A2L	CARS2	MECP2	B3GALNT2	CD82	H2AFX	FKBP4	MLEC	LONP1	VPS13A	SPTLC2	ATP6V1C1	KIAA2013	STK11	PKP3	PDP1	MAP2K3	SH3BP4	WSB1	ATOX1	OAF	CLEC16A	PTK7	SDC1	PLEKHN1	POLE4	UGP2	DCAF7	FLOT1	GALT	ARPC5L	FOSL1	DRAP1	MEA1	TCIRG1	THOP1	CCNI	RRM2B	ALDH18A1	SFPQ	MAD2L2	GMCL1	TPRA1	TLN1	DHRS1	FUS	ACLY	PLEC	DNAJB5	SURF4	MAP2K2	CEP164	TAF1	NUDT16L1	MAPK1	PARD6G	ZYG11B	EHD1	HNRNPF	DIS3L	ST6GALNAC3	HERC2	NR2C2AP	RAP1B	UTP18	GTF3C5	TMEM65	DNAJB2	PSMB3	EFHD2	CCS	MTMR4	MAEA	CBX2	ZFAND1	ANKRD13D	ACOX1	SLC38A2	POLR1E	HS2ST1	CARHSP1	TM7SF2	SLC25A3	WDR54	INPP5F	FAM89A	ZBTB8OS	ACP6	MYO1C	ADAM19	FNDC3B	AGL	SNX8	DOLPP1	DHRS4L2	DNAJC7	AKR7A2	RPL13AP5	BRAF	SLC12A9	ABCB8	UBL7	STX4	PACSIN3	GDF15	STAT2	RHOC	DNAJC5	METTL2A	PIAS1	SQSTM1	GGA1	GCLC	INF2	ETV5	G3BP1	BTBD3	STAG3L2	FOXRED1	TAGLN2	C1GALT1C1	TRAK1	SHARPIN	XRCC1	UBE2O	ABCF2	TPBG	ATP6V1E1	ARHGAP11A	PLOD1	DDX41	DDB1	VAMP8	MAST2	GNG4	HNRNPH1	FUNDC1	ZNF275	SUDS3	CTSD	C2CD2	UXS1	PDE4A	SCRN1	INTS3	MFN2	COL12A1	NACC1	NRBP1	SPR	AFF1	FDPS	MYL6	DOHH	CHST12	SHMT1	TMEM181	LYN	PLK1	CAPNS1	PTPN12	SLC4A11	RPS6KA2	MTPN	NDUFA3	CYB5B	ZDHHC18	LGMN	EIF2AK3	IBTK	GIPC1	TMOD3	PRMT3	LTBP3	ZNF581	ARHGEF10L	SLC37A4	PPP3CA	VGLL4	CDC34	RHPN2	VRK1	SLC30A5	DENND5A	XRCC3	RHPN1	WWOX	TRAPPC2L	GGA2	PPP1R14B	USP9X	TRIM8	KDM1B	FBXL4	ZWILCH	PSMD7	EBP	MPZL1	ZNF644	TRIM56	CD81	CPSF7	YARS	CRAT	CHD3	METRNL	DDHD2	ITGA5	FER1L4	NDRG2	PDXK	DHX33	RAB2A	NCOA4	C16orf91	ILVBL	SPTBN1	KIF2A	C12orf45	BMP1	CUL4B	PRPH	HIP1R	C1orf21	DSP	FOXO3	THRA	MET	LMNA	NT5DC2	MRPL34	CAND2	GIT1	SAFB2	TMEM167B	CCHCR1	SCAND1	CHMP5	BAP1	ATP11B	NADK	NOP16	BTBD1	FAR1	DSCC1	HR	AXL	PLXNB2	ELP4	PLEKHJ1	ARMC9	TSPAN4	SLC29A2	ZWINT	TWF2	EIF4EBP1	MAPK9	NDUFS1	RING1	PEPD	TWSG1	MAPKAPK2	RCN1	CDC42EP1	FIBP	TNFRSF12A	CDKN1C	VASP	ANAPC4	TRIM14	MBTPS1	RCE1	RAP1GAP2	MAP4	ART5	SEMA3B	MALAT1	RNPEP	CLYBL	DAZAP2	ATXN7	NR1D2	C18orf21	MRPS5	AMZ2	FAM160B2	PTPN18	COQ7	TRA2A	TPST2	KIF1C	SFT2D2	CALM3	NISCH	CHKA	ENTPD4	F3	CTDSP1	DHX30	PPARD	MAGT1	RPS6KA1	KLK7	APEH	YAP1	NINJ1	IRF2	SYMPK	UBE3B	VPS53	RAB1B	TMEM41B	DOCK7	KEAP1	DDR1	MITD1	MRPL30	IPO8	CTNNA3	MYL6B	OSMR	ARF4	RAE1	RBM12	VEZF1	COG7	NDUFA9	INVS	COX7C	TMTC1	RBBP9	MIB1	TWF1	CDK2AP1	BCL2L1	TTC14	FPGS	SMARCC2	ZNF692	VPS41	ZNF12	TSNAX	SRC	SUB1	TMEM33	TGOLN2	DUS1L	SBF2	FLNA	SRP19	MRPL52	CLTA	SPC25	SCG2	FDFT1	DCP1A	L3MBTL2	PIGK	ACSL3	TRAPPC3	PAIP1	RMND5B	GLE1	LYAR	KDM2B	ERGIC1	S100A16	HBG2	AHCYL1	CPS1	G2E3	RAB21	PLD2	ST14	ATG7	REXO2	SMG7	SEC23IP	FBXL15	MKNK1	LSM3	SLC30A9	ACTR1A	UBAP2L	ITM2C	ELK1	RELA	RPS6KA4	TSPO	KRT7	PIK3R4	IFI27	RNPEPL1	NHLRC2	OASL	NFIX	PHF12	CNOT2	CNGA1	IRF2BP2	TEP1	RFXANK	OLFM2	ADNP	PIGA	PTBP2	UNC13B	PPM1J	EGR1	FAM72B	RIMS3	CILP2	FAM117A	DGKQ	CNTNAP1	CHD8	PPP1R14C	KCTD5	ZNHIT2	NES	ARNT	SETDB1	RAB9A	COL7A1	C11orf65	RECQL5	TRAPPC8	NKD1	KIF26A	CDYL	SNX18	STK11IP	HSP90AA6P	HINFP	BIRC6	TCP11L1	ZNF81	SMOX	APPBP2	ICA1L	BAIAP3	ABCB10	MON2	ZNF76	TGFBRAP1	LYSMD4	CDK13	ETNK2	PDZD8	MBP	RPL8	ADSL	SLC35F5	MKKS	PTPN6	TTC39B	EEF2K	ARL8A	DBI	RPL4	NCOA3	SOBP	MBIP	PFKM	RANBP9	CEP72	AEBP2	DMXL2	LDLRAD3	CDK20	FBXO33	ORAI2	CLDN4	MYBBP1A	RPL18	VCL	WWTR1	TIPIN	HAUS8	C9orf78	CBWD2	RAB3GAP1	MPV17	ISCU	ZCCHC8	ATP1B3	UFM1	NEDD1
