# Supplementary material for: Well-TEMP-seq as a microwell-based strategy for massively parallel profiling of single-cell temporal RNA dynamics
Source: Nat Commun. 2023 Mar 7;14:1272. doi: 10.1038/s41467-023-36902-5 (PMC9992361; doi:10.1038/s41467-023-36902-5)
Supplement: Supplementary file 7 — Source data [file 41467_2023_36902_MOESM7_ESM.zip › Source Data/figure 2/fig2b/K562_4sU_IAA_mutation_count.txt]

	T	C
GGCGGGCTTCGT	2729	273
GACAGAAGGATC	989	123
AAAATCGCTGCC	3663	690
AAGACTAAAACG	564	112
TGCATTTTGCCC	7666	1238
CCAAGGCGGTAG	1306	153
CTATGTGACCTC	4070	714
ATCAGCCTCGAG	3714	455
CTGCCATATAGC	1326	223
TTTGCCCTATGG	5601	663
CTTCGCCTACGT	2882	506
TCCCAATTTGGG	5251	1194
ACTTGAATACTT	4125	1093
TGGGGAATGGAT	5448	1518
TTCCCCCCATCG	7237	1542
AGGTAGACGTTG	3923	913
GGGGTGGTTCCG	4878	940
ACGGCCACGGGG	1273	244
GCGCTAGCACAT	897	111
GAATGAATTCTG	2961	812
CCGCCTCCTGTA	1433	167
AACTCTGGCAAG	3645	695
TCATGCTTTCCT	7360	544
AGTCCGTCCCCG	3146	367
CCTACCAAGGCA	2169	144
GCAAGTAAGTGG	10439	2850
CTAGGGAGAGGC	3383	818
CTGCCGACACCA	4063	678
CGACCCCGGCGC	17271	1684
CACTGTGATTGC	445	69
CCCCCTCCACAA	6795	1063
TGGTCCATTAAA	364	80
CATATCATAGTC	8839	1973
CGCCTGGGACGC	4606	526
CTGAACGTTAAC	1078	120
ATCGAGTCCGCA	2075	397
CGCATAGATACA	9681	1542
TATAGGTCCCGT	12445	3156
GGGACCTCTGAC	1902	209
GCGACTCGTAAC	5116	641
ATCAAGCATCAG	2625	322
TTGAGTTGCCCT	4422	655
GGAGTATGCGAG	5125	1225
CTGCTGTACCTC	2286	406
TATGCGGCGTAT	4847	1292
TTTCGGCTTCAT	1949	144
ACGGTCGTTCGC	2704	408
TGCTTCTTGGTC	2715	432
CAGACGAACCGA	2953	736
CCCATGAAGGCT	853	157
TCTCCTCCGGAA	1220	218
AAGTTGACCAAA	4168	656
TTAGATTGACGA	822	116
ATCTTATCCTTG	246	46
CTGAAGTCGGGG	532	62
GAAAGTCAGGGC	4474	1140
GGGTGTTCCTCG	2365	270
CCCCCGCCCGCA	2707	901
AACAGTACAAAC	1160	182
GACTCGAACGCC	4221	1242
TTTTGAGAATCC	1813	285
GTCATTCAAAAT	2036	310
ACCATGGACATA	7750	566
TGCGCGGCCCTC	6820	921
TTCGTATCCCTA	854	228
GCGGGATCACAT	1755	359
ATTTAGGCAACC	6849	1100
GCCGACTCGTAA	481	52
GGCCATCGCAAT	11466	3072
AGAATCGTCCGT	3445	485
ATCATCACCTCA	6775	1460
GCGCTAACAATC	788	77
CCGATCCGTGTA	4655	807
CATTATTCTTCC	263	44
ACCGATTACTCC	467	39
TGTGTCTGCCCG	681	24
GTTCGCCTCCGA	7214	1894
CTACAACAATCC	2082	271
ATGGGATATCCT	6375	1863
TCAAATCAATTG	980	205
CAACAGGAGTCT	1908	183
GTGTTACCCTCT	2732	615
AAGTCTACTCCC	897	142
CCCCAGGTGGGC	472	75
CCGATTGGGCTT	697	94
AACTCCAACCTC	4712	694
GTTAGAGGGATT	1254	222
AGGTGCACTAGC	7406	1368
ATATGTCGTACG	2991	942
GCGCATTGCAAG	7274	1024
GTATTATGGAGC	1559	308
TCCCATCTAAGA	822	130
ATGCAAAAGCAT	2242	310
TGGTGGGGTTTT	1087	160
AACCGGCCGTTG	2199	275
GCGCAGTTCTTA	1469	226
TTAGGGCGCGGC	1678	335
AGCAGAAAGGTT	711	115
CTCGGCACTGCA	3904	1961
ACAAGATCCGCA	343	65
ATTCAACGAACC	4788	431
ATAATGAACAGT	8775	2387
GGCGAGCTTAGG	276	45
GGTACACTTTGA	1483	242
CTTATCCCGATT	4123	514
GACCTTGCTTAG	1627	234
ATCTCGTGATTG	10705	2676
TTCACATATCAC	5308	1010
TAGTGAAGACTG	786	163
TCCTCACACCGC	426	143
AGTAGTCAAGTA	2178	410
GCACTAGGTTCG	3215	683
CAACGTCGCCTG	5644	1536
GCACTGTTCTTG	2949	617
GTCCACCCGTTG	3174	364
AATCGCCAAATG	6878	1071
TTAGCATTATCA	5471	1650
GTCCTCCCGCAC	1153	205
GGATAGGATTTC	3066	693
CAGGGCTTGTGA	1439	226
GGACCGATGCAT	577	110
TAGACTGAGTGA	1473	174
GAGATGGACACA	427	96
TACAGAACGAGC	2672	306
AGGAAAATGCAT	3804	909
CTTCGGAAATAT	1173	299
GATAGGCATCCT	2834	451
CATGACTCCCGA	4296	646
GTAACCGTATTA	7149	825
AATCGGCACGGG	1525	235
TTGCGCATTGCT	1814	137
GGCAGTGCAGAA	829	108
CCTCAGCCCTGG	1752	472
GCGCAACATGGC	3199	555
TTGCTATAGCAG	5556	1170
GGTGGTCCCAGC	5687	1164
CACCCCGAGATA	5005	1382
TTCACGCAGCAA	2263	396
TGTACCCCCAGC	2275	141
CGGAGACGTTCT	2250	856
TGATGTCGGATC	961	139
ATCTTGACAAAC	529	74
CTGTAACCAAAT	1609	45
AGAATGCCGCCT	1372	236
TACTTGACGTTG	1899	463
ACAGTGACAAGC	1891	134
TGTGATCAGACT	13320	2254
TGCTCTGGAGTT	5486	1202
TAAGTTATCTCC	3759	793
GCCCGTAGTCCC	5664	1299
TTGTGATACACA	5378	1175
AAGACATACCAA	451	76
TACCACCCTGTA	1750	223
TATATTAATCAG	1029	221
GCCGAATACTTC	651	89
TTGGCATGGAAG	8441	686
GGTGACACACCC	3203	851
AAATGCACTTGA	2100	462
GGGTGGCGATTC	6310	688
CGCGCAAACCAC	6754	1868
TGCCCGCTACCC	2257	558
GCAGGGATAGTT	1963	171
TGGTACCTAGTT	3249	827
CGTTTCTTTAAG	4414	710
TGAATCGGCAAC	11169	3194
TATGATCAGACT	383	47
CTACCGGTTTAT	1345	236
CGCCTAAACCGT	4238	453
ATTGCCCTCTAT	10413	1334
GAAATTAGGCTG	2162	323
CGGCTGGCATTA	5751	1108
TATGGACAGTCA	579	76
TCCCTTAACGGC	2594	534
GCCTTGCTCCGC	2132	291
AATAATCGGAAA	1397	156
GAAGGGTGGTTA	5739	937
CAATTTATGTTG	1591	190
TAGAACGGGTTT	1866	206
CACCTCAGGTCA	1178	137
GATTCAACGCAT	1111	71
ATCTTATGGCGA	4005	1391
GCTATGCTACCC	2563	588
ATCAGAGCGGAT	3893	742
AGAGAGCGCTGT	1457	212
CCTGACGTATAA	889	92
CCCTGACGCCCG	5124	941
TCCACCTCATTG	5798	354
AGTGGGATGTTG	10206	1858
TGTCTGTATATC	6338	904
TTAGCGAAGCTT	5917	416
CCGTACTGGCTC	870	118
ATGCCACCGGGA	1322	167
GCTAAGACCACT	2208	414
TCCGTTTCCGAT	2543	272
TAAACATACGCG	1529	298
TCGCGTGGATTT	1807	332
ATATCGTAGCCT	9004	1500
TGTCGAATCGAT	1781	145
TAGAACTTGATC	4444	749
CGCAATCAGACG	1676	183
AATACCCCCTTG	4037	600
GGCCAACAAATC	1061	125
GATGACGGGATG	7778	1579
ACCATTTTAAAT	1045	84
CACCAGAACGTA	12745	2463
TACGCAGTTAGT	468	74
GCGCTATCTATT	3378	264
CGCGGATCGTCA	4367	1354
TCCGCACCGCTC	1356	217
AATGGAGTAGAG	1625	340
CGCCCACTTCTC	5710	1373
CAAAGCAATTCC	1726	292
ACAATCACTGGA	5352	1709
ATACTCTGAACG	4257	1247
CAGTGCTGCCAC	2045	359
AGGAAAGCAATG	13078	1348
TGAGAAGGCACG	1252	176
AATTGAGGGACA	7443	1424
GAGTCAAGGTCG	1710	214
GAGTAAGACAGC	1411	154
CCATGACATTGT	1229	195
TTAAAAGAACTG	876	185
ACATACTGGCCT	1077	128
GCCCATTTGAAC	3473	1064
AGCTCGGATATT	2945	406
AGAAAGACTCTA	1242	139
AGGCATATTGCG	960	94
ATAGGCCATGAA	973	113
TCCATTGTGTTG	1436	277
GTGGGACGGCGC	1911	649
CTTATATTGTTG	4182	602
AGACACTACGCT	5061	1239
GGACCCAGACAA	853	108
CAAAAGGCCTAA	3565	621
GGCGCCGGACAT	2179	357
ATATGAATTGAA	4797	301
CATGCGGACAAA	2094	253
TGTGCCACATGT	5397	908
CCCGCAACTATT	4668	944
GGATCCACCGCC	18426	3750
ATACCTGAATCA	10706	3046
ATTTGGTGTGTA	1441	241
GTTCCTCAGCTA	5898	1456
CAGTGACTTCGT	872	155
CTTCGTGTACTG	455	62
TACCCGGCAGCG	2457	582
TTAGGATTATTA	6742	341
AGGCGGCGAAGG	1433	136
TGCTGAGTAAAC	2984	396
TAACTCAGTAAA	4759	743
CCCATAGTGAAC	6691	328
AGACTAAACTTC	2375	674
GTGCCCGTCGGG	4488	539
CGCTCAACTAGA	3702	832
CCCCCGTAGAAT	3687	923
GACCTTTCCAAC	2742	496
GGACTAATTATC	2671	180
ACAGGATGTAGA	2979	178
GTAGGTGGTATA	10021	1513
GATCACTCACCG	685	114
TAGACTCATTAT	2119	293
ATGGGGCGGGCG	2323	521
GTCACTTTATTG	265	45
TCCTTGTACGCT	3608	727
GTGCTTCAGCTA	199	57
GACAAACGCAGC	290	45
TTGGAACTGTTT	185	35
AGCGCCACATCG	1214	272
CTCCGTAACTGC	890	183
TAACTAGTTTGG	3720	824
TGGCAGCCCATG	221	37
CGCTACTCTTAT	4646	804
GCGCCAGTAGTT	1044	123
TTATGAAATACG	2292	266
TACAATGCCTGT	4907	1014
TGCCCTCTAATT	1663	223
GGTGGATTACCT	1869	311
GGGGGGCCCCCC	313	15
AGAGGGCCCTCA	3417	400
ACGATTCTGGAC	1485	306
TGACGGGATGGC	3249	644
GGACGAGGTCTA	1162	162
CCGCTCATAGTA	4594	1232
TGGCTTGAATAT	213	24
CAGCACAAATAA	1261	187
AGCATTTTGGTC	6076	918
CGAAGCGGCATG	874	176
GCCAAGACTTTT	1699	281
CTCCTCCAATTG	4209	710
TGCAGGGGTCAG	977	136
CGCTAGGTGCTG	5616	746
TATGATAATCTC	4357	912
AAGTACGGCAAA	2021	268
GTCCGTGCGCTA	596	68
CGCTTTCTCGCG	2954	276
AATAGGCCTGCC	823	117
CTTACCTCGGTA	2195	256
ACGTCGTGAAAA	3795	540
CCCGTTTCGGGT	2823	386
ATTCCAGAGCTC	1949	395
ATTATCACGCGG	2676	317
GATAATGCTTAG	1089	167
CCTGACGTCATC	2783	326
GAGGAGCCTGAC	3100	419
GGGCCTTAATCT	815	93
CAGGTCGCACAA	4069	642
CGTATACCGGCC	302	33
ACCAATCACTGG	642	217
ACCGCCCGGTCA	4287	834
GCGAGGTCTCTT	2547	455
CGTTGAAGGAAA	2705	606
CACATAGCAACA	1902	309
AAGTTTTAACCC	1747	174
AAGCTAATAATC	7096	637
GGCTGCCTATCG	4025	459
GGCTCGAGCGAT	1633	298
TGGTAGCACCTC	2195	377
TTCGGATAATTT	377	157
GTCAGGTTCATT	1562	280
GTTTAGAGCCCG	3772	408
TTGCTTTCCATT	762	165
CTTCTTAGACGC	2760	579
TTATTCGAGCCA	7887	616
CGGGAATTTGGG	3442	495
TTTTCGCGTTTC	847	120
GATTGAGCGATT	1641	218
TTAGTGAAGGCC	480	28
TAGCTTGAGCCC	2694	476
TGGTCTCCACAC	1551	309
CAAAGATTGTAA	2329	607
TATCCTTAGGGA	2705	248
TGTGGGGGTATG	687	81
CGATAAAGGTAC	1498	238
TCCTTCAGCGGT	1557	223
ATAGCCCCAACT	2571	497
AGCCCTAGGCAT	3069	128
TCGATCGGGCTC	2120	335
TCGCCCAGACGG	1049	117
CGCCGTCATGCT	464	70
GACAGGGCCCGG	1651	341
CTTCCGGGAAGT	5358	1494
TGAGCCGAGACG	1237	235
GTAGTTCGTAGC	4101	832
GCCTCTTGCTTA	381	54
GGAAGTGGGATT	6935	515
CAACGAGCCGTG	306	42
AACTGGTACCGT	2941	310
GGGGGGGCCCCC	7525	627
CGCAGTATTCCA	777	75
CGGTCGGTTCAT	4094	791
ATTGAGGTATGG	1540	84
CCGTGTGGTTAT	3312	792
TAATGATGTAGT	1500	240
TCAATGGTTAGC	1858	147
GCTTTGGTCCCC	3424	836
TCCGTCATCATA	189	38
TGGTCTTTTATA	2470	514
CCATGGCCTGAA	957	183
CATCATATTTTT	3877	859
TCTTGGGCTTCA	2421	196
GGATTGCAGCAC	3244	523
GTGGGAGAAAGC	1491	138
ATTCATCGAGCG	3333	665
GGAGCCGTTAAT	2617	501
GCACCACCGCCG	1651	267
CTAGAGTTACGA	1137	299
CCCGCCTCTTTA	843	188
ATAAGGAATCTC	12285	1514
AGTGGGATGTTA	241	25
ACCCTAACGATG	3014	689
TAAGACACGATG	874	123
GGGGATCCATCC	569	82
GACAGTATCCAG	617	95
CCGGGCTAGCGC	223	36
ATATGGACCCCG	2390	326
TCTCTGAGGTAA	1837	346
GATATTTGCTCT	2466	487
ATATCGCCAGGC	1514	279
CGTCAGAATCAA	3807	1021
TATAGTCTGTCA	1454	245
CTACGCTCCTGA	4550	1278
CGCATTTTCTTT	1466	208
AAATGGAATATA	980	127
TCTGTGCGCCCT	3859	904
CCAGGTTGTATC	1274	77
GTTATGCGGTGT	1381	222
ATGGCCTCCCCA	6598	1531
TGCCCTACGTCA	2378	274
CACCCTAGATTC	2068	353
TCTAGCCAGCCG	791	103
CGCCCAACAAGG	1590	159
CTTCAGTACTCT	5197	1693
CTCACTCTCCTT	1855	333
GGCGAAATCCCC	2877	725
GATAAGTCTACG	809	136
TTCGAAGGATGA	2309	421
CCTTCGTGACAC	1440	223
TTAGATGCGGCG	1584	248
TCCATTAGACTT	2077	343
ATTGCGACGTAG	2716	440
AGGAGTAAAGTC	1433	325
CTCCATTAGACA	2842	535
CTGTAATGGCAG	4667	919
GTGCCGTACTGG	744	118
GCACACTTTGGT	1630	249
TGAGCATTATGC	8907	1643
GGGCCTACTTTA	1106	191
CTTTGAAAGCGC	3448	549
CTGGGCCAGGGA	2754	466
GCGCGCGACATC	2332	395
GAGGTGTGCATA	3396	376
TCCTAATACTGC	6957	1483
GGACGGTAGATG	772	114
ATAACATTTCCC	4805	925
CTGCCGCACGTT	2613	291
TTATGAGGACCT	2762	403
GGCGACCCCGTT	1518	237
TCCGTTATGTAA	3529	479
CCCGGTCTGTAC	1552	235
TCCCCGTAATAC	2678	326
CTGGGCTTACGC	1763	255
ATACTCGGCGGA	337	47
AAGGAAAGATCG	3964	926
TACTTTAAGTCG	1248	258
GTGCGCATTCTT	3504	735
CGGCACGGTATA	1894	225
TAGCCAGCTAAT	3102	585
GCACTCTATGGG	1728	348
CATGGGCGTATG	1995	258
CAAGCCAGGATA	2110	278
GGTCTCCACCTT	1100	187
TGATCGTAGGTC	2176	325
ACGACACGATAT	1667	185
CATAGCCCGCTC	2070	423
ATTGTCTCAAAT	3376	300
CGGTTACTGATC	2124	306
TACACGAGGGCA	3599	791
GTCGAGTCCCTC	2211	244
ATTGGGCCTTCC	1972	313
GGCGGGTAGTGA	2074	290
GGTCAAGTGGTC	1664	383
GAAGACTGAGAT	1740	822
AGACTCATCGTT	2328	387
ACCCGCCCGGTC	612	130
CGTTGAATACAT	964	215
TCTAGAATACAT	349	40
AAATCGTTTGCT	1939	687
CGAAGAATAGGG	956	198
TAGAACATCATA	5102	936
GTCTTCAGAGCT	1060	168
CTTCGCTTACCG	764	147
TTAACGGTTAGC	2335	341
TCAATGTCGGCT	1192	91
GCATCTAAGTGG	1653	219
TATGCGTGGTTT	1447	194
GCGAAATTGACA	3209	444
ATGGAACCCTAC	4670	721
ATCTCAGGTATG	3132	345
ACCGTATGTGAT	2350	216
TGGATGGCTCTT	1386	130
GGCCTAAATTGA	1243	133
TGCTGTGCCGGT	191	42
GGGATCCGACTG	781	122
TCACACTCAAGC	533	62
ATATACACAAAG	685	141
TCCGCTGACGGC	958	191
CTAAAAATGGTA	674	127
GTAATTGAGATG	4234	756
TTCTGGTCCTCC	1580	331
ACGCGGCTTTTG	752	129
GCAAGGCTGATT	1304	299
TGGCTTGAGTAT	8522	954
CGGATAGGAACC	1432	224
CAAATGGATAGA	4923	1202
TAGGTTCGTAAA	1021	135
TGCCCTCAATCC	1694	139
TTGGTCTCGTGG	2020	432
CTCTGAGTGCCT	3851	1089
GTGGCATGATGG	2293	477
TAAAATCTTAAG	624	86
CCCTCCTGCTTT	1530	241
GGCTCGTTGTGA	296	24
CCACCATCTCCA	977	247
TCCTCAACGACG	1468	114
CCCTTATTCCAA	1872	177
TGTGTTGTCGTA	1305	192
ACCAGTCCTTCT	191	52
AACGTTTTTAAG	943	157
TCCTTCACAGTA	1981	284
GCCGCATTGCAA	953	124
GACAATGGCAGC	6890	1494
CCCTACTTGCAC	1490	252
ATTATGCGAGAT	6719	2091
CTGACCCCGAAT	1581	129
GACAGCGAGCAA	2123	237
CCTGCCAGCAAC	1554	158
TAAAGGCCAGTA	1291	97
TCTGTTGTGGAG	1042	170
TGGTCCCTGGTC	1930	303
CGATTCCCGGCG	793	165
CGCTACATCGGC	777	169
CAAACCGACAAT	337	61
TATGTAGGAAGA	1827	301
CGGTTAGTTTCG	692	124
AGAAAAGTACGT	915	132
AGGGATCTACCA	794	75
GAAAAATAAAGA	852	59
CCAGAGCCCCTC	213	38
GCCGCGCGGTCC	2037	314
GTTGAGCTAGCC	1328	263
AGCCGCGCGGTC	5274	1328
GACGGCAACCCC	2546	374
AAGGTGTAGCCC	1324	193
CATGATATTGAT	5043	814
AATAAGCGCCGC	1616	138
CGTGGGCGCGCC	3522	199
CAAAATTCTCTC	368	123
ACGTAGGGGCGA	1483	230
ACTTGCCCCGCC	2399	413
AGGTTGCTTGGG	1740	299
CTGATTTCCGGC	6689	1085
ATCTCGAAGCCG	1315	267
CGAGCTCTACGC	1527	184
CCGCTCCTATAT	4803	424
CCAACCCCAAGG	261	59
ACACAAATAGAT	5197	1258
ACTAAGTGCGCC	1495	276
CAACCACCGATG	2780	359
ATTCGCCTCCGA	222	60
GAACTTCTGCGA	3823	1195
CGTTAGGAACAG	488	116
CGCCATCCCCAG	680	179
AAACTGTATGCA	881	236
GTCAGACACGTT	4799	1116
ATCGAGATAGCC	333	55
GTATCCAAGTAA	1591	211
CGCTAAATCCCT	832	107
TACCGTTACATT	1583	392
TCGGTTTTCGTC	2412	485
ATAGATTCCAAT	2502	706
GTAACCTGTTCC	1324	111
CGCAGCCAGTCG	4828	1038
ACTCAGCCCACG	2579	485
AAATGATACACC	637	32
GAATAGAGTGGT	4499	746
GCTCTTGCTTAT	7643	1006
TTGATCATGTGG	2967	608
TAAAAATAGATT	3794	579
TATTGGAGACCT	2207	409
CTGAGTCACCCA	223	29
ATCGATTTCTAT	1586	320
AGGGACCACGTG	2154	434
TTACCGAGCAGT	1707	174
CGGCTTACGCCG	3584	338
ACAACGTAGGTT	1006	175
TACTACCGTCTG	4781	670
GCGAGCGTCATT	1890	259
AGTCTGACCCGG	1929	637
TAGGCTACAACA	1884	296
GTTGCACTAAAT	507	64
TCATACGCGTCG	1868	127
CACGTTCTGTAC	1395	235
CGGGCAGCCGCC	1286	234
CCGCTACGGTAA	736	140
TTTTATCCCTTC	920	78
TCGTATCGACGC	2149	185
GCAACACTTTTC	4746	670
ACCCATGGACAT	1509	120
TTTCCTCTAGTC	780	135
CGCAAGAGGCAG	2426	196
TCTCAGGGCCTC	1362	210
AACCAACTCTCG	176	52
CCGAAGGCCCCC	4255	166
TGGATTTGAATG	1569	688
ATAGGATCTTTC	4554	1147
CTAAGCTACAAT	2690	581
TAGCCAGATTGA	859	144
TCCAGTACCACG	1051	248
ATTCAAAGTATC	1671	223
CACGCAGAGTGC	1174	220
CCGGGGTTATCA	1305	137
CGCAGGCATTTC	2601	510
AAAAGAGTATAA	967	97
AAACCTCTCCGA	240	17
AGCACGAGATTT	925	226
GTCTTGTGTATC	1794	252
TCCTCGGCAGTA	3035	412
TGCTGACGCAAA	1538	282
GTCTCGTAAGAC	833	73
TCGTGCTCTCAT	2083	413
TCCCCGCATGCG	1229	153
CCAGGTCCATAT	1436	126
AATTCGCTCTCT	4102	893
TCAAATGTGGGT	4338	363
GGATCCACCCCC	253	32
CTCTCGAACAGG	2864	427
ACCCCGCAATGC	3457	619
CGTACCCTAATA	1179	341
GGCTTAAAAATT	1962	465
TGGTCTCGGGCC	714	102
AGGCCAAGGTTG	1292	115
TGGTTCTAATAT	2577	381
TGTCCAATAATG	1801	215
TGCACTCCATAA	4087	594
ATAGAACGGTCA	1415	195
AGTAAACCAAGT	1555	284
GATCTGAGCTGT	810	35
AATGAGACCAAA	1833	366
TGCGACAGATGC	1556	273
ACGGCAGACACA	2623	335
ATCTACTCCATC	2648	317
CCCTAAGACCTC	2367	758
TGAAGACTCTTC	1062	158
CTGAATCATCGA	225	48
TATAACTGAACC	3519	599
TGAGCCACCAAG	1014	239
ATTATTGTCCCC	1113	200
TCGAGTAGGCGT	2791	822
CTGGAACATGCC	3712	886
CGTCTATCTTCC	1920	260
GTTGTTCTGCCG	1307	176
GCTTTTCTAGTA	1092	176
CGTGCAGTCCCA	6457	1423
ACAAGCCCTTCT	2056	228
AGGGCCAGGTGT	4702	766
TAGAATCAGATC	677	179
CACTAATCCTCA	669	190
TAGTGCAGTGAC	1552	362
GTGCTGCTCGCG	289	53
CACGTACGAGCT	1948	284
CTAGATTCTGCG	729	118
TGACTACTGACG	1448	171
TGTGATGAGTTT	1375	146
TACCCAGATCTG	1410	247
CTATAAAGCTAG	1291	198
AAAACGTGTTAG	2721	372
AATTGCACCGAG	4167	794
CCACGCGGCCTT	4299	386
ATTTAGTATCGA	1873	538
GTTGTCCGCGTA	2063	422
ATGCGACAGCCA	1120	201
ACGGCACTCGGC	1620	238
TCTAATTACGTA	1073	154
TGGCTGGTTTTT	5938	812
ATGGTTACTTGG	1323	245
TGAATCAGCAAC	297	97
CACTCAAGAATG	4255	860
GTTAGTTGCAGG	4400	737
GGGTCGGCCGGC	2134	333
ATGTTTCATGTC	1889	330
AGATGCTCCATG	587	92
AGGGGCAGATAC	2640	602
CGGGGTGCTGCA	1060	157
AGACTCGAAGCC	1971	239
TAGCACCGTGTG	1142	241
GCTTAGTTAGTC	2455	378
TATCATAATGTT	964	160
AAAAGCGCAACC	6644	645
AGCCACAGAAAC	4213	817
CATTGACTTTCC	3908	491
CTTGTCACCACC	2191	391
GCAGATCAACGT	944	283
CCGTATTTCAGG	482	59
GTGAATAAGGAT	2856	571
GAATGGAAATGT	1643	105
GTTCCCCGCGCC	3065	528
ACACTAACGGGC	956	155
ATTTGATCCACA	2570	418
CCTACCGTTCGC	1489	297
CTCGCTCCCGCT	193	28
CACTTGCTCGCT	1075	163
AGCTAGTGCAAA	1545	219
TGACTTCATTTA	1917	364
CTGTCATCGGTA	2077	445
GCGGTGTGATGA	1167	222
TGAGACCGACCA	1048	77
AACGGAATGCTG	1569	212
CCCGAATAACGC	836	106
TTCGTCGCGCGG	970	92
CAGAGACCACAA	738	120
CACTGAATTCAC	3916	1199
AACACACAGGTA	2859	494
TAATAGTGCCGA	566	44
AGTTGCTCCTTC	2601	407
CTGATTATGGAT	1854	157
GTCAGTCGGTCA	5523	846
GGACGGGGACCG	261	52
TGGCAGACTCAC	2280	604
TATACAGGTGTA	5175	1391
ACCTTGCCCCGC	273	42
CGTGGCGCCGGC	4298	320
CTTTCGTACTGG	1773	240
ATTATGCTGCGA	1117	164
AAACCTCCATCG	4896	416
CTTGCTTTTTTA	1100	146
TGGTCTAATTCT	3925	586
CGCAGTGCAAGT	3147	631
GCGTGACATTTT	2288	483
GTAGTAGCGAAG	1699	236
AGCTCCCCGGTC	2847	319
ACCTATACAGAC	1275	270
AAATCTGAGCGC	5001	783
ACTTAGTACTAT	1041	123
TTTCCTTGGCGT	1768	195
CCCTGACGGAGC	2708	327
CCCTTAGAAACA	2132	283
TTTCACAGGGCT	1311	182
GTAGCCCAGTGG	2903	741
ATCTGATGCCTG	3642	474
ACTCTCAGATAG	189	28
GCTATTTTTCGC	577	70
TCCAAATGTGGG	691	69
GCCGACGGCCAC	448	135
GATTAGTCCAAC	2658	473
AGTAGTGAGACC	2072	456
CCTTACCAATGA	551	126
AGGGTGGGAGTG	1958	482
CTAATCAGACCC	3199	284
AGCGCCTTGTTG	1178	174
TTGGCTCAGGGT	1431	237
TAGTTGCGATGC	692	130
TCAAAGCCATAT	3400	482
GATGGTCCCAGC	206	27
CAGTAATGATGT	4623	482
GACTGAGAATTA	820	135
TGCCAGTGACTC	1479	166
GGCTAAAAGGTT	3644	569
AAACGGAACTGG	4056	1167
CTATTGCGTCCT	1008	219
TCAGTACCACGC	6743	1557
GTCGAAGCGCGA	1867	393
CAGCGCCTGATA	1444	160
AACTAGCTGCCC	2858	568
ACCGTATACTAG	1167	114
CCGAGCGCCAGT	1137	171
TAGAGCAAAGGG	500	75
TCCTCAACGTCA	919	157
CCGGACATTGAA	858	185
CTTGAGGGTCCG	997	135
AACTTAGATACC	4203	534
ATCTGCTCCTGA	241	85
TTGTCTGGGTTA	4936	1082
GTCAGGGCTACA	1451	279
CAGTAGATTTAT	489	74
GCGCATTACAAG	236	31
GTCGCGACAGTA	811	135
ACTAAGTGACGA	2094	372
CGGGCTACCGAG	610	55
GATGGTTACGTG	490	45
AGGCTATTCGCT	1738	365
CGTAAATTTCGA	1242	316
ACAATTTTCGGG	2474	255
GACATACCCTGG	197	36
GCACGGGGCAAA	1685	523
GCTTAGCTGCTT	1260	265
CCACACACAATT	4078	866
GTTCTGCCAAGG	3738	699
TCGAACAGCTCC	1406	250
ACCGTCGTGAAA	492	63
GCAAAGTTAGAC	1235	395
CTGCCCTCTCTT	4822	1073
CATATGCGCGCA	1493	153
TAACTCATAGCC	2447	328
ACAGTCCTTCTG	3472	902
GAATGACCGCTC	1452	30
ATCATCCCAGCC	3331	1028
AGTTTCGTTCAG	674	158
ATAGAACAATTA	1665	195
GCCATCTAAGTG	183	20
ACACGACACCCG	1429	216
CCGCTCTTAAAG	1059	123
ACTGGGAATATC	1474	94
GGTATCCGATAG	665	140
GATGATCGGAGC	2816	435
TGTCCAAAGCCG	2647	621
GGCGGCGGTAAG	1617	387
GTCTCGGCACGG	2759	680
GACACTCCCAGA	198	46
ACTAGGTGTTCG	524	80
GGCCAAATTCAG	3575	545
TTACCTTTTACA	2344	254
CCCCCCCAGCCG	377	54
TACCTCTGACTC	1855	305
CTCCATTTTCGG	8677	756
GTCAACAACATT	1180	174
AAGTTTATGTAC	567	88
GGGATCCAAGCA	4023	311
TTAGATATCCGG	2368	515
GGGCGGGGCACG	2526	314
TTTGTGGAGCAA	1287	123
GAGCCCCGAACG	230	38
AGATCTAACACC	1298	207
TGTCGACAGCCT	654	70
GCGCCCCTACGA	1938	233
GGGCCCAATCGG	1486	212
GATCAGTCGATT	3841	594
AAGAGGGGATAG	460	75
TTCCCGACCAAC	1079	158
TTATTTGTGCGC	209	34
TCGGCCTGTCGC	2710	548
CTATTCCTCTGA	327	67
CGGACTCGCCTC	787	125
CGGAGGCCTTCT	1105	125
GTTGAATGAAGC	1014	159
CGTTACACGGGA	812	140
CCTATACGTCTG	1211	173
CTCCTACCTTTC	1806	276
CATTTTTTCGTC	2802	409
CGATTAGGTCGA	1807	267
GGGACACGGAGC	1293	144
TTTCTTCAATTC	2362	429
CGCACAATGTTC	739	87
GCCCCACTCCCG	206	22
CGCGGAAACAGA	1150	165
GACTAGTCACAT	1376	284
CAACGTGCAGGT	1284	160
GTGGGCGCATTG	297	29
ACCGTTACTATA	3565	672
TAAGCTTGGATA	1249	291
CGGACCTCACAA	242	40
CCCGGTCCTCAA	1697	313
GTGTCAGGCGCC	4409	772
CCAAAACGATAA	1035	156
AATACGGTCTTC	1151	212
GCGAAAGCCGCA	1303	184
CCGTAGAGCGTT	230	50
GGCCCGGGTAAT	987	145
ACTTCGATCCGT	609	80
GAATTTCCGGCA	1577	289
GCCTTAGTTAGT	422	74
CGCCCAACAGGA	2903	252
ACGCCGCGGGAG	1777	243
GATGTCAGGATT	1155	139
AGCGAGATAACT	3006	397
GCCGCGCGACAT	285	59
AGATCGACATAT	1008	174
GGAGCTGGTCCG	4220	608
TGTGTGCGTCTT	1288	225
CGTAAATGTCTA	2684	346
TTTGACTAGAAG	1587	244
TACTCTTATTCT	1751	288
TCCCTGGGCTAA	2172	265
TAGAGCGTCACG	3920	249
CTCTACAACCGA	326	84
GGTGCGTGATCC	914	177
ATCATCTACTGA	498	25
ACGACAGCCTGC	2258	464
AAATTTGTCCTT	498	86
GCAGAGAGCGGC	2451	456
AATGGATTCCAG	1043	185
GGGATACTGAAT	952	67
GGGTAGCTCCGA	1696	241
ACTAGCCGAGTT	1568	140
TGCATACCCTCG	804	223
AACACTGAGGTG	769	135
GGAGCCCGCACC	693	96
ACAACGAACCCG	1454	247
TCGAGATTTCAA	1131	220
GCCACCTGTTAG	1076	242
ACTTTAGTACAA	2638	853
GGACAGAATGCA	1238	341
GATTCCAACATA	453	99
CTTCACCTCGGC	3866	577
TGATGTGCGATT	845	149
CAGCTGACTGGT	3539	389
TTTACGCGTCTT	2220	393
GGCCATATGCTT	3033	469
CTCATACAATAA	1176	260
ACTAGTGACCTA	4454	396
GGACTCTTGCCC	759	99
CCCAAGGCGGTA	198	25
AGCCCAGGCCAG	574	134
AACACAAGGGCA	1274	108
AGTTGCGTGAAA	894	117
GAACATCATGTC	2559	461
AAAGCACACGGC	197	27
ATGAGTTAATAG	2642	251
GCGACAAAGATA	829	261
GTATTGACGCTG	1186	134
TCCATGCTTTCC	983	70
CCACTCGGTCGT	4523	755
TCAGGAGCGTCG	1437	182
TGTAGTTAAAAG	1464	387
GTGTATTGGAGT	3435	493
GCGGCCCCCTCT	450	38
TCGCGTCCAACG	2305	154
TTGACAGCAGCT	1135	110
TTGCAAGCGTAC	1171	130
TTAGGCACGAGG	2584	307
TGGCATATCGCC	1187	162
GATGCACGTTAT	1042	332
AAATGAAGGAGG	878	142
TCTAACGTTGCC	1912	134
ACGCAACTCACA	1095	269
CCAGCAAGGAAG	960	82
GTTCCGCTATTT	1482	208
CTCGATAACGAA	1988	151
ATTCGTCCTTGC	329	60
TTAGAGGCGATG	1411	88
ATCAACAAGGCA	2896	465
TTACCAGTAAAT	182	37
AAGCGATCGCTA	1439	238
CTGTGTCAGGAC	1915	257
GTAGGTAGTATA	200	27
CGGACTCCCGTT	656	101
AGCGCTGCCCCT	2442	452
TACCTGAACGGA	1682	22
GTACAATAGCGC	2195	174
GGCTGTGAGGGG	551	79
CCTGGAGCGGCC	1588	229
GAGCACGACATA	2069	273
TAATTCCACTGG	1290	331
GATCGTGTAAAG	1284	257
TCCCTCGAGGCC	629	75
AGCGGGCTCTAC	280	36
CAGGGCTTGCCT	2383	522
GGTTGGAAGGCT	1557	216
GGGTATCCTAGC	2739	278
TCATCGACAAAG	1160	152
TCTACAACAATC	3467	652
CTCTCGTCAGTT	3053	726
ATAGGTGGTATA	335	59
TGCACCGTAGTC	2645	307
CAAGCGAAGGTT	1472	122
ATTTACTTCATC	182	34
AGAAGTCGGAGG	1442	170
ATAATTTTACGC	1532	281
CGAAGGAAATAA	885	182
GCTTAGGTCCCC	1356	277
CTCGGACGTATC	781	110
AACGCAACCTCA	1641	138
AAGGATGACGTG	908	114
ACGTCTGCGAAA	1559	131
CCGGCCAGCAAT	1432	225
GTCATACCTTTC	3035	578
GAGAAGGATGGC	2480	492
GTTGCGCTTAGC	390	75
GACGCGTTCTAC	342	53
TGGATTAGCCCT	518	58
TTGCACCCCTGA	279	55
TATGTACCGCGG	2023	390
TCTGCGTGAGTA	242	16
CTAGTTTTGACC	1145	202
ACGAGAAGGTAT	821	149
AGTCCTTGCCAC	180	41
TGTGATCAAACT	299	46
GTTTCGTCTTAT	964	113
TTGTGTACAAAC	4017	615
GGCAAAAGCTTA	1585	307
CATTCCAGTGAG	634	96
TAAAAAGGAACT	1701	502
TTTACTGGTGCC	1670	241
TTTCGACACTCC	2824	722
CCCTCTCTCACA	3309	187
TCGTAGCGCCAG	2035	211
GCGTTCTAAAAG	2313	604
TGTCACAATTCG	2877	447
TTATGGACTTAA	1490	198
CATGGCAGAGGT	919	79
ATGGACTGTGGT	1002	126
CGACGGTCACCC	230	45
CCCCATAGTGAA	237	9
TTTGTACCGGCA	924	197
AAAGTAACGGAC	960	164
CTTATTTACTAG	769	121
TCGCTTGTTACC	2185	342
TTCAATGATGGC	1646	166
CCTAAAAGGAGT	1582	160
ATGTTCGGAGGG	213	45
CGTGTTGGGTCT	459	72
AGGACACCCCTC	2003	464
GGGCCAAGGGGC	2248	365
AGGCCGGCAGTG	740	98
TCACCATCGATT	732	160
TAGCTGATAGTT	1585	240
CCTCAAGAAGCT	2436	365
ACCAGGGGGTAC	286	51
TTGTCAGCTTGA	7846	1961
CACGTCGAGATT	224	52
TGATTGGCAGTG	604	106
GTGGGTTTTACC	1857	305
GCCGCAGTTCTT	245	38
CAACCCCGGCGC	390	35
CAAGGTAATCTG	633	87
TTTCAAGTTTGA	1396	205
TAGCGAACTCCG	441	85
ACCGGCACTCGG	188	27
GGACCGCAGTCA	704	95
ATAGAAGTCGTG	1242	102
CTCAATATGGTC	545	110
GAAACGGGCAAT	796	180
CTGTTCGGTCAT	1996	276
CGGCTCCTTTTC	238	44
TTACAGTTGGCA	5240	910
TATAGGTCCCAT	378	115
TCAAGAGAAGGG	1202	87
CCCCAACAGATC	382	80
ACCGATTCCGAT	1446	171
ACTAATTGATGG	2716	560
CCAAAGGATGCT	701	55
AAGTTCTGAATT	1062	120
CCCGGGGAGCTC	1302	192
CCGGTAGCACTA	1147	116
GGAGAAGATAGC	353	31
CCTTATGATCTT	1258	215
ACCTAAGTAGTT	898	66
TATGCCGATCTC	205	31
GCTGGGGAAAGA	311	38
TGATACCCTAGG	1465	272
CGACGATGCCTG	1420	244
GGCGTGCTCTGT	2334	582
AGGCGTAAATTG	1634	305
CAAATGTGGATA	641	105
ATTATGGACTTG	1008	132
AACGAGACTTAG	643	133
AGCCATCGCAAT	302	71
TCTAGCGCCTTT	321	119
CCACGTATCGTG	2819	767
GACGCTGGTGTA	1137	172
CTTACAGAACTG	1120	141
TGCCTAGAGGGA	1890	473
AAATGCATTTCT	1402	55
ACAAAATCTCAG	193	48
ATCAGAGAAAGA	1486	229
ATACGTGGGACC	725	135
CGCCATTAACCA	3925	588
GCTCAAGTGGTG	1687	144
CGGTTCATGCGT	945	97
CATCTCTCTCCG	199	35
GTTAAACCAGTG	721	122
GTATGGTGAGTA	1518	269
GTGTCAGTCCGG	1130	155
AGCTAATGTGAC	506	38
AGCAATTCCTTT	1660	290
GTAGGCGACAAA	499	96
CCCTGGAGCGGC	190	33
TGGCCCGTCATC	297	44
CAGTACCAGAGG	216	11
TGGAACGGGTTG	894	100
TCCCCAGTTTAG	1035	217
TGGACCAAGGTA	1430	228
CACCAATTCATG	3407	493
TCCCTGTGTTAC	1867	84
ACCTCTAACCTG	466	47
TCACGAGCCCAT	2030	452
GACTCATGAAAT	1949	311
GCCAGACATGCT	1567	258
GTGCCCGTTCCG	1156	261
TGTATGCACTGA	860	118
CGTTGCATAGGC	585	134
TTGCATGTGGTC	1405	129
TAACCTTCGCTT	970	202
GAAGGGGCATGA	3351	581
GCAGATATGCTC	431	23
TACCCACGGGCG	5833	437
GTGCATTCAAAC	3404	469
GGTTGCAAAATG	757	119
CGTTATAGACTG	1449	61
TGGCGGTGTGGT	1430	204
GGATTAGTACAT	1970	182
TATTATGAAAGT	973	110
GACTGGTGGAAT	1045	145
ATCAATGTCTAC	463	93
GAGAGCAGTAGA	482	47
CAGATCAAGTCA	937	10
TGTCTCATCTCT	191	44
GTCGTGGGAGAA	1420	271
GCTATGCACGCG	2606	442
TCCAGACGCGAG	1097	143
ATTTGGCCCGGG	368	46
GCAGACCCGCGT	1055	69
TGTGAACACGGT	848	112
AATCCTACTGTT	324	35
AACCATATGCTT	553	72
TGGGTGCCATAG	382	60
GGCCATCACAAT	384	99
CCGGTTTCGTTA	1240	135
CTAGCCTTGACG	1371	251
CCTGCGTCATAG	1516	405
GTTCTATTCTGA	1863	237
TCCGTACGAAGA	564	95
ATAAGTTTATTT	880	15
TAGGAGGAGATT	1654	308
CTCAACCAGGTG	658	94
ATGTACATTTGT	3331	251
CGTGTCGCCGTG	1192	91
TGGTCATAGGAT	1127	227
ATATGAGGTCCG	1622	302
GCAAACGCGTCG	609	88
TTCGCAACTCGT	3443	485
CTTTAGGCACGT	309	15
CGGATAGCAGCC	2713	252
TGGGTATCCCGA	546	66
CGGAAAGCATTC	518	44
CACACGTGTTTG	2013	334
CTACTGTCCGGC	233	44
TTGTCAACTTGA	321	76
GATGACGAGATG	183	29
AACGTCGTTCCA	4381	800
GGAATGAAACTC	978	54
CGAACTAATCCC	199	57
GTCTGAGAATGT	1774	248
CTCATTGCTTTG	1777	528
GGACCGCTCATC	191	37
CTTGCTTCTGCG	2179	373
CAAAATCGCAGG	1614	206
GGCCTACTATAG	196	41
GGGGAGAATACG	1455	312
TGATGTGCACCC	1488	106
GCGGATATACGA	2242	426
CTTTTGGACAAG	1015	76
AGTACATACGTG	5317	902
TGCTCGTCGCGC	708	103
AGTAAGCTGATC	1711	300
TTTTTAGGGATC	2298	350
AAAGTTTTGAGA	1752	332
GATACATAACTC	1778	258
AACAATACCCCA	856	181
ATAATGTGGCTT	3122	455
CGTCGTTCCCCG	232	36
TACAATGCCTAT	177	48
CAAAAACGGAGG	597	93
TCAACAGGCAGT	469	72
AATCCGCAAGGC	2375	294
CCCATCGAGTCT	602	97
TGCACTAAGGCC	286	56
ATTCCTGGGTCA	195	20
CATGAATCAGGT	198	37
TCATACTTTCCT	241	15
GGCTAGGTAACA	426	60
ACGCTTCACTAA	260	32
CATTTAGCCGGA	1831	198
GTAGCACTGGCA	480	36
CAACAAATGATG	1478	207
GTTCCGGCCCTC	297	41
ACGCGAACCTTG	1608	360
ACGTTAACCTCC	1144	197
CGCCCCAACGAG	2020	115
CGGACCTCACAG	382	77
GTGGGGGCGTTA	652	163
CACTGTCGTCCC	195	35
TTAAGACCAGGC	4205	441
TGACCCTAAGGC	508	104
CTGGTATCTTCT	1384	282
CGACAGGGGCGG	968	152
CATAACAAGGGG	1549	221
CATGATGGTAGG	802	104
TATTTTACTCAG	2193	593
CTCACCGTACAC	4008	364
GGTGCCATAAGC	2442	249
CTAATCATCTGA	2659	556
CTCCTGAGATTA	1722	328
TTGCTCCCCCAC	4301	401
AAAAGGAATCAG	635	77
AATCACCAAATG	341	65
GCAGGTCACTGT	724	68
GGCAAGTTATGC	1050	170
CCATTATCACCA	1355	175
CTTTCTCCCTTG	408	79
GCCAACACTTTT	447	57
ATCATAGAACAG	499	33
ACAATCAGCGGA	1469	223
TCTTTAACAATC	1705	302
AGGAAAACAATG	430	38
GCCTGGTATACC	1144	157
ATAATCAAAAGG	1537	281
ACGCGGGGGATA	659	41
TAAAAAAGCGGG	2162	283
GGTTACTTAATT	3436	298
TGAGTTCTTGCA	923	134
TTCCCGAGTTTC	859	137
CCCCCCTCCACA	586	105
GCCTGACTGCCA	392	47
CTATCACAGGTT	1772	343
TACCGCACATCA	1361	197
TCCCACCTCATT	987	65
GCGGGTCTTCGA	323	40
CTAAACTTCCTT	1928	337
CTAAGGTGGAGG	1240	210
ACTGCGAAAAAC	396	75
ATTTACTCCACG	454	75
AGTTCCGAGAAG	542	44
GGAGAGAGCGCG	410	73
ACCTCGTGGTAC	1035	114
TTACCTACCCCG	1427	188
ACAAAGTATGAT	980	174
CGGCACTGATCT	223	24
ACCGTTCTCGTT	687	143
TCTCACACCGCG	3081	882
CTTCTACGGCAC	2649	516
GTATCGATGGCT	1542	156
GCGCCCTGATGT	320	57
GTGAGCACACTT	1100	233
TGTGTCTACTAC	549	74
TTGATCCATACA	3169	476
CGTATAGCGCTG	2235	295
TCTGGACGGTAT	286	46
TATGGGTGGTCC	648	58
AATCCTGCCATG	1373	212
TAATTCGTCCGT	436	68
AGAACCTCTATA	2141	679
AAAAGTCAGGGC	158	60
GGCACACAAGTA	388	75
CTCTTGTTAATG	1408	221
AGGAAGCAGGTC	1497	314
CACGTCAGGAAG	263	57
GACATTGAATTC	848	128
GAAGAATCCTGC	296	66
TCGAACACACCG	250	24
CCCGATCCGTGT	239	36
TTAAAATCATAT	220	28
AGCAATGGTTCC	1098	262
TCGTCATCATAT	1578	366
CGCGAAACCTGA	761	129
TTTGACCCTCCT	2499	493
ATTACATTACAT	356	72
CGCGCCCCACAG	1642	257
GGGGCGCATCCA	1007	99
AAAACCGGTCAA	1202	142
TACGCTATTAGC	2415	419
CTCGGAAGCTGT	3978	719
TTTGCCTAAGAG	2679	33
CCCGATGCGAAG	2045	305
TATAAGTCCCGT	278	86
TCTAACTAGATC	1093	154
TCTGAATTGTCT	1879	242
GATCACCGATTC	645	83
CAGTGGGCATCT	879	160
TACCGGCGTCCC	887	119
TGTTCACAACTA	311	31
CTGACCATATTT	371	52
CAACGCGATGAA	2237	288
AGGGGTGAAACT	924	232
TCGTACTGTAAG	786	55
TCGGAGCCGAGG	1035	105
ATTACCCTCTAT	441	56
CCCGGGGTTATC	192	18
CCCATGTATAGG	2679	353
CGTACCTAGCGG	234	50
GTGTGGATCATT	755	105
CGACTCAATTGG	690	36
TACTGATGCACA	737	112
CATATTCGATAA	1008	139
CGGCCAGGATGG	1442	178
GCCTCAAGTGGT	194	17
CCGAAGTAGCCA	912	90
AGTGCTAGAGTC	852	133
AGGGGTCAGGTT	1815	340
CTAAGTTTCGTT	451	86
AACGTCATTCCA	190	39
GCATTAAGATTT	1909	219
CACTACAGGGGA	1134	121
TTTGCGATCCGG	586	100
GGTCTGCAGGGC	1766	91
TCCTGTGCGCCC	323	82
GCATCCCGTCAA	921	194
GCTCAGGTGGAT	1690	122
TTTGCGTTCGGG	359	60
AAATTAATCGCC	975	156
GGCCGAGTGAGT	695	171
AGAGGCCGGTCA	548	127
CACATGGGCAAT	2859	494
CTTGGCACAACT	2123	365
GGTTTACGAACC	1131	98
ACCTGAAGTTCC	798	157
CCCTGACGTCAT	398	35
ATATCATAGCCT	312	60
ACAGTCGTCTGA	787	144
CGCCCACTAGAT	1098	224
GAGCTAGGATGG	713	77
CCGACCACAAAA	2081	326
ACCACAGGGTAC	184	36
CTACGACCGAAA	863	152
CGCTGATCAGGA	645	68
CAAAAGGACCAA	1073	110
TTATAATTCCAA	315	35
GGTACACACCCT	1510	187
TTACTTGATTTG	1553	96
ATGTTCTGCGTA	392	55
CACGGCTTGACG	476	76
GCAGGCGCTCCC	3224	151
TGCTCTGGAATT	216	47
AGGGGGGCCCCC	205	21
TTAACGTGAAGG	1949	361
TATGGGGTCGAG	1595	77
GCTGTTACCTGC	3493	378
TGGGTGGAACTG	872	159
TATAGTTCACAA	1204	235
AGAGTACGACGC	1669	121
AAGAAACCTATG	991	147
CACTCTATTCGG	1413	179
GAAATCCTCCTT	456	101
GCCAGCAGTTGC	641	96
ATCCATACCAAC	185	28
TGTGTCAGTCAA	286	41
ATACTTCACCTT	267	79
CTATCACAGCGG	629	128
CACCAACGTTCT	2409	391
CCCCTAAGACCT	341	102
GCTAACAGTGCC	1393	184
CTACAAACTACG	173	43
CTGAGTGCTACG	2223	411
AGTTGTTATCCT	1429	226
ACTACCGCTCCT	402	102
AAGAGTGGAAAA	2268	326
GCCCCGTAGTCC	631	153
GCATTACGCATG	613	96
CCACATACTAGA	1972	352
CTCCGGGAGATG	199	27
AGCAACCTTTAC	247	41
TTATGCAGTAAG	1140	229
CCATCCAGCACT	1697	259
ACTTTGGCATAT	928	87
GCCAAGTAAGTG	534	138
GGGGGGCGGCTT	380	55
AGTCGAAAGTCG	379	39
TATCAGTATGAC	674	80
AGTAGCAGCCGT	455	51
TGCAAGAACCTA	1334	335
ATGTCAACGTAC	561	129
CCGGATGAGACA	469	84
AGGGGGATACAA	550	58
GTTCGGGAGTTG	706	108
TGATCTCCTCGC	212	98
ATGGATATTGGG	934	193
AACCTACAATTT	699	46
TGTAATCAGACT	264	57
GAACTAAAGCCT	1118	219
TCCCGTTATGTA	223	40
GCTCAATACCTC	379	84
CGTGCGTGTTTC	656	79
CCTACAATAGCA	1084	29
TCAAAACGCTGT	946	205
AATAAGAAAAGA	1227	281
ATAGGATAAGGG	497	82
CCCGGCTACGTG	1692	332
TGTCTATATATC	181	29
AACTGGACTCAT	250	19
GTATCGGACGAA	1062	195
ATCGTTTAAGCT	1407	240
TCCAAAGCCATA	352	61
ATATCCGACGAG	1502	275
AAACTGGGTGTG	811	85
TCCCATTGTGTT	289	48
TCCAATGGTTAG	228	22
GGTAATAGGTTC	429	80
GTCAGTTCTTCG	661	126
CTATATTCCGTC	2085	415
TACAGAGCTTGC	948	113
GGAGGACCGAAC	541	55
CCCTAGTAATAC	221	23
GAGAAGTAAATA	118	104
TAGAAATTTTCA	2149	510
CGAACCAGTCCG	720	165
GCGTCCGGCGGG	934	226
GGAATGAGGTTT	231	15
CGATCACGCATA	823	195
CGATTATTTAGT	195	53
CGCATAAATACA	247	39
GGCCGGACCCAC	968	206
ACCGACCCCGTG	2026	358
CCCGTGCAGCTG	1187	218
CACCTTCAATCA	356	74
GGGGTGAAAACC	275	18
ACCGATTCTGGA	257	71
TAAGTCGCTTTG	555	95
GTCAATGCGGGC	764	94
CTGGAACCCCGC	929	79
TTAATCACTAGG	672	136
CCCCCCCACCCA	207	37
ACACTCTCCGTA	1784	264
CTCGTCTCCAAT	854	126
CTACTCCAGCAC	344	37
GCACATTGCCAT	190	33
CGACAGTGACTG	218	75
TACGTAACTGAC	2462	268
AGGGAGTAGCAT	519	48
CAGTTCCGACAA	698	71
CATAACGCAACC	574	103
TTTACATTCGAT	498	67
GCATGGGTTGTG	203	40
ATTTCCGCGAAG	314	40
CGCATCGTGAAC	220	48
AACGGCTGCCAT	172	89
TTGTCGTAGTTC	742	93
TTTGGAATCAGG	1192	61
GCCACAATCTCG	1152	173
CGTAAACAGCCC	1005	158
GTTGCATACCAT	420	77
GAAAGACTCCCC	902	68
AAGCCCGGGGTT	186	56
GTAAATCTTTAT	556	103
ACCATACCTCAT	434	29
CCCGTGTTGTGT	816	197
GGTGTTGCCTAA	1068	154
GAAAATCGATCC	738	111
TTGATGGACCCG	1162	153
ATAAAGTTTGGT	252	44
CCCGACCACCAG	209	34
CATTTCTTTGTA	2058	57
CCGTCGGGGGTC	1875	251
TCCTCTGAGGTA	294	60
GCCGGATATACG	307	63
GAAGCTGATCCT	1463	221
CGGACCTCACAT	199	32
TCAAAGGCCCAA	524	58
TGCGCAACACGT	771	112
GGGGAGAGCTCA	614	47
CACATAGATACA	284	42
TGTTCGACTGGT	2443	297
GAATCTCAGGGT	984	137
AGATCCACCGCC	519	128
TCTCTCGGGGCC	1575	194
GCGGTAAGTTGC	556	69
GAGTATTGCTCC	230	23
CGCTCTAAGGGA	405	24
AGAAAGCTACTT	958	52
ACCGCAAACCGC	691	87
CTGGCCGCCATG	1974	209
AGGCGAAGAACG	1648	301
CGCGCCGACTGT	222	36
CGAATCGCAATC	923	77
ACCACAAATAGA	578	128
GGTTGGGCGACG	382	43
TGCTGGAATATC	512	82
GAATCCCCAGTT	302	68
CTACCTACATCA	291	72
CGATGACGCAAT	1368	119
GAGTCTACTAAA	275	52
TCACCACTATCT	1124	66
TGAGTGAGTCCT	252	45
CTGATGTAGGCT	1552	123
ACTCTTCTCCTA	191	16
TCGTTGCATCCC	664	109
GCAGCCGGCAAT	944	67
TCCCGCACCGCT	199	24
CCTCCGATTACC	325	41
TCCCCTCGTGTA	1438	235
CCCCTGACGGAG	425	52
AAGTAAGGTAAC	444	71
CGACGTGGCTGC	576	97
GCAAGTAAGTAG	229	54
CACCAGAACATA	388	79
GAAACTTTTACG	906	127
TGGACCTAGCGG	1460	205
CCGATCCTCTTC	317	29
ATAAAGAATCTC	259	32
AAGAAAGCAATG	423	45
AAACAAGGGGAC	476	54
TAGTCAGTAGAC	3024	535
GTAAGTGGTATA	214	31
AAGAGTAACATA	954	172
TGGGATTACAGG	55	11
CGGAACGGCCCG	184	27
CCCTGCCATACC	1591	282
GTCGATACCCGG	479	84
GTCACAAAATCT	910	127
ACTTGCGACGTG	1030	166
TCCATTTACCCT	930	114
GCAAGTAAATGG	260	75
CGCATCCCACAC	253	35
ATAGTTCCTTTA	238	34
AGCTACGCAACG	984	111
AAAATTAGACGG	2149	215
CCCTGGTCTTCA	178	55
CTCGAAGATTAG	1590	311
CACTATTCACCG	1956	252
GACCAAGCGTCG	207	20
CAGACGCCACGC	652	127
TCTAGTATCCGC	823	103
GCGCATCGGGTG	242	38
AATCGCCAAATA	284	33
AAGGCAGACGAC	645	120
GCCACTAGGTTC	415	93
CGTTTCGGAGCA	254	27
TTATCAGCTTGA	288	83
TGGGATCTCTGT	775	155
TGGCTATAAGAC	412	67
CCGTGTCTAGTG	402	63
GATGTTCCAGGT	1133	249
TACCATGCGACG	1093	102
TGATCCTGATAA	741	100
GAAGTGTCCCAC	1438	177
AACAATGGCAGC	230	40
CGGTGCACTAAT	1412	375
GAGGATCTTCAT	348	41
AACCTTCAATGC	195	30
GGCTCATCTAAA	412	107
GAGGGGGCCCCC	200	16
AGATTTATCTAG	1694	210
CAATGTTCGCGG	297	47
CCCGCTCCTATA	739	57
ACACATTCTGGG	622	121
GTGGGCAGGCGA	604	111
AGGTAAGCATAG	755	86
CAGGCGGGGTCT	222	32
GTAGATGGTATA	211	32
TGAACATTATGC	280	54
ATGAGGTTCTGC	814	115
TTTGCCCCCCGC	824	41
CGCTCGCTTCTC	573	99
TCATGACGAGAG	1100	152
CGCACTAAGCGT	804	179
ACAAGTAAGTGG	311	95
CAGAGATAAGGA	2057	519
CGAACCCCTAGG	201	38
ACCCCCGCAATG	495	85
ATATCCGTCACC	228	37
CAGGAATGACTG	392	63
AGAAATTGCGCG	486	31
GCTACGGCGTTG	1182	186
CTCTATGAGCTT	419	81
GCCGATCGGAGT	926	156
ATGCCCATACCC	229	34
CGTTTAGTTAGA	743	74
CCATCGTCTGAT	587	79
TTGGCATAGAAG	204	16
GCCTGTTACCTG	418	46
TGCGCAAGACAA	1393	231
TGCAACGGAGAG	286	37
AAGCTGCTGCAC	1078	212
CTGTTTTTCGGT	194	31
ACGGTTGCATTC	821	207
GCTGCATCATAA	1530	446
GGTTGCGTAGGT	801	179
GCTCCATCGCTT	399	53
AGTGGTCCCAGC	215	30
GACCATCGCAAT	322	64
ACGCGTAGGATG	831	132
GGCTCATTAGCT	1138	220
AATTACGTCAAG	194	53
CGCGCCTTCCTA	197	41
CACGCAAACCAC	202	64
TTTCGCTAGTGG	1983	308
TATCTGTATATC	178	31
GAGACCCCGCCG	451	68
CGACCACCACGC	1765	151
CTGCACTTAACA	867	87
GCTTAAGGTATA	971	88
CTGACTTGGTAG	1675	212
TACACGACTATA	1206	500
AGAGTTCGACGG	344	47
CCCACTCGGTCG	757	118
TCCATGCAAAAG	783	92
GCCTTTGGTCCC	598	156
AAAGACGTAGCC	1672	253
CGAGTGGCCGTA	384	41
ATATCGTAACCT	258	33
ACACAATAAGGG	228	31
GAGTTTAGACCT	1158	116
AAAGGGAGTCCT	1264	71
ACCAAGCGGGTG	818	163
TCACCGGCACGT	193	32
TACCGAGAGCGA	191	54
GGATCCACCACC	581	108
GCCATTAAGATT	300	34
GCCCGCGCGGTC	243	44
AGCGCCTCATCG	1077	142
TTTAATACCCCG	221	42
CAATTCAAGCAC	1823	280
ACTGTCCACACG	207	27
TCCCCTTAACGG	241	47
ACCAACATGGTT	204	22
TTTCGCAATCTG	1467	175
GGTAACGTCGCA	236	17
GATGACGGGATA	205	25
GGTAAAAAAATG	282	32
GTTTATATCGCG	581	84
GGTGGGCCTGTA	862	61
TCTCGCAGCCCC	191	52
CTAGGCCGTGCT	672	89
AAATCTCGATCG	303	50
ATCTTGGTTGAA	636	81
ACCCGTATGTGA	347	42
AGTGACATGTGG	998	158
AGCGCCACATAT	201	27
CGCAAGTAGTCC	476	39
TGACACCACCGC	938	62
CTGAGAGGTCAG	175	37
TTAAGTATTTAT	656	73
TCGGACATCCGA	864	108
CCCGATAAGTTT	592	31
GGGTGTCGCATT	243	46
TGCATTTTACCC	230	40
AATGACGGGATG	188	36
GTGCCACTGGGA	237	46
CTAGTCCATTCA	1336	114
GGGTGCAGCAAT	1236	219
ACAGAGGCGGTC	270	34
ACTCGCCTTAAG	690	109
CAAGTGGGGTGT	526	86
GACAATGGCAAC	214	40
AAGACTGGCGGC	243	40
TGTTGAGACAAG	985	123
TCAGTGATAGAA	533	82
CCTGATCGAGGG	635	106
GACCATCTCTCC	1131	84
ACCAGGATGTAG	411	34
CCCCTACTTGCA	268	41
TATGTACAAGGT	1272	239
ACCTTTCGTCCT	214	69
CAACCGGGAAGG	618	80
AGCCCCTGAACT	427	52
CCCCTTAGAAAC	309	46
GTGAAAAGCAAC	200	31
TTCAGTCTCCGG	714	97
AAGGGATATACT	588	46
GGCCCACAATCA	662	129
GCCTATGCACGC	343	48
GTGCTTACACGA	219	35
TAGAGTCCCGTT	403	93
ACCACTCTCCGT	251	45
GATCTATGCATG	627	46
TCCCTAATACTG	774	169
TGCCCTTCCACC	299	56
TAAGCATTATGC	218	42
ACCGTAGGGGCG	235	31
AGACAGTGACTA	225	35
GATGCGTACAAG	188	23
TAGGGAATAACT	205	41
TTTGCCGCTGGG	327	67
GAAATTCGGGCG	354	22
TTTCATGGCGCC	1292	134
GAAAAATTTAAG	348	52
AGCGATGGAAAC	760	127
CCCACATACTAG	204	42
TTGAGATTTGTG	652	55
GGCACAACAGTA	525	116
TGTGGGGGAGAG	431	55
ATCTCATGATTG	331	82
CGTGTGGGGGAA	195	23
ACGTCCCCCTAT	502	107
TAACGAGCGATA	303	25
GGGTAAGAAGTA	1319	149
CCGACAGGACCG	441	58
GAGTGATTGGCC	1082	161
ATCTCGTAATTG	285	76
CAAACGGGTATC	287	22
TGCGAACGCGTA	939	63
TAGAACCCATCT	701	83
CCCGACCACAAA	225	32
AAGTTGAGGCTA	441	86
TTCAAATGTGGT	217	30
CTGAGCTCATAA	186	31
TACACTCTGCCC	266	36
TGAGTATACATT	719	95
AGAAACCGTTAT	345	45
AGTGGGATATTG	247	54
GGTTTCGGGAAC	604	79
TTGGGGGGCCGG	451	51
CCTTCGACCTCT	598	82
CGAATCTTCCTG	314	39
TCCGTGCTCTCA	254	52
CGGGGGTTTGCG	497	107
GCGTAGATTACG	378	86
CGAAACTTAGGA	217	19
AGAACGAAGTCT	546	73
CCATCTAAGATG	417	45
CTATTCAAAGTT	253	51
CTACTCGCGTGT	1226	201
GCCGAGCGTCAT	286	42
GTGGAACCAATG	560	104
TTAAACTAAAGT	894	168
GCCCCATTTGAA	204	53
AGAAAAGCAATG	310	43
CTTCCGGGAAAT	169	62
GCTTCCAGAGCT	538	72
TTGACATGGAAG	201	20
GCCATCTCTAAG	567	65
TAAGTAGCTACG	991	121
TCCTGAATTGTC	306	42
CATCACCAGACG	223	49
AGTGATGCTAGC	908	41
GTTCACCTCCGA	184	39
CTTTCCGTTAGT	213	16
TTAACTAACGAT	222	19
GGATAGTTGCAA	468	42
CCACCCGCAGCA	198	28
CGAACTTGATTG	770	38
GTGACTTCTTGC	199	30
GTCCCTACTCTG	319	33
GGATATTGCAAT	497	60
AGGAAAGCAATA	460	48
GCCCATTATAAG	248	64
GGCAGGCCGCCA	201	25
CGGGCATCGATA	610	61
GTGAAAAGCAAT	214	46
AGTCGGCCAGCA	266	28
GGTCGGAGTAGA	409	47
ATAATTCCTTCG	193	39
GGAAATGTTCAA	546	62
CTTACCGCACCG	628	39
TCCGGTTTTCGT	380	84
GCCAGGCGCTCC	334	15
GGTAGGCGTCAG	413	93
CAAGGTGTAGTT	473	78
TAGGGACGAGCT	1037	155
AGCAGAAACGCG	878	114
CATATCATAATC	183	39
GCCCCGATTGCG	244	26
GTTGCTCAAAGC	187	36
GTTTGTATTGAT	207	42
GGGCTTGGCCCA	385	44
TCGACCACCAAC	263	40
TCGCTTTCCCCT	181	41
AACGCGATGAAA	573	85
TATACCCGTCGC	215	33
TCTGAATTGCCC	438	42
AGCAGTCGGCTC	436	26
GCCTATGTCCCA	1603	106
GCCAGAGAGCGG	262	46
ACCAGTGACAAG	221	14
CTATAGGTTACG	184	38
TTCTAGGTTGCG	461	82
CGCCCTTCAAAC	292	51
ACCTAAGTGACG	239	43
TCAGTGACGCTA	1027	169
GTGAAAAGCATT	173	37
TGAAGCGACTCA	807	116
TTTACCCTATGG	204	32
CCCACACACAAT	571	143
CTCGAGACAGAC	183	53
TTATGATACACA	199	44
GCAAGTAAGTGA	209	58
CTCAGCCCCTCA	314	45
CGGGTAGGTTGT	197	28
GCCGAACACCAC	201	33
CACACGTTGTTA	184	46
CCCCGTTTCGGG	194	39
GAATCCACCGCC	472	109
TTTTTAGTCCGC	195	25
CATTATGGGCTT	315	62
ACCAATTTTCGG	258	27
GGCGCTGGGCGG	214	31
AATCCGCTGGCC	1789	453
ACCGTATGACAA	891	216
GTGGTTAGCCTG	322	48
AGGGGCGTAAGT	482	70
GTAGGTGATATA	215	30
AGGACGCACCAA	1378	128
TAGCGAAAGGTC	1061	244
CGGCAGATTCAC	1344	183
GGGATACCAGGA	732	130
GTCACCGCAACC	304	38
AGGTTGCCGTCG	831	85
CGCACAAACCAC	296	70
CTCGGGCCCATG	475	71
TGTGGGCCCCAA	214	31
CACTGGCCCTAC	654	64
CGGGACGTCTCT	342	79
TCAGACCCCTTT	178	42
CGACCCCGGCAC	320	32
TCCCCTGTGTTA	230	11
AAGCCGCCCTAC	369	51
GTTCACAAACCT	228	32
TAAATCGGCAAC	312	103
CACTCACTGCTC	290	71
TGCTTTGCTGCC	346	71
GGGTAGGTAGGC	1116	168
CTCTTAAGTCAC	1389	209
CTAAGGATGTCC	839	140
TGCTTTCGTGCC	310	51
TGAGCATTATAC	290	53
GATTCGCTCTAC	244	46
CCCTGAACCCGC	371	65
CAAAGCACAATG	736	100
CACCAAAACGTA	278	53
TATCGCGATTCT	524	62
ACCTAGCCGAGT	289	27
AAGGTCGCCTCA	366	105
TACCGGAATACC	299	44
GGACAAATGCCA	518	76
CCCCGGCTACGT	266	53
AGACGGAGCGAG	564	56
AAAAAAAAAAAA	7	1
ACCCGCTAGACC	708	145
AATCTCGACTAC	178	44
GGATCCCACGTC	304	39
ATTATACGAGAT	170	55
GCCCGTATGTAC	237	36
GAACATGACCCT	231	25
ATCTCGTGATTA	267	67
CCCCTCTCTCAC	502	37
CCGTCGACAAGG	206	40
TGGCACCAGGTT	301	52
CACGCGTGTGTT	274	50
GCCACGGGGCAA	175	40
CGTGGGGTCAAG	349	73
AGTCAGTATGCG	225	41
TCCCTGAGCGCT	612	83
GCCTGCATCATA	218	68
CGACCCCAGCGC	266	24
GTGGTAAACGGG	626	65
GTATTAACACCA	241	44
AAAGAACAACGG	240	21
TTTTCCCTATCA	187	42
ATATGCTCACAG	1201	208
AATCGTCCTCTT	520	58
AACCTCCGTAGT	380	59
CCAATGTAATGT	392	61
GATGACAGGATG	179	42
AATAGGCACGAG	698	104
CCCTACCGTTCG	259	48
TCTGGCTACTAG	1089	138
TCCGTATCGACG	272	22
CTTCCCATCCAC	192	38
GGCAACCTGCTT	288	51
CGCCAGGGAAGA	242	13
GCCACTCTATGG	230	38
GCTAGTGTATCC	268	55
AACTAGCTACCC	186	33
TAATTATGTGGC	209	30
GTGAAAAGCACC	191	39
AATCCTATCCGT	187	43
ATGGGAGAGGCC	586	107
CCCTTCGTGACA	185	34
TCTCCAGACACT	200	54
ACCGGTCGTTCG	328	52
ATAAGAAATCTC	250	34
TGTGGGCCCAGG	553	63
AGATGTGGCCCA	464	47
CACTTTTGCGAC	264	106
CGAACTTCGTAT	281	40
TCGAGTGAGTTT	317	26
GCCTCAAGGCTC	607	119
AGACGTCAAATC	200	48
CTTGTCCTGCAG	207	29
GATGGTAAACAT	308	79
ATACCTAAATCA	319	82
GGTAATCATCGC	410	60
CAGTTGCACTCA	218	40
TCCACGAGCCCA	205	31
CCCCTTATTCCA	226	22
CTACATATACGC	205	36
CCCGAATCTCTC	227	39
AACGTTATACAA	210	42
GGGAGCGCCCTC	189	31
CTGGCCCACGTG	188	33
CTGACATTCGTA	214	44
CTACCACCGGGC	430	83
TTTGTCCGATTA	222	18
TTGTCAGCTTAA	305	67
GCTTCGTGAGAA	441	22
CTTGCGTCGCTA	256	52
TACATTTTGCCC	301	54
TGCGCCGCTCAC	189	32
TAAAGTTGGTAA	577	83
TCCCGACTGGTT	199	49
GCTGGTTAAGCA	376	62
GCCGGTTGCAAC	190	35
ATGTTCTATCAA	453	34
CAACCACTTAAG	181	32
ACGGGGTGACCA	222	35
AAGACGCATCGA	304	42
AATGGGATGTTG	240	48
GGGTTTTCTGCG	229	28
CACGTCGCTTCG	265	56
CGATTTTTCACT	199	46
AGGGCGGTGTAC	225	33
GTTCGCCTCCAA	170	40
ATCTAAACCATC	404	49
CGGACCTCACAC	290	43
TGGACTCGACGA	669	95
CGACCCCGACGC	291	15
TCCCGTTTCCGA	259	37
TTTACCCGGCCT	213	49
CAGGCGAGAAAC	411	103
CGCTAAAATGAG	219	35
CCCAGGTTGTAT	194	15
AACGGGACTGCT	186	56
GCACATTGCAAG	197	26
TTTTAGTGGGGC	206	43
CGTCATACGGAA	201	28
GGACCCTAGAGA	314	51
CATGAACCTGGC	220	23
CCCTCAAGAAGC	390	66
ATGCACAGCAGG	286	44
AACCTGCAACAA	194	38
TCACCATGTCCG	284	56
TCCTAACGTTGC	292	14
TAATCCCTTCTT	230	52
CGGGCCTTCTCC	196	30
TACGCTACCGGG	339	73
ACTAGTCACTTT	313	38
CCCCTGACGCCC	216	23
TGTACAAGTCCT	707	82
TACACGTTTACA	234	40
CCCACGTATCGT	472	135
GCTCAAGCGGGG	193	33
GTCGTGGTTATA	188	44
TATAAGAGGGCC	359	57
GGCCTTATTAGA	177	39
GTGCTGGTAACC	377	49
TACTAGGGCTGC	273	30
TGAATCGACAAC	274	93
GTACAGGCAAGG	186	33
GATCGTCAGTAA	300	47
TCCCCCGTAATA	316	36
GTTGCTTCAGTG	635	90
AACCTCCATCTT	251	52
TGCATCTAGTAG	185	34
GGTGTCACGTTT	224	60
GGGGGTCTAATC	264	38
TACTTAACTCAG	201	39
TCCCCTGGGCTA	187	26
CTTCTGTGGTTG	298	44
CCGATCAAGATA	187	30
CTACTTTTTCGA	200	42
TACCCACGGGCA	207	13
GGGAGCTGCGGC	214	37
GTGAAAAGCACA	245	45
GCCCATAGTCCC	229	48
GCAAATAAGTGG	257	72
ACGGGGGAAGTG	519	80
ACCCGTTACTAT	503	93
GCCGTTCTAAAA	181	52
TATAGATCCCGT	321	86
GGCAGTACTATA	170	47
AGAAAAGGGGCT	198	42
CCTAGGACACCG	226	34
GTCCCAGCGCGG	243	50
CTTTTACTGACA	206	12
AGGGCTGCCCTT	250	45
TTACTGTATGGT	185	50
GTTATAGTAGAC	214	27
CGCTACACTCAC	218	35
TGAACCGCTCAG	215	30
GTCACAATGGTC	207	43
GCCGTTACGGTA	882	176
TTCACCTCGTCT	187	46
GCCCCTTTCGAA	403	71
GAGTACCAATCC	190	37
CACCGGCTAACA	382	46
CGCAACTCTATC	255	30
AATTTGGTGCCT	207	32
CTGGGAATGCAC	369	55
CTCATAAACCAG	190	27
GACACTTTTTGA	214	52
GTTCATCCTAAC	231	43
AACCGATGGGAT	405	52
CCTACCTGATGA	199	42
GTGAACTTATCA	183	31
CTTAAACGTTAC	631	84
GCACGTCGGCTA	195	29
TCAATCCCGCTT	186	56
CCCATCCAGCAC	215	24
GTTGGTGTGACA	253	31
CTAGTCCTGTTC	311	40
GGGAGGGAGACC	244	25
AACTCGGGTGAG	188	37
CGTTTTTCATTT	244	55
CATTTTATTGAG	202	24
GCTCTTACTTAT	220	26
GGCAAATACAGC	184	46
AATTACCGATCA	196	33
GAATCATAGGCG	235	48
CCCGTGAAATAT	201	15
GACTTCGCTGGG	196	41
CGCTGCACCAAC	268	46
GGATTCTCTTCC	190	40
GACGACAAAATC	187	23
CAAAGTGGCTAC	187	31
TTGTGGCGCACA	213	42
GCCCTATGTCCC	253	25
TGGTTCCTCACT	201	63
GCCTGTCATCCG	211	32
AATTAGTTACTG	208	34
CACTATCAGCTC	195	33
AACTCTTGTAGA	388	50
TCCTAATACTAC	210	45
AGTGGCATGAGA	194	32
ACTCGACTTTAT	183	36
GGATCCAATACA	199	23
TCCACTCAAGAA	295	49
GCCACCACCGCC	208	33
TAGTGCTGCAGG	266	59
ACCGCGAACCTT	192	31
GTGAAAAGCATA	220	26
CTTCAATACTCT	222	71
CAATTTTGTAAG	221	54
ACCGACAGCCTG	241	46
AGTCAACCACCG	239	36
TTCCTCCGACCG	183	29
GGTGGTCCCAAC	181	45
GCCGAGGTCTCT	233	38
CCATTGTGTGTG	194	35
TCATCTTCCAAG	223	24
CAAACCCCAAGA	196	45
CAAATCTCAAGC	201	25
CGCCCTACCCAG	262	38
ATCGGCGTTATT	232	30
CGACACACGGGC	197	22
TCGAGTTTTGTG	237	26
GGTCAGATTGTG	191	43
AATTCCAATTTC	231	54
TTTCGTTTTAGT	229	66
CTCGGTCGTCAT	201	31
GTGAAAAGCATC	179	29
GCCCACAATCTC	201	26
[truncated: 1 more rows]
