# Supplementary material for: Well-TEMP-seq as a microwell-based strategy for massively parallel profiling of single-cell temporal RNA dynamics
Source: Nat Commun. 2023 Mar 7;14:1272. doi: 10.1038/s41467-023-36902-5 (PMC9992361; doi:10.1038/s41467-023-36902-5)
Supplement: Supplementary file 7 — Source data [file 41467_2023_36902_MOESM7_ESM.zip › Source Data/figure 2/fig2b/K562_4sU_mutation_count.txt]

	T	C
AGAGATCTACCG	3383.0	35.0
GCCGGTGGCCGG	1726.0	17.0
GCTTGTGTAAGC	4738.0	41.0
GGATGAGATCAT	1206.0	6.0
CGCGGCGCTAAA	2559.0	27.0
CAGACTTTCATG	7750.0	65.0
CGTGGTCAAACC	1041.0	15.0
GTCAGGATGAAA	6526.0	72.0
CGCCGACATAAG	4202.0	36.0
TGTAGCGTGGGT	1230.0	13.0
GTATGGCCTTCC	9744.0	74.0
CATGCATCGTTG	2060.0	15.0
CCGTACGCGAAT	6501.0	87.0
CATGAGAATACA	3548.0	27.0
CTCGGTTAAATC	943.0	8.0
CTTGATCCGCTT	5678.0	47.0
CGTACTAACGCT	3656.0	34.0
CTGGCGCTAAAG	1734.0	10.0
TGACGCGCGAGC	3818.0	19.0
TGGTGGCCCAAA	8660.0	96.0
CAAATATTCATG	1377.0	6.0
CTTAAACTCGGA	3151.0	40.0
GGCATCGATTAT	16126.0	283.0
CGTACCATGTAG	896.0	8.0
ATTGTCTCAGCG	7999.0	66.0
CCACCAGAGTCC	8931.0	99.0
CGCCTAGTGTCC	6495.0	49.0
GTATTCGAAGTA	3393.0	46.0
CCGATTCGCTAT	1065.0	13.0
TCGCGTAACCTC	3567.0	17.0
GTTAACTTCCCT	2676.0	21.0
TACAACTTATTC	5919.0	52.0
AGGGCAAGTCAC	2942.0	27.0
GGTATCAACACG	6189.0	57.0
CGTAGAGGTCGG	1436.0	16.0
TCTGTTAGGGGT	2694.0	35.0
CCTAACGGTGGG	2413.0	43.0
CAGCCTCATCCC	5657.0	60.0
CAATTCTCCGGA	3113.0	35.0
CAATGTTCCCCC	3739.0	26.0
CGTGAGTGTCAT	3966.0	40.0
GCAAGCGGCCGT	1001.0	5.0
CAAGAGTACCTC	7921.0	80.0
GAAAATCACACC	1689.0	6.0
AGAAATCGCACG	3016.0	30.0
TCTGTTCCGCTT	2554.0	22.0
TAGAGGCCAATA	5765.0	31.0
GTCTAGAGCCGT	5634.0	44.0
GCCGTGAATTTA	8609.0	99.0
GTTGAGACGGTA	3756.0	30.0
ATCGCTTTGGGG	7348.0	58.0
CTAGAACGCGAC	3862.0	19.0
TAGCAGAAATGA	1776.0	19.0
CTCATATGAAGC	2367.0	14.0
ACGCCGAGTACT	1811.0	14.0
CCCCTCTGGTTT	3665.0	22.0
AAGCTTAACTCT	2061.0	13.0
TTGCTTCGAACG	2611.0	22.0
CCAATGTTTCAA	890.0	10.0
CCTGCAGGTGAT	3115.0	25.0
CGTAGATTAAGA	3998.0	17.0
GGACGGCATACG	3088.0	25.0
ATAAGACCCTAC	4227.0	43.0
GCGCATTCGGTA	4644.0	44.0
TTGTGGGTATAA	6081.0	35.0
TTCAGATCCTTA	5453.0	50.0
AGCTGATCATCA	4907.0	51.0
GTCTTTCAAGGG	2251.0	23.0
AAAGTGCTTGCC	1410.0	13.0
GGCGATGTTATG	9780.0	99.0
TCTAGGGCGTAT	1019.0	4.0
GCGGTGCATGGG	842.0	7.0
GTCTGGTGGCCA	2038.0	21.0
CCTGTTTGAGGG	3493.0	31.0
TACATGTGTTCT	6425.0	55.0
AGTTCCTCAGGG	4356.0	36.0
AGTCGAATTGCG	6237.0	40.0
ATAAGAAGTGGA	1733.0	20.0
GCGTCCAGATTA	7739.0	87.0
CACATACGAGTG	2076.0	18.0
CTCCGCTCGTGA	3359.0	29.0
TGGTACCACGAT	2304.0	21.0
GGTGGGACCAGT	1196.0	12.0
CTGGAGCGGTTA	4088.0	30.0
CGTTCACTTTAA	3771.0	34.0
GTAATCAACATC	1712.0	21.0
TTTACTAATGGT	1068.0	9.0
CGCCTGGCCGGC	912.0	5.0
CAAGGTAACAAC	2458.0	16.0
AGGGGAACATTG	2905.0	23.0
AAGATTGGGCAT	1875.0	15.0
TTTGATCGAACG	4357.0	41.0
GTGAACTAAATT	2646.0	21.0
TAGACCCCTCGA	1998.0	18.0
TCGGTTCGTGCC	4248.0	29.0
CGCGGACATTAC	2203.0	17.0
CCCTGGGCGACA	5903.0	54.0
TAGGGCAAATTC	4128.0	56.0
AGCACCCCATAA	5602.0	51.0
ACGCATGCTGAT	7433.0	53.0
GTCTCGTGCCTT	8393.0	71.0
TGCTAAAGAAGG	8596.0	93.0
TGATTTCCCTCC	6646.0	62.0
TGGTCATGGAGT	4058.0	28.0
TGATCCCATTAG	2527.0	17.0
TGAGAAGAAACT	3688.0	33.0
GACCTAAAACAC	2699.0	37.0
TCCCTAGCGTGT	1768.0	17.0
GCGAACAAGAGC	8833.0	158.0
CGCCTTCGACAC	2793.0	18.0
CCCCTTCATTTC	4893.0	44.0
ATGGTTCCAGCT	3129.0	29.0
ACTGCGTGATCT	1972.0	16.0
CTAGCCTCGTGC	3029.0	20.0
TATCCTGGGGCG	1947.0	15.0
AAAGGTATGGTG	1602.0	20.0
TACTTCAACCTT	9021.0	94.0
CTGCGAAAGGTT	1478.0	12.0
CAACCTAATATC	12520.0	109.0
TGATAAATGGCA	2937.0	31.0
ACCGAGTTTTAT	1350.0	18.0
CATCGCATCAAA	6742.0	57.0
CATACTACTCTT	3264.0	46.0
AAATGAGATCCT	5841.0	85.0
GGTGGTCAGACT	6613.0	55.0
CTGTTGGCCACT	2780.0	26.0
ATCACGTTGCCT	1024.0	8.0
ATCGACCACACT	2093.0	24.0
ATGCCCGTAAAA	2982.0	21.0
GCACCCAAGGAA	6255.0	53.0
CACTAACCCTGG	4338.0	44.0
ACCAGAAGGAAC	6362.0	72.0
TACTGGGCTCTT	4042.0	39.0
TCTGACGCAGAG	6730.0	85.0
TTCCCTGCTAAA	1249.0	5.0
GCTTACGACTGT	3143.0	34.0
AATAGCGTGAGC	3226.0	30.0
GCCTACTTCGGC	988.0	7.0
CAACGCCCTACG	2416.0	24.0
TCCTAAAGAGCC	1216.0	13.0
ATTGGGTATGGA	2157.0	19.0
TTATCTTGTCAG	2353.0	17.0
AGCCAACAAAAT	1230.0	9.0
GCTAAATTCACC	2306.0	21.0
TGGCCTATTTTT	1464.0	9.0
GAACGCGTGGTA	2213.0	27.0
CAACTATGCCAT	8609.0	92.0
CAGGCCTTTAGT	3782.0	32.0
TGGAGACCGCCT	1066.0	6.0
CCATTAACAGTA	1671.0	8.0
GGCTCCAGAACA	2655.0	23.0
TAGTTAGGTGAA	7174.0	57.0
GCAATGATGATG	1993.0	27.0
GTGCCTCCACGT	8619.0	75.0
TTAGTGGTGCGA	3531.0	38.0
TTTTAGGGCATT	3519.0	29.0
CCGCGTGCAATA	1384.0	12.0
ATGTGAACACCG	3648.0	29.0
TGCCAACCGGTA	1642.0	12.0
GCACACCTTAAG	2643.0	43.0
TAGTTAGATTGT	7620.0	96.0
CTGAAGCTGGGG	1250.0	10.0
GAAAGTTCGGTG	2325.0	19.0
CCCTTCGTACGC	4756.0	31.0
CTGATTAGATCT	8098.0	65.0
TTGCAAGTCCTG	3707.0	25.0
ATCTTTCAAACG	1308.0	9.0
AAGGACGATCAA	3537.0	22.0
TTCTTACCTGTA	1585.0	13.0
GGTAGCAGCAAA	4597.0	49.0
TGCGGATAATTC	1520.0	14.0
CACCAGAGATTT	5992.0	63.0
CAGTACGTTTTT	3336.0	28.0
CAATTAAATACC	3976.0	39.0
CAAAAAGTGTCC	2455.0	22.0
TAAATCGTACAG	3461.0	32.0
AGAAGAGCACCT	5131.0	42.0
CCAAACCCTTTA	1520.0	13.0
GTTACGTGCTCC	3662.0	31.0
GGTCCCACGCCT	8493.0	88.0
TTAAAGCCATAT	8689.0	104.0
GACCTCTGACTC	5707.0	55.0
TTGTCTTTGACA	5225.0	94.0
TCGCTACGAGAT	1171.0	12.0
AAGTTCGAGACC	3735.0	19.0
TCACCCAATTCG	1945.0	12.0
AGCAAACCCAGC	5636.0	48.0
AAACCATACAAT	5698.0	50.0
TAGATGTTGACC	2084.0	21.0
TGTAGCAATATG	6367.0	60.0
ACAAGCATCCCC	10807.0	107.0
TGGTCATGTTCA	2193.0	16.0
CGTAGCTGTAGG	3116.0	35.0
AATGGTATATTC	5787.0	45.0
TAGTGGAAGCAA	3236.0	15.0
GTTCTTGAAAGA	3345.0	26.0
GTTGTCGGACGT	2692.0	29.0
ACGCTCGATGTC	3313.0	28.0
TCTTACAGTCAG	1081.0	8.0
TGTACCGCCTAG	1499.0	9.0
GGACACGCGTGA	1107.0	8.0
TAAACGGTTCGT	1415.0	8.0
TGATAGCCCTAC	3691.0	28.0
AGGGTACCCGAC	3207.0	22.0
GGCCACCCTACC	3759.0	29.0
CTCGGAACTCGG	1040.0	6.0
CAGCTTCTGTCT	3378.0	25.0
TGAGGGTTGGTG	2069.0	13.0
TTGGAAGACACC	818.0	10.0
ACAAAGAACTGG	2482.0	7.0
ACTGGCTGGTGT	9499.0	65.0
AAGATCCAAAGG	4093.0	44.0
TTTAACTCCTGC	977.0	7.0
GCATACAACGAG	2391.0	30.0
TTCTTATTCTCC	5428.0	55.0
ACGTTTCAATTC	1162.0	12.0
GAGGTAACCTAT	2726.0	26.0
TAATATTTACGA	7397.0	59.0
CGGCTCCACTTC	5820.0	33.0
TGCCATCATACC	1842.0	16.0
AAACTCAGTTTA	3672.0	33.0
ATCGAACGATAG	2562.0	18.0
TACTACTTTGGC	6172.0	62.0
TGTGCGGGGGAT	2758.0	27.0
AATCTATTATGC	2519.0	15.0
ATAGCATACTAA	2915.0	31.0
GGTTAAATATAT	993.0	11.0
CGTAAATCACTC	8828.0	62.0
GATCCGCATTTC	8307.0	68.0
GCGCATCGGCAA	4293.0	36.0
CCTCTCATACAG	2118.0	16.0
CTCCCAAAGTCC	7229.0	73.0
TTTTGGCGCGCC	4374.0	45.0
TCCAGGACCCTT	2193.0	16.0
AACTTCTGGCGG	5387.0	49.0
ACGATTTGGGCG	3396.0	19.0
AGACCTGCTCTC	10232.0	76.0
AACCGGTTGACT	7805.0	88.0
GAGGTTAGCTAA	930.0	2.0
CGGACAATGCAC	3350.0	29.0
CTTAGAAACCAC	2032.0	19.0
TTGGGCGAGGAT	1357.0	9.0
CAAGGTGGCATA	2325.0	19.0
CCAAACGAGATG	2052.0	16.0
GCTCCTCTAGCA	1494.0	15.0
GGATGAGGACTG	2336.0	13.0
CCCGCGGTCCAT	9866.0	72.0
AAGGGGTGTTTG	6477.0	48.0
TTCGCCGGTCAA	3472.0	29.0
GGGAGGACACGG	8465.0	80.0
TCTTGGGGCGCA	2791.0	17.0
ATTAATTGATAA	5865.0	42.0
TCCCATGTATCG	5582.0	24.0
CTTACTTATGCA	3671.0	39.0
CCCGGGCAGTCC	2168.0	14.0
GACGATAGTTGG	2162.0	21.0
TTCCAGCCAAAT	1912.0	15.0
GTAATCAGCAGG	4369.0	37.0
GTCACGCTGCTG	1016.0	9.0
ACGCGCTGCTCA	5814.0	54.0
AGCAACTTAGGT	2652.0	32.0
ATTTTCCTAATC	7747.0	90.0
ACATGCAGGGTC	4746.0	34.0
TTTTATTCGGAT	1483.0	20.0
TTTCTTGGTTTT	9879.0	81.0
TCCACTCAGCCT	3734.0	36.0
CTGTAACTCCTT	2313.0	9.0
CGAATCCCCCAG	2910.0	23.0
GAACATGTCATG	1607.0	16.0
CTCTAGCCACTG	5679.0	56.0
CATCGTTATACC	4226.0	25.0
TTCACAGCCTCC	2566.0	11.0
TTATTCAACCTT	13592.0	135.0
ATGAAAGGGTTC	2997.0	24.0
CACTAGCGATTG	3159.0	27.0
GGGGCCTGGGGA	1266.0	11.0
GCGGATCCTGCT	1630.0	12.0
ATTAACTGGTGG	2633.0	24.0
TATATCCTCCCA	4196.0	33.0
GTCAACGTGTGT	1477.0	8.0
TATTGGACGATT	3670.0	16.0
TCAGGCGAAAAT	1783.0	11.0
CGTCATCCGATG	2430.0	22.0
GCATTGGTTACC	2308.0	22.0
ACGCCGACGACC	1841.0	24.0
CAGAGATATGGT	2057.0	14.0
GAACGATCCACT	1861.0	15.0
TCCCAAGAATAA	2116.0	19.0
CATTACCTAGGT	10386.0	77.0
GCCCCTAGACCT	1090.0	15.0
TGCAGTTAATAC	3170.0	26.0
CGTCGGCAGCCA	5288.0	55.0
CCTAGGTCCTCC	1717.0	13.0
CGGGACTTCGGC	1882.0	13.0
GTCAGTGCGAAA	2102.0	24.0
ACAGATCGCCTG	1803.0	14.0
GAATCCTCAAAG	2859.0	13.0
GGGGATCGGCGA	1429.0	19.0
ACGCGGACCTAA	1913.0	19.0
CAGAAACATATG	11733.0	147.0
TAGGATAGTGCT	1552.0	3.0
CACAGGTTAGGT	2910.0	15.0
ACCATAACCGTA	1127.0	14.0
CCTTCTATGGAT	2300.0	26.0
AGTGGCCGGTCC	2322.0	10.0
ATTAGGCGGATA	961.0	6.0
CAATACGCCCGT	4747.0	27.0
TCTTGGAGTGAA	3094.0	22.0
GCGATGGCCCAT	4490.0	29.0
GACGATAGACTA	5455.0	51.0
CGCTCTTTCGTA	1529.0	12.0
ACAAATCTTACG	2282.0	14.0
CTGCTCTACTTC	954.0	7.0
GCAGAAACACGC	3404.0	29.0
TTTGGACTTGCA	940.0	10.0
CTGGCCGTTGGA	5716.0	61.0
GCGTCTCAGTGG	3571.0	25.0
GGCTCTTTTACA	2227.0	15.0
CAGTAACTTAGC	5217.0	67.0
AATGTCTTCATG	2322.0	17.0
TAGGTGGACTAC	837.0	4.0
CTAGTTCCTAAA	1125.0	10.0
TGGGATGCAAAC	1361.0	12.0
CGTGTCTGTAGA	7848.0	71.0
CCGCAATCTCTG	2126.0	13.0
AATCGGCGATCA	4905.0	28.0
CTACTGGTAGAT	8696.0	83.0
ATCAGCAGAGCC	2866.0	25.0
GGGCGACCCTTG	1745.0	17.0
AAACCAAGCAGA	3374.0	29.0
CACCTACCCTAC	4941.0	47.0
GGCGGGGCCATC	2779.0	18.0
TCTTGCGCTGAG	1227.0	11.0
TGACAGTGGGTA	3924.0	26.0
CTTGACTAGGGG	1589.0	17.0
CTGCGCTGGGCC	4819.0	35.0
CGCTCAACGACC	1253.0	7.0
GCCAGATAGAAT	5611.0	79.0
ATAGAGCGGCCC	2971.0	17.0
AGTTTGTTACGA	5008.0	71.0
GTGGTTGCCGGA	1296.0	5.0
AATTTTGCAGAG	2307.0	23.0
TATATCAATCTT	3135.0	25.0
GTGTCTATGCGA	1306.0	8.0
CTCGCTTTTCGC	1386.0	7.0
GGCCCAGCTCTG	1149.0	11.0
CCGGGGGCGGGG	1929.0	16.0
TTAAGCCCGCTA	5225.0	47.0
GTAACTCAGAGG	3304.0	18.0
GTCACGCCGAGG	1027.0	7.0
TCACTGGCAAGT	6533.0	81.0
TAAGTTAGGGTC	3584.0	38.0
CATGGCTAACTC	1748.0	11.0
ATCCGTATATGA	10598.0	112.0
AACGTCATAGAT	5420.0	42.0
CGAAGCTTGTTA	2399.0	14.0
GAGAAGTATTAT	2012.0	16.0
TTCCTTCAATAC	4551.0	36.0
GTCTCCATCCGA	5085.0	39.0
TCCACTGCAAGT	969.0	14.0
AAATCCCATATT	8143.0	67.0
GAGTTATCCAGT	2395.0	27.0
AGAGTTTATTTT	1952.0	11.0
GCGTAGTCTACG	2241.0	18.0
GCTCCCATCGGG	3499.0	28.0
AAGGAGTGTAGA	4052.0	37.0
TTCGTATTGGCA	832.0	8.0
CTGTAAGCGTAA	4853.0	39.0
CCGCGGTTCTCA	1282.0	11.0
TCAATTCATGGC	2088.0	13.0
CGACACACTCGA	2459.0	26.0
CGCAGTCGCAGC	1865.0	16.0
TCCCGTATTCCT	2499.0	18.0
GAGAACGCCCTG	2394.0	11.0
AGAGCTACCATT	6000.0	62.0
GCGAGTACATCT	1401.0	17.0
AGTACTGGGGAG	1651.0	21.0
TTGATTATCGTC	5898.0	58.0
ACCCCGTGCCAA	5460.0	57.0
CTAGAACAGCAG	2730.0	29.0
GAACGTCCTGGG	1791.0	12.0
AAGGTACGCCGT	9987.0	98.0
TTGCAAAGGAAG	1518.0	13.0
TCGAATCACTGT	3315.0	40.0
GGTTTTCAGGCT	2130.0	21.0
GCCCACGGGCTG	991.0	6.0
GTCTTTACGCTC	1380.0	12.0
ACCTCTAACACT	4584.0	57.0
CGAATTTGATAA	2149.0	17.0
TTCTTACCGTAA	2343.0	13.0
ATTCAGTGTTTG	1845.0	24.0
TGGCGCCTCCTC	2934.0	19.0
GTAGAATCTATG	1802.0	17.0
CATGTAGTACCC	6554.0	61.0
CAAAGACCTATA	1625.0	22.0
TTCCCCAATCCC	3961.0	23.0
TTAAGGGCACAA	6174.0	61.0
CTGGGGGATGCG	7488.0	59.0
ATTTGCCCCACT	2980.0	17.0
GGCAATAGACTG	1201.0	7.0
CGGGGGCACAAT	1669.0	10.0
ATCTAACGACTA	3500.0	28.0
GTAACACATCGG	1767.0	23.0
CATCGTAATGAG	9074.0	88.0
TGCGTTCTTACA	2376.0	15.0
CTAGTGGAATAG	7513.0	120.0
GTTTGGCTTACC	5618.0	84.0
TTCAGGGTAGCC	2113.0	27.0
TTAGAGAATACA	3931.0	35.0
CTACACGGAATA	4366.0	60.0
CTGACGACTCTT	1605.0	10.0
GATCTCGTCCTA	4839.0	47.0
TATGCGCTGTTT	4602.0	29.0
GTGAATTAACGT	4017.0	22.0
GTCGCCTCCTCC	880.0	5.0
CTACCACAAACC	1175.0	15.0
CCCTATATGAAC	6888.0	80.0
GAATAGTCTAGG	859.0	7.0
TGTATGATCGTA	4771.0	98.0
AAGAGCAGGTAA	3227.0	29.0
CGTCGCCTGAAT	2185.0	13.0
GTCACAGAGGCA	956.0	8.0
TGGTATTACCTC	5062.0	49.0
TACTTCAGGAGC	2889.0	22.0
AGATTCATCCTA	2055.0	16.0
CAATCAGCTCAC	1179.0	8.0
GTTGGCGAAGGA	5132.0	69.0
TCTCGCACTCGT	1173.0	3.0
GGGAAGCTAGTG	1670.0	15.0
ATTCCCGAGGCT	5656.0	56.0
TTGCAGGTAAAA	2021.0	15.0
ACCGGTTCTACA	4966.0	38.0
ATGGAATTCACT	2657.0	26.0
CCTCTCAGTTAT	2864.0	33.0
GAACATCCTACT	2578.0	8.0
AACCATTCGTCC	12500.0	97.0
CCAGGAACCGCG	2381.0	13.0
ATGTTCATCGTG	2315.0	20.0
TTCGCAGCCCAG	5710.0	39.0
TGGCACTACCTG	4136.0	41.0
CACGTCGATAGG	4457.0	47.0
GCAGACTTAACT	3453.0	37.0
TTATTGGTATGG	5302.0	35.0
TTCCCCAGTCGT	3789.0	24.0
AGATGTATTGGC	4233.0	40.0
AGGGCTTTGGAC	3763.0	25.0
TTCGATTGGCCC	2771.0	16.0
CTAGAGGAAGCG	3097.0	32.0
CATAATCTCTCA	3011.0	21.0
ACGCTTTTGCCG	2361.0	21.0
CTACACGTTCGA	1948.0	12.0
AGTTCTGAATCC	10764.0	109.0
TGTAGGCTCACC	2594.0	28.0
TCCAAACGTCCG	3480.0	51.0
ATCTGGAAGTCA	1496.0	12.0
GTTGGAAGTTTT	2215.0	19.0
CTTCGCCTTCGG	6079.0	46.0
TTCTAGCCTGTT	2322.0	27.0
AAGAGACCGGGT	2822.0	22.0
CTACCTAGTGTA	4831.0	37.0
TGGAGAGCAGTC	2134.0	24.0
TCATACCGTTGA	1222.0	17.0
AGCCACTGTTTC	5139.0	45.0
CGCACGTTATAT	1207.0	11.0
ACTCGCCCCCCG	3651.0	22.0
TGAATCGACGTT	2325.0	20.0
GGACGGTCGATG	1751.0	10.0
AACAGCATCAAT	2905.0	20.0
ACTATTGTACGC	3217.0	22.0
TACGACGAGCTA	1173.0	11.0
CCGCGCGTCAAC	4257.0	29.0
TATCCTCTTTAG	4171.0	37.0
CGGTCTGATCTG	1749.0	17.0
CCTGCCGCATAA	963.0	5.0
TCCCTAAAACTT	2997.0	27.0
TTAACGCGTAGG	6503.0	58.0
ACTCTCAATAAT	2367.0	25.0
AATCGTGTCCTT	5586.0	24.0
ATACGATGATGC	3985.0	29.0
ATAAACGCTGTA	2024.0	17.0
GTAGCATGATCA	2201.0	20.0
AACCACGCCCTC	2399.0	10.0
GGGTCGAATAAC	5275.0	45.0
GGTCCACACCGT	954.0	13.0
CTGCTGTGACAC	1709.0	16.0
TCCCACACTGAT	2053.0	15.0
GCAGTACCTTTG	1081.0	8.0
ATGCGTGATCAA	814.0	6.0
AAGCTGAAGCGG	990.0	9.0
GACAAAGGGAAA	2018.0	24.0
AAGGTTACCGCT	3406.0	21.0
GCATTGGCTAGT	1375.0	8.0
CGCATTATCGCG	1140.0	7.0
TACGCTGGCAGA	5085.0	35.0
TAACCGCCCGCC	1317.0	6.0
TTTCATTCTGTA	1876.0	20.0
AAGACTTGTCGC	4411.0	47.0
GGCGGCCAATGG	2735.0	27.0
CTCTGCCACTGG	2563.0	20.0
AAGCCCGGAGCA	886.0	9.0
GAGTTATATCGC	1719.0	10.0
CATCTCTCATTC	4084.0	38.0
GTAGAGTATTAG	6964.0	57.0
GACAAAGCAGTC	1769.0	8.0
CAAAAAAGTGGT	1472.0	14.0
GTGGACAAGAAG	1983.0	20.0
GAAAAAGGATTC	1621.0	20.0
CGATAGACATGG	2014.0	18.0
CCTTCCGACTCG	1357.0	12.0
ACCAGGCCATAG	2436.0	26.0
GTTAATGTGCAT	2601.0	21.0
CAGTCCAAGAAC	1646.0	10.0
GAATACCATCGA	878.0	8.0
CACAAGTGATTC	3834.0	39.0
GTGATTACTAAA	3334.0	43.0
GCGTGTATGGCG	4533.0	26.0
AATGATAATGAT	2304.0	33.0
TTGTTTATCTGG	3730.0	38.0
TCTTCTGCGAAC	3980.0	50.0
AACAGACTGACA	3759.0	27.0
CGCCCGTCTCGA	864.0	19.0
CCCTCAATCGTC	3535.0	31.0
CAATATATTTCA	9237.0	68.0
ATTAAATTTATT	1961.0	13.0
CACTTCATATAA	8521.0	95.0
ATATGGTGTGAA	877.0	10.0
ATATATCGAGAG	3285.0	26.0
CACTCCAACTAT	6266.0	59.0
CGACCACTAACC	2859.0	18.0
GGTTTCGTAGGA	1284.0	9.0
ACGTATATCAAT	3560.0	26.0
GCTAGATACAAG	2297.0	29.0
AGTCAGATGACG	2563.0	16.0
CTAAGCTGCACT	5192.0	47.0
GGTTAAGGAATC	1757.0	16.0
ATTAGGAGCATT	1071.0	4.0
CGTGTCCCGCTT	1663.0	21.0
CGACTCTCTGCC	5266.0	35.0
CAATCTAGGATG	864.0	10.0
TAGGTCGTACTT	2866.0	21.0
GCCTTACTATCT	1797.0	17.0
CTCGGATGAAAT	1027.0	7.0
GGATTAGATGTA	4937.0	45.0
CTATCTGTACCT	2186.0	11.0
CGTCCTCTAGCG	2359.0	20.0
CTGGAAGCCTCT	2309.0	31.0
CAGGTATCCCCG	1760.0	19.0
TTAGCGCAGGGT	1720.0	18.0
TTGAATGTTCAC	4923.0	43.0
ACCCTTGGCATC	865.0	8.0
TAATCTCAAAAG	1979.0	20.0
CTATCTCGCCAT	5278.0	57.0
CTCGCGACCGCA	2324.0	19.0
GCGTAGCACGCC	1317.0	10.0
ATGAGTGCCGGG	2136.0	14.0
CTACCATAGCAC	3125.0	19.0
TTGCGCGTATGA	2709.0	23.0
GCCACCGCTAGA	3537.0	20.0
TCAAGATACTGC	2695.0	26.0
TCAACCCGCTAT	2900.0	32.0
CATAAAACAATA	2202.0	14.0
CTGGGTAGTATC	1141.0	8.0
AGCCGCATTAGA	5476.0	43.0
GTGGGTTCGACA	1618.0	14.0
AAATTTCCCCTC	2040.0	23.0
AAGTCGGATCGC	1459.0	18.0
TAATCTAGGTTA	3461.0	34.0
CTCTGGGTCTTA	1720.0	15.0
CGCCAGAGCACC	4242.0	44.0
CGGGTCCCGGGC	4020.0	29.0
TCGTCCGGGTCA	8500.0	95.0
CCTCCATTCTAT	2280.0	17.0
TAACAGTGCTCG	2014.0	12.0
TGGCCATCATTC	2226.0	24.0
TAGTCCCTTATT	6237.0	52.0
GACTCACATCAC	2630.0	21.0
GGGGGGACAAGC	939.0	7.0
ACATCCTTCTTG	6617.0	57.0
CACGGTGAAAAT	873.0	10.0
GAAATGCGAAAA	1934.0	13.0
GGTCGTACAGTC	5659.0	55.0
TGCATCAGAGGC	801.0	5.0
GAAATGGAACGC	921.0	5.0
TTTATCCAGCAT	2641.0	30.0
CCGATTGATATT	1837.0	17.0
CTAGCCTTGGGA	2632.0	23.0
TGCTTGCGCCCA	1543.0	11.0
CTAGTGTCCGTT	2376.0	28.0
CATTCGGGAACG	4548.0	43.0
CCTATTCTGCTT	1312.0	11.0
CTCCTACCCAAA	4828.0	66.0
ACGCAGCGGGAG	1373.0	15.0
GGATGGGTTCGG	1219.0	13.0
ACTTCCTCAGAT	2242.0	17.0
TCTAGGTGCTTC	8040.0	85.0
TCATCACGTCTT	1959.0	16.0
CGGGGAGCTTAG	1446.0	13.0
TGGGGCTTAGCA	1826.0	12.0
TTTGTTGGCGTC	3786.0	45.0
TACCAACCCTAC	2393.0	25.0
ATTTTCCACCAA	6260.0	45.0
GCTAGTCCGAGA	1246.0	21.0
CCTGTGCTGACG	3592.0	30.0
AGGGTCAGGATA	2343.0	35.0
AACAACAGAATC	1830.0	13.0
ACAGTGTATTGG	3803.0	28.0
CGCCTAGGCTCC	1270.0	7.0
GAACCATGGCCA	4284.0	44.0
AGGTGCTGAGGC	4126.0	26.0
ATATTGGCATCA	4918.0	37.0
GGCCCCCTCGCC	3773.0	36.0
TTAAGTCTGGGA	1376.0	8.0
GGGTGGCATGAT	2042.0	18.0
CGACGTTTCCGG	6826.0	60.0
AAATGCACCTTC	4794.0	38.0
CGTTAAGGGGCC	4597.0	40.0
TAAAAGGGCCCC	1862.0	15.0
ATATTGTGGAAC	3256.0	31.0
AACCAGTTATGT	2247.0	23.0
CGCCTTAACGTC	1763.0	17.0
CTGTAAACTTAA	4421.0	42.0
TTTGTACAGCAC	1419.0	10.0
TGAGTGCCACCC	6798.0	50.0
TAGGCTCAGCAC	2974.0	26.0
CTATCCCTACAA	4704.0	39.0
GCCCTATCGGTA	2703.0	24.0
TTGCACCAGGTG	3103.0	21.0
GGTCTCGTAAAG	1647.0	13.0
ACGATATAATAC	2362.0	23.0
TACGACCGTGCC	6115.0	49.0
TCATGTTTCGTT	7108.0	54.0
ATCTTGTTGTAA	1355.0	9.0
CATATGTCTGCT	8012.0	64.0
TCCCGCCGATAG	1419.0	6.0
TGATCACAGACC	3296.0	21.0
CAGTTAATTACC	4295.0	35.0
GTGAAATAAGAT	5591.0	82.0
TAAAGATGATGC	1171.0	16.0
AAGTGGGATATC	7820.0	79.0
ATGTGTAGATAA	7259.0	69.0
GGCTGTCGCACT	3804.0	23.0
TGCACAGGTCCT	2193.0	23.0
TTGTTTCGTATT	3006.0	21.0
TCACATAGTTTT	2181.0	17.0
GGGGAGCAGAAT	2982.0	20.0
GATGGAGGCAAT	2720.0	24.0
TAAGAGAGCTTG	1642.0	10.0
CTTCCTTCGCTT	4116.0	40.0
TGTACGACCAGG	2682.0	15.0
AGTCGAATCTAC	5772.0	52.0
TAGCTCCTCCGC	4880.0	37.0
TAATGCTATATC	971.0	10.0
AGCTTCCGTCGA	1208.0	9.0
GAACGTAGGAGT	1505.0	16.0
ACACGGCACGGG	970.0	7.0
GTTAGGTGCTCT	3496.0	33.0
GGACTCCGCTAA	2532.0	17.0
GCGGTCTAATTC	3665.0	37.0
CGTGTCGCGGGC	3530.0	34.0
GGTTAAGTGGAC	1531.0	16.0
TTAACGTCGGTT	1719.0	8.0
AAAACTGATTGA	2658.0	25.0
CCGCCAGGCGCA	4377.0	39.0
TTACGCCTGCTA	1235.0	9.0
ACCTTTGCAGAT	1850.0	15.0
CCGTTTTTACAA	1157.0	25.0
AATACAATATGC	1522.0	9.0
TACGTGCTTACC	2722.0	33.0
TGGGGGCTATAT	3939.0	27.0
ACTCCTACTAGG	963.0	11.0
GCCTTTTTGATA	2164.0	17.0
GTGCTGCGCTAC	1573.0	8.0
GATTTCACCCGC	6967.0	54.0
GACCAAAAGAAA	6023.0	45.0
CGGGCCGCGATT	5484.0	83.0
GAAGCGCGAATT	1340.0	15.0
CCGTTATCGAAA	853.0	8.0
AAGTGTGTGTTC	1200.0	14.0
GCTATTACTAGT	2701.0	34.0
TGAGGTGGCCGG	7228.0	101.0
GATCCCGGCCAA	3438.0	36.0
AGTCAGTCTCTC	1747.0	22.0
CTATAATCCGCC	2449.0	21.0
ACACTTATCTAT	3026.0	33.0
ATTAAACGGTCG	1813.0	13.0
GTACCGGATAAT	1138.0	5.0
CTGCTTATCACG	1016.0	15.0
TAGACGCCGAGT	3712.0	33.0
CGAGACTGGACT	1835.0	10.0
TCCTGATCGCGT	3664.0	29.0
AATCGGTTTAGG	1385.0	15.0
AGCGCCTTGTGG	3467.0	27.0
TTTAGCTTCCCA	7109.0	57.0
ATCTCTTCATCT	1130.0	5.0
GATGCAGAGGTC	1217.0	8.0
TAGTTATCTTGC	2682.0	20.0
TCTATGATCGTA	6438.0	53.0
GAGTTTCGAAAT	4390.0	40.0
GTGAAGGCAAGG	2384.0	18.0
AGGTTTTGAATC	2708.0	31.0
TCACCAGTCAGT	3792.0	37.0
TCTCCACTTCGC	1638.0	9.0
GCTGGCCACCTC	4571.0	42.0
GGTCAAAACCGC	1462.0	12.0
TTCTTGACCCCG	3611.0	23.0
ACCTTGGCATCC	6104.0	57.0
AATTGTCAAGAC	1393.0	8.0
ACGGGCTTACGC	2855.0	20.0
CCCACATGAGCC	3708.0	27.0
CTCTGGCTCCGC	2123.0	15.0
CCAAAGGACACT	1595.0	8.0
TGTAGTTCAACC	2408.0	36.0
CGCCGCCAACTT	1112.0	6.0
TGAGCTAGATCA	2082.0	27.0
CCTCATCAGGTC	2140.0	11.0
AGTAAAACCGAA	3522.0	26.0
AAGACCTGCAGC	3370.0	34.0
CTAGATAGATTG	3961.0	36.0
GCCCTAGACCTT	7429.0	53.0
TATTCTCTCTCC	1490.0	9.0
TGATGAAGGAAT	2527.0	19.0
CCATCTTTAGCT	5102.0	47.0
ACAGGTGCGAGC	2454.0	15.0
TTGGTAGATGGA	2086.0	36.0
CGGTTAGACGAA	1118.0	6.0
GTTGATCGCTTT	2370.0	20.0
CTTGCATGGCTT	3247.0	25.0
ATCACCCTCCCC	2766.0	20.0
CTGGAGCTGTTG	3221.0	28.0
GCGGGTCGAGCG	2646.0	26.0
TCGGTCAGGAGA	1840.0	17.0
GTCGAAGTGTCG	1790.0	11.0
AGGATACGTTAG	2038.0	13.0
ACCTGAATAATT	2950.0	49.0
CATCGGTCTGCA	3193.0	32.0
GCTCCCTCATCA	2895.0	21.0
GGCCTACCCTAC	2594.0	12.0
CCGGCTCCAAAC	2673.0	19.0
ATACACGTGGAC	1239.0	4.0
TTAAGGGGCATC	1338.0	2.0
ATCACGATTTCG	8121.0	57.0
CAGTTGAGTGGC	7009.0	79.0
CTAACTAGTTCT	3627.0	27.0
GTGAAGCGGAAA	1920.0	17.0
ATTCGGGCACAT	2648.0	16.0
ACTACAGAACAG	952.0	5.0
GGCTGGTGCGAA	1411.0	14.0
CATTTGAAAGAG	1039.0	7.0
ACACCCGCATCG	1166.0	9.0
CTTCCTACTCTA	4293.0	33.0
CCTGTTCATTTG	4453.0	43.0
CCTGCCGCATGG	2916.0	29.0
GTAGTCTTCCAC	2655.0	26.0
GAATTACCGCCC	5917.0	53.0
GCTTATTTGCCT	2055.0	30.0
CGATGCGCTTTG	5815.0	57.0
GATAGTACATTT	2488.0	39.0
TAACACAAATCA	2398.0	24.0
CTATTTGGCGTC	1696.0	13.0
GTTACGCGCTTT	6023.0	72.0
TGACAATTACTA	6938.0	53.0
GCATGATCTAAT	1733.0	12.0
GCTTCGCGTCCA	2319.0	24.0
AGTAAATGTATC	5064.0	53.0
ACAAGCTTGCGC	1939.0	20.0
ACCAGCATTCCA	1935.0	18.0
CACCGAGAAAGT	2493.0	21.0
TGCTGTGCGGCC	1673.0	9.0
CGGGAAGGCCCA	1524.0	7.0
GTTATGCCTAAC	5626.0	59.0
TGCGTGGCTGGG	1099.0	7.0
CTACCTTCGCGG	3386.0	30.0
TCTTAAAATGAA	7640.0	79.0
TGATGTAGGTTA	2006.0	18.0
GTTAAAGGCTGC	3720.0	31.0
AAAGAAATATTT	925.0	15.0
GCCCCGTGTCCC	1876.0	22.0
AATGGTTCTCAT	3773.0	30.0
CAAAGATGACCG	2418.0	28.0
CTAACATTGTAT	2292.0	22.0
TAACCATTTAAC	1479.0	13.0
AGTTTCACAGAA	6778.0	88.0
CTGCTGACCCCG	2465.0	15.0
TCTGGGACCGCA	1144.0	9.0
CCAACACTACCA	2352.0	20.0
CCTCCAGGATAC	4085.0	60.0
GAGGAGTTTTGC	1214.0	16.0
TAGGTGCTTACC	5245.0	37.0
ACCAAGCATCCC	1724.0	17.0
ACTCCGCCAGAG	1469.0	13.0
GGAGGCCCTCGT	6260.0	47.0
CATAGGCCTCCA	2945.0	26.0
CTTACTTGTTGT	8751.0	85.0
TCCGCCCCCCTT	2981.0	30.0
CGCACGGCCCTC	6696.0	72.0
TTCTAGGCCATT	969.0	8.0
TTACAATTTCTC	5182.0	71.0
TAATATCCTAAT	8379.0	78.0
TGGGAGCGGGTA	2604.0	30.0
TCGGGGGACTTG	2492.0	16.0
TAGTCATCACGT	3570.0	27.0
TACTTCCAGTCT	2578.0	25.0
TATGACAGATGC	1697.0	15.0
GAATAACAGTTC	1830.0	23.0
GGAGTCACCAAG	4737.0	49.0
CCCCCACACAAC	962.0	1.0
GCAAGACTAAGG	2112.0	17.0
TGACTCGTTGGT	2728.0	23.0
TAGAACGATTGC	1451.0	15.0
ATCGTAATTTGT	1186.0	6.0
TCATGTCGACTT	2379.0	18.0
TCCCCATTTCTA	5059.0	52.0
CGAAATCTTTCT	952.0	11.0
TACTCACGCTTG	3881.0	29.0
AGCGCTTATCTC	924.0	2.0
GACTAGGGTCCA	1620.0	20.0
CCAAATGGATAG	2969.0	31.0
AAGGACCTTTAT	2134.0	17.0
ATCCTTTTCATG	956.0	9.0
GTCCGCGATCAA	920.0	5.0
ACAGCATCTTGT	4562.0	39.0
CCCACTGTGCCC	1152.0	10.0
ATGCCGCATTAC	2765.0	27.0
ATTTAGCCTCGT	1515.0	7.0
ACCCTCTAACAC	807.0	6.0
GTTACGGCAGCT	4370.0	45.0
CCCCCGAACCTT	13622.0	161.0
TCGATCATCATT	3611.0	74.0
TGAAAGCGTCTG	5257.0	51.0
CGCTGCGGCCTA	1722.0	6.0
GACTAAAAGAGC	3482.0	28.0
TCGCAAGTTCAT	2586.0	29.0
GTATAGAATGCT	1558.0	9.0
CATAGTTACTAC	3441.0	33.0
CTGAGACGGAGT	3315.0	26.0
AAACGCTTCGCG	1277.0	17.0
GGCATCAATTAT	854.0	9.0
GCAAAGATCATG	3286.0	31.0
CTAATGTAGAAT	1826.0	16.0
CCTCGTCGATTC	2158.0	26.0
CCGGCTGTATAG	3568.0	21.0
CTTGGGGAAGTT	3645.0	27.0
ATGCCAGATTCC	3737.0	23.0
AAGACTAAAACT	1246.0	11.0
TAGACGGCAGTC	1410.0	15.0
AGATTCCTGCTA	3586.0	32.0
CATAACTGCGGG	3467.0	30.0
AATTGATTCGTC	1649.0	19.0
CCGTAACTTAAC	3486.0	34.0
CTCATTGTGGTG	3837.0	44.0
AGTGTCGGAATA	1326.0	7.0
AAGGGTGACGCA	2621.0	20.0
GATCCGGGCGAA	1600.0	16.0
AGGAACGTTGTA	1481.0	7.0
TGGAAGTACCGA	2201.0	15.0
TTGGATTCGTGT	2834.0	25.0
CGGCTGTCGCGG	3976.0	44.0
AGTCGACTCGCA	2645.0	23.0
GCCGTCGCCTAC	1687.0	19.0
GTCTTCCAATCG	1601.0	11.0
TCCTATGTACTA	2239.0	16.0
CAACAGAGGTTA	843.0	6.0
CTTATCGAACGT	2503.0	23.0
AGCAGTGTTTCT	4615.0	42.0
CGCTCTTTAGTT	3287.0	20.0
ATTTTTGTTGTT	4967.0	42.0
TAAATAGAGGTG	7044.0	79.0
GCTACGAGCCGT	2342.0	19.0
TTGGAAGGTGAC	3452.0	30.0
TCACATTCATGA	3410.0	29.0
CAACTAGAACAA	897.0	4.0
AGTCCTGGCCCC	8985.0	76.0
CCGAACAGCTCC	2110.0	9.0
CGAGAAGAGTCA	1376.0	7.0
TCTGGCCATTAG	1018.0	9.0
AGATCAATAATG	1527.0	11.0
GTCACTTTGGGG	1732.0	16.0
TTCAGAGTGCGG	2949.0	28.0
GATCATACATCC	3937.0	34.0
TCCATTACGACC	5790.0	115.0
TGAACGCGCCTC	3515.0	26.0
TATTAAGATCGG	2781.0	17.0
CGAACTACTATA	2497.0	17.0
AGAGTGAAACTG	8118.0	66.0
GCCGATATAATG	2117.0	13.0
ATACGCAGCTAA	8886.0	75.0
TTGGTAGATGAT	1324.0	5.0
TTGAGGCGGCGG	1436.0	10.0
GCTATATTTCGG	7251.0	86.0
TACCTTTAATTA	5014.0	42.0
TGTTGAGACGAC	5367.0	49.0
TTGTCCCAGGGC	865.0	10.0
TAATCGCCCTTG	2322.0	20.0
ATTTCTTGCTTA	3296.0	21.0
AACAGTAGCATA	4401.0	43.0
CTCAGCTCTGTA	3261.0	19.0
GCATTACGCCGA	3091.0	23.0
GACATCAGCCAA	4194.0	38.0
TGCCCATGTTCC	1740.0	22.0
CTCTGAACGCTC	1479.0	15.0
GGCCATTAACTG	1920.0	14.0
AACGCTACTACA	2419.0	23.0
CAGCATTCTAGG	4357.0	27.0
GCGTCTTTACCG	1146.0	8.0
TTTTGTTTTAAC	1635.0	7.0
AAACTGCTAATA	1706.0	16.0
AGGTGAGTTTGT	1007.0	7.0
CCTATTACTATC	1593.0	14.0
GCCCTGCATGTC	1015.0	15.0
TAGTGTGCAATT	3355.0	36.0
GTGTTTCCATTA	2903.0	24.0
CTCGGAGTCCGT	5019.0	39.0
AACGCCGAAACC	2893.0	48.0
GGTTTGGATACA	2076.0	26.0
CATATTTAAGGT	2105.0	28.0
TAGATAAGGAAT	3890.0	34.0
ATAGTCATCGCG	6664.0	74.0
CGCGTTTGCAAG	4891.0	39.0
CCCCCCTCTGAC	5188.0	44.0
GCCTATATTTCG	1228.0	15.0
TATCAAGTTAGG	4720.0	46.0
CGCTGCTTCCGG	1629.0	13.0
AAAAAGGCTGCG	3524.0	33.0
TGTCAGGATACG	2954.0	26.0
TAAGCCGATTGG	6124.0	52.0
TTATCTACAGAG	2693.0	31.0
AAACTTTGTGTC	1403.0	22.0
GGCTATGCCACC	8214.0	74.0
CTGTATCATCCT	4661.0	34.0
AGACCTGACCCT	2996.0	18.0
AAGATTAGGCGT	1344.0	14.0
TGGCCATCTCCT	3952.0	23.0
ATTGCCTTATAG	1878.0	18.0
ACCTGTACCGGC	2333.0	24.0
AAACCTTCAATT	2842.0	30.0
CATCCTTCTTTC	4482.0	40.0
CGACTCAGTGAA	2449.0	18.0
GGTTCGGCTCAC	4355.0	31.0
TGCCAGTGGTAA	3470.0	32.0
AATTACTCGACA	1479.0	5.0
TTGCATCGGACC	4166.0	31.0
CTAATTTACGTT	1567.0	9.0
GCTGGAACAACT	1489.0	15.0
AACTCATTTCGT	2253.0	20.0
CTTACTTAATTT	2492.0	15.0
GATTCCCTGGAG	12274.0	88.0
GCGGTTAAATAT	2031.0	19.0
AATCCATGAAAC	2335.0	49.0
GTCTTGGGAGCG	1024.0	11.0
TGACTTCTTACC	1636.0	15.0
AAGTCCCACACT	2327.0	20.0
ACGAGCAAAACG	1654.0	12.0
CCGGCCTTAGGT	3425.0	42.0
AGGTGGTCTATT	1572.0	13.0
TAGAGTCTTATA	2331.0	48.0
CAATTATAGTAG	1560.0	10.0
CCATCGTTGATG	1249.0	18.0
TCTGGACGCGGC	1884.0	10.0
TGCTCCCTCGAC	1357.0	13.0
CCTGTAGTCCTA	1428.0	8.0
ACTCCAGATATA	1603.0	15.0
CGTAGATTACCC	1466.0	16.0
CTACACTACTGC	2100.0	19.0
CCCCACACAACA	6048.0	39.0
TATGTGGCTCGG	3161.0	31.0
ATGTTTGAGCAT	1616.0	20.0
TGAATAAAAAGC	2254.0	28.0
CTCCTGCTCGCG	1800.0	11.0
GCCGTTCTTGCT	2374.0	24.0
GTTCGTACTTGT	1165.0	9.0
TTTATTACCCCA	3418.0	26.0
AGCTGGCTTAGG	1398.0	6.0
GTGAGAGACCTC	1580.0	9.0
GTGGCAATGGTT	836.0	3.0
TTAACCTGCGTC	1809.0	19.0
GGGCCCGGACCT	2972.0	20.0
TTGCGTCGCAAC	3231.0	28.0
ACACCTCAATAG	2805.0	18.0
CGCCTGAACGCT	1390.0	20.0
ACTTGACCCGTC	2240.0	27.0
TGTCCTAGTGGA	1782.0	15.0
AGAGCAATTTAC	2306.0	38.0
AAACACATGATT	2355.0	20.0
CTGCATGTAGCA	1368.0	19.0
TTCTGAGTTGCA	925.0	5.0
GCGCGAAAAAGT	3364.0	31.0
TACTGGACGACG	1064.0	7.0
TGCACCTCGATG	2100.0	20.0
GCCCATCGCTAG	1911.0	27.0
CGTCAGGGTGGT	1097.0	10.0
AACGGAGAGAGT	3255.0	35.0
TCTCAACAAGCG	2229.0	21.0
GAGGAGGACTGA	1607.0	13.0
GAGAAGGGCCTC	1168.0	7.0
CCCGCGCTAGTA	2607.0	24.0
GCGCAGCTATAC	1353.0	13.0
AGGTGTCCAAAT	2216.0	19.0
AAACGATATCCG	2799.0	26.0
GAAGTCAGTACT	1958.0	15.0
AGTTCGGCCTAG	1529.0	16.0
AAGAGCGAATCA	2810.0	24.0
TGCTGCTTTTAT	6561.0	57.0
CGGAGCTCTTCG	1288.0	13.0
GCTCTCTTAACA	1574.0	12.0
CTAGTTGGATAG	2304.0	24.0
CCCCTAAATAGA	2423.0	17.0
GAGATGAATCTG	2923.0	26.0
ACATCCACGTAT	2387.0	22.0
TCGATTCGAAAC	933.0	5.0
GATCCCGATATC	4319.0	33.0
TGACAAGCAATA	1108.0	7.0
ACGACACACGAT	1783.0	9.0
CAGGGCTAGACC	2929.0	24.0
CACCAACATCTG	3798.0	32.0
GCGAGGTTAGTG	2688.0	16.0
ATCTGTCTTTCA	2197.0	18.0
ACCTGTGCAGAA	815.0	10.0
CTATCTACTCTT	1834.0	11.0
GAAACTATTTGA	2093.0	20.0
AAGACCTTGTGA	1276.0	9.0
CAACAGTGCTAT	1593.0	14.0
TTTTTCTCTGGC	3303.0	32.0
ACTCGGCTGACG	1071.0	4.0
GTCTCCGTTATC	1132.0	11.0
CTCCGATACATC	2862.0	29.0
TAAGAGGATTAG	2725.0	31.0
GTTCGTTGGATG	1707.0	6.0
TCTGGCGCAAAC	2200.0	24.0
GTAGACCATAGG	7511.0	69.0
GATCCTGCCGTT	938.0	6.0
CTAAAAATAGAC	1601.0	15.0
TTCAGGTACTTT	1555.0	9.0
ATGTATACCCGT	3820.0	34.0
ATTTTTCGCCAA	4539.0	46.0
CCCCTTGTTTCC	1813.0	10.0
TGAATTGCTAAT	3196.0	17.0
AGGGTGTAGTGA	1483.0	11.0
CCACTTGAGGCT	1497.0	18.0
CAAACATTGGGT	3429.0	30.0
CGGAGTCGTCTC	2043.0	16.0
GGTATACCTGAC	2505.0	33.0
CTAGATCATCCA	982.0	13.0
TGGTAACGTTTC	3883.0	49.0
GGTTCGGTAACT	4608.0	40.0
AGCAAAAGGAGT	1432.0	9.0
CCCGGTCGTTGT	2632.0	15.0
AGCGCAGCCTCG	3277.0	23.0
TAACGTCACTGT	802.0	5.0
CTGGACTAGGAT	1775.0	17.0
TGAACTAATTTC	4816.0	43.0
CGTGGGCCCGCA	2618.0	28.0
GTCACCAGCATA	2058.0	18.0
TCAACCTTTCAG	9381.0	116.0
ATCCATTTAACG	1377.0	14.0
TTACCAGGGGCG	1350.0	15.0
TCGGTTTGAAGG	1222.0	11.0
ATGAAGGTCCTG	1886.0	19.0
TATGAAGGAATG	3002.0	20.0
GGCGGGATTTTT	1034.0	8.0
CATTCTTTGGTC	4585.0	26.0
ATTCTGCTGCCA	7012.0	53.0
TGGGAAACAAAT	1277.0	21.0
GTTTCCATAAGG	955.0	13.0
CCAATAAATCGA	3774.0	29.0
CTCTATATACAC	1343.0	11.0
TTTGATGATGAG	1270.0	13.0
AATGGATTTGAC	821.0	10.0
AATGGTAGAAGC	988.0	9.0
TAGGGCTCGAAG	1119.0	7.0
CTGGCGATCCGA	3051.0	20.0
TGTTCGTGCTTC	1194.0	16.0
CATGGACCTGGA	4023.0	46.0
CCACCGGATTGT	5480.0	35.0
AATCTTGAAAGC	1233.0	11.0
CATCGGTAGATA	3199.0	20.0
GAAGGACCTTGT	2916.0	23.0
GGAATACAGAAG	2082.0	12.0
CATTGGAACAAT	1049.0	4.0
CCTAAAGCTAAG	1129.0	14.0
TGTATCGCGAAA	1162.0	8.0
GTCTAGTGATAA	4246.0	33.0
AAGACACCCGCC	8220.0	84.0
ATGATTATTGGA	3349.0	21.0
CCTTGCCTAACT	1245.0	6.0
CTGATCTTGGCA	1862.0	12.0
GAGCGCGGAATC	1395.0	10.0
GGACGATCAAAG	2607.0	25.0
CATGTCCATTCA	4859.0	36.0
CATTTTAATTCT	2180.0	22.0
CACCGTGTCCTC	4099.0	39.0
GTTGTATAACAC	889.0	11.0
GCCCTTAGAAAT	4397.0	25.0
CAACCAGCATAT	1745.0	14.0
TGCTATCTCATC	2230.0	21.0
TAGCGAATTTAA	901.0	11.0
GCCTACGATTTT	2198.0	30.0
TCGTGTGCACGA	1552.0	12.0
AGACCCCAGCGC	1166.0	11.0
TCGCCCGCTCCC	1166.0	3.0
ACAGACGGTCGC	1729.0	17.0
TAGAGAATAGGC	2303.0	12.0
CGGTACAGGTCA	2070.0	14.0
GACGCATCGTCC	4694.0	35.0
CGCCTATACGAA	2475.0	14.0
ATCAAAGAATCT	1650.0	12.0
CCTCCGGTGAAG	1017.0	5.0
CAATCCACGATC	3856.0	34.0
AGCTCTCGGTTA	1113.0	9.0
CTACGCGCCAAC	874.0	4.0
CAGCGCTAGGAC	1701.0	15.0
CAGTTATTAGTT	2745.0	26.0
CGTGATTGACCA	1273.0	8.0
TCTTAATTCTGG	1230.0	8.0
ATACGTATGGGT	1575.0	20.0
TCTCTAGAGACT	916.0	7.0
CCGGTAGCGATG	1475.0	11.0
CTCCGGACGTGC	4208.0	33.0
GACGTACTGCCT	1741.0	15.0
AAGACCGTTAGT	1578.0	8.0
TATTTCCGAGAC	1171.0	11.0
CGGTCACACGTT	2680.0	30.0
ACTTCTGTTACA	1742.0	17.0
AGCGGAAACGGA	1237.0	9.0
CTTTAACACTCG	1347.0	9.0
GTCAGGTCTGCG	2968.0	33.0
ACACTGAAGAAC	1994.0	8.0
AAATAACACTAT	7075.0	45.0
ATTTAGGTGCGT	5914.0	65.0
ATCTTCTAGCGC	2340.0	12.0
ATAACGATCTCT	7837.0	123.0
ATTTGGCTCGTT	4995.0	59.0
TTTGCGAGGGCA	1321.0	15.0
AGCTCATCAGTC	2801.0	43.0
ATAAGTTTCCCT	1809.0	16.0
CGCCGTAGATAT	1014.0	9.0
CGACGATTCCTT	2353.0	19.0
ACTTGTGTTATT	3317.0	53.0
CCTCGCCTGGGG	64.0	0.0
GGCATTTTAATA	2318.0	38.0
CAGCGACAGGGC	3348.0	16.0
GCGATTAATACA	4678.0	43.0
ATGTCAGCTTGC	1441.0	13.0
TGGCTATTAATG	1614.0	17.0
CGTGTCCCCGTA	2609.0	22.0
TTTTCTCCCAAA	1302.0	18.0
TGGTGTCGCACA	4048.0	29.0
AGCTTTGATACG	2183.0	17.0
CCTGTCTTATAC	1443.0	9.0
TAATCGTGTTTG	3190.0	20.0
CCAGCAGTACCC	1904.0	15.0
TTACACAGCGGA	2122.0	24.0
ATATGTTCACCC	3581.0	33.0
ACTACATACGTA	857.0	7.0
GCTGGACTAATG	1375.0	6.0
CACGAGGCGAAC	1442.0	9.0
GAGTTACATGGA	2399.0	21.0
GTTTATCCTACC	1047.0	5.0
ACGGATTTGGCG	1203.0	14.0
TTTGCCGAAAGT	1783.0	12.0
GAAAGTTAAGTC	5195.0	55.0
GCCAGCGCCTAG	2543.0	18.0
TCACCACCTTGC	1442.0	13.0
TCATCTAGCTCA	2007.0	15.0
AAGCGTCATGGA	1672.0	13.0
TGGACCCGAAGC	1616.0	17.0
TGGTAAGTAAGC	2805.0	20.0
CCAAACTTCCTA	1108.0	8.0
TCTCGTCCTGGT	2380.0	24.0
GGACCCTGGTGA	2701.0	24.0
CACCACCTTCGT	2724.0	21.0
GACTCGTCTGCA	1593.0	16.0
CGTAAGGTTAGT	4169.0	34.0
TTCCCATCCAAA	1855.0	13.0
GTGGCTGGTAAA	2434.0	25.0
GTTCCCAGGAAG	2432.0	16.0
TTATACCAAGCG	1206.0	10.0
CAGCGCGGTAAC	1026.0	9.0
CTGATCAGAAAG	3182.0	31.0
GAGTGGACTATA	1524.0	9.0
CTCATCTGAAAC	3830.0	41.0
ACTCTCGTCTCT	883.0	6.0
TTCCGTGATCCC	2198.0	17.0
GTGGTTGGAAGG	1939.0	14.0
AGTAATCGAGAC	1123.0	11.0
ACAGGATGCGAT	799.0	10.0
TGCGGGTCCGTG	1792.0	15.0
ATAGCGCGTCGT	1748.0	23.0
TTGACAATCATG	990.0	14.0
CTGATGACTAGT	2322.0	28.0
CCCGGCCATTGA	2138.0	11.0
ACCTCCTTGCAA	3809.0	27.0
CTTTTCGCACGG	2158.0	21.0
ATAGGGAACTCA	2048.0	16.0
CGGTCTTCATAG	2731.0	24.0
AGCAGCGTTCTC	1784.0	18.0
GTTACACAGATC	2055.0	16.0
GGATCGTTCACA	5815.0	58.0
CCCCCCGAACCT	2411.0	27.0
TGCAAATTTACA	1073.0	5.0
TGAACGGGCTAC	3605.0	21.0
GAAGTACTATCT	1856.0	14.0
CTGTGTGATTGG	1108.0	10.0
GGGAGGCCTCCC	981.0	13.0
GCCTGCATGTCA	6727.0	72.0
TCCAATAGGTTT	1004.0	23.0
GATGACATCTTA	2646.0	17.0
AATCAGATTATT	3678.0	35.0
TCGATTCGAAAG	1042.0	10.0
GACATGTTCGGT	5202.0	30.0
GGATCTGACGTC	1430.0	11.0
TTATATCCGAAA	1039.0	11.0
AGGCGACGGCTG	1731.0	14.0
CGTGTCAAGCTA	914.0	9.0
AGTAAGGCCTGC	2595.0	18.0
CAACGACATGTG	1152.0	3.0
CGGGATGCAACA	1398.0	13.0
CTCTAGGTGTTA	3398.0	38.0
GTAGAACTAGAG	3241.0	22.0
TCTCGATCCCCA	4878.0	36.0
CAGGATACGATT	940.0	9.0
AGTCTCGGGACT	976.0	15.0
CAAATCCACTTA	1429.0	9.0
CTGGTACCTATG	987.0	2.0
GTATTTAGAGAA	3766.0	42.0
CCGAAAACCTGC	1723.0	11.0
CGGGACTAGGAT	1157.0	8.0
TTCTCTCTCTGG	1631.0	9.0
TCGGGTACGCCA	3605.0	18.0
TTCACAATTGAT	1461.0	10.0
TGACTAGTATTT	969.0	9.0
TAGGAGCACCAT	4166.0	41.0
GCAGTGTTATTC	2971.0	25.0
GGCCCCTAGATG	2262.0	20.0
TCGGACTGCTTT	1256.0	18.0
CTGTAAGACGGC	2353.0	24.0
ACCCACCCAACT	1299.0	15.0
AATAAACAGATA	2916.0	20.0
CTGAATTATGCA	2352.0	18.0
GCATAGCCAGAC	2045.0	23.0
CCATGGTCGTCT	7202.0	65.0
CACGTGATAGTA	1210.0	11.0
CTGAGAATGTCC	2580.0	24.0
TTGCCTGGCCCA	3136.0	25.0
GAGTACGGAAAA	1643.0	15.0
GAAGAATCGATC	1655.0	22.0
TAATGTATTAGT	3065.0	342.0
GAGTCTCTGCAA	2103.0	11.0
CGTTGGGATTGA	809.0	9.0
TGGTTCCAAGCC	1535.0	8.0
GAAAGTTGTCCA	3798.0	43.0
TGTACTTCTTAC	1411.0	13.0
CGGATACGCCAC	2063.0	14.0
AGAGATATGTGA	4465.0	39.0
ACCTATGGGGGG	2484.0	14.0
TCTAGAGAATGT	1599.0	14.0
GGTGAAGTGTCC	902.0	3.0
ATTCATTTCAGG	4207.0	40.0
CGCCCCGGAATA	3633.0	28.0
TGGCAGGACCAT	1336.0	4.0
AGAAACGGCATT	2071.0	19.0
TTATCTATACGC	1213.0	9.0
GGGCCCAGGCGC	2454.0	21.0
CTGTAGCGCTTT	2930.0	19.0
CATTTCGCAACT	874.0	9.0
GGTTATGTAAGG	5556.0	61.0
CAAACTTGAGTG	3528.0	36.0
GACGTGAAACGG	944.0	3.0
ATCATGTTCATG	4266.0	28.0
TATCGACTGCCC	1230.0	5.0
TGAACACGTAGT	2525.0	16.0
CCAACCCATAAT	2679.0	19.0
GTCACGATTGCA	1955.0	16.0
AGGAGCTCATGT	1170.0	9.0
CAATTGGTAGTT	4398.0	46.0
GTCGGCGGTGTG	1168.0	8.0
TGTCAGGATTGC	3378.0	27.0
ATTACTAATCTA	1584.0	17.0
CTGGGTCTTATT	1745.0	15.0
ATATGCGGATCC	944.0	7.0
TTGACATGACTT	1157.0	11.0
ACCATCCTTCTT	853.0	4.0
CGATGTGCGCGG	1730.0	20.0
TGGGCGACTACG	2585.0	20.0
TCAACCTCCCTA	2985.0	20.0
CCATCCTGCACA	1345.0	8.0
CGGGAGCTTTGA	4348.0	33.0
CATACACGGTAT	1849.0	14.0
ATCGTCTAGTAG	2016.0	17.0
CGTCAGTCAACG	1416.0	10.0
AAGCAAGTATTC	1039.0	6.0
CTTTGAAAATTA	1381.0	11.0
CTGATTGGTCAG	4259.0	35.0
ACTTCTGCCAGT	2255.0	11.0
AGTGCACGAATG	2592.0	24.0
GGACTTATCGCC	1793.0	12.0
TAAGGGGAGCAT	1331.0	15.0
TTCCCCGTGTCG	1476.0	7.0
TTAAGCGGCTGG	2809.0	26.0
TACATCAGACCG	3305.0	41.0
GGAGAATAAAAG	2057.0	10.0
TACATTGCCTCC	3710.0	24.0
GTGTCTCGGGTC	1208.0	9.0
GATGCTATGAAG	807.0	12.0
TAGAGGAGGCGC	803.0	10.0
TTGCCGGAGCTA	1440.0	19.0
TTGTCTCGCACT	2177.0	21.0
GAAACGGACAGG	2842.0	37.0
TTACTAATATGA	4311.0	40.0
GCAAGGGCGTGT	1260.0	7.0
CCGGCTTGGCTT	1163.0	10.0
AAGATCCAGATC	869.0	5.0
GCGCAGAGCATC	1150.0	9.0
GTCCTTATGTCG	2161.0	19.0
TCTGCTGGGCCC	841.0	10.0
GAAAGTAGCATT	833.0	11.0
GCGAACGTCGAA	2345.0	20.0
ACTACAGCCTAG	3021.0	25.0
GGCCGATAGACA	2584.0	22.0
GTGGATCGCTGA	2403.0	27.0
GATTGCTGTGCG	3174.0	40.0
ATAGGTAGCCGG	3060.0	15.0
CCGAGTGCAGCC	822.0	5.0
CCACATACGCGT	2116.0	7.0
CGTAAACGACTA	1598.0	12.0
CAGAGGACATCA	2131.0	17.0
AAATATATTGAT	3143.0	26.0
TTGGATAGAGAA	2144.0	22.0
TCCAGGAATTCG	893.0	10.0
TTTACAGCTGAT	1847.0	20.0
TGATGTAACTTA	7315.0	60.0
TAGACATGGCTG	1352.0	12.0
CAGATCCCGTCG	2897.0	13.0
AGCGATGGCGCC	1982.0	18.0
TCAATCTCTCAG	3113.0	35.0
TATAGGAGATAC	3519.0	39.0
AAACTATTCTAC	834.0	3.0
CTTTCACAGATA	1962.0	12.0
ACTCATCGTGTC	966.0	7.0
TGCCCCATGGAA	2271.0	11.0
GTCTTACCCTCT	2468.0	12.0
GCCTATTGATAT	1720.0	19.0
GCCTATTCGCCC	1698.0	14.0
GCCAGGTAGAGC	1235.0	7.0
GTTGGTACGGGC	1166.0	7.0
TTTCGGCTCACT	2110.0	29.0
ATTTCACCGATA	3540.0	34.0
GTGCAATATCTC	1572.0	16.0
GTTTTGGTGTGT	1594.0	15.0
AGTATCTATCTT	2341.0	18.0
GACCGCCCTGAT	1525.0	10.0
GCAATTGCTTTG	2541.0	32.0
GAAACGAGTGTG	1182.0	11.0
AATTTATTTAAT	2545.0	19.0
GCGTAGAATGTA	1002.0	7.0
TACATTTGCTCT	3266.0	23.0
GATGAATCACGC	2024.0	16.0
AGAATCGCTACT	1259.0	12.0
GACCTACACGAA	3547.0	33.0
AAGGGGACGAAG	2265.0	24.0
CGTACAGCGTGC	963.0	11.0
CTTCAAGCTGCG	2505.0	14.0
ATTCTCTAGCAG	880.0	5.0
ATAGGTTAGCAT	1292.0	9.0
CCATCATTGCGT	929.0	8.0
CAACGACTGTCT	1818.0	20.0
AGCAACGGTGGG	928.0	5.0
GAAAAGACAAGA	891.0	5.0
CTCATGTTGTCA	3264.0	32.0
AATAGTCGATTC	1230.0	13.0
GTGAGTATCTAA	2404.0	19.0
TCCCGGAACAGG	1124.0	11.0
GCAAACCCCGTA	1066.0	9.0
TCTGCTCCAATC	1434.0	11.0
AGTGTTACTCCC	1594.0	23.0
ATCGCATTACAG	3050.0	24.0
CCCCTGGGCGAC	848.0	4.0
TGACGCTCGAGC	2553.0	24.0
GGGCCATGAGTT	1651.0	13.0
CAATCTTATCAA	2135.0	10.0
ACCTGGCTGGTG	951.0	7.0
CGTCATGTGTAA	1672.0	17.0
CTCCAATCTCGT	2009.0	17.0
CGCATGGTACGT	1112.0	12.0
CCCATGGATAAT	1078.0	9.0
GTCTCTATCGCT	4884.0	62.0
AGACTACTGTCC	1632.0	16.0
CGTTGGTAACTT	3838.0	39.0
CAAAATGGAAAT	7281.0	95.0
AGCCTGTGGTAA	1111.0	7.0
CTTTTCACCCTT	2126.0	18.0
ATATACGTAACG	3094.0	24.0
ACCCCTCGCATC	2134.0	7.0
AGCCTCGGCAAA	850.0	2.0
GCCATGGTATGA	2753.0	25.0
GTAACCTCTCTA	4838.0	30.0
TATCAGCGACAC	929.0	7.0
CACGCCCCCGGC	1802.0	13.0
ATGAGTAGTTTA	1134.0	7.0
CAATGTGCCGGC	1878.0	14.0
AAAACTGCGACT	2096.0	16.0
GTGTAGCGGGTT	3034.0	22.0
TTGTCGTAATAC	1304.0	4.0
CTTCTATTAGTG	3588.0	33.0
CTGCGAGGCGCA	1231.0	7.0
TGGCGTACTCCG	1130.0	7.0
CCCATAACTGAC	1634.0	10.0
GAATTTATGCGN	2171.0	26.0
AGTGAAAGGTAT	1113.0	11.0
GGACTTGAGGGA	4241.0	36.0
ATACAGTTCTTT	3111.0	34.0
TACAGTGTAGCA	3026.0	21.0
CATTCCCGGTTC	2528.0	26.0
GCCCGGGGTCGA	1451.0	9.0
GGATCGCACTGC	913.0	8.0
AGCCCTAGTCGA	1994.0	14.0
GCCCCGGGATAT	3011.0	22.0
TCCAAGGACTCT	1369.0	10.0
TCGTCCCTTAGC	1628.0	12.0
TCCATGCGGGAA	1507.0	13.0
GTCTTTTGGTTT	3720.0	39.0
CGAAAGTGCGCC	1204.0	9.0
GGTCGGGTGAAA	1947.0	14.0
ACCACATATGTT	2100.0	21.0
TCGCCATGGGTT	2881.0	16.0
AACAGGTAGTGC	853.0	9.0
TCGATTTGGGAC	1091.0	7.0
CACGAAAATTCC	1243.0	14.0
ACAATCACTTCT	1851.0	15.0
TGTAGGTCTCGG	1112.0	13.0
CCTACGACGCAG	3158.0	32.0
GATGCTCGAGCT	978.0	13.0
AGGTAAAAATAG	3467.0	26.0
CTCGTCTATGCG	2157.0	13.0
CAATGTTATGAT	1152.0	12.0
AAAAGGAGAGTG	3350.0	35.0
AAAATTATTAAT	3523.0	39.0
AAGTGGCGTACT	3328.0	18.0
CTTCTTTCCCAT	2019.0	24.0
GATATTAATCGC	1730.0	22.0
AAGCGTATGGTA	1140.0	9.0
ACAAGGATGGTC	3519.0	38.0
CAGACATTGCGA	796.0	8.0
GAAGGACACCCG	3505.0	33.0
GGCCGCACCTTA	1733.0	19.0
CCGACTCTCATA	1906.0	17.0
TGCACTGGTCGA	1034.0	4.0
TTGCTGGCTCCC	2595.0	20.0
GAAGCTCCTCCG	2958.0	14.0
GATCTGACACCA	4096.0	44.0
TTGTGGCTTAGA	1101.0	9.0
ACGAGCAGGCCC	1256.0	10.0
CTAAGGCACGCC	3239.0	34.0
GCTGACGCCCTT	2935.0	36.0
TCCACGATGACA	2052.0	21.0
AACTCAGAAAAG	1026.0	16.0
CCGGCAGTCAGG	1479.0	6.0
GACCGAGCAGGA	1170.0	8.0
CGTATTTGCCGC	4424.0	33.0
GGTTAATAGGGA	1494.0	16.0
AAGGATCTATCA	2919.0	24.0
TACTCAGTCTGA	1803.0	14.0
TCACTACCTATT	1125.0	15.0
GTGGTCCGCCCT	2290.0	15.0
CTACCCTAAATA	858.0	6.0
ACCGTGAAGGCT	5797.0	41.0
CCTCAACAAGTA	1537.0	15.0
GAAGCCCATCGA	2047.0	16.0
CCATGTGCAGAC	2627.0	25.0
TTTTCTATGGAA	1320.0	14.0
ACGCGAGCGTCA	1613.0	11.0
ACCCGCATTGAC	1278.0	10.0
CTCGGCAACGTG	1596.0	15.0
GAGAACGACACC	1495.0	8.0
ACAATACCTATC	2987.0	17.0
TCCGTTAGAGCA	1744.0	20.0
CGAGTAACCTGT	2051.0	16.0
GTGAAGTGGACG	1191.0	5.0
TTGTTTTAAACG	1218.0	12.0
CTGTTATGACAT	2523.0	27.0
GTATCCATCTAA	2658.0	19.0
AGAAGCTGTGGC	1964.0	17.0
ATATATAATCCG	3709.0	34.0
ATGCTCCGGTAT	1094.0	3.0
TTAACAAAGCTT	2209.0	37.0
AATTATCGTAGT	2793.0	27.0
AAGTACGGATAA	938.0	6.0
TGCTTTGGTTGT	4009.0	34.0
GTCCTAGCCATT	1369.0	18.0
TTACCAGCTTGC	1729.0	11.0
TAGGTATGACTG	1333.0	10.0
TATAGGTGCCGG	2955.0	21.0
GTTAGAAGGCGT	2119.0	17.0
ATTCCATCTCTT	2211.0	17.0
ATTTTGCATGAA	3191.0	32.0
TGCCCTTCCGTA	853.0	7.0
TAGATTCCTAGC	1517.0	11.0
CATCACTTGGGG	1832.0	23.0
TGCCTGGATCTG	1327.0	20.0
TCCTTAAAATGA	958.0	11.0
CGGAACTTGCGT	1857.0	13.0
TGACATTAACCT	4620.0	47.0
GGCCAATGGTTC	900.0	3.0
AAGGTCGAACAT	825.0	7.0
TACGGGACTGCA	3458.0	34.0
CAAGCTGAGGGT	1342.0	10.0
TATGACAAAACG	2369.0	24.0
TGCTCGCTGGAG	2724.0	18.0
CCAGAGAAGCAA	1236.0	12.0
CCTACTCCTGAC	838.0	7.0
TCGTTTACTCTG	2083.0	10.0
ATTCTACCCACA	1138.0	19.0
GGGAGAGACTGG	1524.0	13.0
GCCGCGAGTAAT	1130.0	9.0
TCTCGATATAAG	3800.0	32.0
ATACGGGTTATT	1344.0	13.0
AATGTGAGACGA	4947.0	41.0
TTCGCTAGCTAA	2383.0	10.0
CCAAATGCGGTG	1388.0	8.0
GCTGGACCATGC	1252.0	8.0
CCCGTACGCGAA	890.0	14.0
GAGCAGTCGCTC	1912.0	13.0
CGGACAAAGACA	1786.0	17.0
ATCTTTCCGGGA	1578.0	20.0
TATCTGGAACTG	2886.0	29.0
CGATCGACATTT	1516.0	11.0
GACCGGGAAACT	880.0	11.0
CACCAATCCCCC	1490.0	10.0
CGCAATTGCGTG	1772.0	19.0
CAGCGTTACCGC	854.0	10.0
AGGGCGAAACCC	2338.0	26.0
GTTTTCTCCAGA	3123.0	31.0
ACATTCTTATGA	1197.0	12.0
CGGTGACAAATA	3156.0	33.0
CCCCTATATGAA	1148.0	12.0
CTCGTCACCATA	1439.0	23.0
CCTGGGGTGCGA	1332.0	14.0
TACACCTCGGGC	3576.0	36.0
GTTACACCCGTT	5020.0	47.0
GGGATAAAGTGC	1166.0	15.0
TAGTGTCACTGG	1004.0	10.0
GTACGAGGAGTA	4127.0	59.0
GGATGTTATTTA	1249.0	13.0
GCCGTATCCTGC	1557.0	15.0
GATGGTTACCGC	1000.0	7.0
TCTGAGGGTCGA	2714.0	19.0
GTCAATATGTAA	3636.0	31.0
TGCCGCATCTAA	1137.0	11.0
CATGCACAACCA	2922.0	32.0
CATTCTCGCTCA	935.0	7.0
TGCATATATAAA	3506.0	28.0
TCGAAACTATGC	1362.0	7.0
TGCGATAGTTAT	1467.0	28.0
GCTTCCTACTAG	1322.0	8.0
ATGGCAGGCTGG	1225.0	8.0
CTATTCTGGACC	1355.0	10.0
TAGATACACATA	1086.0	6.0
TTCAAGTAGTCA	1550.0	14.0
ACCTCGGTCCTG	2005.0	16.0
TTGTGGCGAACC	1717.0	21.0
GGATCAGTATAG	2452.0	21.0
TCATTAGTGTAC	1768.0	9.0
TCTTTGTCAAAA	1994.0	17.0
TCGGCCACGGAC	1506.0	14.0
CTCGCTCAGCTT	2505.0	34.0
CCCCGGGTAGGA	994.0	13.0
ACTCGGCATATC	1541.0	12.0
TGTATCACGACC	2152.0	22.0
TGCCGTGTTGAC	1414.0	20.0
ATTTTTAGCAGA	1267.0	15.0
CGGAAATCTTAC	2827.0	23.0
CTAGAGCTACGC	2266.0	16.0
GGATCATTGTCT	1649.0	19.0
ATCTGCATGAAC	1430.0	11.0
GGGGTCATCCTG	848.0	9.0
AAAAAGGATCTA	3278.0	27.0
CAATAAAAGTCC	1623.0	14.0
CGCTCTTGGTAA	2702.0	20.0
ATAATCTGAACA	1940.0	15.0
CAATGAAAGCCT	2417.0	26.0
CGCATGCGAGCC	1134.0	16.0
CTACAATGGCCA	2025.0	13.0
GGCCGCTGGACG	2648.0	20.0
GTCGGCGCCTTA	6988.0	43.0
AATCCATATGCC	3766.0	39.0
TCATCAAGACGC	1367.0	14.0
CCACTACTCACA	918.0	4.0
CCCACTTGCCTG	1887.0	24.0
CAAAGCCATCCC	2004.0	14.0
CCTTATCCTCTA	1481.0	7.0
GTGAAGTCTTTC	1747.0	13.0
ATTAGCCGGAAG	2566.0	13.0
ATAGCCCCCGAC	1863.0	17.0
AGCAAGTCGCAG	1637.0	5.0
GCCTGTTCAACC	3726.0	46.0
TTTGTGTTATTA	1914.0	13.0
TCTGATTATGGC	2728.0	32.0
ATCGCGGCCGGA	2604.0	37.0
CGGTTGAGTACC	1156.0	8.0
GTTGAAGAGCAT	1777.0	16.0
GACATACATCGC	1155.0	12.0
GTTGCCTGTGCG	2187.0	10.0
AGTACGTTAGGA	2244.0	18.0
GCTAAGAGTCGG	1713.0	18.0
TTAACCCACGGG	1136.0	10.0
ACCCAGAAGGAA	841.0	4.0
CACAAAATACAG	840.0	7.0
GACCAACCGACA	1405.0	15.0
CTACTCGTTAGG	1171.0	7.0
TGGGGCCTCTGT	1524.0	13.0
CGGATATGACGG	2580.0	20.0
CATAGTTCTGTA	829.0	17.0
AAAGCCCCGAGT	3737.0	36.0
GACACTAATAGT	809.0	9.0
AAGCGTGACTTC	1677.0	10.0
AGAAGTTGATGC	1365.0	6.0
TGAGGTAAAAGT	1688.0	7.0
TAAACTTCACTA	2268.0	19.0
AACTGAAATTGA	1186.0	13.0
GCGTAGAGTTCA	926.0	9.0
GTGATATGGCCC	2469.0	37.0
TCTCTGCCGATT	2449.0	26.0
AAAGCTCCGCAA	1246.0	7.0
TTATCCTAGAGA	1983.0	21.0
GTAACACCGTCA	1792.0	17.0
AATTCAAGGGCG	1344.0	17.0
AAGGCGACATAC	1042.0	8.0
GTGCCAACTTCG	1940.0	21.0
TAAAAAGGTCTA	2911.0	14.0
GGCGCGTCACCT	1361.0	8.0
TCGGGAAATCCC	2326.0	24.0
CTACGCTGTCAT	1014.0	7.0
TCGGGCGAGAAA	1542.0	9.0
GCACGGGCAGCT	1156.0	10.0
TTGGCAATTGAT	919.0	5.0
GCACGATTAAAG	1362.0	3.0
TTGAGTCCTTCT	2946.0	20.0
TGCTTAGGATAC	2589.0	26.0
ACCGGTGCGGTC	985.0	8.0
AAATATGCGCAT	2530.0	19.0
CCATTACTTCCG	1106.0	8.0
CTCGTCAAAAGT	2256.0	11.0
CTTTCGAGCTGT	1730.0	10.0
TGGCTGCGCATC	3072.0	20.0
CCCGATGTTCAA	1017.0	10.0
AGACGGGCCCAG	2288.0	18.0
GGATAGGCGTGT	840.0	8.0
GCCCGTGCAAGC	1437.0	10.0
TGTCTAGCGCCC	3652.0	31.0
CTGCAGTACACA	1478.0	15.0
CTGCTGTCGGCG	2584.0	16.0
TGTTTCCCTTTT	3789.0	29.0
GGTCCGTCAATC	1089.0	6.0
ATCATAGTGATC	2490.0	21.0
GGCGTCCGCCAT	1704.0	19.0
TAATCGCCGGGC	1335.0	13.0
ATTGTGGGTCGA	1816.0	18.0
GCGGCACACATA	1501.0	16.0
AGAGTGTCAGCG	1353.0	13.0
CACGCGAAAGAA	883.0	8.0
ATTCTGTTAAGT	1589.0	13.0
ACGAGTACTCGT	2111.0	23.0
TTTATGAGCTGC	1290.0	4.0
CTGGATTAGTAG	1084.0	34.0
GGTCGCTGTTCA	1366.0	13.0
TAGGTTGTCCTG	1603.0	8.0
CAACATAGGCTC	1739.0	22.0
GGCCTTTCGCCC	2648.0	16.0
GAACACAACGGA	1007.0	6.0
CGGATGAAATCC	1789.0	13.0
TATACTTGTCGA	3556.0	27.0
CATCCCCAATGT	1689.0	10.0
ATACCATAAAAA	1854.0	24.0
GGTAGTCTTAGT	2048.0	17.0
TGCAGACCCCCC	2832.0	26.0
GGTAGCCCTACC	906.0	2.0
AGACTCTCGCCG	1302.0	10.0
AGCGCGCGGAGA	1405.0	11.0
GGCACATTCCCC	2197.0	27.0
GAAGCCCGACCA	1829.0	16.0
TTCTAGTTTTGA	1049.0	15.0
GGGCGGACGATA	1299.0	14.0
CGCAAACACGAC	2019.0	17.0
CTCCAAATCCTA	1417.0	10.0
TTGGGTATGCTG	1257.0	12.0
TTGATTCAGCGA	1727.0	17.0
GTACGCACATGC	2186.0	14.0
CTGTTCTTGCAC	3361.0	38.0
TCTACCGTGAGC	1531.0	12.0
TGTAACCATACG	3097.0	17.0
CTATGCGTCTCT	2604.0	14.0
TGTTAGTGCGGT	2372.0	18.0
GTATTTATGAAA	1517.0	13.0
GTTCAAGGATTT	1757.0	13.0
GGTGAATAACAG	2674.0	17.0
GTCTGGCCGTTT	2080.0	17.0
CATTAAGTCCGG	1634.0	17.0
GGTCACTACGTC	855.0	11.0
AGCACAAATCCT	2536.0	15.0
GGCCCATTTGGG	1001.0	4.0
TCAATCAAGTAA	1372.0	5.0
TCGTGCTCCCTT	1272.0	9.0
GAGGGAAGCAGG	2068.0	7.0
CAAGACGACCAT	4812.0	54.0
CCGAAGGCGGCG	1837.0	10.0
GCTTTGTTGAAC	857.0	3.0
ATAACAGCCTAT	1303.0	12.0
TATTGCACAAAC	2595.0	29.0
TATGTTTTAGCA	1052.0	10.0
CAAGTCCAAGAC	2403.0	22.0
CCTACCCTGACT	1215.0	21.0
ACTCGTAGCACC	1706.0	14.0
TCATACGAGTAT	1109.0	7.0
GCCTGCGCGTAG	1559.0	10.0
GCGCATAGAAAC	1577.0	21.0
GTTGCACCAACA	5049.0	35.0
TACATCCGTACG	1732.0	15.0
ACCCGAGTACTA	1209.0	9.0
AATAGTTGAGAG	3966.0	25.0
TGATTCGCCGGA	2448.0	20.0
ACAGTGGCGAAG	1660.0	15.0
CGACGCAGTCCG	993.0	7.0
CAACGAGGGTCG	1310.0	14.0
GTCGTGAGATAA	2072.0	18.0
GGCAATTATACG	1078.0	9.0
CTACAACCGCAC	1027.0	10.0
TTAGCAGCCAGG	1964.0	9.0
CCCGCAAGGGAG	2627.0	22.0
AGATAGTTCGTT	1208.0	10.0
GTTAGCGGTACG	1938.0	15.0
GCATACCTACAT	1663.0	9.0
CTTCCGTGCTCG	2639.0	30.0
TACGTTACTTTG	2883.0	19.0
AAGGGCGGAATG	1313.0	11.0
TCGCCCGGTTAT	1528.0	9.0
ACACTTTCCGGT	2744.0	19.0
ATGATGGAATGA	1094.0	9.0
TGATCGTTTAGT	1435.0	14.0
GTGCAAACTGCC	916.0	11.0
ACATGCGGAGAA	1107.0	10.0
TGATAGGCAAAG	1242.0	9.0
TTCGTTTTCTCC	2013.0	18.0
TAATGGTAGGGA	1765.0	9.0
GGCATGTGACAG	1310.0	19.0
AAGTTCCCCTGG	1036.0	12.0
CAGTCATTTACC	3343.0	40.0
GTCCGAGCAGTG	917.0	5.0
ACACTGTTACAG	847.0	4.0
CGGGCCCTCACT	1865.0	18.0
CATCAAATGATC	2368.0	12.0
GGGTTTGAGCAA	2187.0	21.0
AGGCCTATATCG	1138.0	7.0
CATACATCTGGA	2058.0	22.0
CTTCGTTGATCC	969.0	5.0
AAAGTAAGAATG	810.0	15.0
TATGTGGGCGAC	874.0	6.0
CTCCCGGTGATA	2404.0	16.0
CCGCCCCAAACC	957.0	11.0
CTTTCGGGAACT	4816.0	37.0
CGGCAGGGTTGC	1982.0	27.0
GTGTGAGGCCGG	1187.0	13.0
CGGGTGCCTGCC	899.0	6.0
TCCACTGGCAAG	1035.0	16.0
GGAGAGAAACCC	1248.0	8.0
AGCTCGTAAGTC	1434.0	10.0
GATTGTATGTTA	2491.0	24.0
CAAAGGTCCCGT	2807.0	22.0
TGGTCATAATTC	857.0	3.0
AGATTGCGGCAG	1943.0	14.0
TGATGGAGGAGG	1743.0	9.0
CATGTTTCCTGA	1251.0	10.0
ATCTATGGGACG	1885.0	30.0
CGACAATGGAGT	2349.0	10.0
ACTAGCATACAT	1108.0	12.0
AGATGGCTCGAC	1091.0	14.0
TTTAATTCAACA	943.0	4.0
TACTTTATCCCT	2032.0	19.0
AAATTGAAAATT	2370.0	17.0
GGGACACCCAGG	1858.0	17.0
GGGAGTTCCAAA	2500.0	19.0
ATGTCCATCGCG	1137.0	12.0
AGTTGTCCAGTA	953.0	5.0
GCCGTATGCGGA	8.0	0.0
ACTGACTTCCTC	1139.0	11.0
AAGTCGGTATCT	797.0	4.0
GTAGCAACATGT	1224.0	10.0
CCTAATACCGAT	1185.0	9.0
CGCGTAATGAGG	1854.0	11.0
TAAGCGGCAAGC	1611.0	12.0
GTAGGGAGACTT	979.0	13.0
TAGATTAGCCGT	1356.0	11.0
GGCTCCAAACGT	2367.0	12.0
GCCCGTGAATTT	1201.0	20.0
ATACGGGACATG	2494.0	6.0
ACCGTGATTGCG	933.0	1.0
AGGACCATCGAG	1125.0	8.0
TAGGTGGGGTCA	887.0	2.0
GGCGCTCTAATG	1356.0	8.0
TAAAGAGACACC	1333.0	14.0
TCGGAATATTCT	1356.0	10.0
CTGGGTAAGTTG	824.0	8.0
GGCCCAGTGTGC	1986.0	10.0
CGCTAGGATCGT	908.0	5.0
GTGCGAAACCAA	854.0	8.0
AGTCGTTCTAAC	1112.0	19.0
TTTGTACGAGGA	845.0	6.0
GCTGGAATATCT	2521.0	22.0
CTAGTTAGTTGA	1136.0	7.0
ATTTTGTATGAT	1027.0	10.0
TGACAAACGTCA	859.0	7.0
TGGAATTGGTTC	1180.0	18.0
TTTCAGCCGCGC	826.0	4.0
AGAATATTTGAC	2019.0	22.0
TTCATTAGACAA	2018.0	15.0
TGTAAAGGGCAT	2047.0	23.0
CACAGCCGAATT	1571.0	5.0
TAGAGTCAATTT	2504.0	18.0
GCCCGTTGCGGG	2050.0	16.0
GGTGAAAATCTC	1178.0	6.0
CACTGGTGATTG	1869.0	13.0
GGGACGAGCCCG	1683.0	10.0
GAGCAGACTTGT	1680.0	15.0
TGGGCCACATGA	886.0	4.0
GTATAAGTACAT	954.0	5.0
TAATGTGCTGAG	1050.0	5.0
TCCCTCGTCTGC	1985.0	17.0
TCGAAGCTCAAT	952.0	11.0
AGTAAGATATAC	1499.0	11.0
TAAACATTGGCC	1241.0	12.0
CTATCGCAAAAG	1021.0	11.0
GGGAAATACGAT	1106.0	8.0
TAGTGATCTCAA	919.0	7.0
AACTCATTTTTC	2514.0	11.0
CCATCTCGACTT	1396.0	16.0
GGGAGCTGTGGC	1360.0	14.0
TTAGTCAATGAG	797.0	13.0
TGCCACCTGTAT	2481.0	19.0
AGCGTACAAATC	1621.0	9.0
TAGTACAGGGAG	1411.0	11.0
CCGAGATGCTTG	877.0	14.0
ACGCCAGGGCAC	840.0	8.0
GTACATTTTACC	1132.0	11.0
GGCCGGTGTACT	1039.0	15.0
ACGCCGCGGCGC	889.0	6.0
TGTATTGACCTT	1698.0	9.0
CTACGCGCCGCG	897.0	3.0
TTGGAACATAGT	1072.0	9.0
ATCTGACCTTAG	1027.0	6.0
TTAAGGCGCGAA	1413.0	13.0
ACTCTACATTGC	1096.0	15.0
ACCCGCCTTTTA	1352.0	8.0
CGCGCCTGACTA	1353.0	7.0
CCTAATAAAATA	1147.0	7.0
GCCCATAAACCC	1513.0	7.0
CCCGTGGTATAG	941.0	3.0
TTTAGTCAGGGC	1447.0	16.0
ATATAGGATAGA	933.0	10.0
GTATACGACGAG	884.0	4.0
GCGGCCGGCCTT	1084.0	12.0
AAACCTTGTTGG	892.0	5.0
CCGCTCTTAAAA	2104.0	17.0
GAAAATGGGCTA	2368.0	24.0
TCAGGAACCCAA	1313.0	15.0
CCAGCGATATAT	929.0	6.0
CCTTGGTTATCC	1287.0	9.0
GTCTAAAGGGAT	1612.0	12.0
TCCTGACGCAGA	1361.0	15.0
GCTCCCTACCCA	1442.0	11.0
CTACCTATATAT	933.0	13.0
ACTAGTTGGATA	1151.0	9.0
GACTGTCCACGT	969.0	10.0
TATCTTGACCAC	1615.0	15.0
AAGTTTTCATCT	1841.0	20.0
CAGACGAAGTTC	1064.0	10.0
ACTACACTAGAC	2034.0	10.0
GTTCTACCGACG	989.0	4.0
AGGGCCTCTGTC	1162.0	9.0
AGAACGTGAAAA	1217.0	11.0
TCTTAGTAGCCT	1604.0	10.0
CATATAGAGTAA	1685.0	15.0
TAGATTTATAAG	1234.0	6.0
AAAAAAAAAAAA	22.0	1.0
ACGTCATAACGC	2103.0	17.0
CCTCCAAACCGC	1301.0	8.0
TTGGGTGGCGAT	2392.0	18.0
AATGCTTTTAGC	1108.0	3.0
AGGATTCTATGT	1366.0	6.0
GAGTGATATCAG	3465.0	33.0
GGAGCACCTGAT	2006.0	13.0
CCCAAGCATTGC	1739.0	9.0
ACAACTATCGGT	1272.0	8.0
AGCCGCTGCGCT	864.0	7.0
CCCATAGACCCA	1057.0	13.0
GAACCGACCAAA	1015.0	8.0
AAAGGTAATGCG	1083.0	6.0
CGAAGGTTCCGA	1449.0	11.0
TCCCAGGCTCCT	1801.0	16.0
TCACTGGTATGA	811.0	10.0
TAGCCCGGCTGG	1290.0	5.0
CCTATTGAAGCA	1313.0	10.0
TTGTGGGCAAGA	988.0	9.0
CCTGAAGAGGCG	1831.0	13.0
GAGTGTTAAGCA	1431.0	16.0
GACACGTAATTA	1293.0	14.0
TTATCACACCAA	1152.0	11.0
TTCTTTCGCAAT	1279.0	8.0
AGCGTTCTTACT	2174.0	14.0
TCCCACGGCCTT	1170.0	9.0
CCGCTAACCTTC	974.0	6.0
AATGACGGTGGT	1086.0	14.0
GGGGGGGCCAGT	1042.0	9.0
GGTCGTCATGGC	1445.0	7.0
TTAGGCCTGGTC	920.0	11.0
CGTATCTTTCCA	867.0	4.0
TGCGTACAGAAG	1035.0	8.0
CTAAGTTTAGCC	889.0	6.0
CCGAATACCACG	816.0	8.0
TGCTGTGAAAGG	846.0	7.0
ACATTATGTCTT	857.0	6.0
ACAACCAACAAA	1662.0	9.0
GAGGACCTCTAC	819.0	7.0
ACCGATGCATAC	878.0	4.0
GCCGCGCAATCG	1334.0	3.0
ACCGCGTGGTGT	1916.0	8.0
ACTTCAACGTCC	958.0	4.0
GGGAGGTTAGGC	1934.0	15.0
AGCGAATGTAAG	2002.0	17.0
GATAGGTCTAGG	861.0	5.0
ATGTTATCCCCC	819.0	2.0
CCTTTAATGGAT	1521.0	8.0
AACGGGCCTACG	930.0	4.0
ACGTTAACCGTT	937.0	9.0
ATTTGGGATTTT	1025.0	9.0
GGGGATAAGGCA	2367.0	18.0
TGCTCCTTTTGG	1250.0	19.0
CTTAGCCTCATA	1034.0	6.0
CCTTCCAGTACG	1434.0	12.0
TACCCAGCGGAG	830.0	10.0
TCAGGTGTATCT	1697.0	10.0
GATCTTGCAGGT	949.0	14.0
CCGGGAAGCTCC	971.0	7.0
ACATAAAGCAAG	1623.0	10.0
ACTTTTTCACAC	1054.0	9.0
GTCACAACCCCC	1258.0	17.0
CCTTAATAGTAT	944.0	6.0
ACTCGAGGGGGA	1494.0	10.0
CAGTGTGCCGCC	1068.0	6.0
GACTCGTATTTC	2672.0	35.0
CACTGTTACTAG	3475.0	30.0
TCAGATCTGGAT	980.0	1.0
TAATTCAGCTGG	1518.0	12.0
ACAGTCCTCTGG	1022.0	9.0
CGCCGATTAATG	1041.0	6.0
TACCGTTCGTAA	923.0	10.0
AGCCTCAAGGCG	1660.0	10.0
TGACCTGGGGCC	33.0	1.0
ACGGGTCAAGCT	1272.0	13.0
ACGCCTCACTAA	1424.0	21.0
GAACATTTGGCA	1374.0	9.0
TCCCCATGTATC	839.0	6.0
GCCGAGCGTAGA	1983.0	26.0
AAGACGGACTAG	871.0	7.0
AGGCTTCTACCT	1024.0	7.0
GCCCTTAAGATT	842.0	9.0
CATACGCTCCGG	1152.0	6.0
ACTTTGAACGCG	2347.0	15.0
CACGGCGTGCGG	2031.0	15.0
TCTGGGTTCCAG	872.0	10.0
GACAATCCGAAA	1449.0	9.0
CTTAATAGTTTG	925.0	11.0
TCCATGTTTCGT	865.0	4.0
ACGGAAAGCATA	921.0	9.0
TAAATTCGGCCG	1018.0	10.0
CCGATGGCCTTA	1616.0	21.0
TAAACGACATCG	949.0	6.0
AAGCCGTAGGGT	1130.0	8.0
CGACGGGGGGCT	941.0	10.0
ACATGGGTTCCT	1162.0	6.0
CCTTCATCTGCT	1200.0	11.0
GGTCTGGGAGCA	1068.0	12.0
GCCGAACAAGAG	1205.0	18.0
CTTCTCCCACAC	890.0	5.0
GGAGCTACGGGA	1793.0	26.0
TAGTTTGCACGT	1384.0	9.0
ACCACCTTATAA	856.0	8.0
TGCTGTGCGGTG	1108.0	11.0
GAGCGTGCGACT	1273.0	5.0
ATCGGAGTGGAG	1463.0	11.0
TATCAGTAAGCC	1121.0	11.0
GTAACCACGCCT	1055.0	9.0
TGGGGTAAATGG	821.0	10.0
CTATAATTATGG	1577.0	9.0
AGTCCGAACGGG	1061.0	5.0
AGAGGGGAAGTG	937.0	10.0
CAGGAGGATCGC	823.0	5.0
CTCCAGAGACTC	1037.0	8.0
ACATAACGGGTT	1273.0	11.0
GACCGTACCCGA	1100.0	10.0
CCGTGATACAAG	905.0	4.0
TCCTATGAGTCA	907.0	14.0
[truncated: 1 more rows]
