# Supplementary material for: Well-TEMP-seq as a microwell-based strategy for massively parallel profiling of single-cell temporal RNA dynamics
Source: Nat Commun. 2023 Mar 7;14:1272. doi: 10.1038/s41467-023-36902-5 (PMC9992361; doi:10.1038/s41467-023-36902-5)
Supplement: Supplementary file 7 — Source data [file 41467_2023_36902_MOESM7_ESM.zip › Source Data/figure 2/fig2a/K562_both_strand_all.tsv_q27_gene_anno_stat.txt]

total_T	815678527
T_to_A	226260
T_to_G	170047
T_to_C	742421
T_to_T	814539799
total_A	978294141
A_to_A	976856465
A_to_G	1113677
A_to_C	181941
A_to_T	142058
total_G	828077001
G_to_A	993466
G_to_G	826735279
G_to_C	152431
G_to_T	195825
total_C	743380314
C_to_A	312452
C_to_G	153951
C_to_C	742290576
C_to_T	623335
