# Supplementary material for: Well-TEMP-seq as a microwell-based strategy for massively parallel profiling of single-cell temporal RNA dynamics
Source: Nat Commun. 2023 Mar 7;14:1272. doi: 10.1038/s41467-023-36902-5 (PMC9992361; doi:10.1038/s41467-023-36902-5)
Supplement: Supplementary file 7 — Source data [file 41467_2023_36902_MOESM7_ESM.zip › Source Data/figure 2/fig2a/K562_4sU_both_strand_all.tsv_q27_gene_anno_stat.txt]

total_T	733101914
T_to_A	180832
T_to_G	166385
T_to_C	734209
T_to_T	732020488
total_A	848945770
A_to_A	847641481
A_to_G	986934
A_to_C	185890
A_to_T	131465
total_G	729387294
G_to_A	860281
G_to_G	728194373
G_to_C	142025
G_to_T	190615
total_C	666949291
C_to_A	288164
C_to_G	151512
C_to_C	665913103
C_to_T	596512
