# Supplementary material for: Well-TEMP-seq as a microwell-based strategy for massively parallel profiling of single-cell temporal RNA dynamics
Source: Nat Commun. 2023 Mar 7;14:1272. doi: 10.1038/s41467-023-36902-5 (PMC9992361; doi:10.1038/s41467-023-36902-5)
Supplement: Supplementary file 7 — Source data [file 41467_2023_36902_MOESM7_ESM.zip › Source Data/figure 2/fig2a/K562_IAA_both_strand_all.tsv_q27_gene_anno_stat.txt]

total_T	814996423
T_to_A	187763
T_to_G	176981
T_to_C	678923
T_to_T	813952756
total_A	900517440
A_to_A	899216919
A_to_G	966263
A_to_C	201654
A_to_T	132604
total_G	799596642
G_to_A	771565
G_to_G	798482353
G_to_C	154293
G_to_T	188431
total_C	737960520
C_to_A	253640
C_to_G	164656
C_to_C	736889235
C_to_T	652989
