# Supplementary material for: Well-TEMP-seq as a microwell-based strategy for massively parallel profiling of single-cell temporal RNA dynamics
Source: Nat Commun. 2023 Mar 7;14:1272. doi: 10.1038/s41467-023-36902-5 (PMC9992361; doi:10.1038/s41467-023-36902-5)
Supplement: Supplementary file 7 — Source data [file 41467_2023_36902_MOESM7_ESM.zip › Source Data/figure 2/fig2a/K562_4sU_IAA_both_strand_all.tsv_q27_gene_anno_stat.txt]

total_T	820953723
T_to_A	223971
T_to_G	209728
T_to_C	16376162
T_to_T	804143862
total_A	930348979
A_to_A	928324731
A_to_G	1647149
A_to_C	236614
A_to_T	140485
total_G	863258689
G_to_A	864824
G_to_G	862002417
G_to_C	185668
G_to_T	205780
total_C	802355014
C_to_A	302852
C_to_G	196849
C_to_C	801134003
C_to_T	721310
